# Supplementary material for: Machine Learning Algorithms for Processing and Classifying Unsegmented Phonocardiographic Signals: An Efficient Edge Computing Solution Suitable for Wearable Devices
Source: Sensors (Basel). 2024 Jun 14;24(12):3853. doi: 10.3390/s24123853 (PMC11207414; doi:10.3390/s24123853)
Supplement: Supplementary file 1 [file sensors-24-03853-s001.zip]

Archive with 29 entries (20 files):
- File S1/
- File S1/Datasets/
- File S1/Datasets/CSV files/
- File S1/Datasets/CSV files/Annotations_Binary.csv
- File S1/Datasets/CSV files/Annotations_Multiclass.csv
- File S1/Datasets/Test/
- File S1/Datasets/Test/Test_Set_Binary.xlsx
- File S1/Datasets/Test/Test_Set_Multiclass.xlsx
- File S1/Datasets/Training/
- File S1/Datasets/Training/Training_Set_Binary.xlsx
- File S1/Datasets/Training/Training_Set_Multiclass.xlsx
- File S2/
- File S2/Models/
- File S2/Models/Binary/
- File S2/Models/Binary/k-NN1-B.mat
- File S2/Models/Binary/k-NN2-B.mat
- File S2/Models/Binary/k-NN3-B.mat
- File S2/Models/Binary/NN1-B.mat
- File S2/Models/Binary/NN2-B.mat
- File S2/Models/Binary/NN3-B.mat
- File S2/Models/Binary/SVM1-B.mat
- File S2/Models/Multiclass/
- File S2/Models/Multiclass/k-NN1-M.mat
- File S2/Models/Multiclass/k-NN2-M.mat
- File S2/Models/Multiclass/k-NN3-M.mat
- File S2/Models/Multiclass/NN1-M.mat
- File S2/Models/Multiclass/NN2-M.mat
- File S2/Models/Multiclass/NN3-M.mat
- File S2/Models/Multiclass/SVM1-M.mat
