# Supplementary material for: Machine Learning Algorithms for Processing and Classifying Unsegmented Phonocardiographic Signals: An Efficient Edge Computing Solution Suitable for Wearable Devices
Source: Sensors (Basel). 2024 Jun 14;24(12):3853. doi: 10.3390/s24123853 (PMC11207414; doi:10.3390/s24123853)
Supplement: Supplementary file 1 [file sensors-24-03853-s001.zip › File S1/Datasets/CSV files/Annotations_Binary.csv]

Name	Diagnosis	Gender	Age
c0001	Pathologic	F	77.0
c0002	Pathologic	F	76.0
c0003	Normal	M	39.0
c0004	Pathologic	F	66.0
c0005	Pathologic	M	70.0
c0006	Normal	F	43.0
c0007	Normal	M	31.0
c0008	Pathologic	F	79.0
c0009	Pathologic	F	63.0
c0010	Pathologic	F	78.0
c0011	Normal	M	24.0
c0012	Pathologic	F	66.0
c0013	Pathologic	F	78.0
c0014	Pathologic	F	90.0
c0015	Pathologic	F	80.0
c0016	Normal	M	37.0
c0017	Pathologic	M	69.0
c0018	Pathologic	M	80.0
c0019	Pathologic	F	77.0
c0020	Pathologic	F	82.0
c0021	Pathologic	F	88.0
c0022	Normal	F	18.0
c0023	Pathologic	F	83.0
c0024	Pathologic	M	79.0
c0025	Pathologic	M	90.0
c0026	Pathologic	F	64.0
c0027	Pathologic	F	72.0
c0028	Pathologic	F	80.0
c0029	Pathologic	M	62.0
c0030	Normal	F	24.0
c0031	Pathologic	F	87.0
e00002	Normal	M	25.0
e00003	Normal	M	25.0
e00020	Pathologic	F	69.0
e00034	Normal	M	25.0
e00048	Pathologic	F	69.0
e00059	Pathologic	F	70.0
e00062	Normal	M	25.0
e00065	Normal	M	25.0
e00071	Pathologic	F	57.0
e00072	Normal	M	25.0
e00076	Normal	M	25.0
e00077	Normal	M	25.0
e00081	Normal	M	25.0
e00087	Pathologic	F	69.0
e00097	Pathologic	F	62.0
e00114	Pathologic	F	68.0
e00118	Normal	M	25.0
e00120	Pathologic	F	54.0
e00125	Normal	M	25.0
e00128	Normal	M	25.0
e00132	Normal	M	25.0
e00135	Pathologic	F	50.0
e00140	Pathologic	F	75.0
e00142	Pathologic	M	53.0
e00145	Normal	M	25.0
e00149	Normal	M	25.0
e00151	Normal	M	25.0
e00152	Pathologic	F	43.0
e00156	Normal	M	25.0
e00176	Pathologic	M	75.0
e00188	Normal	M	25.0
e00191	Pathologic	F	55.0
e00192	Normal	M	25.0
e00195	Pathologic	F	75.0
e00205	Normal	M	25.0
e00216	Pathologic	F	68.0
e00222	Normal	M	25.0
e00225	Normal	M	25.0
e00227	Normal	M	25.0
e00228	Pathologic	F	72.0
e00231	Normal	F	33.0
e00255	Normal	M	25.0
e00266	Pathologic	F	39.0
e00275	Pathologic	M	58.0
e00295	Pathologic	F	70.0
e00304	Pathologic	F	57.0
e00305	Pathologic	M	84.0
e00321	Pathologic	M	59.0
e00328	Pathologic	F	77.0
e00330	Pathologic	F	56.0
e00334	Normal	M	25.0
e00336	Pathologic	M	63.0
e00343	Normal	M	25.0
e00354	Normal	M	25.0
e00359	Pathologic	F	51.0
e00369	Normal	M	25.0
e00373	Pathologic	F	46.0
e00388	Pathologic	M	75.0
e00392	Normal	M	25.0
e00401	Normal	M	25.0
e00426	Normal	M	25.0
e00435	Pathologic	M	55.0
e00452	Normal	M	25.0
e00456	Pathologic	F	70.0
e00457	Pathologic	M	87.0
e00461	Pathologic	M	47.0
e00475	Pathologic	F	62.0
e00477	Pathologic	F	53.0
e00523	Pathologic	M	40.0
e00526	Pathologic	F	48.0
e00528	Pathologic	M	49.0
e00530	Normal	M	25.0
e00536	Pathologic	F	78.0
e00537	Pathologic	F	72.0
e00539	Pathologic	F	57.0
e00551	Pathologic	F	75.0
e00553	Normal	M	25.0
e00562	Pathologic	M	77.0
e00578	Normal	M	25.0
e00580	Normal	M	25.0
e00581	Normal	M	25.0
e00591	Pathologic	F	66.0
e00594	Normal	M	25.0
e00601	Pathologic	F	56.0
e00603	Pathologic	F	76.0
e00604	Normal	M	25.0
e00605	Pathologic	F	45.0
e00619	Pathologic	M	66.0
e00622	Pathologic	F	47.0
e00627	Pathologic	F	11.0
e00638	Normal	M	25.0
e00641	Normal	M	25.0
e00642	Normal	M	25.0
e00644	Normal	M	25.0
e00647	Normal	M	25.0
e00648	Pathologic	M	69.0
e00651	Normal	M	25.0
e00657	Pathologic	M	70.0
e00658	Normal	M	25.0
e00670	Pathologic	F	51.0
e00685	Normal	M	25.0
e00693	Pathologic	F	56.0
e00694	Normal	M	25.0
e00698	Normal	M	25.0
e00699	Pathologic	M	65.0
e00703	Pathologic	M	58.0
e00707	Normal	M	25.0
e00713	Pathologic	M	61.0
e00715	Normal	M	25.0
e00731	Pathologic	M	55.0
e00737	Pathologic	F	68.0
e00742	Normal	M	25.0
e00766	Pathologic	F	65.0
e00767	Normal	M	25.0
e00786	Normal	M	25.0
e00787	Normal	M	25.0
e00792	Pathologic	F	65.0
e00797	Normal	M	25.0
e00811	Pathologic	M	44.0
e00812	Pathologic	F	76.0
e00814	Normal	M	25.0
e00818	Normal	M	25.0
e00824	Pathologic	F	66.0
e00841	Pathologic	M	74.0
e00846	Normal	M	25.0
e00847	Pathologic	F	42.0
e00857	Normal	M	25.0
e00871	Pathologic	F	65.0
e00872	Normal	M	25.0
e00880	Pathologic	F	59.0
e00893	Normal	M	25.0
e00896	Normal	M	25.0
e00905	Normal	M	25.0
e00910	Normal	M	25.0
e00912	Normal	M	25.0
e00917	Pathologic	F	66.0
e00921	Pathologic	F	55.0
e00924	Pathologic	F	46.0
e00925	Pathologic	F	44.0
e00929	Pathologic	M	59.0
e00935	Pathologic	M	71.0
e00936	Pathologic	M	58.0
e00938	Normal	M	25.0
e00942	Normal	M	25.0
e00947	Normal	M	25.0
e00948	Normal	M	25.0
e00949	Normal	M	25.0
e00955	Normal	M	25.0
e00958	Normal	M	25.0
e00967	Pathologic	F	45.0
e00972	Normal	M	25.0
e00974	Normal	M	25.0
e00978	Normal	M	25.0
e00980	Pathologic	F	75.0
e00994	Normal	M	25.0
e00997	Normal	M	25.0
e00998	Pathologic	F	60.0
e01003	Normal	M	25.0
e01013	Pathologic	F	60.0
e01016	Pathologic	F	64.0
e01021	Normal	M	25.0
e01026	Normal	M	25.0
e01031	Normal	M	25.0
e01042	Normal	M	25.0
e01049	Normal	M	25.0
e01055	Pathologic	M	72.0
e01061	Normal	M	25.0
e01062	Pathologic	F	63.0
e01068	Normal	M	25.0
e01084	Pathologic	F	45.0
e01087	Normal	M	25.0
e01089	Normal	M	25.0
e01094	Normal	M	25.0
e01097	Pathologic	F	71.0
e01105	Pathologic	M	56.0
e01106	Normal	M	25.0
e01107	Normal	M	25.0
e01114	Normal	M	25.0
e01115	Pathologic	F	10.0
e01144	Normal	M	25.0
e01146	Normal	M	25.0
e01160	Pathologic	F	64.0
e01181	Normal	M	25.0
e01205	Pathologic	F	63.0
e01208	Normal	M	25.0
e01215	Pathologic	F	41.0
e01216	Normal	M	25.0
e01218	Pathologic	M	61.0
e01226	Pathologic	F	79.0
e01231	Normal	M	25.0
e01237	Pathologic	M	61.0
e01243	Normal	M	25.0
e01246	Pathologic	F	60.0
e01256	Pathologic	F	61.0
e01258	Normal	M	25.0
e01263	Pathologic	M	44.0
e01272	Pathologic	F	64.0
e01280	Pathologic	F	47.0
e01284	Pathologic	F	69.0
e01289	Pathologic	F	77.0
e01290	Normal	M	25.0
e01297	Normal	M	25.0
e01298	Pathologic	F	63.0
e01299	Pathologic	M	62.0
e01300	Normal	M	25.0
e01307	Pathologic	F	55.0
e01308	Normal	M	25.0
e01310	Normal	M	25.0
e01321	Normal	M	25.0
e01332	Normal	M	25.0
e01341	Pathologic	F	77.0
e01345	Normal	M	25.0
e01348	Normal	M	25.0
e01351	Pathologic	F	63.0
e01365	Pathologic	M	53.0
e01367	Pathologic	M	39.0
e01368	Normal	M	25.0
e01374	Pathologic	M	72.0
e01375	Pathologic	F	73.0
e01376	Pathologic	F	72.0
e01382	Pathologic	M	71.0
e01383	Pathologic	M	66.0
e01399	Pathologic	F	75.0
e01417	Normal	M	25.0
e01421	Pathologic	F	68.0
e01422	Normal	M	25.0
e01457	Pathologic	M	60.0
e01461	Pathologic	F	74.0
e01472	Normal	M	25.0
e01479	Pathologic	M	67.0
e01483	Pathologic	M	67.0
e01484	Normal	M	25.0
e01494	Pathologic	F	64.0
e01502	Pathologic	F	58.0
e01510	Normal	M	25.0
e01511	Pathologic	F	74.0
e01516	Normal	M	25.0
e01529	Pathologic	M	67.0
e01530	Normal	M	25.0
e01531	Pathologic	F	41.0
e01558	Normal	M	25.0
e01559	Pathologic	M	56.0
e01568	Pathologic	F	12.0
e01572	Pathologic	M	53.0
e01577	Normal	M	25.0
e01581	Pathologic	M	66.0
e01598	Normal	M	25.0
e01599	Normal	M	25.0
e01601	Pathologic	F	45.0
e01602	Pathologic	F	61.0
e01605	Pathologic	F	42.0
e01608	Normal	M	25.0
e01623	Pathologic	M	88.0
e01632	Normal	M	25.0
e01636	Normal	M	25.0
e01637	Pathologic	F	65.0
e01638	Pathologic	F	80.0
e01651	Pathologic	F	48.0
e01660	Normal	M	25.0
e01661	Pathologic	F	49.0
e01665	Pathologic	F	61.0
e01668	Pathologic	F	60.0
e01684	Pathologic	M	57.0
e01686	Pathologic	F	71.0
e01689	Pathologic	M	44.0
e01697	Pathologic	M	71.0
e01711	Pathologic	M	48.0
e01716	Normal	M	25.0
e01719	Pathologic	M	62.0
e01728	Normal	M	25.0
e01729	Normal	M	25.0
e01732	Pathologic	F	50.0
e01756	Pathologic	F	67.0
e01766	Pathologic	F	50.0
e01767	Normal	M	25.0
e01785	Normal	M	25.0
e01787	Pathologic	F	48.0
e01791	Pathologic	F	68.0
e01798	Normal	M	25.0
e01812	Pathologic	F	70.0
e01820	Normal	M	25.0
e01824	Pathologic	M	62.0
e01825	Normal	M	25.0
e01831	Normal	M	25.0
e01832	Pathologic	M	72.0
e01843	Normal	M	25.0
e01846	Pathologic	F	55.0
e01848	Pathologic	F	72.0
e01850	Normal	M	25.0
e01855	Pathologic	F	53.0
e01856	Pathologic	F	68.0
e01857	Pathologic	F	69.0
e01867	Pathologic	F	73.0
e01869	Pathologic	F	66.0
e01881	Pathologic	F	72.0
e01891	Normal	M	25.0
e01908	Normal	M	25.0
e01909	Normal	M	25.0
e01915	Normal	M	35.0
e01917	Pathologic	F	66.0
e01921	Normal	M	25.0
e01922	Pathologic	M	64.0
e01929	Pathologic	F	50.0
e01938	Normal	M	25.0
e01953	Pathologic	F	61.0
e01962	Pathologic	F	53.0
e01967	Pathologic	F	63.0
e01971	Pathologic	F	51.0
e01978	Pathologic	F	45.0
e01980	Normal	M	25.0
e01988	Normal	M	25.0
e01992	Pathologic	M	86.0
e01995	Pathologic	F	58.0
e01999	Normal	M	25.0
e02005	Normal	M	25.0
e02012	Normal	M	25.0
e02030	Pathologic	F	64.0
e02032	Pathologic	F	65.0
e02036	Normal	M	25.0
e02038	Normal	M	25.0
e02044	Pathologic	M	40.0
e02065	Pathologic	F	58.0
e02074	Pathologic	M	41.0
e02076	Normal	M	25.0
e02085	Pathologic	F	54.0
e02097	Pathologic	F	52.0
e02101	Pathologic	F	43.0
e02102	Pathologic	M	67.0
e02108	Pathologic	F	72.0
e02117	Normal	M	25.0
e02121	Pathologic	M	48.0
e02126	Pathologic	M	66.0
e02127	Normal	M	25.0
e02133	Pathologic	M	47.0
e02134	Normal	M	72.0
e02135	Pathologic	M	72.0
e02137	Pathologic	F	45.0
f0001	Normal	F	43.0
f0002	Normal	F	45.0
f0003	Pathologic	M	42.0
f0004	Normal	F	81.0
f0005	Normal	M	60.0
f0006	Normal	F	62.0
f0007	Pathologic	M	54.0
f0008	Pathologic	M	17.0
f0009	Normal	M	53.0
f0010	Normal	M	66.0
f0011	Normal	F	67.0
f0012	Pathologic	M	61.0
f0013	Normal	F	60.0
f0014	Normal	F	48.0
f0015	Normal	F	36.0
f0016	Normal	F	34.0
f0017	Normal	F	77.0
f0018	Pathologic	M	18.0
f0019	Normal	F	43.0
f0020	Pathologic	M	61.0
f0021	Normal	F	59.0
f0022	Normal	F	53.0
f0023	Normal	F	50.0
f0024	Normal	F	58.0
f0025	Normal	M	52.0
f0026	Normal	M	72.0
f0027	Normal	M	26.0
f0028	Normal	F	71.0
f0029	Pathologic	M	53.0
f0030	Normal	F	68.0
f0031	Normal	F	70.0
f0032	Normal	F	58.0
f0033	Normal	M	62.0
f0034	Pathologic	M	72.0
f0035	Pathologic	M	27.0
f0036	Normal	M	64.0
f0037	Normal	M	67.0
f0038	Normal	M	40.0
f0039	Normal	M	74.0
f0040	Normal	F	21.0
f0041	Pathologic	F	22.0
f0042	Normal	F	67.0
f0043	Normal	M	64.0
f0044	Normal	F	56.0
f0045	Pathologic	M	76.0
f0046	Normal	F	16.0
f0047	Pathologic	F	42.0
f0048	Normal	F	50.0
f0049	Normal	F	55.0
f0050	Pathologic	F	73.0
f0051	Normal	M	50.0
f0052	Pathologic	M	58.0
f0053	Normal	M	57.0
f0054	Normal	F	70.0
f0055	Normal	M	62.0
f0056	Pathologic	F	66.0
f0057	Pathologic	M	76.0
f0058	Normal	M	88.0
f0059	Normal	M	79.0
f0060	Pathologic	M	81.0
f0061	Normal	F	63.0
f0062	Normal	M	66.0
f0063	Pathologic	F	66.0
f0064	Pathologic	M	46.0
f0065	Normal	M	61.0
f0066	Normal	F	50.0
f0067	Pathologic	M	22.0
f0068	Pathologic	M	72.0
f0069	Pathologic	M	66.0
f0070	Normal	M	58.0
f0071	Pathologic	F	48.0
f0072	Pathologic	F	69.0
f0073	Normal	F	45.0
f0074	Normal	F	59.0
f0075	Normal	F	75.0
f0076	Normal	M	46.0
f0077	Normal	F	63.0
f0078	Normal	F	66.0
f0079	Pathologic	F	35.0
f0080	Normal	F	17.0
f0081	Normal	F	49.0
f0082	Pathologic	M	55.0
f0083	Pathologic	M	61.0
f0084	Normal	F	67.0
f0085	Pathologic	F	80.0
f0086	Normal	F	67.0
f0087	Normal	F	46.0
f0088	Normal	F	54.0
f0089	Pathologic	F	65.0
f0090	Pathologic	F	49.0
f0091	Normal	F	28.0
f0092	Normal	F	42.0
f0093	Pathologic	M	48.0
f0094	Normal	F	33.0
f0095	Normal	F	70.0
f0096	Pathologic	F	48.0
f0097	Normal	F	74.0
f0098	Normal	F	25.0
f0099	Pathologic	F	64.0
f0100	Normal	F	63.0
f0101	Normal	F	44.0
f0102	Normal	F	67.0
f0103	Pathologic	M	79.0
f0104	Normal	F	75.0
f0105	Normal	F	83.0
f0106	Normal	F	48.0
f0107	Normal	F	58.0
f0108	Normal	F	60.0
f0109	Normal	F	62.0
f0110	Normal	F	27.0
f0111	Normal	F	58.0
f0112	Normal	M	71.0
f0113	Normal	M	26.0
f0114	Normal	M	26.0
