# Supplementary material for: Machine Learning Algorithms for Processing and Classifying Unsegmented Phonocardiographic Signals: An Efficient Edge Computing Solution Suitable for Wearable Devices
Source: Sensors (Basel). 2024 Jun 14;24(12):3853. doi: 10.3390/s24123853 (PMC11207414; doi:10.3390/s24123853)
Supplement: Supplementary file 1 [file sensors-24-03853-s001.zip › File S1/Datasets/CSV files/Annotations_Multiclass.csv]

Name	Class
a0001	MVP
a0002	MVP
a0003	MVP
a0004	Benign
a0005	Benign
a0008	MVP
a0010	Benign
a0013	MVP
a0014	MVP
a0015	Benign
a0017	Benign
a0018	Benign
a0020	MVP
a0021	MVP
a0022	MVP
a0023	MVP
a0024	MVP
a0026	Benign
a0030	MVP
a0031	MVP
a0033	MVP
a0034	Benign
a0036	MVP
a0039	Benign
a0040	MVP
a0041	MVP
a0043	Benign
a0045	MVP
a0046	Benign
a0047	MVP
a0051	MVP
a0052	Benign
a0054	Benign
a0056	Benign
a0058	Benign
a0059	MVP
a0060	Benign
a0061	Benign
a0062	MVP
a0063	Benign
a0064	MVP
a0066	MVP
a0073	MVP
a0074	MVP
a0075	MVP
a0076	Benign
a0077	Benign
a0078	MVP
a0079	Benign
a0083	MVP
a0084	Benign
a0087	Benign
a0090	MVP
a0092	MVP
a0095	MVP
a0096	Benign
a0097	Benign
a0098	Benign
a0100	Benign
a0101	MVP
a0104	MVP
a0107	MVP
a0110	Benign
a0111	MVP
a0112	Benign
a0113	Benign
a0114	MVP
a0115	MVP
a0116	MVP
a0117	MVP
a0119	MVP
a0120	MVP
a0121	MVP
a0122	MVP
a0123	Benign
a0124	MVP
a0128	Benign
a0130	MVP
a0131	MVP
a0132	Benign
a0133	Benign
a0134	Benign
a0135	MVP
a0137	MVP
a0144	MVP
a0145	MVP
a0146	Benign
a0147	Benign
a0148	MVP
a0149	MVP
a0150	MVP
a0151	Benign
a0152	Benign
a0156	Benign
a0157	Benign
a0158	Benign
a0159	MVP
a0160	Benign
a0162	Benign
a0163	Benign
a0164	MVP
a0166	Benign
a0167	Benign
a0168	Benign
a0169	Benign
a0170	MVP
a0172	MVP
a0173	Benign
a0174	MVP
a0175	Benign
a0176	MVP
a0177	MVP
a0180	MVP
a0182	Benign
a0186	MVP
a0187	MVP
a0188	Benign
a0190	Benign
a0191	MVP
a0192	MVP
a0194	MVP
a0197	Benign
a0198	MVP
a0200	MVP
a0201	Benign
a0202	MVP
a0205	MVP
a0206	MVP
a0207	MVP
a0209	Benign
a0215	MVP
a0216	Benign
a0217	Benign
a0218	MVP
a0219	MVP
a0220	MVP
a0221	MVP
a0222	Benign
a0224	MVP
a0225	Benign
a0226	MVP
a0228	Benign
a0230	Benign
a0232	Benign
a0233	MVP
a0236	MVP
a0237	MVP
a0240	MVP
a0244	Benign
a0245	MVP
a0246	MVP
a0247	MVP
a0249	MVP
a0252	Benign
a0254	MVP
a0255	Benign
a0256	MVP
a0257	Benign
a0258	Benign
a0259	Benign
a0260	Benign
a0261	Benign
a0262	Benign
a0263	Benign
a0265	Benign
a0267	MVP
a0268	Benign
a0269	Benign
a0272	MVP
a0273	MVP
a0275	Benign
a0276	Benign
a0277	Benign
a0278	Benign
a0279	Benign
a0281	Benign
a0282	Benign
a0291	Benign
a0292	Benign
a0295	Benign
a0296	MVP
a0300	Benign
a0303	MVP
a0305	MVP
a0306	Benign
a0307	Benign
a0312	Benign
a0313	MVP
a0314	Benign
a0315	Benign
a0316	Benign
a0317	MVP
a0318	MVP
a0319	Benign
a0320	MVP
a0321	Benign
a0322	Benign
a0324	MVP
a0326	MVP
a0327	MVP
a0333	MVP
a0335	MVP
a0336	MVP
a0338	Benign
a0339	MVP
a0341	MVP
a0343	MVP
a0344	MVP
a0345	Benign
a0346	MVP
a0347	Benign
a0348	MVP
a0349	MVP
a0350	MVP
a0354	MVP
a0356	MVP
a0358	Benign
a0360	MVP
a0362	Benign
a0363	MVP
a0364	MVP
a0366	MVP
a0367	Benign
a0369	MVP
a0370	Benign
a0371	Benign
a0372	Benign
a0373	Benign
a0374	Benign
a0376	MVP
a0377	Benign
a0378	MVP
a0379	MVP
a0380	MVP
a0381	MVP
a0382	MVP
a0383	Benign
a0384	MVP
a0387	Benign
a0388	Benign
a0389	MVP
a0390	MVP
a0392	Benign
a0394	Benign
a0395	Benign
a0396	Benign
a0397	Benign
a0398	MVP
a0399	MVP
a0402	MVP
a0403	MVP
a0404	Benign
b0008	CAD
b0013	CAD
b0015	Normal
b0016	CAD
b0017	Normal
b0018	CAD
b0021	Normal
b0022	CAD
b0023	CAD
b0024	Normal
b0026	Normal
b0029	Normal
b0030	CAD
b0032	CAD
b0033	CAD
b0037	CAD
b0039	Normal
b0040	CAD
b0041	CAD
b0043	CAD
b0046	CAD
b0047	Normal
b0048	CAD
b0054	CAD
b0057	CAD
b0063	CAD
b0067	Normal
b0068	CAD
b0075	Normal
b0077	CAD
b0078	Normal
b0081	CAD
b0086	CAD
b0090	Normal
b0094	Normal
b0096	CAD
b0103	Normal
b0106	CAD
b0114	Normal
b0115	Normal
b0117	CAD
b0120	CAD
b0126	Normal
b0130	CAD
b0132	Normal
b0136	CAD
b0137	CAD
b0140	CAD
b0148	CAD
b0150	Normal
b0155	CAD
b0157	Normal
b0159	CAD
b0164	CAD
b0171	CAD
b0176	CAD
b0188	Normal
b0190	CAD
b0192	Normal
b0197	CAD
b0208	CAD
b0221	CAD
b0222	Normal
b0224	CAD
b0230	Normal
b0232	CAD
b0233	CAD
b0235	CAD
b0238	CAD
b0239	CAD
b0242	CAD
b0243	CAD
b0248	CAD
b0251	CAD
b0253	CAD
b0257	CAD
b0262	CAD
b0263	CAD
b0265	CAD
b0267	CAD
b0268	Normal
b0271	CAD
b0273	CAD
b0277	Normal
b0278	CAD
b0279	CAD
b0280	CAD
b0283	Normal
b0284	CAD
b0285	Normal
b0287	Normal
b0292	CAD
b0293	Normal
b0295	CAD
b0299	CAD
b0305	Normal
b0307	CAD
b0310	Normal
b0318	CAD
b0319	CAD
b0327	CAD
b0334	CAD
b0335	CAD
b0341	CAD
b0342	CAD
b0344	CAD
b0349	CAD
b0351	Normal
b0361	CAD
b0363	Normal
b0365	CAD
b0367	CAD
b0369	CAD
b0371	Normal
b0372	Normal
b0382	Normal
b0384	CAD
b0385	CAD
b0390	CAD
b0392	Normal
b0395	CAD
b0397	CAD
b0407	Normal
b0408	CAD
b0409	CAD
b0413	CAD
b0418	CAD
b0422	CAD
b0427	CAD
b0428	CAD
b0433	Normal
b0436	CAD
b0437	CAD
b0444	CAD
b0446	CAD
b0448	Normal
b0450	CAD
b0455	CAD
b0461	Normal
b0464	Normal
b0465	CAD
b0466	Normal
b0467	CAD
b0468	CAD
b0471	CAD
b0474	CAD
b0475	Normal
b0476	CAD
b0484	CAD
c0003	Normal
d0005	Normal
d0025	Normal
d0027	Normal
d0048	Normal
e00003	Normal
e00010	Normal
e00014	Normal
e00020	CAD
e00038	Normal
e00041	Normal
e00048	CAD
e00059	CAD
e00062	Normal
e00068	Normal
e00071	CAD
e00075	Normal
e00083	Normal
e00084	Normal
e00087	CAD
e00094	Normal
e00097	CAD
e00099	Normal
e00100	Normal
e00105	Normal
e00107	Normal
e00114	CAD
e00120	CAD
e00124	Normal
e00135	CAD
e00140	CAD
e00142	CAD
e00152	CAD
e00164	Normal
e00171	Normal
e00176	CAD
e00179	Normal
e00183	Normal
e00190	Normal
e00191	CAD
e00193	Normal
e00195	CAD
e00216	CAD
e00222	Normal
e00228	CAD
e00241	Normal
e00242	Normal
e00266	CAD
e00274	Normal
e00275	CAD
e00281	Normal
e00295	CAD
e00304	CAD
e00305	CAD
e00307	Normal
e00321	CAD
e00325	Normal
e00327	Normal
e00328	CAD
e00330	CAD
e00336	CAD
e00342	Normal
e00351	Normal
e00359	CAD
e00367	Normal
e00369	Normal
e00373	CAD
e00377	Normal
e00379	Normal
e00388	CAD
e00395	Normal
e00398	Normal
e00402	Normal
e00404	Normal
e00414	Normal
e00415	Normal
e00416	Normal
e00433	Normal
e00435	CAD
e00440	Normal
e00441	Normal
e00443	Normal
e00444	Normal
e00454	Normal
e00456	CAD
e00457	CAD
e00461	CAD
e00465	Normal
e00475	CAD
e00477	CAD
e00489	Normal
e00505	Normal
e00506	Normal
e00522	Normal
e00523	CAD
e00526	CAD
e00528	CAD
e00536	CAD
e00537	CAD
e00539	CAD
e00542	Normal
e00544	Normal
e00546	Normal
e00548	Normal
e00551	CAD
e00554	Normal
e00559	Normal
e00562	CAD
e00563	Normal
e00573	Normal
e00582	Normal
e00588	Normal
e00591	CAD
e00601	CAD
e00603	CAD
e00605	CAD
e00607	Normal
e00609	Normal
e00611	Normal
e00619	CAD
e00621	Normal
e00622	CAD
e00627	CAD
e00648	CAD
e00649	Normal
e00650	Normal
e00653	Normal
e00657	CAD
e00670	CAD
e00681	Normal
e00693	CAD
e00699	CAD
e00703	CAD
e00713	CAD
e00720	Normal
e00731	CAD
e00737	CAD
e00740	Normal
e00742	Normal
e00743	Normal
e00753	Normal
e00758	Normal
e00761	Normal
e00766	CAD
e00769	Normal
e00772	Normal
e00774	Normal
e00780	Normal
e00792	CAD
e00793	Normal
e00800	Normal
e00811	CAD
e00812	CAD
e00813	Normal
e00818	Normal
e00824	CAD
e00826	Normal
e00841	CAD
e00845	Normal
e00847	CAD
e00851	Normal
e00856	Normal
e00859	Normal
e00862	Normal
e00871	CAD
e00874	Normal
e00880	CAD
e00888	Normal
e00889	Normal
e00892	Normal
e00901	Normal
e00909	Normal
e00917	CAD
e00921	CAD
e00924	CAD
e00925	CAD
e00929	CAD
e00935	CAD
e00936	CAD
e00940	Normal
e00945	Normal
e00950	Normal
e00957	Normal
e00967	CAD
e00980	CAD
e00988	Normal
e00998	CAD
e01013	CAD
e01016	CAD
e01028	Normal
e01030	Normal
e01034	Normal
e01039	Normal
e01051	Normal
e01053	Normal
e01055	CAD
e01062	CAD
e01074	Normal
e01078	Normal
e01083	Normal
e01084	CAD
e01092	Normal
e01094	Normal
e01097	CAD
e01105	CAD
e01115	CAD
e01126	Normal
e01130	Normal
e01131	Normal
e01139	Normal
e01153	Normal
e01160	CAD
e01199	Normal
e01200	Normal
e01205	CAD
e01209	Normal
e01215	CAD
e01217	Normal
e01218	CAD
e01226	CAD
e01231	Normal
e01232	Normal
e01235	Normal
e01237	CAD
e01238	Normal
e01239	Normal
e01246	CAD
e01252	Normal
e01255	Normal
e01256	CAD
e01262	Normal
e01263	CAD
e01272	CAD
e01274	Normal
e01280	CAD
e01281	Normal
e01284	CAD
e01289	CAD
e01298	CAD
e01299	CAD
e01305	Normal
e01307	CAD
e01308	Normal
e01316	Normal
e01317	Normal
e01324	Normal
e01341	CAD
e01345	Normal
e01346	Normal
e01348	Normal
e01351	CAD
e01365	CAD
e01367	CAD
e01369	Normal
e01373	Normal
e01374	CAD
e01375	CAD
e01376	CAD
e01378	Normal
e01382	CAD
e01383	CAD
e01387	Normal
e01390	Normal
e01391	Normal
e01393	Normal
e01399	CAD
e01414	Normal
e01416	Normal
e01421	CAD
e01425	Normal
e01427	Normal
e01439	Normal
e01449	Normal
e01452	Normal
e01457	CAD
e01461	CAD
e01472	Normal
e01479	CAD
e01483	CAD
e01492	Normal
e01494	CAD
e01495	Normal
e01502	CAD
e01511	CAD
e01514	Normal
e01525	Normal
e01529	CAD
e01531	CAD
e01542	Normal
e01548	Normal
e01555	Normal
e01559	CAD
e01566	Normal
e01568	CAD
e01570	Normal
e01572	CAD
e01580	Normal
e01581	CAD
e01582	Normal
e01586	Normal
e01601	CAD
e01602	CAD
e01605	CAD
e01608	Normal
e01620	Normal
e01623	CAD
e01634	Normal
e01637	CAD
e01638	CAD
e01640	Normal
e01642	Normal
e01651	CAD
e01659	Normal
e01661	CAD
e01665	CAD
e01668	CAD
e01681	Normal
e01684	CAD
e01686	CAD
e01689	CAD
e01697	CAD
e01698	Normal
e01703	Normal
e01711	CAD
e01713	Normal
e01719	CAD
e01729	Normal
e01732	CAD
e01735	Normal
e01741	Normal
e01748	Normal
e01751	Normal
e01756	CAD
e01766	CAD
e01775	Normal
e01782	Normal
e01787	CAD
e01791	CAD
e01793	Normal
e01803	Normal
e01809	Normal
e01812	CAD
e01824	CAD
e01826	Normal
e01827	Normal
e01828	Normal
e01832	CAD
e01836	Normal
e01839	Normal
e01843	Normal
e01846	CAD
e01848	CAD
e01850	Normal
e01855	CAD
e01856	CAD
e01857	CAD
e01858	Normal
e01867	CAD
e01869	CAD
e01871	Normal
e01880	Normal
e01881	CAD
e01896	Normal
e01900	Normal
e01903	Normal
e01908	Normal
e01917	CAD
e01920	Normal
e01922	CAD
e01925	Normal
e01927	Normal
e01929	CAD
e01934	Normal
e01935	Normal
e01939	Normal
e01944	Normal
e01946	Normal
e01953	CAD
e01954	Normal
e01960	Normal
e01962	CAD
e01967	CAD
e01971	CAD
e01978	CAD
e01992	CAD
e01993	Normal
e01995	CAD
e02010	Normal
e02012	Normal
e02027	Normal
e02030	CAD
e02032	CAD
e02044	CAD
e02065	CAD
e02074	CAD
e02075	Normal
e02080	Normal
e02085	CAD
e02086	Normal
e02093	Normal
e02097	CAD
e02101	CAD
e02102	CAD
e02108	CAD
e02109	Normal
e02113	Normal
e02116	Normal
e02119	Normal
e02121	CAD
e02126	CAD
e02127	Normal
e02133	CAD
e02135	CAD
e02136	Normal
e02137	CAD
f0001	Normal
f0005	Normal
f0014	Normal
f0022	Normal
f0036	Normal
f0037	Normal
f0055	Normal
f0066	Normal
f0074	Normal
f0097	Normal
