# Supplementary material for: Machine Learning Algorithms for Processing and Classifying Unsegmented Phonocardiographic Signals: An Efficient Edge Computing Solution Suitable for Wearable Devices
Source: Sensors (Basel). 2024 Jun 14;24(12):3853. doi: 10.3390/s24123853 (PMC11207414; doi:10.3390/s24123853)
Supplement: Supplementary file 1 [file sensors-24-03853-s001.zip › File S1/Datasets/Test/Test_Set_Binary.xlsx]

## Sheet: Sheet1
features1	features2	features3	features4	features5	features6	features7	features8	features9	features10	features11	features12	features13	features14	features15	features16	features17	features18	features19	features20	features21	features22	features23	features24	features25	features26	features27	features28	features29	features30	features31	features32	features33	features34
0.218184	41.8848	0.296	0.000189237	72.0144	0.166748	0.495382	1.08106e-05	4.87153e-05	0.0523991	0.0131253	-0.00439667	0.00467799	0.00907466	0.560961	138.557	5.34792	-42.0687	2.86018	0.216383	99.812	5.36896	-6.96475	-4.44454	-11.0733	-7.92797	-10.8039	-3.49224	-3.12566	-3.07968	-0.258147	-3.51343	0.0835287	Normal
0.23531	104.348	0.288	4.71197e-05	51.4103	0.233194	0.451907	-2.15535e-05	-6.41784e-05	0.01975	0.00438989	-0.000813341	0.000799426	0.00161277	-0.375262	126.087	3.18952	1.66811	0.114885	0.00380029	89.0735	9.1407	-1.626	4.0724	-3.1969	-1.20043	-4.53044	-11.6906	-7.64701	-3.21396	-3.77448	1.14922	-3.58694	Normal
0.298166	52.7704	0.569	0.000194662	92.4185	0.134942	0.512331	2.99022e-05	8.47566e-05	0.0500344	0.0147124	-0.00384005	0.0036429	0.00748295	0.799952	117.366	4.93421	-30.3567	8.17407	1.04237	101.072	3.19752	-7.77658	-6.74482	-12.6771	-5.73237	-7.16923	-2.59514	-2.45581	-2.77938	-1.68385	-2.8041	-0.918224	Normal
0.312334	106.762	0.238	2.34428e-05	50.01	0.160723	0.490833	-4.75619e-06	-9.71039e-05	0.0169277	0.00515973	-0.0021622	0.00230548	0.00446768	0.549405	77.5891	2.84112	2.33784	0.23659	0.0348775	91.5728	6.50838	-1.87317	-1.31338	-11.8067	0.0497566	-5.42863	-7.58962	-6.21548	-1.45093	-2.83259	-0.584423	-2.01521	Normal
0.317704	102.828	0.2405	0.000127813	86.0172	0.211756	0.493058	1.44306e-05	-6.0788e-05	0.0435159	0.0105683	-0.00231147	0.00230202	0.00461349	1.4417	80.1949	2.37638	-14.9326	4.66862	0.395522	98.7094	3.94416	-5.7471	-8.09152	-18.0352	-2.1545	-5.90376	-3.41731	-1.57574	-3.56458	-1.70768	-2.28984	0.69229	Normal
0.330354	95.0872	0.2775	0.000100587	88.2176	0.139551	0.501905	1.78697e-06	-1.86634e-05	0.035874	0.0093502	-0.00076801	0.000749098	0.00151711	0.967672	119.996	3.40859	-2.39191	6.76154	0.318455	97.9579	4.75177	-6.64641	-7.08229	-10.8255	-7.14482	-5.68446	-7.7604	-4.02196	-3.31358	-1.02991	1.26363	-0.464917	Normal
0.331147	106.667	0.2355	2.55824e-05	62.2124	0.153293	0.489253	-7.59668e-06	-3.86497e-05	0.0170848	0.00530315	-0.0021625	0.00232685	0.00448935	0.513586	75.0441	2.90414	2.55351	0.0675402	0.0348776	91.0651	6.71638	-0.0591308	-1.81088	-13.3889	-0.980085	-5.30501	-4.90448	-6.39406	-3.9802	-1.76578	1.2673	-2.84866	Normal
0.333171	69.6056	0.2905	0.000466296	81.4163	0.264546	0.460533	-8.0357e-06	-1.11374e-05	0.0570744	0.0122502	-0.00029025	0.0002883	0.000578549	0.915219	129.368	3.61855	-24.1167	4.71635	0.00203686	95.6224	9.2113	-2.42593	-3.45935	-21.7586	-3.07444	-17.4883	0.0598676	-8.60937	-0.23431	-3.1504	-1.47948	-2.13204	Normal
0.33621	74.0741	0.4025	0.00030045	37.2074	0.219942	0.466509	4.32143e-07	-1.53865e-05	0.0476751	0.012004	-0.000973659	0.000978799	0.00195246	-1.08919	91.9006	-0.0677283	4.324	1.07363	0.11617	96.0109	8.54369	0.10553	0.397544	-10.1405	-0.077535	-5.60919	-5.40381	-4.64594	-0.60153	-3.0811	-2.85915	-1.78027	Normal
0.337398	34.4234	0.5855	0.000269829	78.8158	0.193002	0.500334	3.61452e-06	-5.61852e-05	0.0500196	0.012822	-0.0027729	0.00258468	0.00535758	0.392738	90.646	8.41997	-18.9287	2.57068	0.202838	99.5886	5.86821	-3.90062	-3.85269	-10.593	-3.09187	-4.20315	-3.08575	-0.305555	0.834243	0.550091	0.913526	1.53146	Normal
0.349026	94.2655	0.255	0.000132977	83.6167	0.155927	0.498626	-3.50389e-05	-1.08952e-05	0.0424138	0.0106221	-0.000785279	0.000851998	0.00163728	-0.867609	103.13	4.72288	-8.58695	5.74921	0.40533	98.5872	5.49257	-6.59255	-7.03812	-11.2989	-5.95927	-6.70723	-8.04723	-2.9582	-4.20738	-2.94997	-0.920614	-1.31272	Normal
0.351891	32.163	0.2005	0.000159828	96.4193	0.12549	0.497597	-5.40846e-06	-3.97108e-05	0.0459667	0.0117073	-0.00107403	0.00106896	0.00214299	-3.02458	136.19	4.66712	-21.0967	7.0213	0.334424	99.1648	4.75299	-6.61098	-7.1338	-14.235	-5.65628	-7.11687	-8.68849	-3.70833	-1.68649	-2.31361	-0.0204478	-1.29847	Normal
0.361655	49.6073	0.3105	0.000359498	73.0146	0.191607	0.453979	1.50278e-06	4.90834e-06	0.0599968	0.0140204	-0.000218838	0.000256767	0.000475604	0.834187	90.3746	-3.30932	0.493084	3.32482	0.00191747	93.8338	11.2912	0.567738	1.03303	-15.3808	-3.39888	-16.6276	-3.30922	-12.0595	0.925919	-6.59466	-1.15932	-3.99428	Normal
0.367737	47.4684	0.6325	0.000271086	59.6119	0.176972	0.480945	-7.8001e-06	0.000203425	0.054032	0.014049	-0.00290508	0.00334122	0.0062463	1.15182	147.439	9.4661	-40.8091	0.912622	0.458143	98.0598	6.57036	-1.01172	-0.546537	-10.429	-4.34395	-6.86213	-8.89621	-8.4685	-4.44866	1.38145	2.44102	1.16125	Normal
0.374827	94.7867	0.2475	1.97929e-05	32.6065	0.121807	0.52599	2.31068e-05	4.51513e-06	0.0168821	0.00623792	-0.00221551	0.00259491	0.00481042	-1.54533	61.1318	4.34837	1.01765	1.11434	0.143884	94.749	3.97878	-5.37823	-3.55652	-1.92125	-1.68358	-2.01393	-4.38522	-2.18135	-1.85714	-0.778568	-1.15377	-0.448574	Normal
0.376279	115.274	0.261	0.000374125	50.4101	0.170696	0.484786	-2.03566e-05	0.000161038	0.057076	0.0150847	-0.00311363	0.00294932	0.00606295	-3.43109	82.4901	-5.19156	-3.99625	4.00757	0.215474	98.6458	8.03459	-3.39418	-0.0886334	-8.96108	-3.08399	-4.88677	-7.2687	-2.24956	3.60281	-3.73141	-6.83599	-1.31784	Normal
0.376543	89.2193	0.258	0.000232885	37.4075	0.215266	0.497525	-3.31294e-05	-7.93791e-05	0.0452436	0.0139222	-0.00363509	0.00426447	0.00789955	-2.8511	92.7127	5.78573	-3.53628	1.70796	0.638529	98.9574	5.20197	-1.35104	-1.02532	-9.71215	0.630516	0.0183146	-2.85294	-1.30582	1.35352	-1.69471	-4.37485	-2.74287	Normal
0.381296	30.326	0.4955	0.000166205	36.4073	0.138016	0.500104	1.114e-05	-4.62363e-05	0.0500365	0.014801	-0.00334461	0.00364113	0.00698575	-4.39174	93.265	7.42856	-1.39879	3.60591	0.0743479	98.1986	8.28005	-4.17891	-0.918311	-13.961	0.153101	-4.9106	-2.67572	-1.10895	0.682071	-1.37047	-3.54364	-0.75171	Normal
0.382068	120	0.2245	0.000509697	47.4095	0.211953	0.471523	-9.3801e-08	-5.15576e-05	0.0636219	0.0156707	-0.00132786	0.0014606	0.00278846	-3.28409	82.6853	-7.98288	0.64727	5.93351	0.214131	97.9138	8.96072	-1.89791	-3.12773	-11.4948	-3.60641	-6.9659	-4.74707	-5.7006	-3.27387	-4.31511	-7.77339	-2.74369	Normal
0.382801	49.4641	0.606	0.000155262	75.215	0.134326	0.508003	-2.40473e-05	1.28221e-05	0.0370447	0.0102285	-0.00107028	0.00105102	0.00212131	-0.185299	71.6536	5.42572	-4.13526	5.28648	0.301508	98.436	5.13225	-5.90547	-6.25944	-11.4495	-3.33638	-3.29727	-4.49008	-0.783843	-2.63118	-0.35097	-0.557768	-0.367473	Normal
0.38614	103.986	0.2885	0.000223073	76.6153	0.201684	0.50263	1.07412e-05	0.000115733	0.051256	0.0137279	-0.0023554	0.00260812	0.00496351	0.513744	59.9851	3.16948	-9.76787	4.36934	0.58027	100.577	4.60711	-5.30671	-4.94721	-10.733	-4.6715	-6.11181	-3.80636	-1.8654	-2.00082	-0.326143	-2.94872	0.481045	Normal
0.389583	69.2841	0.2885	0.000400781	84.817	0.229865	0.461006	-2.75949e-06	-1.95402e-05	0.0535161	0.0122198	-0.000322042	0.000304986	0.000627028	0.426849	114.644	4.34075	-15.2692	3.84709	0.0017989	95.1842	9.50107	-1.87109	-3.00213	-20.8743	-2.1858	-16.1735	-1.37845	-8.94051	-1.94305	-3.42601	-1.03045	-2.9478	Normal
0.397099	94.9367	0.2635	4.87817e-05	107.421	0.125407	0.513953	5.30855e-06	1.22086e-05	0.0268357	0.00732195	-0.000894622	0.000806999	0.00170162	-0.85001	73.1225	3.60628	1.42306	3.86903	0.174226	96.711	4.45746	-6.19863	-6.78142	-12.0475	-3.39208	-3.83219	-7.49261	-1.38881	0.879971	-1.93029	-3.08714	-3.31383	Normal
0.397562	90.1578	0.3205	4.93435e-05	133.427	0.0513416	0.578397	-4.39887e-05	1.45831e-05	0.0355806	0.0101359	-0.000386593	0.000470202	0.000856795	1.29811	58.8754	3.07357	2.28182	12.6636	9.87756	103.887	-6.39221	-10.1718	-2.28929	-3.21218	1.43372	-0.823528	-0.532852	-1.05088	1.1666	-5.05803	-0.34439	-2.26078	Normal
0.400103	120	0.2245	0.000490887	53.2106	0.190236	0.471758	-1.19289e-05	3.34158e-05	0.070843	0.0183947	-0.00115265	0.00126674	0.00241939	-2.31093	68.0885	-11.6503	-6.35193	5.87192	0.357367	98.6547	8.76225	-1.39674	-1.47991	-9.06101	-5.04879	-7.4884	-4.80481	-4.59088	-3.85695	-3.55141	-4.03161	-2.10653	Normal
0.402835	36.63	0.2245	9.49735e-05	229.246	0.0426881	0.578946	2.85419e-05	-1.82779e-06	0.0462847	0.0140068	-0.000721613	0.000654794	0.00137641	-1.29175	57.358	4.03069	2.57812	12.3691	16.6245	105.615	-5.99452	-7.30079	-0.693939	-5.91768	-3.54917	-6.95206	-3.48389	-4.84416	-4.69383	-6.45192	-3.14453	-1.03613	Normal
0.404882	106.101	0.2305	0.000530096	79.4159	0.158753	0.458981	-6.76942e-06	3.0058e-06	0.067189	0.0185748	-0.000791223	0.000729105	0.00152033	-0.722587	72.845	6.45882	-13.3172	5.70022	0.106181	95.0797	11.7574	1.58482	-3.165	-13.08	-3.11474	-8.93487	-7.17989	-6.52405	-3.4617	-3.85944	-0.334532	-2.09778	Normal
0.408272	120	0.2235	0.000431671	84.817	0.182606	0.475827	-4.57119e-05	0.000125497	0.056049	0.0154164	-0.00301764	0.00320551	0.00622316	-0.926637	66.8605	4.22514	-28.9744	3.44057	0.0661758	98.1905	6.81554	-5.20195	-5.80054	-19.5321	-3.93595	-10.4942	-3.72867	-2.95601	-3.15702	-1.03741	-5.20675	2.1919	Normal
0.416739	91.3938	0.2145	0.000414725	41.0082	0.344632	0.454307	0.000125716	-3.29626e-05	0.0554021	0.015724	-0.00366353	0.00439472	0.00805825	1.51144	61.7741	-17.8655	0.865962	1.48566	0.117215	96.6783	8.8998	-1.60754	2.34488	-10.3038	5.27127	0.125311	-1.80343	-1.72868	-3.71821	-0.773717	-2.18548	-3.32208	Normal
0.419111	69.4444	0.287	0.000408662	87.0174	0.210758	0.463665	1.35898e-06	4.19855e-06	0.056998	0.0132256	-0.000308884	0.000276854	0.000585738	0.347818	93.6704	5.11116	-15.9454	3.94229	0.00179732	95.6448	9.60291	-2.08391	-2.50203	-20.5978	-1.36359	-15.7437	-3.22059	-9.26746	0.92988	-4.11735	-1.97204	-2.61171	Normal
0.423651	66.1886	0.311	0.000625052	66.6133	0.184243	0.469245	7.7303e-05	-1.45149e-05	0.0694839	0.0183207	-0.000571492	0.000485696	0.00105719	-1.54083	67.6623	4.84772	-14.6115	4.81877	0.249721	98.1918	9.16655	-2.30692	1.20834	-10.7452	-5.22153	-9.36216	-3.50101	-4.73412	-4.94653	-1.041	-0.995412	-0.408889	Normal
0.431997	115.942	0.2595	0.000419258	44.6089	0.183418	0.483762	-1.5967e-05	0.000156906	0.0589536	0.0164506	-0.00310104	0.00293493	0.00603598	-3.16331	73.0653	-3.44075	-3.76157	4.24519	0.138182	98.573	8.49528	-3.57127	-0.0914389	-9.35047	-2.83431	-4.99601	-7.16765	-2.18607	4.00104	-4.14996	-7.34635	-0.565883	Normal
0.432285	43.6047	0.4665	0.000418878	82.0164	0.165597	0.502655	2.00783e-05	-0.000156224	0.0713385	0.018607	-0.0023377	0.00250135	0.00483905	0.862369	55.996	-13.6789	-35.6112	6.59241	2.51818	104.066	1.5463	-2.49632	3.37123	-9.82352	-6.84114	-7.00586	-2.03948	-0.986574	-0.112197	-1.38923	-0.234193	-1.0761	Normal
0.432414	71.8993	0.292	0.000338123	52.4105	0.144276	0.469241	-1.48843e-06	-1.20444e-05	0.0506921	0.0133848	-0.000267008	0.00022684	0.000493848	-0.240107	64.8751	9.04768	-2.1468	3.83072	5.67823e-09	94.8889	11.579	-6.41118	3.04689	-24.096	4.14496	-20.817	5.37074	-14.9357	3.09495	-8.30076	5.74466	-7.71331	Normal
0.435235	99.8336	0.2635	0.000585668	58.6117	0.224199	0.466529	-8.55201e-06	-3.26509e-05	0.0706449	0.0177684	-0.000567587	0.000617856	0.00118544	1.75332	54.2533	10.6091	-10.9651	8.20552	0.275631	95.441	12.8317	-0.718336	-5.79383	-15.441	-3.89173	-6.51831	-6.02563	-3.57484	-7.71836	-4.67905	-4.60707	-2.97011	Normal
0.436145	74.1198	0.303	0.000432588	73.8148	0.238842	0.466314	3.10546e-06	-7.90196e-07	0.0617068	0.0169669	-0.000320337	0.000383873	0.00070421	0.339817	71.211	3.47367	3.57707	4.41214	0.243264	97.7033	7.91774	-0.390867	-1.27869	-10.2234	-5.07283	-7.6714	-4.23963	-10.2742	-2.62727	-2.35611	-1.32777	-0.0461096	Normal
0.437359	101.18	0.256	0.001099	37.4075	0.402047	0.436793	1.98038e-05	8.70314e-05	0.0761527	0.0210523	-0.00206969	0.00220327	0.00427296	-1.02362	57.6809	-40.9541	-1.36123	1.28177	0.0342832	97.0966	10.2186	-0.131131	2.97417	-8.75735	2.68907	-3.02552	1.15272	-1.62768	-4.18719	-1.75054	-3.75595	-1.64025	Normal
0.437387	63.0915	0.3255	0.000316329	53.8108	0.182824	0.478205	-9.16217e-07	-9.15185e-06	0.0571145	0.0149777	-0.000482621	0.000454195	0.000936816	-2.69775	72.4777	8.53143	-8.07929	1.9174	0.156792	96.708	9.94201	-1.30818	-0.795449	-14.5944	-1.69346	-9.06775	-0.435654	-3.33215	-5.79404	-4.19722	-2.29699	1.36032	Normal
0.440522	118.46	0.2005	9.37913e-05	52.2104	0.282453	0.49286	-1.62551e-06	2.6005e-06	0.0322225	0.0078331	-0.00062804	0.00059035	0.00121839	-0.349404	75.74	5.23717	0.812237	3.20651	0.281504	96.8992	5.91756	-6.0484	-2.12167	-7.69326	-2.79073	-5.79611	-6.01867	-7.24859	-5.4748	-3.41297	-3.1028	-0.456617	Normal
0.448314	54.7945	0.334	0.000407497	48.4097	0.172978	0.492751	-4.36872e-06	4.60659e-06	0.0605534	0.016374	-0.000544423	0.000561675	0.0011061	-2.27311	63.5466	9.94043	-3.58981	5.48837	0.581894	100.79	5.75149	-3.44614	-2.38269	-8.89572	-1.31423	-6.57674	-2.61019	-2.02121	0.17044	-2.35883	-3.06316	-5.60775	Normal
0.452709	90.1578	0.254	0.000431209	88.8178	0.138619	0.483702	-7.64993e-05	-1.35221e-05	0.0624166	0.0168371	-0.000393346	0.000405609	0.000798954	2.2128	63.5715	13.9208	-10.3536	6.37471	0.248636	96.0315	12.5201	-1.07203	-4.94876	-12.0645	-1.449	-6.38155	-2.29687	-0.263926	1.3939	-1.5812	-0.149308	-0.943903	Normal
0.454164	62.7287	0.3275	0.000339038	67.0134	0.167676	0.472112	-1.23504e-06	-9.49003e-06	0.0564476	0.0145335	-0.000487279	0.00046165	0.000948928	-1.38585	57.6768	7.20714	-5.02494	2.11536	0.0721095	96.0428	10.3238	0.190383	-2.15955	-14.1951	-0.734857	-8.55374	-1.95728	-4.262	-4.98949	-1.91679	-6.36016	1.02579	Normal
0.454215	106.857	0.255	4.35056e-05	43.0086	0.203435	0.48072	-5.64194e-07	-5.58497e-05	0.0194542	0.00526117	-0.000953807	0.000893439	0.00184725	1.91318	67.883	4.47055	2.27605	0.714959	0.0376227	93.1915	6.31131	-5.63535	0.402063	-4.72543	-3.75715	-3.84667	-7.15033	-5.9865	-5.17199	-3.87336	-1.04449	-1.78845	Normal
0.454819	54.5703	0.336	0.000498322	44.809	0.227602	0.481343	1.1733e-05	2.30834e-05	0.0625436	0.0169317	-0.000405502	0.000497577	0.000903079	-2.28545	58.6141	6.48964	-2.87994	4.98384	0.529574	100.649	5.75401	-2.90595	-1.02149	-7.76692	-1.17732	-7.34893	-2.01109	-1.86602	-0.590274	-2.29438	-2.65959	-5.4662	Normal
0.459602	92.3788	0.3255	0.0003452	46.0092	0.25719	0.479263	1.56901e-05	8.56926e-05	0.050488	0.0156298	-0.00382963	0.00407146	0.00790108	1.06373	52.3071	-3.36919	-0.910878	1.5187	0.179164	97.7966	7.2698	-0.690119	-0.496276	-8.93538	1.85328	-0.999012	-3.54841	-2.19126	-3.71664	-2.10062	-3.19258	-2.91536	Normal
0.461178	75.8534	0.3215	0.000789394	72.0144	0.162334	0.478707	1.50886e-05	1.67264e-05	0.0697125	0.0201923	-0.001577	0.00187498	0.00345197	-1.76471	48.6256	8.093	-27.7211	5.27482	0.0849493	98.1458	10.0292	-2.08954	-1.44127	-11.3351	-4.0968	-8.88687	-2.20449	-2.95254	-1.2577	-1.69952	-1.35312	-1.40081	Normal
0.461636	66.2983	0.311	0.000399819	64.0128	0.159385	0.478534	-2.02946e-05	-1.45006e-05	0.0631703	0.01782	-0.000559335	0.000565358	0.00112469	-1.35912	59.5378	9.04254	-2.66369	6.19644	0.474662	98.7611	8.20246	-2.57916	-1.77667	-10.6541	-4.92549	-6.02251	-4.76262	-3.18019	-6.73792	-2.23692	1.99581	0.616634	Normal
0.462004	60.8519	0.336	0.000598715	56.2112	0.199753	0.469902	9.74107e-07	-8.31591e-06	0.0605331	0.0161934	-0.000427617	0.000435048	0.000862664	-1.71714	58.0029	3.98322	-0.216168	2.83822	0.0780114	96.3498	10.424	-0.0733494	-1.10027	-11.6622	-0.960859	-8.87072	-3.45395	-3.45453	-4.2788	-3.87817	-5.08936	0.437072	Normal
0.462762	64.7598	0.3205	0.000448994	63.8128	0.171604	0.469128	-4.39352e-06	-9.241e-06	0.0445233	0.0120487	-0.00108478	0.000973741	0.00205853	-2.77409	56.2805	7.80679	1.00164	1.79008	0.0738604	95.6871	9.1152	-1.77928	-1.65569	-11.7783	-3.91296	-7.15983	-3.5166	-4.96533	-2.49597	-1.94731	2.13369	-2.69199	Normal
0.464642	51.0638	0.588	0.000209005	41.6083	0.284709	0.476137	1.0189e-05	7.17637e-05	0.0369759	0.0117652	-0.00254754	0.00259208	0.00513962	-1.48514	63.9628	2.74546	0.0958321	3.03483	1.75678	99.5838	0.553937	-4.53292	2.73777	0.913006	2.58189	-2.99683	-5.37396	-8.09432	-6.18014	-6.13677	-5.10187	-1.80462	Normal
0.467338	104.257	0.2725	0.00083164	38.4077	0.389699	0.443442	-1.78024e-05	0.000140312	0.0718781	0.0201442	-0.0021391	0.00240464	0.00454375	-1.74227	52.2346	-27.2063	2.61092	4.01678	0.0531755	97.4724	10.0576	-1.66801	2.93071	-9.93883	2.90259	-3.8104	-0.95509	-2.10776	-1.14299	-3.26857	-4.84161	-2.56551	Normal
0.467477	120	0.2245	0.000861767	53.0106	0.273939	0.448643	7.73954e-05	-9.1859e-05	0.072789	0.0199958	-0.00217852	0.00205958	0.0042381	-1.68537	60.6944	-13.6405	-8.82907	1.44543	0.142277	97.3307	9.08333	-0.254272	0.760088	-8.23683	-2.42763	-7.60846	-8.42575	-7.39194	-6.23997	-3.47042	0.440082	-3.38958	Normal
0.468812	90.4295	0.2855	0.000230193	70.014	0.126461	0.503692	-1.88095e-06	-6.53118e-05	0.0503983	0.0151881	-0.00141088	0.001305	0.00271589	-1.97471	52.8808	8.56309	-2.03226	5.08908	0.744953	99.7498	6.19842	-5.02719	-5.461	-9.6108	-2.24402	-3.44196	-7.54636	-3.17541	-2.32554	-1.39966	-2.43764	-1.19807	Normal
0.468915	98.6031	0.2255	0.000868268	52.4105	0.23229	0.462956	3.73766e-06	-1.0299e-05	0.0731207	0.0186987	-0.000578401	0.000644354	0.00122275	1.70391	48.7866	3.72236	-4.02819	9.25192	0.309054	95.6829	12.946	-1.70018	-5.7915	-15.2504	-3.02771	-7.93471	-6.58461	-2.9791	-7.92996	-5.88203	-3.90205	-2.44812	Normal
0.468994	55.0711	0.3365	0.000453602	48.4097	0.168635	0.488028	1.30883e-05	1.48033e-05	0.0623305	0.0174262	-0.000548224	0.000613045	0.00116127	-2.31985	58.7559	11.1245	-3.61244	6.49347	0.568648	100.911	5.71199	-3.60748	-2.35526	-9.22483	-1.13947	-6.14401	-2.88425	-2.3214	0.0509088	-2.17404	-2.52802	-5.21419	Normal
0.472416	91.7431	0.3275	0.000146803	122.024	0.074638	0.573148	1.09126e-06	-1.21791e-05	0.0549394	0.0182006	-0.00108268	0.00098872	0.0020714	-1.14189	50.1554	4.66429	5.93274	20.0658	14.8551	106.285	-6.0576	-10.3358	-5.77792	-7.45986	-3.79486	-5.79265	-1.8273	-3.09283	-3.0933	-2.64488	-3.31907	-3.13708	Normal
0.473988	55.7362	0.3215	0.000470592	64.813	0.166941	0.47222	1.41032e-06	6.74673e-08	0.0575587	0.0159293	-0.000456332	0.000469159	0.000925491	-2.01708	54.9551	9.9613	0.233947	2.12942	0.150359	97.1383	9.99107	-2.93682	-2.0218	-8.46509	-1.45148	-7.18092	-6.50524	-2.86459	-4.10176	-3.1323	-2.73646	-1.79418	Normal
0.478992	66.778	0.327	0.000666872	61.2122	0.140546	0.468723	2.55536e-06	9.04622e-06	0.0673815	0.0184314	-0.00122655	0.00120553	0.00243209	-1.71368	51.622	7.31376	-21.5072	4.48114	0.078968	97.6111	9.81441	-1.82467	-2.17131	-13.5374	-3.68813	-8.57257	-4.62786	-3.80391	-2.57518	0.645251	-2.7069	-2.78933	Normal
0.479491	31.8302	0.3455	8.48828e-05	64.6129	0.0968513	0.556969	4.07071e-05	-0.000133275	0.0326928	0.0123515	-0.0041579	0.00363122	0.00778912	-0.397856	40.0121	5.1617	5.66946	3.2562	3.1957	101.749	-1.50309	-8.67845	3.36451	-8.12479	-3.27167	-5.49511	-7.04773	-0.834443	-2.3238	-1.92836	-3.20039	-2.28288	Normal
0.479741	34.8533	0.594	0.00016117	48.6097	0.180954	0.519961	-1.65667e-05	-0.000249238	0.0418862	0.0149528	-0.00476076	0.00465341	0.00941416	-0.562176	58.8216	7.67053	-5.48685	2.14809	2.4052	101.869	0.484616	-4.71666	-0.550693	-6.72151	-3.17404	-4.75285	-0.702723	-1.64154	-4.34079	-3.75514	-3.9451	-4.68059	Normal
0.482354	120	0.211	0.00039114	50.8102	0.194727	0.504177	0.00094088	-9.57682e-07	0.0625411	0.0179619	-0.00148983	0.00157581	0.00306564	3.60043	81.6009	-120.87	2.28236	8.76317	1.04599	101.054	5.49986	-2.5269	-2.36551	-3.66763	-2.14363	-4.9497	-3.49213	-3.72585	-4.81775	-1.79088	0.174069	-0.607559	Normal
0.483021	73.8916	0.306	0.000632562	50.8102	0.243944	0.458351	-2.52084e-06	6.00868e-07	0.0680311	0.0196031	-0.000403222	0.000410283	0.000813505	0.368669	56.2816	-2.53554	4.5254	4.33786	0.243811	97.7756	8.19667	-0.0827024	-0.692302	-9.6174	-5.03789	-7.94548	-5.08539	-11.2353	-3.51858	-2.92804	-1.51251	-0.538835	Normal
0.483347	102.128	0.223	0.00129838	46.2092	0.254757	0.431041	1.51112e-05	0.000192254	0.0774348	0.0224391	-0.00329486	0.00327752	0.00657237	0.208221	48.6932	-58.5634	1.11909	0.904507	0.100363	96.9744	9.30493	0.44454	2.12906	-6.41918	1.61682	-3.23101	-13.8575	-7.13017	-2.80579	-4.25736	-0.00928657	-3.20238	Normal
0.485592	75.4717	0.3265	0.000858386	68.0136	0.158539	0.470924	8.5143e-06	-3.26868e-05	0.0769245	0.0209531	-0.00156083	0.00157381	0.00313465	-1.4136	43.3548	4.90621	-40.1976	5.61248	0.105317	98.0962	10.2721	-1.08257	-2.45706	-13.201	-4.17862	-8.48628	-4.36628	-3.47386	-0.331588	0.40971	-3.43435	-0.145838	Normal
0.486148	112.57	0.267	9.28833e-05	221.844	0.0770654	0.575598	4.98182e-07	-7.2691e-06	0.039608	0.0119808	-0.000697219	0.000645461	0.00134268	-0.706149	51.9449	1.30514	1.16507	12.859	16.0188	104.218	-9.24107	-11.7809	-4.09542	-6.52896	-0.965892	-4.12416	0.0551145	-1.6857	-2.89649	-7.63779	-4.59606	0.824344	Normal
0.487867	32.1716	0.2005	8.79702e-05	145.829	0.111818	0.513162	-1.87776e-07	-2.54406e-05	0.0318616	0.0100319	-0.000980735	0.00106638	0.00204712	1.36399	74.4102	2.50712	3.1818	10.7063	0.613778	98.6559	2.70107	-8.61834	-8.13308	-12.3643	-1.80398	-1.58226	-2.48575	0.125116	-2.00022	-2.26851	-1.60447	-0.479551	Normal
0.48822	50.8259	0.3555	0.00127599	41.8084	0.251492	0.432322	5.1347e-06	-3.60341e-05	0.0803915	0.0206376	-0.000695439	0.00078609	0.00148153	0.46045	48.02	-42.2332	0.0138568	1.44574	0.00307786	95.7925	11.5332	-0.893184	4.36528	-10.522	1.04848	-9.25829	-7.28655	-9.8765	-1.64215	-6.29984	-0.745023	-4.87097	Normal
0.489186	101.523	0.2005	0.000271948	50.6101	0.227518	0.501656	-1.09346e-07	-0.000196137	0.0548172	0.0170939	-0.0047069	0.00427737	0.00898426	0.895938	82.4579	-12.8828	0.0533885	4.44369	2.71549	102.855	1.18604	-5.11892	0.876886	-2.38775	0.717605	-3.37446	-3.17596	-5.61731	-6.62748	-4.69581	-3.71712	-2.18298	Normal
0.491313	119.88	0.2505	0.000533973	58.4117	0.204196	0.447901	0.000284019	-1.05691e-05	0.0606899	0.0177468	-0.00175659	0.00155856	0.00331515	-0.747545	51.935	-10.7565	2.82301	1.04289	0.0882078	96.3526	9.46312	-0.220814	1.06712	-10.4973	2.29148	-4.89934	-5.13966	-4.68446	-3.89139	-5.94621	-4.73968	-2.55495	Normal
0.491837	62.273	0.259	0.000759595	92.4185	0.205632	0.476249	-2.03508e-06	-1.23719e-06	0.0732476	0.0182764	-0.000334229	0.000299142	0.000633371	1.52969	59.4697	11.968	-29.3985	9.03323	0.403118	96.8126	12.5925	-2.29711	-6.3437	-13.3459	-3.17646	-6.07722	-1.97413	0.416088	1.98474	1.16914	-0.547261	-1.91333	Normal
0.493337	76.1905	0.3265	0.000828012	74.4149	0.173573	0.471415	-1.23674e-07	-5.02939e-05	0.0784447	0.0211349	-0.00149771	0.00143968	0.00293739	-1.30864	43.759	6.14383	-43.4074	6.02962	0.122134	98.1997	10.2691	-1.41914	-2.65844	-13.2487	-4.36989	-8.84818	-4.96999	-3.70599	-1.17933	0.618271	-2.39511	-0.991589	Normal
0.493652	102.128	0.2285	0.000995329	46.2092	0.262786	0.433015	-0.000465355	0.000182317	0.0743348	0.0219267	-0.00252482	0.00301427	0.00553909	0.24237	47.0572	-45.6701	3.05075	0.564035	0.122259	96.337	8.93986	1.79059	1.92115	-4.56893	1.69856	-2.2968	-13.1674	-6.62838	-2.29238	-5.18392	-2.64451	-2.97016	Normal
0.494493	118.343	0.2335	0.000592642	49.0098	0.257982	0.461938	-3.9009e-05	2.86007e-07	0.058219	0.0150835	-0.00165087	0.00162818	0.00327906	-3.04675	77.6638	-15.5534	6.56188	4.24352	0.10617	97.1922	9.19584	-1.35416	-0.733593	-7.48653	-2.89335	-4.45574	-4.77471	-4.17074	-3.85351	-2.95751	-5.10207	-3.72637	Normal
0.495564	53.5236	0.329	0.000443297	41.8084	0.171391	0.474126	-9.45406e-06	-2.5963e-05	0.0573053	0.0151039	-0.000450217	0.000455863	0.00090608	-2.3523	66.0265	9.39062	0.506438	2.58646	0.113959	97.6917	9.11991	-3.39497	-1.94215	-7.66964	-5.05469	-8.3798	-5.52753	-2.00308	-4.85487	-1.72198	-1.66655	-1.42728	Normal
0.495646	32.967	0.4035	0.000838134	49.0098	0.219045	0.495027	-4.30712e-05	-0.000195047	0.0768391	0.0239543	-0.00401002	0.00420365	0.00821367	0.0127605	46.1307	-35.5678	-1.89645	4.97441	3.21377	103.522	4.04591	-5.19974	-2.49403	-5.50895	-0.674457	-2.59634	-3.89399	-8.74202	-5.74086	-5.59329	-0.512991	-2.48364	Normal
0.498984	75.188	0.302	0.000208888	274.455	0.0438926	0.578376	7.92904e-06	-1.36825e-05	0.0684952	0.0227724	-0.000306185	0.000318916	0.000625101	-0.542325	46.5264	6.49686	4.28342	22.9198	31.6146	107.959	-8.16307	-9.0952	-2.34889	-6.62003	-3.66994	-9.01192	-6.95638	-6.78034	-4.65391	-4.88134	-2.67378	-0.910288	Normal
0.499139	59.3765	0.3235	0.00122595	52.4105	0.269798	0.43306	9.6745e-05	1.29868e-05	0.0846713	0.0223432	-0.000627913	0.000700314	0.00132823	0.772472	52.5372	-42.1419	1.1015	2.09365	0.130038	96.4826	10.2148	1.41755	1.75849	-5.39296	-1.91164	-9.01042	-4.77054	-5.60041	-5.84112	-4.87553	-3.57199	-3.77017	Normal
0.499455	73.5294	0.317	0.000861645	61.8124	0.164196	0.47108	-1.15327e-05	-8.51417e-06	0.0707866	0.0202217	-0.00140178	0.00135278	0.00275456	-1.55174	47.5824	8.75461	-28.2946	4.05062	0.086709	97.6031	10.1868	-0.597716	-2.02101	-12.0452	-4.64389	-7.55995	-4.1809	-2.88514	-3.55681	-0.193431	-2.62253	-1.51193	Normal
0.502252	58.5938	0.3445	0.000259663	36.8074	0.191481	0.473172	3.45643e-06	1.22111e-06	0.0497683	0.0150815	-0.00083984	0.000778427	0.00161827	0.136447	49.3167	13.4945	-0.495076	2.1437	0.163422	96.9956	8.60819	-2.47616	-0.438856	-6.90128	-2.26337	-8.52649	-4.13101	-2.25778	-1.69646	0.384747	-2.02173	-2.81661	Normal
0.503648	106.762	0.231	0.000381704	44.4089	0.180908	0.462808	-4.08143e-07	-9.17221e-06	0.054241	0.0161148	-0.000693748	0.000671359	0.00136511	0.256145	60.6308	10.4929	1.39351	4.38147	0.113712	93.4201	13.4757	0.161167	-4.46864	-10.9933	-4.57572	-6.70505	-4.32182	-4.40566	-6.2742	-2.64865	-1.05431	-0.845795	Normal
0.504495	59.3472	0.3435	0.000429128	42.0084	0.161164	0.475295	-5.34293e-06	-2.44476e-05	0.0657492	0.0187277	-0.00119129	0.00114301	0.00233429	-0.895431	52.1853	9.99814	-14.7235	3.14311	0.147342	98.9789	8.52512	-2.65059	-1.63151	-10.7087	-2.70393	-8.96242	-0.814132	-2.45392	-2.75939	-1.438	0.915956	-3.04156	Normal
0.509152	66.0066	0.26	0.000334665	91.0182	0.13914	0.484295	8.46811e-07	-9.065e-08	0.0628753	0.0169428	-0.000333449	0.000260585	0.000594034	0.687317	45.6721	12.6445	-3.34222	9.02784	0.420886	96.5181	12.2344	-3.43479	-4.98939	-12.9424	-3.2302	-4.39943	1.9119	1.69485	0.905521	-1.22967	-3.96408	-2.53066	Normal
0.509632	35.2009	0.594	0.00033942	43.0086	0.168454	0.513236	3.85351e-05	0.000190368	0.0566038	0.0195643	-0.00548008	0.00523708	0.0107172	0.918268	42.9874	-5.60663	-1.21173	4.45657	3.15177	103.296	1.61163	-4.66203	-2.05411	-4.07501	-2.09058	-5.86393	-2.96658	-2.90416	-1.90633	-4.00418	-4.4382	-1.56001	Normal
0.509985	53.6193	0.327	0.000427056	38.4077	0.19097	0.47241	1.19715e-06	-2.0898e-05	0.05762	0.0154294	-0.00034135	0.000347873	0.000689223	-2.28798	64.4283	10.4463	0.849032	2.10072	0.111843	97.4577	9.42479	-3.08342	-1.86813	-7.20267	-4.71785	-8.08218	-6.02631	-1.56264	-5.04223	-1.63607	-1.35433	-1.59335	Normal
0.510106	101.781	0.262	0.000303383	80.8162	0.135729	0.498061	2.14182e-05	4.54993e-05	0.0498884	0.0139897	-0.0030293	0.00297098	0.00600028	1.61193	57.8954	2.32549	-6.45483	8.15295	0.51424	100.489	4.57423	-5.59821	-4.9425	-11.325	-3.03714	-3.91346	-4.12299	-2.42188	-4.32457	-2.27849	-0.66941	-1.98602	Normal
0.512774	88.7574	0.3005	0.000574973	68.4137	0.131864	0.482095	-1.02277e-05	-1.94659e-05	0.0677108	0.0213389	-0.00258455	0.00231364	0.0048982	-1.0681	46.7813	2.94774	-16.3718	1.9792	0.0767807	98.54	9.96179	-3.21283	0.296602	-11.2737	0.878507	-5.46401	-5.75867	-1.82727	-4.43639	-0.548275	-1.29359	-0.474916	Normal
0.518672	58.7659	0.3125	0.000374526	62.4125	0.168764	0.473941	-4.62078e-07	-2.60035e-05	0.0523038	0.0139312	-0.000535917	0.000466095	0.00100201	-0.372824	67.5804	9.86505	-10.4485	3.52064	0.245751	97.2433	8.36472	-3.06157	-0.858759	-12.1874	-4.39317	-8.08819	-4.78006	-5.70666	-5.29065	-0.748177	2.41771	-0.894715	Normal
0.519032	75.1409	0.2975	0.000315375	209.842	0.0653945	0.575962	-6.82552e-05	-1.17255e-05	0.0680041	0.0247296	-0.000573	0.0004899	0.0010629	-0.406055	39.605	7.85392	12.3947	24.7432	29.4244	107.873	-7.6264	-9.70475	-3.55357	-7.89525	-4.15979	-7.553	-5.126	-4.88028	-4.17178	-3.84607	-2.1287	-0.786479	Normal
0.519237	106.383	0.231	0.000554216	67.4135	0.15017	0.460512	9.81118e-05	-3.39254e-06	0.0592254	0.0169831	-0.00072664	0.000698903	0.00142554	-0.196206	56.8305	7.38295	0.658141	4.87492	0.1395	94.2872	13.1905	0.0253251	-4.07793	-9.79293	-4.12726	-6.93958	-3.42347	-5.19793	-5.79413	-2.95472	-0.454681	-1.78712	Normal
0.519581	104.439	0.231	0.00040359	45.009	0.190764	0.472391	-9.66648e-05	-5.68108e-06	0.0536998	0.015593	-0.000653608	0.000592051	0.00124566	-0.487074	62.5718	7.49979	10.6896	4.98359	0.175081	95.2309	10.433	2.14515	-5.52258	-9.04795	-5.62634	-4.40588	-5.30148	-4.45891	-5.72758	-3.81407	-1.55313	-2.19776	Normal
0.522767	58.7084	0.3295	0.000359968	44.4089	0.169182	0.492784	-1.70578e-07	-1.48881e-05	0.0540255	0.0147596	-0.000994208	0.000887826	0.00188203	-3.51551	83.9185	10.3756	-4.66747	3.98079	0.0809073	97.6807	9.11733	-2.76214	-1.66552	-14.2518	0.765483	-9.8198	1.96358	-3.72918	-2.111	-3.23922	-1.72167	-3.80763	Normal
0.524277	58.0271	0.3275	0.00045601	69.0138	0.140838	0.475325	1.81462e-05	7.59118e-06	0.0600832	0.0164673	-0.000403998	0.000364379	0.000768377	-2.93424	54.0365	12.2446	-3.37971	3.30056	0.0313844	96.8359	10.2452	0.404656	-2.2932	-14.6362	1.43601	-5.13559	-2.64242	-2.59043	-3.19967	1.24135	-0.333076	-2.19487	Normal
0.525049	86.3309	0.2595	0.000511475	92.4185	0.171235	0.479859	1.03188e-06	-8.92097e-07	0.0714014	0.0196451	-0.000516802	0.000457174	0.000973975	1.58461	56.932	14.5206	-22.3181	8.55371	0.363124	96.7643	12.5023	-1.88187	-5.03554	-14.1412	-2.41573	-6.57547	-1.13003	-1.03589	0.955877	0.676963	-1.07086	-1.58641	Normal
0.52867	65.4308	0.306	0.000452649	54.0108	0.290851	0.450644	-1.42012e-05	4.78294e-06	0.0566426	0.0156909	-0.000213359	0.000203142	0.000416501	3.34072	61.8448	13.6074	2.19168	4.17123	0.0688378	91.3538	15.4267	1.63148	-2.18404	-12.7433	-3.71264	-8.96049	-5.3933	-6.35834	0.781938	-0.831607	-2.73258	-5.04397	Normal
0.530208	50.9122	0.3555	0.00135709	44.4089	0.281279	0.433449	-3.67793e-06	-3.433e-05	0.0804246	0.021682	-0.000821759	0.000789934	0.00161169	-0.399862	41.262	-42.145	3.13075	1.80397	0.000966775	95.6988	11.7621	-1.52628	5.05363	-11.0852	1.92466	-10.4354	-7.95491	-11.3345	0.746108	-7.14005	0.369127	-5.72263	Normal
0.531632	55.9963	0.315	0.00033978	38.6077	0.121197	0.492303	-8.06884e-06	1.07315e-05	0.0637996	0.0188728	-0.000994639	0.00103295	0.00202759	-2.43093	66.2506	17.4242	-25.145	5.00988	0.247063	99.5265	8.42285	-3.67275	-2.59385	-9.46169	-0.99607	-6.32933	0.0390411	0.335763	1.28188	2.26007	-0.378959	-1.35231	Normal
0.532238	79.2602	0.2735	0.000873247	96.0192	0.155062	0.470213	-7.72647e-05	-3.35087e-06	0.0761317	0.0219074	-0.000846896	0.000895728	0.00174262	0.0951393	39.7138	9.74403	-31.1912	8.04508	0.0053036	98.1634	9.89376	-2.65454	-1.70828	-20.3821	0.123906	-13.9207	0.966716	-6.41526	0.0151877	-1.13399	0.392484	-0.636491	Normal
0.534056	94.9367	0.269	0.000189371	97.6195	0.0952977	0.561105	7.23929e-06	3.12925e-06	0.0571046	0.0201934	-0.00109899	0.00115189	0.00225088	0.00910828	42.4822	14.6212	13.1374	20.4359	12.7742	105.984	-2.81689	-9.37681	-0.776137	-7.52344	-0.585895	-1.87839	-1.52124	-0.800112	0.860555	1.10021	0.600535	-2.5287	Normal
0.537869	55.0206	0.3695	0.000120902	86.8174	0.0701578	0.573459	1.69977e-06	-9.85701e-06	0.0520939	0.0148466	-0.00051823	0.000496854	0.00101508	0.100631	63.412	4.84016	2.83491	13.603	12.9815	105.915	-4.78178	-9.12938	-4.11942	-7.72597	-4.22657	-4.79115	-6.31151	-6.34503	-1.16302	-4.42306	-0.876443	-2.14823	Normal
0.538246	102.041	0.2015	0.00115604	46.2092	0.257281	0.426628	-3.07945e-07	-9.44376e-05	0.0746878	0.020205	-0.00231673	0.0025505	0.00486724	0.3114	47.5777	-36.1326	0.0278799	0.421332	0.0328089	96.0496	9.75165	0.524221	1.73996	-9.37744	2.34951	-4.92655	-16.1322	-9.81942	-2.25865	-5.64257	1.22906	-4.59313	Normal
0.538756	101.781	0.2185	0.00145378	53.4107	0.316586	0.436678	-0.000153866	-0.000167436	0.0791218	0.0225969	-0.00243401	0.00229438	0.00472839	0.719899	42.2107	-47.09	0.268351	0.539591	0.038769	96.5494	10.2563	0.751028	2.88309	-8.50672	3.50672	-3.68037	-12.0386	-7.43301	-1.81659	-5.36096	-1.93507	-2.70835	Normal
0.53879	61.9515	0.3745	0.000238069	111.222	0.0630629	0.570907	-3.16509e-05	1.37806e-05	0.070984	0.0256283	-0.0021924	0.00195639	0.00414879	-0.202108	42.836	15.7702	7.17797	24.3897	21.4829	107.942	-4.09324	-7.65388	-2.02407	-6.30623	-1.69714	-4.33256	-0.637871	-2.24941	-0.422396	-2.82274	-2.85961	-2.48316	Normal
0.539227	94.9367	0.2525	3.8578e-05	37.8076	0.177354	0.510627	7.49602e-06	-7.9805e-05	0.0214423	0.0080115	-0.00254252	0.00234851	0.00489103	-0.388303	42.6829	6.66857	1.37146	1.1002	0.251701	95.7506	4.00723	-3.98099	-1.73408	-3.65608	-0.795202	-1.9902	-3.30498	-1.27761	-1.73803	-0.449318	-1.69507	-0.725972	Normal
0.540143	83.045	0.29	0.000258708	83.0166	0.13298	0.489327	-7.18476e-06	3.68671e-06	0.0615102	0.0178622	-0.0010397	0.00105329	0.00209298	-2.076	51.6298	6.74526	-12.9187	3.06771	0.419156	98.586	8.57931	-2.79514	-4.83208	-14.891	-0.516887	-5.11448	-9.23726	-4.14073	-3.022	-1.79429	-1.62054	-2.19048	Normal
0.540313	61.8238	0.316	0.000387549	85.6171	0.17217	0.469886	-5.7115e-07	-1.16977e-06	0.0577966	0.0154052	-0.000557095	0.000537868	0.00109496	-0.510841	60.3969	12.3395	-13.4327	2.79441	0.382201	97.5428	8.62552	-2.95406	0.133182	-11.9807	-4.69956	-8.97051	-3.11394	-4.82204	-8.24701	-0.15903	2.2048	0.19311	Normal
0.541039	76.1421	0.37	0.000143035	57.4115	0.0697008	0.580675	1.14174e-06	4.49676e-06	0.0628199	0.0203615	-0.000430043	0.00038056	0.000810603	-0.0902158	48.0873	7.45435	2.73233	22.7959	27.1426	107.348	-5.98574	-9.61494	-2.81176	-7.04395	-4.10772	-6.46608	-5.56558	-6.54323	-2.66792	-4.55037	-3.20021	-4.42776	Normal
0.543775	75.4243	0.3205	0.000776313	61.8124	0.141037	0.472805	3.61799e-06	-1.16483e-05	0.077545	0.0224836	-0.00158335	0.00151059	0.00309394	-1.43682	42.0274	9.71094	-41.9266	5.55372	0.101104	98.5478	9.70704	-1.0009	-2.8351	-13.1633	-4.50848	-8.1001	-4.09924	-2.71283	-1.73602	0.043196	-2.95475	-0.96406	Normal
0.546277	67.6437	0.3195	0.00118632	38.8078	0.244231	0.438007	-3.7467e-06	-1.31404e-05	0.0862628	0.0246226	-0.000954791	0.000756374	0.00171117	0.785138	47.2373	-51.6951	-0.34946	3.38303	0.178124	97.426	10.427	-0.930813	1.89487	-4.50242	-1.92863	-7.72954	-5.23173	-6.21277	-5.0139	-4.53835	-3.07967	-3.88573	Normal
0.547395	42.12	0.7115	0.000462286	93.8188	0.174241	0.482533	3.15231e-06	-9.20238e-05	0.0812705	0.0227718	-0.00300872	0.00292409	0.00593281	0.3549	53.3238	8.94063	-79.0733	5.94867	1.398	102.2	3.90618	-2.55869	-3.70852	-13.069	-8.06764	-12.1479	-3.92618	-3.82833	-0.867211	-1.98538	-2.03278	-2.24678	Normal
0.547841	68.4541	0.318	0.00236612	44.6089	0.293905	0.425027	1.2456e-07	-3.85496e-06	0.0841767	0.0244277	-0.00108076	0.000992225	0.00207298	0.212678	45.8803	-57.9324	4.96604	3.41836	0.234667	97.2668	9.96881	-0.975443	2.64652	-3.074	-1.9789	-7.63758	-5.93317	-6.7352	-5.0819	-3.91524	-2.62538	-3.1363	Normal
0.548296	102.74	0.231	0.000440148	57.2114	0.20232	0.458534	1.5833e-05	-1.02139e-06	0.0539607	0.0160968	-0.000665286	0.000665216	0.0013305	-0.976309	46.3596	7.14467	12.3052	3.73249	0.073905	93.3433	12.8891	0.99146	-2.84745	-8.94321	-3.32941	-7.0357	-6.38847	-5.95114	-4.85185	-2.11989	-1.6482	-2.4932	Normal
0.548447	88.4304	0.301	0.000722873	58.0116	0.157313	0.47546	1.15545e-05	1.06786e-05	0.0718806	0.0233596	-0.00269128	0.00268299	0.00537427	-1.40032	42.1349	3.72877	-17.7689	2.51738	0.0992624	98.8829	9.70968	-2.61865	-0.442792	-10.6868	0.330881	-4.67992	-6.74191	-1.55388	-3.10835	-0.486208	-2.15279	0.161633	Normal
0.548903	62.0155	0.318	0.000547182	85.6171	0.189422	0.465398	-1.63016e-06	-1.79345e-05	0.0619685	0.0163311	-0.000574392	0.000450476	0.00102487	-0.327987	62.6562	12.2141	-22.3176	2.94345	0.266606	97.6041	8.79723	-2.31185	-0.917475	-11.8951	-4.79179	-9.19519	-4.17192	-5.90806	-7.62634	0.472466	3.58928	-2.02747	Normal
0.550853	56.953	0.332	0.00097019	67.4135	0.20276	0.471281	-2.41489e-05	1.06023e-06	0.0841766	0.0236705	-0.000927292	0.000777398	0.00170469	0.103717	36.8673	8.99641	-33.2822	7.09962	0.0597091	98.538	10.4726	-0.686876	0.0997201	-16.9825	1.03307	-10.3913	1.20092	-5.63253	0.724148	-2.08333	-1.18554	-1.69046	Normal
0.55086	85.6531	0.2605	0.000684597	29.6059	0.127169	0.48069	6.54835e-06	-2.26275e-05	0.0651551	0.0192272	-0.00053367	0.000598565	0.00113223	2.37135	59.7366	17.8537	-16.6547	8.42179	0.397884	96.7182	11.6578	-0.895522	-4.72554	-11.6707	-3.78316	-4.81344	-1.24001	-0.262043	-0.529367	1.84473	-2.71361	-1.04442	Normal
0.551401	66.1521	0.305	0.000450424	82.8166	0.166346	0.453169	1.29003e-06	5.57999e-06	0.0561736	0.0156282	-0.000219033	0.000196615	0.000415649	2.9734	59.6269	13.0159	1.86855	3.91418	0.0702099	91.362	15.4017	1.64093	-2.95063	-12.551	-3.85276	-9.45274	-6.01218	-5.62771	0.115485	0.225867	-1.47286	-5.1283	Normal
0.551714	120	0.2505	0.000391989	51.8104	0.238734	0.468711	-8.23595e-06	1.12862e-06	0.0648207	0.01788	-0.0015222	0.00139835	0.00292055	1.55126	58.2151	-7.90681	-1.32439	2.49323	0.0995232	98.0573	8.95945	-1.20879	-0.630296	-12.6856	1.82821	-4.76009	-5.82991	-4.58418	-4.14541	-3.61193	-3.73628	-4.46701	Normal
0.55229	49.7925	0.3605	0.000902175	49.6099	0.270447	0.441379	6.40878e-06	9.44848e-06	0.0703981	0.018638	-0.000783849	0.000739995	0.00152384	-0.169297	42.609	-20.3227	-0.719344	1.38383	0.00327821	95.8568	11.1479	-0.945449	2.75662	-12.2753	1.75823	-8.73697	-6.44354	-7.89479	-1.9746	-5.51947	-2.01171	-1.90532	Normal
0.552585	69.0052	0.3255	0.000361945	74.0148	0.167289	0.477493	-7.45041e-06	7.11012e-06	0.0569995	0.0164379	-0.00131232	0.00122091	0.00253324	-2.0039	45.6988	7.9442	-2.67589	3.12351	0.0892216	97.1678	9.09729	-1.14866	-2.65035	-12.6618	-3.79478	-7.40725	-5.20675	-4.51922	-2.47948	-1.28825	-0.293681	-2.32893	Normal
0.553105	64.8649	0.3145	0.000520553	54.0108	0.275221	0.459666	-0.000235521	1.48989e-06	0.0588575	0.0166716	-0.000194011	0.000204044	0.000398055	2.94536	57.4416	14.5085	3.7434	5.76203	0.103549	93.5183	12.6367	2.75207	-4.09133	-9.02819	-6.64007	-7.30651	-6.95275	-4.04671	0.349721	0.0435002	-2.41093	-4.52672	Normal
0.554794	43.0262	0.2875	0.000188506	73.4147	0.206186	0.499695	8.84556e-06	2.78368e-05	0.0528418	0.0128677	-0.00352578	0.00353211	0.00705789	0.375075	145.799	3.46799	-34.4312	5.03012	0.23039	100.317	4.83932	-9.27266	-5.56612	-10.2879	-7.66882	-8.64742	-9.35784	-6.74992	-2.19487	-4.82312	0.149827	-0.126072	Normal
0.554953	56.391	0.335	0.000356708	45.6091	0.221829	0.488294	7.07681e-07	-1.92262e-06	0.0537037	0.0141664	-0.000412777	0.000392345	0.000805122	-3.01	49.7433	6.25358	2.49664	4.84976	0.207913	98.7961	7.61295	-3.31833	-2.90513	-8.93986	-0.265222	-6.48095	-4.05543	-1.6742	-0.00294355	-2.41228	-1.71073	-4.6414	Normal
0.555981	101.351	0.209	0.000617399	53.8108	0.294244	0.441534	1.94409e-06	-1.77979e-05	0.0656525	0.0186548	-0.00170755	0.00190881	0.00361636	0.22645	38.118	-8.13286	-6.29745	0.098332	0.0477579	95.5794	9.90481	3.05877	-0.767544	-13.9357	4.75281	-2.54694	-11.5202	-8.34239	-2.39158	-4.42472	-3.84153	-4.18098	Normal
0.55782	86.0832	0.2885	0.000299376	70.4141	0.192398	0.503515	-1.65082e-05	-4.3406e-05	0.0551957	0.0144506	-0.0039842	0.00336052	0.00734472	0.377061	123.521	4.46279	-33.6629	5.43993	0.312953	100.88	5.08393	-9.01462	-4.79396	-9.49633	-6.38937	-7.90936	-8.23231	-6.29532	-2.39796	-3.64752	-0.974675	-0.107943	Normal
0.55854	103.093	0.2365	0.000404501	46.6093	0.192765	0.469617	4.72182e-06	-1.08181e-05	0.0611188	0.0180958	-0.00067534	0.000629101	0.00130444	-0.890954	47.4879	3.86253	3.13306	4.47572	0.130807	93.8899	13.8589	0.619625	-3.90784	-11.9858	-3.13236	-7.27672	-3.01171	-5.94986	-7.72493	-3.75986	0.806088	-2.70543	Normal
0.559902	77.9221	0.2075	0.000196217	87.6175	0.078754	0.574028	2.34075e-06	-4.04934e-05	0.0631838	0.0195949	-0.000693507	0.00064604	0.00133955	0.251034	43.2074	4.6005	-3.30946	12.0402	32.8714	107.247	-8.8685	-7.74385	-3.26072	-10.0059	-8.59903	-10.8309	-9.98606	-6.80206	-1.34906	-3.47183	0.32852	0.213778	Normal
0.560723	118.46	0.2105	0.00014893	74.6149	0.171842	0.487784	8.40624e-06	-1.03552e-05	0.0381179	0.010429	-0.000690071	0.00070064	0.00139071	0.117332	50.0203	6.96877	2.63977	3.48148	0.345836	97.6423	6.14012	-5.55242	-2.37138	-9.0709	-3.90006	-7.27834	-5.25233	-6.95319	-5.4326	-2.23909	-1.73936	-0.758035	Normal
0.56105	69.7269	0.2975	0.0025173	46.2092	0.42482	0.408577	-5.99976e-06	-3.02599e-05	0.0925094	0.0243405	-0.00132897	0.00114634	0.00247531	0.440674	38.3514	-86.525	4.66349	2.34111	0.0255148	96.2766	11.2762	-0.64051	3.70811	-6.2552	3.14279	-2.28877	-4.03008	-4.53427	-6.99109	-4.61866	-4.50519	-4.79016	Normal
0.561215	61.8876	0.377	0.000299983	135.627	0.0686691	0.56998	-2.34379e-05	4.79867e-06	0.0707217	0.0238293	-0.000928563	0.00121156	0.00214012	0.269738	45.2245	12.7319	6.41093	22.1919	18.9362	107.847	-4.21458	-8.59359	-2.5641	-6.53889	-2.41758	-3.12398	-0.51858	-2.35662	-1.26938	-3.91278	-2.3507	-2.63855	Normal
0.562139	51.2821	0.3575	0.00158612	44.4089	0.294381	0.432573	2.38544e-05	-3.47961e-05	0.0837156	0.0232998	-0.000896185	0.000828873	0.00172506	-0.372983	38.3741	-46.2981	2.75953	2.09547	0.00100938	96.0132	11.597	-1.70158	5.32139	-9.82537	0.427571	-10.6911	-7.4675	-11.1852	-0.145976	-6.90503	0.355684	-5.61516	Normal
0.56312	68.1044	0.3295	0.000502695	64.813	0.132238	0.47396	-0.000104179	-1.04495e-06	0.0519215	0.0149079	-0.0012562	0.00110641	0.00236261	-1.98251	38.0999	4.62706	-0.256511	2.24297	0.127883	96.7983	9.47983	-2.01732	-1.68242	-8.82535	-0.69434	-9.02715	-3.38396	-1.41405	-2.9065	-2.09559	-0.811576	-2.38103	Normal
0.563955	91.2548	0.249	0.00166977	48.2096	0.433063	0.425484	8.37794e-05	-0.000111715	0.0904827	0.0269911	-0.00177377	0.00181176	0.00358553	-1.07533	34.1648	-66.0987	7.22153	3.41747	0.0662965	97.356	10.0093	0.499299	1.18215	-8.48357	1.20122	-4.52658	-8.04984	-5.50133	-6.17965	-6.69222	-5.12669	-3.86333	Normal
0.564196	67.3779	0.3065	0.000504065	56.4113	0.261183	0.460556	-1.48736e-06	3.40948e-06	0.0615995	0.016838	-0.000339669	0.000306451	0.00064612	3.27309	66.0084	13.9104	-3.11325	3.89567	0.147294	93.1827	14.8411	-2.11983	0.103149	-7.65195	-8.0147	-11.425	-4.48181	-3.84949	-1.87557	-1.17514	-2.91015	-3.08517	Normal
0.564785	68.4541	0.3155	0.000420483	56.0112	0.203462	0.450583	-7.68106e-07	2.69911e-06	0.0519361	0.0153986	-0.000445372	0.00048604	0.000931411	0.888452	42.3845	9.74754	6.04067	2.56198	0.00383925	93.7483	10.6289	-0.497142	0.625694	-14.2073	-4.08158	-15.1357	-3.15629	-10.778	-1.86859	-5.77656	0.28353	-4.27444	Normal
0.565044	75.188	0.2965	0.000123449	151.03	0.0661305	0.572461	-1.56151e-05	-1.79485e-06	0.0519698	0.0151595	-0.000323676	0.000255566	0.000579243	-0.212495	42.4547	0.297849	2.58778	16.4898	23.5214	104.549	-14.3825	-16.5399	-8.93946	-11.578	-5.87109	-6.93143	-4.00032	-4.56657	-1.239	-0.740521	1.56532	0.625716	Normal
0.566375	91.2548	0.2595	0.000439803	81.2162	0.126909	0.48147	1.0702e-06	2.24641e-05	0.0662111	0.0195671	-0.000936511	0.000635695	0.00157221	1.72059	58.0143	14.7362	-9.58803	8.51381	0.299215	96.5635	12.2329	-1.27633	-4.44475	-10.6681	-3.43004	-5.76192	-0.677157	-0.284995	-0.667517	0.745059	-0.240235	-1.33782	Normal
0.5664	108.108	0.264	0.000241079	54.6109	0.134018	0.506382	-1.03705e-05	-1.11557e-05	0.0486267	0.0166965	-0.00247118	0.00247664	0.00494782	-0.316337	42.3675	12.55	0.704709	4.86548	0.851169	99.7187	6.2435	-4.42704	-4.88639	-6.751	0.208973	-2.15599	-7.03279	-4.46733	-0.901232	-3.39789	-1.85934	-1.91161	Normal
0.56645	114.833	0.262	0.000607858	39.2078	0.192375	0.473059	1.50062e-06	9.7316e-05	0.0674113	0.0202597	-0.0015782	0.00142397	0.00300217	-0.188508	37.2725	-1.80336	-7.38844	2.12289	0.0460248	97.8499	10.035	-1.60753	-0.108703	-13.3279	2.66694	-6.6491	-4.51733	-2.39757	-0.710082	-3.45013	-7.5557	-1.24183	Normal
0.566676	32.4062	0.8725	0.000426319	189.238	0.2568	0.53685	7.4235e-06	1.40966e-05	0.07107	0.0222029	-0.000611238	0.000699213	0.00131045	0.0749576	38.6224	8.05788	3.26796	0.443973	21.032	107.072	-6.9846	-9.58063	-5.14631	-0.907446	6.73661	-4.52813	-4.29926	-7.01281	-4.62378	-1.23378	-6.39117	-6.9542	Normal
0.56681	30	0.2085	9.42204e-05	77.2154	0.167782	0.516409	2.67219e-06	-2.8972e-05	0.0312663	0.0102561	-0.00117078	0.00105444	0.00222522	-0.620595	40.8292	3.94979	3.40957	6.55684	1.32802	98.8392	2.72486	-7.87985	-5.40486	-9.6618	-4.57262	-6.57657	-6.0177	-5.23886	-3.3042	-3.00127	-0.271409	-0.0928372	Normal
0.566989	113.101	0.258	0.00155019	36.2072	0.3335	0.424365	8.36077e-06	1.59155e-05	0.0916299	0.0276	-0.00255239	0.00234485	0.00489725	-1.00637	35.1319	-73.9781	4.08958	0.786425	0.146857	97.1547	9.90318	1.58431	2.67114	-5.80667	2.08991	-1.06696	-6.50406	-2.97676	-2.71899	-4.59149	-6.48932	-3.56122	Normal
0.567024	79.6284	0.293	0.000158115	137.227	0.0780039	0.57532	-5.49475e-06	-9.32761e-06	0.0573782	0.0178657	-0.000330161	0.000320939	0.0006511	0.367513	40.4724	1.05197	5.74312	18.425	27.5358	106.103	-10.0749	-13.6659	-7.93918	-12.3267	-5.5407	-4.98529	-1.04835	-4.03284	-1.57949	-3.34901	-2.2465	-2.57493	Normal
0.567681	59.8802	0.311	0.000966057	57.4115	0.214005	0.463179	4.3152e-07	8.58409e-06	0.0918989	0.0255118	-0.000436205	0.000579532	0.00101574	0.197196	38.8777	-6.00292	-23.8335	9.04417	0.0878919	97.4343	11.0773	1.97009	-3.68341	-15.2548	-3.32058	-12.3347	-2.33901	-6.02906	-3.2986	-4.11409	-4.49727	-0.158509	Normal
0.567922	106.572	0.2425	0.000529074	31.6063	0.152551	0.494096	-5.79738e-06	-8.67043e-05	0.0676004	0.0215569	-0.00300101	0.0033523	0.00635332	-1.82695	39.9108	6.84823	-13.8955	4.53981	0.352816	100.532	7.21102	-2.11518	-2.13891	-10.0892	0.103805	-2.14332	-3.6582	-0.842909	-3.61402	-1.02787	-1.86201	-0.746711	Normal
0.569723	90.0901	0.285	0.000463252	73.8148	0.138312	0.491007	2.35497e-06	-2.10497e-05	0.0619569	0.0180876	-0.00132239	0.00131487	0.00263726	-2.78383	53.5035	10.3347	-13.4594	5.25303	0.655588	99.6648	7.66977	-4.00619	-6.45413	-10.7442	-2.77914	-3.03752	-9.97316	-4.05843	2.04407	-4.23824	-3.84626	0.851971	Normal
0.569904	80.429	0.305	0.000907389	41.8084	0.270181	0.47877	-0.000148712	6.61805e-05	0.0745155	0.0219164	-0.00276364	0.00306866	0.00583229	-0.485621	37.6372	-17.7539	-2.48055	5.95335	4.19579	102.87	4.63608	-7.85726	4.41482	-5.75759	-5.41323	-4.38779	-2.74673	-5.31749	-5.33944	-3.87996	-3.26365	-0.909952	Normal
0.57182	52.0382	0.577	0.000339594	42.2084	0.235137	0.471562	3.86917e-05	9.63018e-05	0.051875	0.0179553	-0.00431316	0.00410785	0.00842101	-0.72046	36.7527	3.54446	0.662827	3.34323	0.616252	99.8234	4.12545	-2.87204	0.49257	-1.07955	0.604683	-0.881431	-6.79504	-7.14725	-4.21649	-4.79189	-2.94865	-1.83256	Normal
0.572479	91.5332	0.2725	0.000834576	62.8126	0.307625	0.439164	-3.96895e-06	-9.25505e-06	0.0550721	0.0167063	-0.00128176	0.00111845	0.00240021	-0.319794	36.5647	1.25442	11.2831	2.04284	0.136977	96.1113	8.82504	-1.90522	-1.03956	-10.6953	-3.48981	-7.73995	-8.09027	-7.24966	-4.8476	-6.37171	-3.71772	-4.04586	Normal
0.57259	70.2988	0.301	0.00047333	67.6135	0.116343	0.475539	-6.12762e-06	7.21197e-06	0.0625543	0.0189277	-0.000433196	0.000569608	0.0010028	-0.796854	35.9175	15.5775	2.30549	7.35307	0.412965	97.0331	11.8288	-3.65725	-4.79606	-8.78044	-1.98105	-2.21344	-6.59822	-1.55652	-3.2959	-0.195894	-2.40693	-2.07822	Normal
0.572849	63.0915	0.2005	0.000196033	194.439	0.0870041	0.572382	-1.9855e-06	8.72121e-06	0.05979	0.0197732	-0.000732717	0.000765043	0.00149776	0.363285	44.6336	2.21847	8.83945	21.0286	22.6577	106.607	-7.73103	-12.6435	-5.88608	-8.75016	-2.77764	-4.84876	-0.487343	-0.278292	1.83618	-1.35293	-1.77399	-2.57537	Normal
0.573162	99.42	0.205	0.000163545	48.8098	0.254622	0.507051	2.27812e-05	-2.7576e-06	0.0372486	0.0134124	-0.00349451	0.00335106	0.00684557	-0.319306	45.1475	8.64124	0.791513	5.27744	2.11535	100.759	1.10566	-6.04105	-0.0983474	-1.2146	-1.2748	-3.63525	-4.28775	-4.78542	-4.48488	-5.19962	-3.54383	-2.43724	Normal
0.573567	77.4194	0.366	0.000210261	47.4095	0.0944235	0.554585	5.89162e-07	-1.75094e-06	0.058862	0.0203671	-0.00105124	0.00120497	0.00225622	-0.0427383	38.5239	9.49377	11.6845	21.9333	10.6249	105.756	-2.19059	-9.00508	-3.53691	-7.50008	-2.7521	-4.82254	-1.3952	-2.83101	-1.39578	-6.14667	-4.32906	-2.50009	Normal
0.573885	58.6797	0.338	0.00231579	41.0082	0.259474	0.432296	-6.99353e-06	3.11633e-05	0.102354	0.0287509	-0.000546871	0.000671479	0.00121835	-0.13331	29.8897	-58.3168	-7.37049	3.17673	0.189392	97.5407	11.0588	1.15297	2.44006	-10.3204	-0.931282	-7.98406	-4.83446	-4.66734	-4.04931	-5.67564	-3.57703	-3.30752	Normal
0.574096	34.3938	0.823	0.00108124	38.0076	0.184901	0.464013	-4.55062e-06	3.805e-05	0.0976619	0.0275783	-0.00127735	0.0011925	0.00246985	-0.611625	35.4321	-26.4604	-42.2235	6.05314	0.227693	98.7553	10.8463	0.619988	0.0485236	-11.7569	-1.6184	-8.42178	-2.22519	-5.06025	-1.64505	0.99451	1.9974	-1.30842	Normal
0.577817	48.0962	0.2785	6.32238e-05	40.4081	0.236195	0.48411	2.50936e-06	7.22821e-05	0.0215249	0.00801911	-0.00264053	0.00261074	0.00525127	0.177561	36.831	6.75005	0.636992	1.18595	0.461706	95.7244	2.37752	-5.54151	2.701	-0.597488	1.36628	-6.23059	-3.30861	-6.6255	-5.42016	-4.45284	-3.23349	-2.34827	Normal
0.579722	73.9372	0.305	0.000239855	125.025	0.0631834	0.563453	-1.51958e-07	-1.58713e-05	0.067908	0.0230083	-0.000642949	0.000640713	0.00128366	-0.203317	35.3686	9.52682	10.0296	28.5271	17.0612	107.1	-3.46145	-10.4349	-3.40862	-7.6203	-1.54115	-5.14607	-2.08942	-6.04604	-4.19035	-4.68211	-3.98662	-3.82842	Normal
0.581276	55.5556	0.338	0.00281873	44.6089	0.275816	0.435257	-2.77514e-06	2.17676e-06	0.108446	0.0311117	-0.00071889	0.000812632	0.00153152	0.111073	27.8539	-96.9846	-4.77618	3.76511	0.179445	97.8125	10.9337	1.43141	2.70421	-8.10522	-3.21436	-7.17048	-4.87827	-5.33649	-5.45161	-5.12597	-2.39842	-3.98083	Normal
0.581545	83.2178	0.3075	0.00100713	55.8112	0.220706	0.459236	-0.000177686	-4.02219e-05	0.0812135	0.0221732	-0.00145053	0.0014168	0.00286733	-0.574594	47.7398	-26.6756	-25.1109	1.93504	0.0473613	98.6138	9.78242	-2.16592	1.36263	-12.2455	-1.87638	-9.04812	-5.10786	-6.40048	-4.23654	-3.0314	-2.30113	-1.87296	Normal
0.582026	60.1805	0.3305	0.000276772	70.6141	0.0963277	0.54804	-7.18922e-05	1.93074e-05	0.0676436	0.0220006	-0.0004644	0.000479377	0.000943776	0.183965	45.5612	7.25457	-0.409194	23.4124	13.4609	106.341	-2.53266	-9.86167	-4.76738	-9.73805	-6.6542	-8.03727	-5.70592	-6.52956	-4.03604	-3.79646	-3.03949	-2.53024	Normal
0.582163	58.5938	0.3225	0.000729933	46.4093	0.233491	0.472385	-2.0316e-07	-1.59858e-05	0.0622291	0.0183125	-0.000897986	0.000928945	0.00182693	-1.66158	49.9471	11.9439	-13.2536	2.53898	0.0364047	97.895	9.13945	-1.65905	-1.63084	-14.8437	0.848623	-6.56989	-2.30329	-3.22073	-2.86298	-2.47973	-6.87807	-2.18273	Normal
0.583613	73.7554	0.292	0.000982975	38.2076	0.281027	0.467764	2.39093e-06	6.91898e-06	0.0774657	0.0236144	-0.0004794	0.000585983	0.00106538	0.435096	36.9169	9.96304	-3.80427	6.08977	0.4424	97.4384	12.8064	-2.64162	-4.22293	-8.43397	-0.579457	-2.70903	-3.6626	-3.70164	-2.65222	-0.53435	-0.98937	-3.9204	Normal
0.583771	60.241	0.3175	0.00045792	33.2066	0.173229	0.476448	-1.62895e-05	1.40998e-06	0.0642102	0.0190753	-0.000437894	0.000407248	0.000845142	-2.94137	46.0905	17.5306	1.82495	3.2606	0.0853349	97.5109	10.2298	-0.65877	-0.506868	-14.3729	1.10318	-6.73599	-0.296438	-1.14953	-4.29821	1.33929	-1.87836	-1.02082	Normal
0.585992	99.1736	0.2305	0.000903454	49.81	0.209231	0.461424	1.37699e-05	-5.93793e-05	0.0767775	0.0227254	-0.00318855	0.00323185	0.0064204	0.54552	35.1549	-31.45	-4.91789	0.313176	0.0457181	98.0367	9.35791	1.26453	-0.260024	-10.6835	1.79641	-3.58254	-8.2994	-4.90043	-4.80437	-2.91863	-0.833118	-3.18351	Normal
0.586248	91.3242	0.269	0.000661353	59.4119	0.336624	0.437022	-3.6024e-06	4.76311e-06	0.0601413	0.0195822	-0.00104007	0.000981367	0.00202144	-0.444255	38.2315	10.891	4.96277	1.20748	0.13263	95.9536	9.19043	-0.573819	0.568063	-8.05106	-2.70867	-7.79473	-10.5649	-5.59943	-4.08609	-5.41977	-0.838794	-4.24519	Normal
0.586363	79.7342	0.3035	0.000120529	134.227	0.0646763	0.579659	-2.34254e-05	-5.00995e-06	0.0597629	0.018864	-0.000327262	0.000333644	0.000660906	0.481503	42.0483	2.17942	7.67479	18.7202	30.5223	106.696	-8.8836	-12.214	-6.22549	-12.0605	-6.24466	-7.196	-0.695014	-3.44357	-1.67796	-3.02862	-1.63765	-1.88991	Normal
0.586665	61.4754	0.3115	0.000905861	57.2114	0.216131	0.465765	-2.15871e-07	-1.03595e-05	0.0907298	0.0252181	-0.000445172	0.000499825	0.000944996	0.107393	38.6575	5.36844	-37.6408	9.66106	0.0569987	97.8898	10.3891	2.84439	-3.60065	-14.7915	-2.81938	-10.3185	-1.61238	-5.912	-5.86257	-3.53455	-2.20038	-1.5089	Normal
0.586685	107.143	0.24	0.000283919	41.0082	0.18076	0.490758	5.14291e-05	8.63448e-05	0.0454857	0.0152491	-0.00206136	0.00251806	0.00457942	-1.18664	51.3756	9.53918	1.93407	3.30818	0.611869	99.0609	6.01307	-4.3726	-4.17969	-4.85098	-0.247127	-2.34841	-7.48276	-4.40356	-0.656289	-3.33383	-5.04284	-0.790181	Normal
0.587319	98.4413	0.2255	0.00063002	56.0112	0.197455	0.470823	5.86239e-06	7.11488e-06	0.0700922	0.0196799	-0.000551316	0.000604906	0.00115622	1.64735	36.8685	10.8214	-3.73176	10.2114	0.351049	95.8475	12.8485	-1.99685	-6.18447	-14.395	-4.11565	-7.228	-6.23574	-3.72538	-5.97005	-5.47235	-4.67357	-1.78215	Normal
0.588141	52.8867	0.357	0.00205234	44.2088	0.299595	0.436588	2.6457e-05	-1.16321e-05	0.0823354	0.0234284	-0.000759885	0.000786021	0.00154591	0.326922	40.4217	-27.2521	3.45485	1.00257	0.00801947	96.0203	11.6131	0.762287	2.51714	-11.6258	2.38789	-7.38832	-7.09478	-7.81608	-3.06754	-3.93408	1.92973	-4.62617	Normal
0.588618	84.8656	0.3235	0.000551299	60.012	0.194762	0.459144	8.07919e-06	0.000138183	0.0565321	0.0159404	-0.00135585	0.00133084	0.00268669	0.111114	39.8665	-2.90919	-2.08892	1.95094	0.0484203	96.6842	9.2618	-2.07002	0.815832	-9.89303	-3.10672	-8.59833	-5.32183	-4.45359	-5.51892	-1.67871	-1.6559	-1.68333	Normal
0.589682	64.5161	0.32	0.000189018	51.4103	0.246099	0.455239	-1.79287e-06	-8.4353e-07	0.0411136	0.0122218	-0.000273723	0.00028911	0.000562833	0.555917	38.7755	9.8356	9.0363	1.6005	0.00464818	92.377	10.5311	-0.347876	1.68141	-11.5891	-4.8937	-14.7836	-4.06407	-10.2673	0.133491	-5.19258	0.00839817	-4.82029	Normal
0.590707	92.3788	0.278	0.000237735	73.0146	0.121576	0.504293	0.000115569	-4.6126e-05	0.0504979	0.0161764	-0.0014133	0.00143626	0.00284955	-1.26944	37.0681	10.1261	-2.32849	4.45747	0.921252	99.7994	5.89776	-4.61818	-6.34225	-10.2157	-2.4156	-5.17024	-7.32038	-3.25197	-1.62017	-1.93998	-4.08735	-0.95238	Normal
0.590929	80.1068	0.316	0.000974386	53.0106	0.281803	0.467343	0.000129479	-0.000159024	0.0750203	0.0258795	-0.00591025	0.00589355	0.0118038	-0.0324364	37.3321	-1.8167	-7.44762	1.90725	2.68251	101.989	3.64001	-2.48259	5.29968	-5.7521	-1.97431	-5.84451	-5.14182	-5.94595	-5.01946	-3.45693	-1.04639	-2.23736	Normal
0.591972	61.665	0.338	0.000395312	39.4079	0.155549	0.47882	-9.44676e-07	3.47809e-06	0.0542149	0.0166861	-0.000916658	0.00121743	0.00213409	-1.05232	44.021	14.6641	-3.22007	2.96877	0.166398	97.7018	8.83627	-2.37475	-2.5186	-10.9417	-0.0769609	-7.74342	-1.90778	-3.76577	-0.873099	-1.68272	-2.04601	-0.95828	Normal
0.594223	72.3764	0.2965	0.000895047	33.8068	0.257636	0.475969	-0.000170682	-5.51433e-06	0.0673966	0.0207053	-0.000539402	0.000556984	0.00109639	-0.4824	42.7733	13.1236	1.4479	5.97429	0.453772	97.0797	12.6803	-3.16029	-4.84522	-8.02493	-0.515054	-1.48995	-4.86179	-1.71102	0.256107	-1.8486	-1.04202	-2.19925	Normal
0.595577	63.2578	0.326	0.00153162	46.2092	0.272588	0.426171	1.66066e-05	2.31099e-06	0.0895984	0.0246742	-0.000788146	0.000791852	0.00158	0.525142	49.9077	-62.7285	3.69657	1.98228	0.122702	96.4501	10.8178	0.416329	3.24871	-6.53724	-1.07662	-9.17171	-5.19063	-6.68826	-5.08576	-6.18512	-3.21872	-3.23459	Normal
0.595625	113.852	0.264	0.000519465	52.8106	0.250094	0.461809	-1.45589e-05	-3.59131e-05	0.0673226	0.018522	-0.00162779	0.0013078	0.00293559	-0.295675	43.9687	-10.7715	-1.12038	2.32919	0.071007	97.9059	9.39826	-1.9511	0.622213	-10.9488	0.566407	-6.36948	-3.83393	-4.7388	-2.17139	-3.89754	-5.98242	-4.02777	Normal
0.597386	70.2165	0.2975	0.000510618	34.807	0.24381	0.475735	-1.83083e-06	3.35489e-07	0.0647817	0.0203655	-0.000514046	0.0005263	0.00104035	-0.893954	34.1603	16.3387	-2.54974	6.69982	0.372159	97.2555	11.8628	-3.28575	-4.38757	-6.95434	-1.40173	-1.90353	-7.05557	-1.98894	-0.636763	-1.92612	-1.57317	-1.23001	Normal
0.598413	93.4579	0.2515	0.000583869	66.8134	0.193326	0.466404	-8.30568e-05	-3.95647e-06	0.0677616	0.0213376	-0.000775556	0.000834145	0.0016097	0.628972	37.0935	8.01909	-19.7175	12.1975	0.0882396	97.8481	8.48604	-3.14316	-5.93364	-18.546	-4.69824	-11.2453	-4.51524	-5.07746	-4.03635	-2.41335	-1.7565	1.78134	Normal
0.598774	63.4249	0.337	0.00174983	48.4097	0.278872	0.439081	1.10781e-05	-2.39531e-05	0.0975313	0.0281954	-0.000808026	0.000755755	0.00156378	-0.27422	29.9443	-62.5324	2.11611	3.19352	0.189539	97.4789	10.9535	1.51657	2.20267	-8.62678	-0.397671	-6.91336	-2.64752	-5.62218	-3.03646	-6.35765	-2.28204	-3.62832	Normal
0.598815	65.2884	0.2005	0.000340427	74.815	0.11504	0.526286	6.88757e-06	-1.48089e-05	0.0682172	0.0222251	-0.00228698	0.00259301	0.00487999	0.16758	48.1841	-4.5542	-8.08102	13.8678	3.82278	104.38	2.57906	-6.66505	-4.2535	-6.43748	-1.66936	-3.30563	-2.91511	-6.83855	-3.54439	-0.929434	-0.546518	-3.0221	Normal
0.599989	114.833	0.22	0.000256513	80.8162	0.231033	0.476346	5.65183e-06	-0.000102541	0.0383677	0.013007	-0.0019787	0.00200037	0.00397907	-0.586013	49.6547	6.55153	3.28995	3.27497	0.496168	98.0774	4.76789	-4.74573	-3.77898	-9.17897	-3.4854	-6.87421	-7.40859	-6.67157	-3.52509	-1.31706	0.86639	0.458413	Normal
0.602617	73.5745	0.3025	0.000527008	46.6093	0.254403	0.455164	-2.46278e-05	-7.34995e-06	0.0582283	0.0178622	-0.000421704	0.00043108	0.000852784	-0.665353	37.0809	6.21211	10.0336	3.46568	0.245411	97.442	7.71431	-0.657015	-0.671857	-8.8111	-3.8539	-6.51714	-4.62009	-10.9483	-4.32669	-3.70636	-2.60221	-0.790172	Normal
0.603698	101.437	0.2245	0.00227272	45.8092	0.26907	0.407041	-1.21761e-05	-5.19483e-05	0.087264	0.0261427	-0.00286211	0.00268342	0.00554553	-0.152066	38.2287	-82.1475	1.63672	0.655794	0.0709218	96.6127	9.71495	0.452483	3.2937	-5.1341	2.09328	-3.13853	-12.368	-8.10452	-2.77799	-5.29934	-1.8046	-3.80792	Normal
0.603972	100	0.2725	0.000810425	45.009	0.205825	0.481636	5.82329e-06	-6.28863e-05	0.0661282	0.0218154	-0.0034814	0.00330304	0.00678444	-0.463395	40.0052	-16.8618	-2.88639	6.37487	0.868945	101.595	5.50596	-4.61864	-2.84649	-3.9477	-0.0989789	0.132311	-8.40888	-4.62549	-2.80962	-5.55146	-2.6403	-2.52036	Normal
0.604279	87.2093	0.269	0.00136568	45.4091	0.409076	0.435882	-1.1601e-06	-1.92764e-05	0.0905153	0.026016	-0.00101519	0.00110634	0.00212153	0.509454	32.0574	-36.9476	3.29027	5.98395	0.170163	95.5493	13.1143	1.9413	-1.40147	-10.4013	-1.08846	-5.06804	-3.22528	-4.28154	-7.91969	-7.62898	-4.06141	-2.43087	Normal
0.605057	68.8073	0.322	0.000907708	63.2126	0.176201	0.4667	1.02201e-05	1.48505e-05	0.0860728	0.0250058	-0.00156032	0.00168549	0.0032458	-1.99601	41.7137	-2.04571	-35.4186	5.2504	0.132508	98.1165	11.125	-1.61481	1.03847	-10.9499	-1.12549	-10.6154	-4.76503	-5.16355	-2.14365	-1.89958	1.44811	-3.08403	Normal
0.605422	31.5706	0.9435	0.000210313	95.6191	0.0835315	0.557519	1.96293e-06	-2.55856e-06	0.0589979	0.0213821	-0.00127155	0.00155094	0.00282248	0.0826576	39.0419	11.08	9.9943	18.3955	12.3085	105.885	-2.48516	-9.03751	-3.43004	-8.33026	-4.11602	-6.74175	-3.24674	-4.16583	-1.38945	-4.83069	-1.73203	-3.75621	Normal
0.606509	59.3472	0.337	0.00170975	46.8094	0.284092	0.441091	0.000225114	3.82482e-05	0.103534	0.0300036	-0.00059828	0.000722721	0.001321	-0.2297	28.8979	-52.7429	-14.3832	2.95543	0.177319	97.6703	11.1403	1.33712	2.85319	-10.0085	-0.93811	-7.37999	-4.95544	-4.73248	-4.10645	-4.92557	-2.09437	-3.39233	Normal
0.606772	72.9927	0.3375	0.000172388	144.229	0.0523729	0.556599	-4.71858e-05	8.36702e-06	0.0599386	0.0224728	-0.000989824	0.00140441	0.00239424	1.34628	37.245	10.9841	11.905	24.9296	8.74013	105.884	-1.66417	-8.71197	-3.34406	-7.66766	-1.0547	-3.9066	-2.08256	-2.82751	-0.885034	-2.27064	-1.90281	-1.71415	Normal
0.607183	66.9643	0.2955	0.00227727	44.0088	0.396886	0.419461	2.95891e-06	4.31974e-06	0.107437	0.030452	-0.00122998	0.00127776	0.00250774	0.712474	30.6733	-128.966	4.87517	2.59301	0.0318949	96.8128	11.6269	0.874103	3.70976	-7.17117	2.77136	-3.43526	-2.53589	-4.05855	-6.10401	-4.11733	-5.85868	-4.16852	Normal
0.607385	113.529	0.226	0.00263369	40.008	0.3758	0.416052	-4.253e-05	-3.17064e-05	0.0953532	0.030088	-0.00281065	0.00256345	0.00537409	-0.755862	31.9994	-70.9525	4.2352	0.79214	0.136613	97.3925	10.0027	1.46585	2.39511	-7.01651	2.32461	-1.50864	-5.76616	-2.92799	-3.23719	-4.75923	-7.50081	-3.08415	Normal
0.60779	93.3126	0.232	0.00101478	38.2076	0.332313	0.449062	-1.89496e-05	0.000107477	0.0815726	0.0218474	-0.00424166	0.00490176	0.00914341	-0.0866798	68.8971	-76.9995	-5.08005	1.25288	0.598924	99.5518	7.33281	0.276513	1.24689	-4.90344	0.183616	-2.53747	-2.23418	-1.61241	-4.7488	-2.50593	-2.70766	-3.53472	Normal
0.608008	90.9091	0.326	0.000192797	101.02	0.0490214	0.584586	-2.03191e-06	1.31341e-05	0.0699525	0.0248189	-0.00147085	0.00117886	0.00264971	0.202435	37.6961	5.6182	2.03935	25.5986	36.0368	108.275	-7.08303	-9.33784	-3.39097	-8.03106	-3.3223	-5.10325	-1.27211	-4.09601	-1.63646	-2.77931	-2.80721	-4.07278	Normal
0.608697	69.646	0.325	0.00106493	62.6125	0.188151	0.46394	0.000112032	1.6577e-05	0.0855181	0.0248964	-0.00164036	0.00187905	0.00351941	-1.75069	43.6854	1.84097	-41.4414	6.30011	0.0941939	98.4929	10.6852	-1.78315	-0.0700484	-11.9628	-2.18591	-9.99977	-4.59299	-5.36345	-0.701859	-1.31144	-0.318321	-1.87696	Normal
0.60884	119.403	0.2515	0.000486558	60.8122	0.162495	0.469512	5.52379e-07	2.32663e-05	0.0690197	0.0195169	-0.00154165	0.00151298	0.00305463	1.32413	50.0546	-12.3057	-3.01236	2.29872	0.0997637	98.221	9.21401	-0.729753	-0.454177	-12.683	2.27555	-4.55173	-4.71869	-3.9452	-4.14088	-3.37979	-3.91582	-4.34243	Normal
0.608983	78.125	0.2845	0.000868239	76.0152	0.194263	0.476497	-4.79771e-06	-2.14045e-05	0.0861455	0.0251627	-0.000518295	0.00063451	0.0011528	-0.91997	38.3104	14.2131	-48.3035	15.8126	0.270713	98.3206	10.2488	-0.0751872	-7.35952	-18.3213	-3.11186	-9.44594	-1.30189	-3.47728	-1.43528	0.781128	-2.47558	-1.30371	Normal
0.609303	61.1933	0.3115	0.00162243	64.0128	0.222839	0.45716	-8.62204e-06	-4.02408e-06	0.0918549	0.0251942	-0.000395542	0.000457765	0.000853307	0.179282	39.2481	-25.2679	-4.96264	9.39996	0.0655484	97.5336	11.0496	1.67375	-3.26892	-14.3695	-2.23363	-11.7105	-2.91863	-6.87453	-5.23989	-3.63289	-0.652243	-2.98476	Normal
0.609885	88.6918	0.283	0.00338925	45.8092	0.416739	0.396921	1.22255e-05	-6.91617e-05	0.0938817	0.0291863	-0.00297595	0.00271686	0.0056928	0.120809	33.0622	-81.2486	7.52294	1.63058	0.10271	96.6626	10.0068	0.275183	4.558	-4.66955	1.49448	-2.68407	-7.42538	-7.91552	-1.1391	-4.82234	-3.60281	-4.99828	Normal
0.610287	64.2742	0.324	0.00228184	46.2092	0.27176	0.42998	-4.80846e-06	-1.34484e-06	0.0911999	0.0256219	-0.00092645	0.000889644	0.00181609	0.322249	48.7659	-64.8821	3.55473	3.13662	0.286699	97.426	10.5005	-0.810415	2.48472	-6.04412	-1.02562	-8.08017	-5.99499	-4.80515	-5.93071	-6.88426	-2.61124	-3.16228	Normal
0.610356	114.286	0.2455	0.00052759	55.011	0.175734	0.474107	-4.79468e-05	-4.70249e-06	0.0605436	0.0181463	-0.00165851	0.00132741	0.00298591	-0.463731	38.1725	0.281505	2.71794	3.79901	0.0903931	98.4034	8.91506	-2.94414	-0.679194	-12.0218	1.40704	-3.87433	-2.93651	-2.41678	-4.1235	-2.44616	-4.08129	-2.95863	Normal
0.61042	120	0.2275	0.000180133	44.6089	0.14722	0.50076	4.02414e-06	0.000120614	0.0457757	0.015029	-0.00341711	0.00352985	0.00694697	-0.990398	43.3689	7.72666	4.33095	3.76904	0.162201	98.3183	7.19138	-4.02073	-2.53236	-10.2838	-2.00603	-3.39651	-8.69323	-1.87049	1.65264	-1.86206	-3.46356	-1.7721	Normal
0.610579	69.3241	0.329	0.000955579	66.0132	0.189385	0.460629	1.64556e-05	6.49743e-05	0.0864631	0.0239065	-0.00134801	0.00173051	0.00307852	-1.691	45.4099	-2.46852	-53.9455	5.49004	0.135671	98.7721	10.0911	-1.57451	-1.80236	-10.2896	-5.50873	-10.3939	-3.77147	-4.21977	-2.7225	-1.77616	-1.3052	-1.54413	Normal
0.611417	56.8451	0.335	0.000379052	36.2072	0.178319	0.482906	-3.2296e-07	2.01078e-06	0.0560207	0.0161153	-0.000406533	0.000419839	0.000826372	-2.15043	38.4376	8.50346	4.14384	5.44001	0.218806	99.3852	7.49549	-4.8253	-1.85323	-7.40627	-0.886157	-4.58014	-5.39903	-2.04962	-2.05981	-3.42059	-3.39925	-2.84111	Normal
0.612012	77.1704	0.3155	9.45237e-05	296.859	0.0393723	0.583613	3.43193e-06	6.19398e-06	0.0460429	0.0147425	-0.000423735	0.000386108	0.000809843	-0.589668	36.086	2.79367	2.61757	14.8421	18.1749	105.555	-8.37002	-9.87325	-2.71314	-6.99451	-2.69973	-5.48695	-4.28596	-5.1546	-4.93998	-6.19798	-6.75563	-2.45215	Normal
0.613722	38.9484	0.3345	0.000536861	189.438	0.237515	0.543524	-1.15106e-06	-2.89923e-06	0.0749854	0.0249804	-0.00100726	0.000897312	0.00190457	0.131399	34.578	12.2202	3.62375	2.40151	22.1421	107.596	-6.20319	-9.65569	-4.29975	-2.90161	5.2612	-5.36678	-5.46376	-8.12115	-4.10722	-0.552648	-5.20825	-5.60548	Normal
0.613896	57.5264	0.3385	0.0011947	64.2128	0.208253	0.466793	6.54612e-07	3.22444e-05	0.0947504	0.0279648	-0.00102183	0.00107325	0.00209508	0.145751	33.651	-15.9875	-29.6102	5.73431	0.0699179	98.7975	10.397	0.817746	-0.422085	-13.021	-3.01954	-9.28727	-2.3087	-4.38864	0.413095	-1.73214	-1.09096	-1.11209	Normal
0.613906	89.5522	0.264	0.00124202	41.0082	0.26631	0.447982	9.94287e-05	1.35653e-05	0.0739969	0.0245031	-0.00363784	0.00389657	0.00753441	-0.0852151	37.7152	-17.0858	-0.149931	0.64562	0.00528926	96.8882	10.8116	-1.19432	2.9018	-11.5262	3.49948	-5.85026	-5.66474	-6.25448	-4.48924	-3.38361	0.143913	-3.96722	Normal
0.614026	93.3852	0.273	0.00021827	98.4197	0.0677916	0.565991	3.19263e-06	-6.31309e-06	0.0680394	0.0261564	-0.00235633	0.00338837	0.00574469	-0.920097	37.3239	7.71556	9.39818	25.7048	17.2041	107.36	-4.40025	-8.53751	-5.75151	-8.756	-2.86635	-5.06202	-2.86089	-3.2941	-1.69015	-1.72147	-0.197042	-0.666997	Normal
0.614095	44.9438	0.668	0.000252721	70.014	0.122415	0.502859	7.17173e-07	-3.43713e-06	0.0587424	0.0173872	-0.00142718	0.0014216	0.00284878	-2.20916	52.8065	7.273	-9.30562	4.7246	1.06005	100.564	6.02513	-4.92815	-6.69132	-10.5219	-3.12241	-5.48152	-8.05716	-2.86219	-3.84211	-1.98718	-2.30986	-2.142	Normal
0.614432	64.0683	0.3315	0.00062377	63.2126	0.167985	0.470425	-5.46542e-06	5.10496e-06	0.0760392	0.0211219	-0.00109079	0.00117745	0.00226824	-2.10448	42.3371	5.11754	-16.8667	3.54138	0.0761636	98.0295	10.1719	-1.21339	-0.0463483	-11.0862	-3.75689	-9.66713	-2.97286	-4.15046	-2.21821	-1.66855	-1.07302	-1.58985	Normal
0.614578	92.1659	0.3205	0.00029582	214.043	0.0420756	0.571088	-0.000102637	-6.26821e-06	0.0788234	0.0265628	-0.000820608	0.000932708	0.00175332	-0.261377	39.1111	11.382	10.4647	23.8643	31.3733	108.542	-5.9906	-10.7967	-3.11551	-4.48522	1.43685	-1.77999	-1.91272	-3.04653	-3.47321	-6.44282	-4.45145	-3.21503	Normal
0.615507	78.8955	0.2835	0.000639564	42.6085	0.354398	0.434573	-5.10089e-05	2.46826e-05	0.0546192	0.0170577	-0.00149461	0.00138355	0.00287816	0.586672	36.0488	0.785809	6.58907	0.233059	0.00121999	93.8982	10.2639	2.97755	1.03201	-8.95168	2.96419	-3.19882	-10.4133	-5.2556	-1.16263	-2.27612	0.440884	-3.03576	Normal
0.616968	30.4337	0.2005	0.000671467	138.028	0.286822	0.49912	2.80232e-05	0.000149971	0.0721497	0.0238508	-0.0052379	0.00507153	0.0103094	0.14331	34.7438	3.87882	1.33089	0.7643	4.192	103.384	2.93682	-8.5587	-7.20277	-13.0634	-0.283481	-0.164461	2.44326	-8.37382	-5.69175	0.38548	-5.94295	1.6321	Normal
0.618341	64.3777	0.333	0.00059064	59.812	0.141536	0.472617	9.11916e-05	2.12002e-05	0.0735808	0.0205607	-0.00106583	0.00133859	0.00240442	-2.38769	43.9955	-0.621781	-11.7095	3.12396	0.0646497	97.7786	10.2756	-0.973369	0.668739	-10.17	-3.40035	-8.79543	-3.59673	-3.66705	-2.81025	-0.796224	-0.496075	-2.11491	Normal
0.619782	101.523	0.218	0.00184726	46.2092	0.267882	0.421481	-1.36761e-05	3.32453e-05	0.083323	0.0242418	-0.00265016	0.00290793	0.00555809	0.297825	37.4024	-51.1167	-0.0966981	0.430803	0.0301816	96.3109	10.1144	0.831629	2.49771	-8.67554	3.05221	-4.42712	-16.3851	-9.6667	-1.13271	-5.32648	2.31887	-4.61398	Normal
0.620741	93.75	0.2545	0.000619963	78.0156	0.221878	0.459598	-2.72782e-06	-2.83e-06	0.0714482	0.022691	-0.000771962	0.000644149	0.00141611	0.617066	36.2987	13.4341	-24.0578	12.5442	0.0643905	97.8726	8.66367	-3.22022	-5.16935	-18.6351	-4.85817	-11.9302	-3.67642	-4.77565	-4.97619	-2.25869	-1.66081	0.312626	Normal
0.620883	87.9765	0.298	0.000439904	35.007	0.141732	0.488096	-9.1897e-05	-9.80381e-05	0.0562593	0.0186559	-0.00238038	0.00237884	0.00475922	-1.02817	40.3556	8.67888	0.604844	4.17986	0.150167	98.5461	7.88544	-1.92869	-1.33857	-9.46421	-1.68313	-3.97332	-6.55015	-3.7385	-0.029548	-2.83794	-4.30854	-1.32271	Normal
0.6211	84.0925	0.2005	0.000182135	242.048	0.0441041	0.581459	-1.58343e-06	8.78487e-06	0.070328	0.0251974	-0.00108663	0.000693631	0.00178026	0.0690902	32.2189	3.55301	4.45796	20.7333	37.3263	108.027	-8.64863	-11.289	-2.93949	-7.04009	-3.33806	-8.32248	-4.95717	-6.35546	-3.33088	-4.74809	-3.02699	-1.42836	Normal
0.622005	77.8715	0.3655	0.000253532	47.4095	0.103374	0.555593	1.80595e-05	3.65894e-06	0.0632928	0.0219772	-0.00104138	0.0011684	0.00220979	-0.0722407	34.3862	12.2738	13.5031	23.7762	12.3049	106.271	-2.25945	-8.65412	-3.19658	-7.34596	-3.41272	-5.69091	-3.32423	-4.44601	-2.04254	-7.04254	-4.4636	-2.67202	Normal
0.623165	110.396	0.2725	0.000264589	139.228	0.0376074	0.575137	2.64677e-05	-3.26043e-06	0.080357	0.0307034	-0.00320735	0.00247004	0.00567739	0.245978	35.0106	11.9163	19.1164	32.3122	30.2765	108.825	-4.78968	-9.08375	-2.64398	-6.45872	-2.21523	-3.77191	-1.74211	-3.69354	-0.807172	-2.1116	-0.761434	-3.29272	Normal
0.623583	91.3938	0.329	0.000248425	124.025	0.0634534	0.570252	1.00482e-05	-2.62011e-07	0.0768454	0.0262009	-0.000732422	0.000869331	0.00160175	-0.20487	39.9822	11.3341	9.68246	24.1967	30.0541	108.327	-6.11723	-11.0858	-3.177	-4.24412	1.82933	-0.835781	-1.57244	-1.99079	-2.83854	-5.66643	-4.28342	-3.48067	Normal
0.624069	78.6885	0.382	0.000196508	46.8094	0.0719959	0.558254	4.61063e-06	2.8205e-05	0.0527566	0.0188579	-0.00161639	0.0015741	0.00319049	0.636183	35.7027	10.426	13.3208	21.8978	9.80666	105.079	-1.74545	-9.18774	-2.76483	-6.80318	-1.24324	-5.94353	-2.79171	-3.94752	-1.53678	-5.11267	-3.049	0.108923	Normal
0.624188	85.0461	0.315	0.000940382	61.4123	0.220282	0.452725	1.49773e-06	8.9349e-06	0.0757975	0.0229385	-0.00169472	0.00174124	0.00343597	-0.281679	42.7412	-28.4602	-3.02555	1.28598	0.0403123	97.4785	10.4463	-2.56682	3.54509	-11.3834	0.497463	-8.02721	-5.85851	-7.98254	-4.11507	-4.61811	-1.61087	-2.62579	Normal
0.624796	59.1424	0.337	0.00228837	53.4107	0.22385	0.428325	-0.000216641	6.95483e-06	0.10541	0.0319534	-0.000876887	0.000833204	0.00171009	0.0720618	27.5761	-94.3479	5.70569	4.32072	0.107908	97.4449	11.1891	1.95687	1.95818	-7.45738	0.00334918	-5.57331	-5.90142	-4.71381	-3.75137	-3.90667	-4.71582	-2.38854	Normal
0.624996	70.713	0.3045	0.000276412	131.626	0.0795321	0.556354	2.1982e-06	-2.15785e-05	0.0620833	0.0214847	-0.00147392	0.00138515	0.00285906	-0.180258	40.7877	3.91297	11.7107	17.5666	13.8119	106.005	-3.08109	-12.5163	-4.12778	-9.7124	-1.99524	-5.99338	-2.03952	-3.08589	0.107298	-1.67924	-0.458448	-0.610616	Normal
0.625414	107.527	0.2465	0.000313012	39.808	0.0781024	0.560846	-5.59529e-06	1.52036e-05	0.0721593	0.0280822	-0.00217415	0.00225706	0.00443122	0.186882	32.9693	15.5596	14.5322	30.6121	22.6504	107.592	-3.24712	-8.51859	-3.09864	-7.11797	-1.53967	-4.80007	-2.56936	-3.43282	-1.0314	-2.57978	-1.48901	-3.47717	Normal
0.62564	67.1517	0.324	0.000577238	94.4189	0.120452	0.534658	8.03668e-06	3.44292e-06	0.0761452	0.0231102	-0.000637363	0.000767476	0.00140484	-0.580823	44.7086	7.67853	-15.7019	22.9773	14.1512	106.639	-2.19547	-8.91591	-5.37104	-12.6139	-5.57746	-7.60191	-5.87888	-3.186	-0.0297247	-4.69414	-0.168172	-4.56149	Normal
0.626193	67.0766	0.306	0.000453602	54.811	0.256378	0.461057	-1.74933e-05	7.2392e-06	0.0645894	0.0193734	-0.000773958	0.000586702	0.00136066	2.89115	56.1607	17.7098	-4.00111	5.22806	0.435823	96.9315	8.98999	0.0223246	-1.45116	-4.67878	-11.1001	-9.07647	-5.74907	-3.1961	-1.82983	-1.75817	-2.73441	-2.37631	Normal
0.62624	65.2884	0.263	0.000435572	30.4061	0.148217	0.489449	1.54175e-06	-5.4066e-06	0.0627631	0.0192667	-0.00046863	0.000418421	0.000887052	0.983318	34.6471	15.8914	4.37648	9.5417	0.401601	96.5402	12.2647	-2.94062	-4.46453	-12.8377	-2.46669	-3.84126	3.03753	2.29506	-0.334734	-1.01511	-4.98399	-3.03439	Normal
0.627227	95.6938	0.273	8.25557e-05	34.807	0.226374	0.469569	3.83346e-06	0.000141666	0.0282515	0.0101077	-0.00256134	0.00261735	0.00517869	0.0570805	31.4142	9.63953	0.842911	0.297825	0.316614	95.3863	4.21163	-0.603797	2.42794	-4.46469	-1.86518	-4.93573	-2.08138	-4.17621	-3.1535	-4.26024	-3.44997	-2.86103	Normal
0.628497	96.3082	0.2785	0.000212497	54.811	0.1467	0.515215	-2.48619e-05	-7.79891e-05	0.0459503	0.0149031	-0.00308613	0.00314798	0.00623412	-0.0480451	60.9905	7.89492	0.866254	5.89483	0.344821	100.613	4.8013	-8.46049	-3.18498	-6.16213	-4.56018	-1.64812	-8.86288	-3.85286	-4.03918	-3.034	-2.17169	-2.46705	Normal
0.628646	58.1114	0.315	0.00102417	59.6119	0.262145	0.462774	-4.4825e-07	5.89584e-06	0.0817349	0.0234366	-0.00046192	0.00047476	0.00093668	-0.552862	32.3726	0.0345446	-0.0170126	8.12798	0.0429582	96.8167	10.761	2.47239	-3.28583	-15.2642	-2.80233	-11.6564	-2.7178	-7.14597	-3.49429	-4.61767	-2.76433	-1.95877	Normal
0.629686	70.2988	0.297	0.00083247	37.2074	0.283595	0.476735	1.37648e-06	-7.30081e-06	0.0692775	0.0212885	-0.000423439	0.000465609	0.000889048	-0.884071	37.9802	11.8164	-2.3177	5.78913	0.486332	97.3573	12.3603	-2.6211	-4.86549	-7.27192	-1.50859	-0.637407	-5.15795	-1.64559	-3.70451	-0.627588	-0.524591	-2.81311	Normal
0.630446	71.599	0.299	0.00114582	33.6067	0.224955	0.479183	-6.62662e-07	-1.21598e-05	0.0806013	0.0262279	-0.00144604	0.00179662	0.00324266	-1.16049	30.2935	-8.86379	-17.9141	4.01424	0.0208984	100.021	9.54206	-4.32445	2.59484	-9.98089	-0.432055	-7.3484	-2.76752	-3.49648	2.90972	-1.69891	-3.00286	-0.343148	Normal
0.631135	64.5508	0.3065	0.0049188	41.6083	0.533498	0.393877	-3.91301e-05	1.8394e-05	0.106264	0.0304096	-0.000625711	0.000570235	0.00119595	-0.674792	29.5658	-117.785	8.16043	1.03694	0.0532711	96.2044	11.5355	0.803938	4.12209	-6.39387	3.48688	-4.89024	-6.47043	-5.3597	-2.42434	-5.27365	-2.75498	-4.18871	Normal
0.63134	62.9591	0.3355	0.000443226	42.4085	0.170278	0.47849	4.60824e-06	1.84048e-05	0.0502885	0.014941	-0.00087679	0.00115414	0.00203093	-1.90108	65.0008	11.9919	-3.4213	2.77872	0.102897	97.6558	8.28233	-3.05341	-2.21672	-11.0392	-1.31509	-6.53251	-4.08494	-4.14192	0.785498	-2.29866	-1.99237	-1.94625	Normal
0.632098	62.6959	0.3115	0.000863965	43.2086	0.196998	0.460158	-1.84088e-06	-1.83476e-05	0.0770578	0.022229	-0.000972625	0.000995423	0.00196805	-1.35494	53.29	-15.6774	-19.3461	1.32011	0.0703685	98.6775	9.38886	-1.74549	-0.140712	-9.03512	-0.86067	-5.52046	-7.54669	-2.95705	-5.78656	-3.04554	-4.24288	-2.66357	Normal
0.633116	63.0583	0.319	0.00186336	62.4125	0.201932	0.453519	3.65077e-06	-7.29677e-06	0.0961016	0.0289475	-0.000620561	0.00067372	0.00129428	-0.0994841	30.1493	-16.6322	-18.8106	5.41288	0.17421	99.3847	10.056	-1.80579	0.935203	-10.89	-1.34559	-8.62617	-3.59976	-6.96469	-4.64628	-2.95446	-0.91052	-1.5441	Normal
0.633302	92.8074	0.2415	0.000227701	91.2182	0.0546109	0.555081	4.75262e-06	8.21388e-05	0.0745609	0.0294074	-0.00540942	0.00604803	0.0114574	-0.475164	36.6844	13.7433	-11.6609	3.35084	11.6546	106.745	-0.48601	-9.16186	-4.19113	-5.08703	-0.903783	-1.74797	-0.90266	-0.906911	0.112676	0.0139308	0.427483	-0.701205	Normal
0.63362	69.0449	0.2955	0.00267036	44.809	0.407342	0.414367	4.34453e-06	1.32996e-05	0.105142	0.0299626	-0.00118843	0.00133902	0.00252745	0.570517	31.1719	-119.324	4.95041	2.12553	0.0238436	96.3716	11.8406	1.20086	3.69949	-8.52866	3.73358	-3.69492	-2.64162	-3.91573	-5.59403	-4.21436	-7.00141	-4.22222	Normal
0.634165	37.2787	0.8055	0.00058765	81.8164	0.141688	0.472672	5.84281e-05	-3.32641e-05	0.0687322	0.0208365	-0.000901586	0.000975032	0.00187662	0.803906	31.6122	11.3396	-6.49097	8.86492	0.0613212	99.5158	6.55487	0.522029	-6.30118	-14.1992	-4.99563	-7.28905	-3.56812	-1.72963	-2.94158	0.0570209	-2.26122	-0.583474	Normal
0.634557	61.1309	0.3285	0.00135067	63.0126	0.169235	0.474946	-7.29804e-06	7.60653e-05	0.0956843	0.0277687	-0.00175283	0.00149407	0.0032469	-0.267434	35.608	-26.7492	-12.672	4.89307	0.0105627	99.4401	11.0584	-1.48958	1.49377	-16.6406	4.96613	-7.88454	-0.899822	-5.42401	-3.01685	-3.05042	-1.81138	-2.71126	Normal
0.634985	90.978	0.3255	0.000217246	100.82	0.049056	0.581891	7.31883e-06	5.19928e-05	0.0731158	0.0260949	-0.00152274	0.00131004	0.00283278	0.3032	35.4304	5.46933	2.0724	28.1302	37.8396	108.461	-7.07433	-9.63916	-3.45358	-8.00167	-3.28583	-5.55698	-1.30452	-3.80219	-1.96893	-2.64363	-2.37066	-4.33341	Normal
0.635684	77.0713	0.297	0.000833915	54.4109	0.189544	0.546222	-1.22033e-05	-2.33146e-05	0.0884504	0.0308003	-0.00325098	0.0033962	0.00664717	-0.467965	36.5133	11.5165	5.43126	20.0104	26.5028	108.993	-5.32582	-5.58555	-2.6409	-6.97934	-4.00852	-7.95503	-5.65296	-6.85034	-5.26974	-7.40791	-3.9586	-3.9515	Normal
0.638074	93.75	0.254	0.00088566	73.6147	0.259709	0.455818	1.83342e-06	-2.63821e-06	0.0740583	0.0233981	-0.00074196	0.000662829	0.00140479	0.579014	34.3526	11.0866	-30.0917	12.3549	0.0656207	97.9265	8.68648	-3.18594	-5.21119	-18.8515	-4.861	-12.0275	-4.56028	-5.11956	-4.56712	-2.49942	-1.6928	0.6106	Normal
0.638903	94.2655	0.259	0.000911387	61.6123	0.28002	0.446497	6.63079e-07	2.33942e-05	0.0694039	0.0219546	-0.00124286	0.00137955	0.00262242	-0.484125	34.8815	4.56614	-1.30352	3.66306	0.338164	97.7939	8.72405	-2.18938	0.18887	-8.35829	-5.06761	-8.33621	-8.74601	-6.43606	-4.56895	-4.36232	-2.43429	-2.59153	Normal
0.639521	61.6967	0.314	0.00164959	37.6075	0.328644	0.454998	-2.68992e-06	2.30079e-05	0.0779574	0.0226901	-0.000734061	0.000731295	0.00146536	3.35809	48.1657	-1.45875	-6.58266	3.8937	0.30222	99.2497	9.76235	-2.66536	-3.00591	-7.07196	0.271973	-3.55301	-5.83706	-0.708738	-3.94586	0.104966	-1.96113	-2.00103	Normal
0.640024	47.1328	0.637	0.000815993	81.8164	0.2219	0.453204	2.9756e-06	-1.82928e-06	0.0769903	0.0236901	-0.000576352	0.000706003	0.00128235	0.0108887	32.675	8.45201	-23.3275	10.5071	0.121341	97.6364	8.98489	-3.56378	-5.98424	-17.8786	-8.81868	-12.2068	-4.33186	-5.96994	-4.24203	-2.10649	-1.18944	0.0463943	Normal
0.64035	36.1773	0.553	0.000379802	49.0098	0.155487	0.507029	-0.000187648	-4.67807e-05	0.0605706	0.0210937	-0.00380598	0.00401059	0.00781656	-0.263752	33.4069	-2.77996	-0.709513	5.00509	2.63517	102.95	2.76663	-4.71867	-3.1621	-6.21888	-0.948807	-3.30812	-6.73928	-5.75131	-5.00511	-3.92698	-2.12755	-1.75655	Normal
0.640954	66.1521	0.343	0.000184915	100.82	0.0500743	0.572519	-1.48e-07	1.02554e-05	0.0712618	0.0259331	-0.00144072	0.00196276	0.00340348	0.324839	43.5724	9.82685	14.7991	20.4066	25.7089	107.782	-5.15201	-9.88755	-4.60662	-9.46717	-3.82243	-6.15448	-5.19433	-7.39498	-2.23621	-4.70892	-2.1872	-4.89389	Normal
0.641443	66.2983	0.2975	0.000391537	85.017	0.117929	0.489643	4.53207e-05	-6.72929e-06	0.0647936	0.0190082	-0.000389565	0.000443893	0.000833458	1.12185	48.8765	14.6524	-5.23206	7.19824	0.392297	97.4065	12.0256	-3.52687	-5.56859	-11.363	-0.765792	-0.888081	-5.53494	-0.906355	-1.04442	-0.319868	-0.779389	-2.33652	Normal
0.641545	93.5308	0.262	0.00097194	58.6117	0.308588	0.445098	6.0904e-06	-1.69546e-05	0.0695173	0.02262	-0.00154159	0.00150743	0.00304902	-0.977074	39.5658	7.99171	1.16438	2.299	0.228557	97.4349	9.21621	-1.14943	-0.786862	-9.32479	-3.58696	-7.553	-8.55237	-6.14419	-4.73391	-3.99856	-1.66775	-2.52976	Normal
0.642247	87.0196	0.2995	0.00135284	38.8078	0.354761	0.421013	0.000286766	2.53661e-05	0.0824928	0.0260491	-0.00179367	0.00188121	0.00367488	-0.728521	30.328	-40.626	7.40988	2.07941	0.278263	96.5278	9.93349	-0.0784981	4.1746	-5.60159	2.28477	-3.72529	-4.22447	-7.3371	-4.11701	-3.97467	-4.45942	-5.17889	Normal
0.642385	72.8155	0.2935	0.00101194	34.807	0.22922	0.478809	-8.43772e-05	-3.302e-05	0.0834279	0.0277791	-0.00192539	0.00235589	0.00428127	-1.15181	30.8723	-5.21222	-28.8155	3.61823	0.0204745	99.8533	9.73337	-2.89716	1.57742	-12.2377	0.833353	-7.47321	-1.3266	-2.5824	2.05094	-0.997129	-4.38185	0.472288	Normal
0.642429	77.6197	0.318	0.00295842	43.2086	0.327244	0.444473	7.4809e-05	-0.000122919	0.100768	0.0314502	-0.00338242	0.00300972	0.00639214	-0.878293	31.8834	-76.991	-1.0702	8.06592	5.86964	103.861	4.85965	-7.31733	7.52602	-5.40698	-3.34882	-3.06291	-2.28843	-6.1158	-3.60303	-2.30125	-2.21748	-2.42521	Normal
0.642525	66.1521	0.339	0.00175048	41.8084	0.261657	0.441029	2.03509e-05	2.37834e-05	0.0961826	0.0280336	-0.000593668	0.000635942	0.00122961	-0.238737	28.1074	-42.7626	-3.68653	4.07462	0.228637	97.8918	11.019	-0.538634	2.09749	-6.01867	-2.13202	-7.27492	-6.33187	-3.54107	-3.99542	-4.43505	-2.48343	-3.60737	Normal
0.642645	69.2042	0.322	0.00177695	53.0106	0.283143	0.438955	-4.26271e-05	4.42367e-05	0.0969979	0.0300889	-0.00143982	0.00187053	0.00331035	-0.967738	35.9437	-48.6749	-15.8248	1.0116	0.0477155	98.3108	9.94769	0.691185	2.51453	-8.73699	2.40765	-4.10501	-7.71744	-6.95194	-4.00119	-3.97782	-1.18257	-2.71032	Normal
0.643194	114.177	0.225	0.000298908	50.01	0.103351	0.559341	4.45854e-06	-2.24064e-05	0.0658368	0.0244905	-0.00142618	0.00170091	0.00312709	-0.154856	33.5893	10.2806	7.38245	19.676	20.6317	107.187	-4.43148	-6.58283	-1.0945	-6.20412	-3.07725	-7.48928	-3.74778	-6.64071	-3.32429	-5.8515	-6.35054	-2.58707	Normal
0.64364	74.4417	0.4035	0.000170052	267.253	0.0492172	0.589526	-3.82374e-06	3.44775e-06	0.0674979	0.0255648	-0.00110419	0.000912143	0.00201633	-0.271934	29.0354	5.98793	1.34813	12.9932	47.2627	108.035	-9.02007	-8.31618	0.295353	-5.44437	-4.33424	-7.81594	-4.8786	-6.96997	-5.59765	-3.95037	-1.95671	-1.90193	Normal
0.643848	68.7679	0.2985	0.000590864	32.0064	0.203021	0.491411	2.49334e-05	2.12103e-06	0.0689036	0.020732	-0.00174919	0.00192062	0.00366981	-1.66833	40.5218	12.3516	-27.2883	5.19853	0.0508873	100.005	8.54525	-4.2215	-0.121694	-11.9598	0.479479	-5.77004	-0.176656	-0.1484	3.07179	0.0411472	-4.66691	1.56796	Normal
0.64418	67.1892	0.323	0.000509516	70.6141	0.112919	0.538214	6.93558e-06	-8.85888e-06	0.0831345	0.0249778	-0.000800501	0.00110304	0.00190354	-0.353767	43.494	6.07408	-14.4486	24.1447	14.2549	107.302	-1.86964	-7.42353	-5.05758	-9.86858	-6.2217	-9.16146	-4.83046	-4.78942	0.851885	-4.81038	-1.00148	-6.00832	Normal
0.64466	91.4634	0.2695	0.000612127	57.6115	0.371463	0.429979	1.01668e-07	-5.15422e-06	0.0599383	0.0179528	-0.0011093	0.0010214	0.0021307	-0.839245	36.0722	-0.190757	11.107	1.78402	0.0798679	95.7993	9.32598	-1.52134	-1.3077	-10.4853	-3.14111	-8.30775	-9.13214	-6.67297	-6.11398	-7.32532	-5.23904	-3.87526	Normal
0.64558	108.893	0.247	0.000233325	40.8082	0.184989	0.478302	7.76938e-06	2.36492e-05	0.042875	0.0144868	-0.00165368	0.0019286	0.00358228	-0.825092	37.5165	10.7853	1.49033	1.85121	0.342705	97.4432	6.57282	-1.40535	-2.64081	-6.79258	-0.347987	-1.16362	-10.0009	-5.01576	-1.97587	-3.20938	-1.87123	-1.63223	Normal
0.645861	77.6197	0.3535	0.000148495	131.626	0.0523682	0.556233	2.25298e-06	6.47976e-06	0.0571248	0.0193949	-0.000882138	0.00100726	0.0018894	-0.207281	36.2826	11.6272	11.77	20.6011	10.4964	105.623	-2.20391	-8.91344	-3.08959	-7.46957	-3.64774	-5.89459	-4.32423	-4.36681	-2.86047	-5.30429	-5.81349	-1.85071	Normal
0.646255	69.7674	0.331	0.00020891	104.821	0.0542565	0.579435	-2.78944e-05	9.83042e-07	0.0672176	0.0233686	-0.000864603	0.000884119	0.00174872	0.476917	32.5007	10.7084	11.0539	25.1824	17.7572	108.057	-6.15821	-6.50801	-5.371	-7.86372	-1.69103	-5.26101	-0.666855	-3.33862	-0.996037	-2.99018	0.231322	-0.00978179	Normal
0.646269	80.7537	0.329	0.00044412	48.6097	0.0832959	0.557522	-0.000100659	-2.5922e-05	0.0802491	0.0278672	-0.00169314	0.00171105	0.00340419	-0.34053	39.4512	16.874	8.28833	27.207	23.3235	107.985	-2.76632	-8.76495	-2.3834	-7.51637	-2.52515	-4.67188	-3.25192	-6.14825	-4.47573	-6.4344	-3.18427	-2.02635	Normal
0.646553	64.5161	0.314	0.000904613	55.011	0.273453	0.453596	1.47596e-06	2.97859e-06	0.0632932	0.0186701	-0.000445627	0.000307483	0.000753111	2.68378	58.898	11.6925	-0.176144	4.7502	0.354635	94.6899	13.1928	-4.23426	3.38126	-8.24314	-7.67759	-10.7785	-5.28831	-4.93016	-0.72354	-1.51715	-2.25949	-2.29217	Normal
0.646588	74.1198	0.295	0.000705306	34.2068	0.24079	0.477144	1.67044e-06	-1.23062e-05	0.0745876	0.0229805	-0.00059756	0.000578637	0.0011762	0.413645	39.0316	12.1311	-0.436005	6.35933	0.426291	97.5134	12.7799	-3.27688	-4.52153	-10.057	-0.581149	-1.44821	-6.31508	-1.59973	0.216141	-1.64066	-1.32075	-2.69202	Normal
0.646617	61.0687	0.342	0.00230541	53.0106	0.212431	0.439223	-0.000111189	-1.97868e-05	0.0936847	0.0285588	-0.000600317	0.000643298	0.00124362	-0.290029	28.6328	-70.5712	5.08191	3.72181	0.192521	98.2468	11.153	-2.6018	3.37069	-4.02311	-1.43545	-5.38097	-3.64536	-3.0491	-5.36714	-3.00677	-5.53563	-0.98312	Normal
0.647265	57.4988	0.3395	0.00334963	52.6105	0.28205	0.409336	-9.39375e-07	5.85061e-06	0.123401	0.0355152	-0.000683821	0.000645025	0.00132885	-0.541961	24.8201	-174.168	5.6374	2.74524	0.0559936	96.4146	11.9867	2.12597	3.3042	-6.91982	-0.0632897	-7.64154	-7.89462	-8.49696	-3.54828	-5.32602	-4.45359	-5.92645	Normal
0.647521	88.1705	0.267	0.00198068	46.8094	0.356232	0.441908	-2.59418e-07	1.11248e-05	0.0849173	0.0241459	-0.00118681	0.00105683	0.00224363	1.03693	39.9282	-31.8036	-0.655094	7.87281	0.137703	95.5953	13.0172	1.68689	-0.811353	-12.1734	-3.32633	-6.04761	-1.95857	-3.88088	-5.41746	-6.78437	-4.25446	-3.63404	Normal
0.647689	117.073	0.232	0.000653667	43.2086	0.181998	0.474768	-6.89669e-06	-0.000103116	0.067494	0.0195987	-0.00171432	0.0018897	0.00360401	-3.12572	55.9126	8.88461	-3.70877	6.69183	0.131903	98.2165	9.2612	-1.45851	-3.9787	-13.4706	-1.43406	-7.73318	-4.05594	-2.87292	-4.50428	-3.47327	-7.85341	-2.19283	Normal
0.647745	88.1705	0.294	0.00023142	117.023	0.063364	0.579254	-1.48908e-05	-7.05031e-07	0.0815049	0.027355	-0.000895311	0.000711879	0.00160719	0.198232	37.7621	7.72056	14.0448	24.2828	33.5984	109.129	-6.44858	-9.37357	-3.24133	-5.99249	-1.07016	-3.38095	-1.20643	-2.78981	-1.16213	-3.62539	-4.6885	-3.84219	Normal
0.64803	63.0915	0.3385	0.00176307	48.4097	0.265948	0.444862	-0.000120323	-2.85621e-05	0.0978067	0.0298798	-0.000877601	0.00092468	0.00180228	-0.154137	26.1024	-48.3431	1.82287	3.09675	0.217756	97.8539	10.5176	1.71928	1.87409	-7.76046	-1.7221	-5.89604	-3.74635	-4.51642	-4.08804	-5.40933	-1.71242	-3.21706	Normal
0.648761	89.0208	0.243	0.000816569	30.206	0.279627	0.464632	-1.43743e-05	-4.39821e-05	0.0830873	0.0294147	-0.00585528	0.00550544	0.0113607	0.589492	37.7063	-40.6227	-6.30862	2.88764	0.592511	100.844	6.79398	-1.46572	1.21047	-3.01612	0.238796	-0.681984	-2.21892	-2.18781	-2.30102	-2.76102	-1.39824	-2.43502	Normal
0.649338	66.2983	0.302	0.000614587	32.6065	0.232242	0.477754	3.00014e-05	-1.57299e-05	0.0641158	0.018661	-0.000375552	0.00031387	0.000689422	0.402714	40.0365	14.7178	4.79711	7.87572	0.373643	97.1006	12.3496	-4.13371	-4.168	-7.35846	-1.71335	-0.414676	-5.92732	-4.79608	1.05094	-2.29877	-0.240959	-3.03939	Normal
0.650439	87.7835	0.3065	0.000513387	53.2106	0.24525	0.453785	1.43237e-05	1.32903e-05	0.0520899	0.0161916	-0.00147916	0.00142038	0.00289954	0.0918412	31.7428	8.68142	4.09532	0.958881	0.0338988	96.3552	9.09703	-2.74659	0.542948	-10.5579	-1.05823	-8.47665	-4.47447	-6.3545	-7.13154	-4.05057	-3.00325	-1.90796	Normal
0.650489	63.1912	0.3025	9.30386e-05	51.2102	0.142585	0.528949	-3.25525e-05	2.65764e-06	0.034413	0.0110594	-0.00122236	0.00129896	0.00252133	-0.118404	27.538	7.21128	6.37759	7.59725	1.96292	100.375	2.12202	-8.00272	-2.23812	-5.64973	-1.26223	-6.1947	-4.67025	-2.55726	-4.38845	-3.99581	-4.88205	-1.97224	Normal
0.650541	85.7143	0.275	0.00214113	46.0092	0.404095	0.433697	4.24102e-06	2.4891e-05	0.0899949	0.0260377	-0.000905612	0.00109368	0.00199929	0.822181	35.1996	-45.6475	-0.885914	7.8358	0.134596	95.871	13.0172	1.27586	-0.330344	-10.9185	-2.32562	-4.44943	-2.68665	-3.2751	-6.77369	-6.67289	-4.31357	-3.14196	Normal
0.651773	60.8519	0.3155	0.00107723	38.6077	0.313212	0.462305	3.14147e-05	-4.34077e-06	0.0710744	0.0219944	-0.000816821	0.000626149	0.00144297	2.94103	43.17	11.5582	-0.163968	6.51401	0.321413	99.1641	9.10325	-3.25227	-2.19118	-7.14611	0.261359	-5.11266	-5.68278	-2.03185	1.90794	-2.00416	-1.6285	-1.24811	Normal
0.65178	88.9548	0.3005	0.000378934	64.2128	0.144054	0.483094	-1.39861e-06	-1.28164e-05	0.0710548	0.0223611	-0.00192843	0.00206829	0.00399672	-1.20283	38.532	-3.23489	-15.482	2.32544	0.10756	98.9772	9.04367	-1.73943	-0.382807	-11.0147	0.517933	-4.95793	-7.7447	-4.51539	-1.39652	-1.12522	-2.27382	-1.10005	Normal
0.652138	71.4711	0.2975	0.000544655	35.8072	0.166741	0.485467	1.97733e-06	-9.60233e-05	0.0803626	0.0274131	-0.00177203	0.00207187	0.00384389	-1.14015	28.4277	8.68876	-16.0047	5.13797	0.0978151	100.176	8.74863	-2.62761	-1.19476	-10.1652	-2.07835	-6.09319	-6.93859	-3.2759	2.2452	-0.711282	-3.04895	-1.41006	Normal
0.652606	56.6572	0.337	0.000993468	61.0122	0.175619	0.472302	-1.1968e-05	1.94602e-05	0.0950232	0.0284996	-0.00107936	0.000949405	0.00202876	0.0827219	32.4107	1.1543	-43.2486	8.34705	0.085444	99.3585	10.1539	0.15872	-0.633143	-14.9581	-0.833917	-9.56651	0.50494	-3.45175	-0.086026	-0.569835	-2.22002	-0.874132	Normal
0.654283	80.3213	0.283	0.00115233	81.2162	0.221136	0.464334	-2.33262e-05	8.27679e-06	0.0930556	0.0274573	-0.000491729	0.000712782	0.00120451	-0.743241	30.1077	15.0647	-42.8639	17.3744	0.295365	98.3644	10.259	0.0581328	-7.79762	-18.4369	-3.10266	-10.9615	-1.42391	-4.25161	-1.11888	-0.105413	-0.550411	-1.20964	Normal
0.654644	74.2574	0.2905	0.000906725	32.8066	0.183213	0.478681	-8.30543e-05	1.89579e-05	0.0814031	0.0257032	-0.000757084	0.000701782	0.00145887	0.585098	32.3031	10.5706	-10.9965	8.59095	0.584651	98.9687	11.1472	-1.99792	-5.49029	-8.15979	-2.13505	-1.38941	-4.38245	-3.369	-2.7368	-0.123001	-1.37256	-1.70845	Normal
0.655409	62.6959	0.343	0.000311564	43.4087	0.13182	0.571275	3.34573e-06	4.52287e-06	0.0615298	0.0212559	-0.000706491	0.00061644	0.00132293	-0.170621	40.4954	14.3987	7.71843	23.4117	26.0101	107.173	-6.88744	-8.54799	-2.25279	-5.26756	-0.509468	-4.26124	-5.31451	-6.57242	-2.71084	-8.26175	-8.71132	-4.83669	Normal
0.656049	70.2576	0.343	0.000261863	60.6121	0.06758	0.565023	-4.87609e-05	-1.59924e-05	0.0735421	0.0256742	-0.00149515	0.00118197	0.00267712	0.647696	33.4561	14.3359	17.5511	30.3829	23.1636	107.781	-3.42324	-8.62748	-2.20157	-7.17246	-1.70453	-6.10037	-2.73531	-6.13052	-4.41277	-4.17613	-0.616653	-1.62537	Normal
0.656364	93.0233	0.2435	0.00113328	86.4173	0.257642	0.448335	-3.46971e-06	-4.66303e-06	0.0808521	0.0246434	-0.000570509	0.000598292	0.0011688	0.039779	30.5528	8.04212	-33.4823	10.7556	0.149377	97.6868	8.7937	-3.93189	-6.92729	-18.5231	-9.72741	-13.3136	-3.29068	-5.99	-4.89254	-2.32174	-1.38555	-0.391216	Normal
0.656662	72.8155	0.2965	0.00018316	211.442	0.0789983	0.572526	-1.73378e-06	7.65662e-07	0.0582537	0.0192744	-0.000322581	0.000348014	0.000670596	-0.00150496	33.9241	0.434797	4.18679	20.4713	28.6367	105.893	-12.0443	-14.8068	-8.45388	-10.6242	-5.29124	-6.46993	-4.85373	-5.00951	-0.991382	-0.30641	0.941033	1.17113	Normal
0.657324	57.1701	0.3285	0.000549589	38.6077	0.172088	0.466883	-6.91686e-06	-3.84389e-05	0.0572779	0.0160609	-0.000479482	0.000379661	0.000859143	-1.70324	49.9755	10.8139	-1.04661	1.8965	0.0928996	96.9421	9.69041	-2.5034	-0.827766	-10.5822	-2.59762	-8.07021	-5.66205	-4.56164	-2.52386	-3.73463	0.177791	-3.68696	Normal
0.658131	65.7534	0.3325	0.0010804	69.0138	0.165366	0.464396	-1.68653e-06	7.65062e-05	0.0814835	0.023423	-0.00129441	0.00157541	0.00286982	-2.32559	41.5052	-4.4469	-24.7572	4.36795	0.0681445	98.3317	10.114	-0.398827	-1.00008	-9.91686	-4.42318	-9.14114	-2.94593	-3.50588	-2.33608	-1.9002	-1.75764	-1.79991	Normal
0.658218	65.6455	0.3655	0.000286451	129.426	0.0585146	0.568625	1.77078e-06	2.32763e-05	0.0788727	0.0274586	-0.00128958	0.00159334	0.00288292	-0.00881219	41.0126	18.173	10.985	25.926	25.799	108.501	-4.19578	-8.49352	-2.752	-7.58239	-2.02578	-6.02635	-1.65714	-4.1851	-1.15671	-3.16162	-3.06883	-2.9638	Normal
0.659101	62.4675	0.334	0.000359752	45.6091	0.119619	0.492004	-3.70274e-06	-1.57776e-05	0.0636767	0.0179939	-0.0010916	0.00119557	0.00228717	-0.472245	60.9279	12.5661	-27.3507	4.466	0.28914	99.2777	8.36108	-3.49474	-2.35973	-12.0152	-3.6932	-8.85742	1.97206	-3.29729	-2.41721	-1.98875	-1.87785	-0.859305	Normal
0.659314	90.4295	0.3325	0.000198536	100.82	0.0465265	0.585359	3.13589e-07	3.52718e-05	0.0727676	0.0282951	-0.00259603	0.00223482	0.00483085	0.367946	34.4423	5.95042	2.21827	28.8972	39.9364	108.512	-6.89861	-9.35863	-3.13008	-7.77406	-3.45764	-4.87293	-1.6883	-3.25318	-1.9025	-2.7603	-1.98804	-3.93542	Normal
0.659562	60.0901	0.333	0.00117005	45.209	0.179196	0.447127	-1.50579e-06	-5.85332e-05	0.0903922	0.0271091	-0.00195989	0.0020584	0.00401829	0.110087	36.7933	-57.1023	3.34099	3.35083	0.0107712	97.5695	11.1401	0.870588	1.30101	-13.3486	3.22997	-6.54992	-4.51546	-5.23322	-1.2368	-4.96592	-5.30479	-2.70032	Normal
0.65961	88.0411	0.2855	0.00225148	50.6101	0.263581	0.409985	7.89202e-05	-3.16241e-05	0.1068	0.0329237	-0.00270811	0.00241334	0.00512145	-0.43305	31.1061	-130.109	6.64922	2.27903	0.165702	97.7187	10.3301	0.0757744	3.87814	-5.45835	2.40692	-2.45058	-5.87915	-5.77073	-1.98743	-4.15313	-4.64148	-4.04588	Normal
0.660607	59.4059	0.3475	0.000507508	36.2072	0.19009	0.46924	-4.53675e-07	1.51849e-05	0.0468755	0.0149814	-0.000976422	0.0010392	0.00201562	-0.309951	31.7931	14.3892	2.59911	2.15357	0.132176	96.926	8.12628	-1.12654	-2.66516	-10.0584	-0.215266	-4.77219	-3.43782	-4.13657	-1.41075	-1.49913	0.138504	-3.03646	Normal
0.661341	67.6056	0.313	0.00075965	55.011	0.289686	0.45485	7.35184e-07	2.26028e-06	0.0715688	0.0195622	-0.000259218	0.000258973	0.000518191	2.94745	59.9258	14.374	-12.4416	6.36432	0.10996	92.4459	16.1727	0.85879	-1.34705	-11.8589	-4.10607	-11.3588	-5.87048	-6.24027	0.805496	-1.19276	-2.884	-3.89185	Normal
0.661609	100.251	0.2285	0.00143279	61.6123	0.286756	0.452995	-6.26664e-06	-1.9506e-05	0.0809045	0.0259591	-0.00137147	0.00164044	0.0030119	-0.649085	27.4217	2.5155	-14.2175	3.17442	0.236972	98.8717	9.02919	-1.53684	0.484911	-9.4626	-2.38063	-6.88045	-7.85239	-7.05025	-2.5054	-2.14454	1.08973	-2.35209	Normal
0.662589	90.0225	0.2785	0.000316094	61.0122	0.0792155	0.547804	-1.5234e-05	6.96625e-06	0.0683668	0.0277019	-0.00611604	0.0062249	0.0123409	-0.50061	33.256	9.34196	-23.1577	5.69072	8.51399	105.779	0.461406	-6.54678	-3.67812	-4.37113	-0.437839	-3.11461	-2.47085	-0.851794	-1.61333	-1.20985	-2.00511	-0.438576	Normal
0.663034	55.6845	0.3615	0.000514706	58.8118	0.133137	0.550391	-3.51084e-06	1.79626e-05	0.0695181	0.0235046	-0.000732734	0.000683676	0.00141641	0.231609	39.529	15.4974	9.55215	21.4874	17.6587	107.356	-4.63116	-8.21721	-2.62689	-7.12058	-2.66095	-4.44022	-3.72564	-6.33305	-9.42757	-7.7506	-3.16263	-3.78563	Normal
0.663637	111.524	0.266	0.000207913	46.6093	0.0894571	0.569232	1.02272e-06	-4.03772e-05	0.0655931	0.0250441	-0.00167601	0.00236102	0.00403703	-0.0865037	30.6462	11.6085	7.79382	21.6801	20.9796	107.387	-4.58384	-7.76717	-2.746	-5.55665	-1.50162	-5.99436	-3.95125	-6.11065	-1.96578	-5.42005	-6.54527	-1.80572	Normal
0.663976	62.9921	0.2995	0.00377679	35.207	0.377947	0.419299	-0.000324412	-1.81957e-05	0.107245	0.0329876	-0.0012809	0.00128763	0.00256854	-0.701554	27.722	-177.883	2.67142	4.72229	0.183105	100.517	7.3821	2.48714	-1.70545	-4.13099	0.753762	-1.64558	-5.93108	-1.61424	-0.71894	-2.5981	-3.25063	-3.70398	Normal
0.664404	81.2458	0.2675	0.000317003	248.65	0.0360677	0.579692	6.12575e-06	2.7858e-06	0.0790208	0.0304041	-0.00229775	0.00241802	0.00471577	-0.111378	28.1451	6.37576	7.44679	23.7703	38.8557	108.787	-7.86061	-10.7739	-3.00552	-6.12773	-2.72871	-7.34523	-5.27482	-7.19706	-4.99831	-5.13472	-3.87427	-2.88375	Normal
0.664688	89.4855	0.3015	0.000873934	40.8082	0.391478	0.423817	-5.093e-06	-8.77692e-05	0.0696868	0.021394	-0.00153163	0.00150799	0.00303962	-1.14622	31.5157	-22.961	4.94652	1.31216	0.136533	95.4077	10.1007	-0.140472	4.94965	-4.31351	2.17726	-2.58071	-6.38481	-4.9203	-1.84919	-3.5895	-2.52728	-4.86583	Normal
0.665589	67.0391	0.3	0.00542243	35.8072	0.536181	0.381685	5.27609e-05	-2.41123e-06	0.117824	0.0330143	-0.00125981	0.00132573	0.00258554	-0.580609	30.2663	-191.068	7.28121	2.51531	0.134847	96.9005	11.7861	0.667036	1.95142	-5.72343	6.41669	-1.04504	-1.02566	0.755675	-3.00348	-3.87993	-3.38654	-2.32631	Normal
0.665622	76.4331	0.3235	0.000304858	99.82	0.0595927	0.565824	-2.26176e-05	-2.82341e-05	0.0701575	0.0261871	-0.00083293	0.000807318	0.00164025	-0.309544	32.911	11.8592	13.8301	22.39	22.1617	107.561	-4.81382	-10.5789	-4.01353	-4.72521	-0.71338	-4.91532	0.454579	-0.302908	-0.274825	-3.24505	-3.73348	-5.43445	Normal
0.665697	67.0766	0.33	0.000480534	51.6103	0.106749	0.550346	-3.25799e-06	-2.21164e-05	0.0789027	0.0285205	-0.00177444	0.00198533	0.00375977	-0.446149	36.5204	19.7895	-0.416355	20.3678	14.9192	107.481	-1.75868	-8.24844	-2.11236	-8.50705	-2.5793	-4.84089	-1.91454	-4.7253	-5.98797	-6.15068	0.0338651	-4.28482	Normal
0.666751	57.7478	0.3385	0.00589301	47.0094	0.395643	0.408444	-3.19349e-05	1.18318e-05	0.127057	0.0368881	-0.000728561	0.000682433	0.00141099	-0.515892	23.8967	-174.465	-4.37037	2.34223	0.0397854	96.5363	11.9551	1.78909	3.78601	-6.47244	-0.53003	-7.83791	-9.03013	-9.52942	-3.3761	-5.89001	-3.22746	-5.903	Normal
0.670705	80.429	0.276	0.00094448	76.8154	0.226212	0.468288	7.09073e-07	2.46651e-05	0.0869679	0.0274047	-0.000570962	0.00073212	0.00130308	-0.701975	32.2605	18.4376	-36.9084	16.128	0.184744	98.3526	10.0449	0.179376	-6.81045	-17.9047	-2.63433	-9.97665	-2.35989	-4.2948	-0.573373	-0.965726	-0.379556	-1.66377	Normal
0.670928	60.241	0.319	0.000904561	41.0082	0.31439	0.46167	2.15582e-05	-1.40748e-05	0.0734784	0.0215962	-0.000628007	0.000695582	0.00132359	3.21979	45.5882	2.52733	-2.80302	5.56139	0.242926	98.9224	9.53282	-2.62685	-2.69984	-7.26223	-0.0346869	-4.71727	-5.43902	-1.58791	-2.59619	-0.527561	-2.42635	-1.11289	Normal
0.671155	58.451	0.336	0.000425333	56.2112	0.178821	0.487719	-0.00015669	5.21136e-06	0.070407	0.0210793	-0.000749426	0.000879644	0.00162907	-0.793604	36.5771	-0.995036	0.545061	10.5621	0.482291	99.2758	9.26732	-2.50962	-1.73247	-12.4234	-1.51131	-2.48855	-3.38521	-3.65834	-3.61682	-1.48718	-2.84374	-3.89059	Normal
0.672087	64.9351	0.319	0.000491434	38.0076	0.1377	0.537909	-1.42408e-06	-1.44756e-05	0.0715781	0.0243259	-0.00119962	0.00118507	0.00238469	0.717704	38.0572	14.7695	13.6534	19.8142	7.80747	106.541	-1.02948	-6.92012	-2.1169	-5.8837	-2.16944	-5.27821	-2.6137	-4.9872	-3.90787	-4.3861	-3.22938	-3.4222	Normal
0.672613	99.5851	0.267	0.000702432	43.6087	0.264366	0.466516	1.33376e-05	0.00010322	0.0709325	0.022157	-0.00249011	0.00253134	0.00502145	-1.11951	39.8656	-11.6411	-3.048	4.42781	0.115235	98.2472	9.87581	-1.80298	0.97826	-9.97845	2.56443	-3.70766	-5.53137	-3.03862	0.884572	-2.74219	-3.79499	-2.43435	Normal
0.672759	89.3522	0.2995	0.000494012	47.8096	0.140297	0.564945	5.24123e-05	2.43158e-05	0.0775251	0.0302135	-0.001642	0.00171028	0.00335228	0.308853	32.7062	18.7803	4.28719	22.5298	28.7583	108.507	-5.09462	-7.17622	-1.21381	-5.16265	-2.45992	-6.23653	-2.34095	-3.40285	-2.09311	-5.08845	-6.33521	-2.53135	Normal
0.672826	102.215	0.227	0.00163911	50.21	0.295018	0.435507	-3.02213e-06	-5.91822e-05	0.0912286	0.0291625	-0.00267743	0.00244569	0.00512312	-0.492538	31.7808	-61.8704	-0.803506	0.800202	0.0913992	98.1666	9.07638	1.30827	0.987108	-8.76607	0.161388	-4.43043	-11.8221	-7.59564	-2.92402	-4.0844	-2.86163	-3.50139	Normal
0.673165	102.828	0.2245	0.0013517	59.2118	0.282569	0.448217	6.47058e-05	4.93908e-05	0.090134	0.0290558	-0.00184978	0.0019945	0.00384428	-0.493655	29.5425	-3.1859	-28.7787	4.14105	0.317663	99.46	8.66461	-0.444032	-0.835598	-8.5881	-3.25051	-5.34076	-9.31055	-6.53349	-2.32374	-3.68226	-1.1282	-0.128525	Normal
0.673497	65.6096	0.3445	0.00100919	84.2168	0.199063	0.533085	7.01654e-07	-4.45693e-06	0.0870616	0.0296789	-0.00116291	0.00130702	0.00246993	-0.174008	36.2828	9.22914	-6.13531	27.5084	25.1391	108.123	-3.75141	-7.95012	-3.60486	-8.73204	-6.39949	-8.47346	-5.26487	-8.87163	-1.31679	-2.55322	2.3964	1.17982	Normal
0.673665	90.7029	0.255	0.00374002	47.8096	0.475398	0.400046	0.000294939	1.4585e-05	0.101811	0.0316881	-0.00182647	0.00199375	0.00382023	-0.485995	28.1405	-79.2977	4.9621	2.50352	0.070674	97.6292	9.97938	0.569873	1.51088	-7.66094	0.901375	-4.27511	-7.99346	-5.81178	-5.72784	-5.91634	-3.43962	-3.56983	Normal
0.673813	89.4188	0.268	0.0014247	61.2122	0.251663	0.452365	-1.74911e-05	7.23783e-05	0.097216	0.0328474	-0.00348507	0.00353232	0.0070174	-0.205959	25.716	-44.2579	-22.3405	1.78054	0.0224048	98.9184	10.2626	-0.626078	1.71021	-11.3353	0.941608	-6.80844	-6.38729	-6.22834	-4.44273	-3.59733	-1.46265	-2.27679	Normal
0.674001	73.3048	0.309	0.000166964	152.631	0.0611218	0.570335	5.20351e-05	-1.77111e-05	0.0622093	0.021351	-0.000572793	0.000494355	0.00106715	0.0519159	29.6483	8.71236	10.5213	31.4823	17.9129	106.895	-4.78052	-10.9263	-4.07692	-6.33345	-0.675507	-3.59083	-1.85283	-3.90413	-3.76346	-4.49466	-3.06204	-2.70118	Normal
0.674984	62.5978	0.3355	0.000394367	47.6095	0.146982	0.482758	6.44686e-07	8.33394e-06	0.0547691	0.0166921	-0.000973863	0.00124021	0.00221407	-1.92312	57.2561	13.4564	-5.28116	3.23636	0.175735	97.9595	8.74283	-2.47966	-2.84221	-10.7735	-0.298652	-7.5783	-1.84213	-3.83008	-0.0137636	-1.96405	-2.69906	-0.612105	Normal
0.67684	69.0846	0.3035	0.000545779	32.0064	0.200317	0.492107	-2.24587e-05	-9.14792e-06	0.0707602	0.0219799	-0.00192887	0.00205999	0.00398885	-1.63623	38.1827	6.03561	-22.3882	5.14638	0.046983	99.9648	8.94405	-4.15266	0.700333	-11.733	1.26615	-5.50654	-0.801599	-0.802607	1.91992	-0.576356	-5.00753	0.40111	Normal
0.67788	91.954	0.2305	0.000281776	134.827	0.137026	0.535052	6.46003e-06	7.95879e-05	0.0557445	0.0187863	-0.00370899	0.00306701	0.00677601	0.0893021	38.1937	5.05976	-2.31288	9.57689	2.92926	103.294	1.81723	-9.49891	-7.00254	-8.11349	-2.19485	-0.133983	-4.00343	-1.66537	-4.32074	-4.39731	-3.54431	-0.0345232	Normal
0.678045	33.5102	0.3955	0.000597561	43.6087	0.164518	0.501544	-1.04057e-05	-0.00012241	0.0605715	0.0218233	-0.00391796	0.00388099	0.00779894	-0.204502	31.5634	-2.45164	1.34653	6.1936	2.76402	102.868	2.987	-6.18399	-2.07542	-4.30728	0.173254	-2.02358	-6.31553	-6.6866	-6.25063	-4.07876	-3.71695	-1.3963	Normal
0.67851	74.4879	0.289	0.000840447	33.8068	0.208775	0.478758	-4.74352e-06	-9.02824e-06	0.0827757	0.02599	-0.00072637	0.000613063	0.00133943	0.470794	32.2568	11.5888	-10.5145	6.50818	0.476457	97.8806	13.086	-2.93051	-3.28298	-9.17012	-0.96393	-3.3251	-3.80103	-3.12454	-3.50468	-1.19362	0.723324	-3.53868	Normal
0.678825	92.3788	0.3155	0.00248848	44.2088	0.460517	0.405097	-5.28286e-05	-2.55524e-05	0.0921208	0.0303926	-0.00215122	0.00208798	0.0042392	-0.650446	28.5659	-52.1055	9.36872	2.50457	0.265865	96.9651	10.3149	-0.626314	4.34613	-5.61199	2.05758	-3.54869	-4.46355	-8.16515	-2.00658	-3.98762	-2.41237	-6.84253	Normal
0.679232	71.7703	0.279	0.000271723	70.8142	0.0659065	0.551528	-6.1153e-06	5.20216e-05	0.0633107	0.0234977	-0.0025861	0.00292873	0.00551483	-1.59348	38.4149	9.7821	5.33771	16.7602	10.1271	105.892	-1.02184	-8.8272	-2.59283	-7.88642	-1.83435	-5.74181	-3.29222	-5.41173	-2.31398	-2.27466	-2.42196	-3.45237	Normal
0.679467	92.1659	0.242	0.000597086	73.0146	0.281569	0.458791	-1.6166e-05	-3.71745e-05	0.0640187	0.0196146	-0.000416774	0.000502187	0.000918962	0.00138072	34.348	11.8332	-12.7188	8.79949	0.0552798	97.2347	8.47943	-3.351	-5.94677	-19.5508	-4.71544	-11.8797	-3.28127	-5.07915	-5.62506	-1.5957	-1.37122	1.53236	Normal
0.679937	47.0404	0.6385	0.000365858	92.0184	0.0657871	0.562709	-1.91891e-05	1.50336e-06	0.0734612	0.0292518	-0.00324294	0.0036596	0.00690254	-0.688843	31.3714	12.0527	12.4056	30.0953	16.9063	107.673	-3.62391	-8.1631	-5.12346	-8.09451	-3.70538	-5.91837	-3.62627	-4.25185	-2.76004	-3.06546	-1.45572	-1.22996	Normal
0.680124	107.914	0.262	0.000660648	45.8092	0.149826	0.484806	-4.06725e-06	-3.17987e-05	0.0662702	0.021016	-0.00327233	0.00426533	0.00753766	-3.53987	55.987	8.46668	-14.3735	4.07648	0.459046	100.428	6.85678	-3.07991	-0.970734	-10.6348	-2.53854	-5.02294	-0.7482	-1.24587	-2.46203	-2.50282	-5.14395	-0.814563	Normal
0.680791	67.1141	0.373	0.000233298	117.423	0.087163	0.55695	7.27376e-06	-4.376e-06	0.0545336	0.0192487	-0.00128637	0.00140988	0.00269625	0.0796724	32.4909	11.0535	11.84	20.5793	11.3045	105.46	-2.18868	-8.61252	-3.40688	-7.10505	-1.34436	-4.1999	-0.724122	-2.69035	-0.926321	-4.36241	-3.55168	-1.67713	Normal
0.680906	77.5194	0.288	0.00147748	82.4165	0.208915	0.460616	-5.59211e-07	-1.40041e-05	0.0974762	0.029391	-0.000500531	0.000664601	0.00116513	-0.773565	31.0215	15.9865	-64.0699	18.826	0.332148	98.7582	10.1928	-0.189881	-7.66299	-18.2344	-3.92617	-9.61562	-0.966661	-4.34526	-0.485934	0.720311	-1.51758	-1.5208	Normal
0.680992	87.5274	0.32	0.000788468	55.4111	0.165286	0.551784	-7.85166e-06	-1.72329e-05	0.0835252	0.0315273	-0.00285638	0.00258314	0.00543952	-0.248744	34.6085	12.7084	8.38288	21.4514	30.4513	108.808	-5.45128	-6.23019	-0.580509	-4.93048	-0.795704	-5.81646	-4.70379	-5.89114	-7.82899	-5.84052	-3.64177	-4.80582	Normal
0.681278	59.5238	0.5045	0.000655018	37.4075	0.348163	0.434318	-2.07283e-06	-1.7799e-05	0.0557128	0.0167392	-0.0012181	0.00109671	0.00231481	-0.778066	34.153	0.956315	5.11081	0.647781	0.0706061	95.3693	9.76213	-0.183422	2.16386	-7.79323	0.924027	-2.83048	-2.92525	-5.55525	-2.88631	0.14591	-1.1941	-4.33142	Normal
0.681794	79.6284	0.282	0.00109264	89.4179	0.202402	0.461493	2.11743e-06	-7.26148e-06	0.0979047	0.0292238	-0.000470713	0.000606939	0.00107765	-0.639545	30.8396	16.5595	-74.6207	18.2818	0.281033	98.5281	10.2625	0.332082	-7.60724	-17.7985	-3.90215	-11.0323	-1.59826	-4.94427	-0.391106	-0.628732	0.495079	-1.58228	Normal
0.682187	60.9446	0.3155	0.00215168	37.6075	0.325635	0.451951	8.97361e-06	2.23757e-05	0.0800651	0.0230552	-0.000653771	0.000687525	0.0013413	3.28038	45.7538	-6.45981	-7.54584	4.40733	0.253807	99.2859	9.87208	-2.85608	-2.44701	-7.28676	-0.0502343	-3.74652	-5.25263	-0.791666	-4.95277	0.503588	-2.5668	-1.69249	Normal
0.683882	89.6191	0.3245	0.000341703	53.0106	0.111664	0.569149	-1.24305e-07	2.84356e-05	0.0764571	0.0261305	-0.00107934	0.00142312	0.00250246	-0.0219841	39.7989	8.15117	2.85068	23.0005	31.7745	108.402	-5.82322	-7.68207	-1.15611	-6.37887	-4.27686	-7.96987	-5.91021	-8.97336	-6.52781	-5.63188	-3.62957	-2.22206	Normal
0.683973	91.954	0.2555	0.000730801	71.0142	0.306629	0.449526	-5.68265e-07	1.97916e-05	0.0642642	0.0194585	-0.000626633	0.00065078	0.00127741	0.148384	32.4806	10.7497	-2.5108	6.68139	0.0473885	96.9698	8.46653	-3.13247	-4.87185	-17.9064	-5.90697	-12.6403	-4.67691	-6.45876	-6.2281	-2.46987	-1.04025	0.173597	Normal
0.684106	79.5229	0.314	0.00012554	213.043	0.0477426	0.580838	1.17116e-05	-4.79966e-06	0.0571693	0.0190162	-0.000374404	0.000428995	0.000803399	0.558744	38.9699	3.55389	8.3148	20.6427	29.0303	106.847	-7.16672	-10.1458	-3.17129	-8.69842	-3.43717	-8.41756	-0.050322	-1.35486	-1.24818	-2.45665	-0.504093	0.0488466	Normal
0.684947	69.646	0.3175	0.00148419	32.4065	0.11566	0.458091	-0.000110225	-5.12038e-06	0.099419	0.0302865	-0.00107736	0.00117824	0.0022556	-0.0983151	26.9861	-32.4418	-24.2444	5.63744	0.111054	99.9128	9.9087	-2.56729	1.94468	-9.75856	-1.09251	-7.65115	-7.16167	-6.52604	-2.06977	-3.01078	0.57854	-0.367622	Normal
0.685185	70.5467	0.2935	0.000334298	84.817	0.203896	0.469708	2.85688e-06	-1.62311e-05	0.0450963	0.0127283	-0.000325283	0.000342273	0.000667556	-0.977834	50.1675	7.81946	5.26176	2.7827	0.00133342	94.8154	10.1035	-4.52267	0.127478	-20.2875	0.101106	-16.3266	0.5417	-10.0399	-0.716689	-4.52516	0.360018	-4.32385	Normal
0.685275	64.6552	0.3075	0.00374276	38.4077	0.480386	0.405805	-4.41878e-05	1.25665e-05	0.116293	0.0347202	-0.000646067	0.000591806	0.00123787	-0.836931	24.9211	-147.485	7.45378	1.6399	0.067485	96.6276	12.0349	0.607714	4.61193	-6.19271	2.75096	-5.98272	-5.79085	-5.74203	-1.39809	-5.70802	-2.88286	-3.86771	Normal
0.685277	91.3938	0.243	0.000332135	35.007	0.0806158	0.559887	6.33839e-05	5.74557e-05	0.0802773	0.0327443	-0.00520796	0.00598829	0.0111963	-0.615476	32.2926	9.25771	-4.95201	0.537989	16.6925	107.388	-0.613674	-9.13316	-3.27917	-4.24389	-1.06467	-1.20965	-2.27345	-2.61066	-2.31856	-2.5679	-1.09828	-2.66696	Normal
0.686882	88.4956	0.3375	0.000429509	70.4141	0.0792937	0.562213	7.80186e-06	-7.10612e-06	0.0857197	0.0297201	-0.00177035	0.00164961	0.00341996	-0.16795	33.239	10.6569	-19.9361	27.8695	28.7222	108.675	-4.24669	-8.70374	-4.38508	-9.92381	-3.99944	-7.59926	-5.36844	-5.84935	-2.31186	-4.16713	-2.44727	-3.21498	Normal
0.687401	69.3241	0.32	0.000732363	107.421	0.123505	0.532451	6.71554e-06	-6.24636e-06	0.0765155	0.0263459	-0.00123904	0.00129048	0.00252952	-0.59502	36.3763	11.3863	1.64226	24.8774	14.7091	106.649	-1.37313	-8.96278	-3.71469	-10.4952	-5.34661	-7.80112	-3.3372	-2.4156	-2.26766	-2.77537	-1.21482	-3.05357	Normal
0.688352	90.978	0.2695	0.000219077	30.206	0.0817206	0.555332	-2.25817e-05	-3.1442e-05	0.071441	0.0287628	-0.00609972	0.00652311	0.0126228	-0.619987	31.5817	9.63653	-19.0631	3.14684	11.0168	106.434	-0.192849	-7.82123	-3.29442	-5.50876	-0.288236	-0.708561	-1.85281	-1.49084	-1.59253	-1.56993	-0.691853	-0.443741	Normal
0.689173	98.8468	0.273	0.000697671	56.2112	0.179905	0.483933	-1.98835e-06	-5.25981e-07	0.0717776	0.0252538	-0.00402318	0.00382016	0.00784334	-0.420496	32.576	-20.3918	-1.2603	6.65101	1.20032	102.162	5.2261	-4.16318	-2.47468	-3.86427	0.0766551	-1.27005	-7.68637	-5.27062	-3.38951	-5.58451	-3.26025	-1.95365	Normal
0.690447	51.458	0.5835	0.000291817	46.6093	0.315544	0.485648	-3.31301e-06	-0.000139546	0.0392123	0.0142293	-0.0032368	0.00289295	0.00612975	0.214923	33.615	6.47589	0.524147	5.05232	3.343	100.908	-0.0689094	-6.06959	2.22861	0.234139	1.93562	-3.71065	-4.4462	-6.97228	-5.67151	-6.00536	-3.57419	-2.24594	Normal
0.690453	112.57	0.267	0.000509662	53.8108	0.120762	0.551754	1.07225e-05	1.49026e-05	0.0728169	0.027355	-0.00342633	0.00371056	0.00713689	-0.510212	36.3859	14.9998	9.30857	20.5	21.3515	107.657	-3.78802	-6.95608	-1.80295	-6.65304	-2.9375	-3.93407	-3.62638	-4.30972	-3.70041	-7.39052	-5.70594	-0.481665	Normal
0.69092	68.0658	0.302	0.000570421	28.2056	0.176293	0.489559	-3.75245e-05	1.52e-05	0.0734493	0.0223001	-0.00174271	0.00175242	0.00349512	-1.5111	36.8784	3.94286	-27.7708	5.06432	0.040837	100.164	9.00119	-4.60834	0.888069	-12.1147	1.13491	-6.15483	-0.708216	-0.941465	3.36061	-0.632398	-4.56305	1.25004	Normal
0.691276	74.9064	0.3135	0.00198785	62.4125	0.20532	0.461049	-1.99226e-05	-1.86137e-05	0.102956	0.0323689	-0.000860957	0.000898021	0.00175898	0.0564924	28.3631	-17.6304	-26.9714	5.96822	0.351352	99.9346	10.1599	-2.14032	1.36288	-11.6937	-1.46647	-9.32824	-2.49947	-7.99245	-4.51037	-2.59038	-0.242269	-1.44085	Normal
0.691631	55.5298	0.258	0.000964856	56.8114	0.119782	0.554815	6.8918e-06	4.53014e-06	0.0821764	0.0301144	-0.00127309	0.000987896	0.00226099	-0.046949	33.5804	21.5095	6.71147	27.0952	23.8733	108.485	-4.29414	-7.39352	-2.84616	-7.52191	-2.93276	-7.7516	-3.80896	-5.62208	-7.22834	-5.03175	-1.34048	-4.38914	Normal
0.691756	76.8738	0.309	0.000649376	48.2096	0.274444	0.447832	0.000103012	1.23139e-05	0.0624804	0.0193697	-0.00128649	0.0014105	0.00269698	-0.198167	25.9546	4.5187	11.6972	1.75289	0.878721	98.7951	5.40426	-1.66608	4.42039	-4.44137	-5.51043	-6.99833	-8.908	-7.14479	-4.37601	-3.23321	-2.53524	-3.85544	Normal
0.691986	64.5508	0.328	0.00035172	60.212	0.0648141	0.563391	2.915e-05	1.53079e-05	0.0825924	0.0308132	-0.00204832	0.0012669	0.00331522	0.741716	30.9214	20.1769	17.6778	31.8422	21.7609	108.512	-3.43493	-7.90052	-3.54901	-7.30677	-2.08387	-5.46773	-1.94386	-5.20032	-3.77019	-4.0641	-2.54464	-1.49067	Normal
0.692782	77.7202	0.3255	0.000358059	56.6113	0.0983065	0.553049	1.43518e-05	-3.76837e-07	0.0769062	0.0255623	-0.00201399	0.00181454	0.00382853	0.381237	46.6389	9.70466	3.5638	21.5718	24.0603	107.825	-4.61806	-8.79539	-3.81804	-9.19987	-6.62572	-8.89459	-6.33816	-8.0649	-5.02886	-5.22663	-1.87912	-2.90481	Normal
0.693193	88.1057	0.287	0.00150697	62.4125	0.160126	0.467789	6.16095e-06	0.000123201	0.098104	0.0323704	-0.00366617	0.00354816	0.00721433	-2.24855	34.1082	-38.5217	-23.6743	4.739	0.125745	100.406	9.62659	-1.28599	0.910975	-10.8438	2.39913	-4.17018	-5.90217	-3.76318	-2.1686	-1.2849	0.6871	-0.873378	Normal
0.694924	93.1677	0.253	0.000543498	67.0134	0.242458	0.456336	-2.62665e-05	2.1892e-06	0.0593571	0.0176839	-0.000537425	0.000528343	0.00106577	-0.335233	34.8533	7.21973	-5.29356	6.95462	0.0644935	96.9539	7.97403	-3.20366	-5.89391	-18.0077	-6.22573	-10.8083	-5.87601	-5.93276	-5.83682	-2.99638	-2.42745	0.729885	Normal
0.695008	83.3333	0.276	0.0024644	39.808	0.334826	0.41211	5.5091e-06	1.35212e-05	0.0989789	0.0308287	-0.00129564	0.00142713	0.00272277	0.402434	30.9643	-78.0138	5.09324	1.97106	0.0842418	96.5188	11.1339	0.814055	3.79064	-5.52661	0.989632	-4.92718	-4.49334	-5.25484	-6.42939	-2.72369	-0.0506687	-3.8844	Normal
0.695285	70.0525	0.326	0.000527465	42.0084	0.137157	0.550357	-1.14985e-05	-7.49174e-07	0.0632098	0.0234446	-0.00116051	0.000880971	0.00204148	1.18262	31.769	19.2061	12.9427	24.1978	13.3194	106.301	-2.27291	-8.8124	-1.40031	-5.4632	-1.36586	-2.19537	-0.575098	-3.11149	-1.6932	-4.36619	-5.0229	-3.05141	Normal
0.695916	61.287	0.3125	0.000899838	63.4127	0.187673	0.459082	-1.84626e-06	-6.751e-06	0.067061	0.0202321	-0.000412532	0.000527503	0.000940035	-1.10975	26.0873	10.405	5.61853	6.11582	0.0277312	95.7811	10.859	1.87394	-2.31318	-16.0815	-1.54677	-11.2762	0.20245	-5.50214	-5.69531	-3.66779	-0.906011	-2.41903	Normal
0.696206	66.9269	0.306	0.00303923	45.6091	0.403085	0.414852	-0.000162717	-3.93928e-06	0.0989035	0.0315782	-0.000816452	0.00089552	0.00171197	0.0998657	30.7478	-39.2966	-3.75646	1.19905	0.00225096	96.4229	11.1883	2.01481	2.66238	-9.03239	2.02546	-5.10054	-7.15689	-6.8216	-7.23448	-4.53155	-1.13637	-4.17493	Normal
0.696614	82.0232	0.312	0.000652917	46.6093	0.0546018	0.548695	2.30812e-05	-2.0967e-05	0.0896484	0.0312977	-0.0014215	0.00151249	0.00293399	0.316139	27.567	13.5275	5.39436	34.3792	21.94	108.5	-2.96664	-8.34973	-3.51832	-8.79805	-5.17731	-8.64106	-2.21853	-4.55906	-4.39238	-3.97718	-3.21353	-3.86879	Normal
0.696618	75.2351	0.2005	0.00018275	243.049	0.0408284	0.58522	-7.05272e-07	-3.96496e-06	0.065077	0.0226014	-0.000481736	0.000502713	0.000984449	-0.298277	38.7597	2.47058	6.57339	25.5828	32.8085	107.5	-9.20221	-11.1949	-4.06879	-8.06423	-4.8739	-9.44143	-7.76104	-8.1581	-5.43168	-5.48927	-1.71456	-0.665082	Normal
0.69761	67.1141	0.3	0.00323188	42.0084	0.364294	0.430417	0.000259508	1.77949e-05	0.103776	0.0316194	-0.000760275	0.00106123	0.0018215	-1.03914	25.5891	-95.9418	3.99068	4.19454	0.117728	98.3605	11.3512	-0.264698	1.97233	-8.39998	3.76912	-4.46954	-3.45317	-2.70355	0.933049	-4.67423	-2.62307	-3.71287	Normal
0.697673	67.3023	0.378	0.000290541	117.423	0.09545	0.55312	8.67717e-07	-3.36922e-07	0.0566525	0.0204469	-0.0013973	0.001376	0.00277331	-0.0674962	30.1485	12.5715	11.702	21.6766	10.8177	105.506	-1.8178	-8.52191	-3.16355	-7.44717	-1.45958	-4.21416	-1.25687	-2.64685	-0.41154	-3.71208	-5.01169	-1.69702	Normal
0.698663	59.1716	0.333	0.00137321	67.0134	0.209837	0.463144	8.60779e-08	2.4188e-05	0.096974	0.0300092	-0.00100972	0.00113117	0.00214089	-0.291188	30.5618	-7.02023	-23.3123	7.58953	0.111275	99.1466	10.5435	-0.242645	-0.0643705	-15.455	-0.792068	-9.11201	0.507643	-5.23509	-1.1364	-0.336502	-2.6043	-0.0836856	Normal
0.698677	92.9512	0.2435	0.000509249	85.4171	0.195339	0.465257	5.084e-07	3.07185e-06	0.0625916	0.0200434	-0.000567843	0.000689313	0.00125716	-0.197732	26.9038	10.0255	2.8649	10.8238	0.106403	97.2598	8.76036	-3.87923	-5.42723	-17.8795	-6.08506	-11.1378	-4.39525	-3.68569	-2.9432	-2.06347	-2.47908	1.11758	Normal
0.699166	78.2269	0.3165	0.00273446	43.2086	0.338771	0.452864	3.22344e-08	9.41673e-05	0.110689	0.0357201	-0.0035471	0.0033405	0.0068876	-0.72006	27.0533	-87.3138	-8.07317	7.54128	4.59111	103.783	5.79551	-6.33089	6.57231	-5.50893	-3.38406	-4.17001	-2.99054	-6.01696	-3.70491	-2.69435	-2.0893	-2.49101	Normal
0.700766	69.7674	0.2005	0.000117895	320.864	0.0290681	0.593038	-2.68976e-06	-5.87998e-06	0.0663475	0.0244644	-0.000897454	0.000867622	0.00176508	0.0438781	32.2081	6.05281	8.38491	14.4767	32.0397	108.144	-9.33943	-8.64454	-3.4624	-5.79999	-3.37469	-4.25973	-0.717835	-1.8673	-0.0945832	-3.36729	-4.23631	-5.54766	Normal
0.701236	70.5467	0.2975	0.00100866	68.2136	0.144228	0.503765	2.50479e-05	-5.77901e-06	0.0852336	0.0265162	-0.000646204	0.000688491	0.0013347	-1.34376	28.103	11.8264	-5.99803	13.6713	1.10302	103.272	5.83663	-4.89938	-4.95916	-12.9959	-0.238494	-1.36897	-3.00522	-5.24097	-5.08145	-2.02645	-2.75559	-1.37264	Normal
0.701388	72.9927	0.3035	0.000876151	36.0072	0.193216	0.479824	-8.71775e-07	5.72814e-05	0.0871235	0.029229	-0.00231217	0.00259152	0.00490369	-1.04923	36.687	-14.5028	-18.7621	4.93745	0.0625002	100.184	9.68337	-2.97056	1.53581	-9.19294	-0.971286	-6.85437	-1.51083	-2.89238	-1.52057	-0.229859	-0.653328	-1.17985	Normal
0.701439	90.0901	0.32	0.000372823	67.0134	0.0828435	0.566223	4.1004e-06	1.46491e-05	0.0741998	0.0248441	-0.00107102	0.00130365	0.00237467	-0.181722	42.7432	7.74346	4.91183	22.7264	30.0271	108.291	-5.92613	-7.11353	-1.57916	-6.59583	-3.1606	-7.46873	-4.32982	-8.89565	-4.94068	-4.42231	-4.80644	-1.79296	Normal
0.701711	70.3812	0.292	0.000366518	84.817	0.206949	0.469097	-2.09819e-07	-7.40955e-06	0.0460476	0.0131452	-0.00032281	0.000359603	0.000682413	-1.00494	47.567	8.19622	5.97599	2.75293	0.00031301	94.9242	10.3524	-5.27007	0.986545	-20.8066	0.589555	-17.2278	1.77932	-10.7831	-0.00536634	-5.07124	1.12282	-4.83692	Normal
0.702189	71.8563	0.319	0.000285266	46.8094	0.075575	0.566027	1.00423e-05	1.70676e-05	0.073278	0.0248569	-0.00170278	0.00206358	0.00376636	-0.0588853	37.4672	12.5321	11.7932	23.8159	21.0638	107.994	-4.41198	-8.15892	-3.25958	-7.14568	-3.45156	-6.89701	-2.0118	-4.61861	-2.3828	-4.22534	-1.95908	-3.81664	Normal
0.702301	89.2857	0.271	0.00120196	55.211	0.240329	0.456128	1.68414e-05	3.94686e-05	0.101046	0.0348691	-0.00336654	0.00373303	0.00709957	-0.334155	24.3328	-47.1308	-21.3062	2.94764	0.0252162	99.4504	10.301	-1.14149	1.5392	-12.2942	1.4642	-6.90565	-6.3638	-6.20798	-3.26283	-3.65633	-1.76632	-2.64496	Normal
0.703231	70.2988	0.268	0.000475539	118.824	0.0686301	0.569421	5.62134e-06	-2.77604e-05	0.0818098	0.030138	-0.00195805	0.00242435	0.0043824	-0.130413	28.6511	6.4316	9.13566	36.0065	32.3918	108.669	-5.36992	-10.0926	-4.41614	-9.55533	-4.44843	-6.58958	-3.7505	-4.25657	-1.92156	-2.26277	-1.79402	-2.69848	Normal
0.704227	58.9971	0.337	0.00154088	66.4133	0.221143	0.469212	-4.21177e-07	1.57148e-05	0.0961383	0.0298217	-0.000967666	0.00109033	0.002058	-0.305798	29.9404	-19.8038	-16.5148	6.79179	0.103901	99.0875	10.7007	-0.154574	0.328998	-14.9527	-0.43025	-8.89204	-0.145173	-5.38415	-0.656287	-1.2983	-2.89194	-0.684606	Normal
0.704321	90.9091	0.327	0.000387922	50.01	0.0798327	0.570648	-2.66702e-05	3.76595e-05	0.0838906	0.0308794	-0.0016537	0.00176734	0.00342104	0.0688455	32.719	13.834	3.46366	26.2758	36.4577	109.015	-5.21881	-8.00934	-1.35511	-6.75274	-3.30815	-8.43629	-5.98895	-6.53646	-3.37343	-3.67485	-2.67922	-2.73188	Normal
0.705232	74.813	0.2005	0.000165279	157.231	0.0451979	0.583029	-3.50756e-07	-5.28224e-06	0.0669565	0.0232131	-0.000341839	0.0003722	0.000714039	-0.171972	35.2187	3.71189	5.94245	25.5603	35.4794	107.742	-9.1951	-10.2688	-2.58219	-7.18802	-4.61223	-9.22795	-7.81245	-8.42243	-5.14227	-5.6792	-2.14418	-0.942116	Normal
0.705429	64.5508	0.338	0.00170813	56.0112	0.246662	0.459004	-9.50234e-05	5.11664e-05	0.104419	0.0299699	-0.00102647	0.000995146	0.00202162	-0.530046	32.196	-61.286	-41.2652	4.38307	0.249928	99.3433	10.2689	0.887434	-0.702058	-11.4046	1.57995	-8.32729	-4.91823	-3.98068	-5.20201	-4.16095	-3.96336	-0.845692	Normal
0.706637	93.3126	0.322	0.000255356	44.4089	0.0980412	0.572322	-1.10658e-05	1.25611e-05	0.0703426	0.0242087	-0.000551894	0.00071154	0.00126343	-0.319342	36.3242	10.6893	12.0968	26.4561	25.3431	107.959	-5.49789	-9.32876	-2.3013	-5.55181	-0.308605	-2.77472	-0.844168	-2.88121	-2.72829	-4.72211	-5.30692	-4.53068	Normal
0.707024	32.5733	0.231	0.000284278	134.827	0.133413	0.535481	3.17235e-06	0.000116668	0.0565062	0.0197003	-0.00409405	0.00340096	0.00749501	0.102084	36.3476	6.31454	-2.34219	9.57687	2.93701	103.365	1.97882	-9.26265	-6.7398	-7.88423	-2.02021	-0.0421838	-3.99357	-1.71689	-4.40709	-4.48293	-3.61362	-0.120331	Normal
0.707475	65.2529	0.3295	0.00217895	53.0106	0.24768	0.445633	1.09728e-05	6.54559e-06	0.0981538	0.0297418	-0.0010672	0.00105891	0.00212612	-0.432824	28.2149	-73.7417	4.57599	5.68799	0.112671	99.1232	10.0415	-1.48845	1.52157	-7.81925	-1.54166	-6.4293	-4.07071	-5.95399	-5.56772	-3.44996	-3.70262	-1.55547	Normal
0.707686	36.7197	0.564	0.00134866	158.832	0.480385	0.499034	1.19772e-06	-7.65461e-06	0.0990475	0.028934	-0.000711761	0.00062957	0.00134133	-0.157751	38.701	9.25811	7.26089	-44.3334	24.8677	108.26	-6.2449	-9.71583	-4.7774	-6.77224	3.06144	5.26888	-7.25014	-11.7469	-10.0281	-3.48264	0.224344	-2.59231	Normal
0.707873	67.9502	0.384	0.000809495	40.8082	0.0904274	0.559682	4.32233e-05	1.25589e-05	0.0953055	0.0343573	-0.00221741	0.00252831	0.00474572	-0.284685	31.1976	23.1515	6.5496	29.9065	26.1644	109.215	-2.91074	-8.50706	-2.34459	-6.91994	-2.19003	-5.84467	-2.3469	-5.51343	-2.24212	-5.78825	-2.31721	-3.26629	Normal
0.708663	67.3023	0.324	0.000603082	94.0188	0.11106	0.535429	1.32483e-06	4.754e-06	0.0880238	0.0282684	-0.000972878	0.00128456	0.00225744	-0.313649	37.7566	6.64776	-18.2045	29.3277	16.0589	107.642	-1.87008	-8.03581	-5.36767	-9.67475	-6.18817	-8.10753	-4.07303	-4.882	0.0918185	-4.74946	-1.26475	-5.36537	Normal
0.709141	72.6832	0.3515	0.000423594	132.226	0.109452	0.55907	-7.92474e-06	-1.86357e-05	0.0835159	0.0297233	-0.00150217	0.00139263	0.0028948	0.728752	33.5804	18.8299	9.44365	31.1929	22.5706	108.518	-3.71925	-8.36034	-3.63274	-8.14878	-1.99743	-4.04252	-1.5226	-3.12562	-2.76024	-4.40595	-6.16437	-2.32571	Normal
0.709949	77.5695	0.3055	0.000929213	48.8098	0.246916	0.438286	-2.1136e-06	-9.95781e-05	0.0673974	0.0213648	-0.00156831	0.00167956	0.00324787	-0.071918	25.0993	8.90331	9.40173	2.27824	0.838147	98.5756	6.40215	-2.50782	4.17212	-4.71635	-2.97387	-9.72316	-9.65693	-8.84577	-4.55702	-0.72899	-1.31044	-3.99989	Normal
0.710106	73.9372	0.2895	0.000733091	34.4069	0.413968	0.45801	-1.15949e-05	-3.237e-06	0.0668987	0.0214126	-0.00168421	0.00173237	0.00341658	0.451788	34.8622	-7.55195	-1.50642	3.97027	0.579838	98.9356	8.46204	-2.35995	-2.45418	-2.94138	1.20173	1.89659	-8.06442	-5.39458	1.34301	-2.06808	-5.97201	-1.61762	Normal
0.710589	73.3945	0.3515	0.000498786	132.226	0.0820507	0.562077	9.59818e-08	-1.79575e-05	0.0801345	0.0292653	-0.00164847	0.00149564	0.00314411	0.764081	33.7279	17.4073	10.693	30.6666	23.0822	108.334	-3.86041	-8.36882	-3.68714	-8.15632	-2.07164	-4.50698	-2.12576	-2.86905	-1.5683	-4.27739	-5.63655	-2.87752	Normal
0.711134	59.7907	0.339	0.00233417	47.8096	0.278187	0.4359	-2.50094e-06	-2.09902e-05	0.104873	0.0303357	-0.00078809	0.000759958	0.00154805	0.0222319	26.2271	-89.4507	-5.38418	3.56104	0.160831	97.8642	10.5109	1.3114	2.92059	-7.46729	-2.93428	-6.67913	-6.10953	-5.28495	-4.96035	-5.96007	-2.77903	-2.64614	Normal
0.711388	72.6832	0.2855	0.00108113	36.6073	0.38677	0.456588	-1.27599e-05	-1.84933e-05	0.0696479	0.0225419	-0.00182709	0.0015258	0.0033529	0.978982	30.6	-3.45376	-2.62107	4.4012	0.655589	99.4542	8.56292	-3.16981	-2.66801	-3.50808	-0.229582	0.761328	-6.67659	-5.27327	0.310202	-0.736361	-4.50347	-1.19745	Normal
0.71252	75.188	0.306	0.000599354	45.8092	0.121088	0.538784	0.000113933	2.44776e-06	0.0888711	0.0305075	-0.00102996	0.00115639	0.00218635	0.132933	33.4992	19.9069	12.5493	26.9176	17.3476	107.828	-1.06286	-7.46789	-2.32929	-7.15745	-1.80236	-5.38287	-4.80966	-6.78194	0.122942	-4.49307	-4.12685	-4.49238	Normal
0.713034	82.1918	0.314	0.000444554	54.0108	0.225728	0.456114	-1.97485e-06	4.87779e-05	0.0488606	0.0146303	-0.00135954	0.00137826	0.0027378	0.237601	30.9363	4.8394	4.19659	1.01352	0.0203489	95.602	9.43004	-2.02118	0.668179	-10.3126	-0.248897	-6.5589	-9.36754	-6.1203	-2.30049	-3.25554	-2.18924	-1.53355	Normal
0.713323	69.646	0.309	0.00089437	37.2074	0.220252	0.472785	4.64112e-05	1.0792e-05	0.0744205	0.0245938	-0.00113261	0.0013891	0.0025217	-0.328839	26.0785	4.67602	-14.2557	5.77193	0.178526	99.4264	9.11619	-1.17795	-3.57016	-11.8171	2.04545	-0.88673	-3.0525	-0.719978	3.82102	-0.377878	-2.39821	-0.64937	Normal
0.714207	69.6056	0.3475	0.000309975	66.2132	0.0924115	0.558527	-7.71901e-07	-6.97235e-06	0.0774794	0.0286075	-0.00202653	0.00148065	0.00350718	0.649462	29.9893	14.4868	19.0282	30.5561	23.4327	107.943	-3.31601	-8.31353	-2.76793	-7.83761	-2.8446	-6.64849	-2.58951	-6.15578	-4.08494	-4.53086	-2.07246	-1.90948	Normal
0.714603	101.781	0.2265	0.00161835	42.4085	0.230796	0.425955	2.9609e-05	3.30854e-05	0.0785906	0.0251377	-0.00307086	0.0030186	0.00608946	0.430829	36.8055	-46.8388	2.96808	0.555444	0.0721791	97.8464	7.18089	2.80364	0.509705	-4.16774	-0.578081	-3.07377	-10.4086	-7.17505	-4.47724	-3.89557	-2.36276	-3.48317	Normal
0.714944	70.4639	0.3125	0.000370439	81.0162	0.0817492	0.557493	-6.40176e-06	-5.65246e-06	0.0788811	0.0314458	-0.00327625	0.00281998	0.00609622	0.215601	31.6455	13.285	21.9097	30.2057	22.0282	108.075	-3.42756	-8.08935	-2.66101	-8.36061	-3.41823	-5.66961	-4.60668	-5.46686	-2.67014	-3.90534	-1.06469	-1.33894	Normal
0.715285	76.6284	0.307	0.000370186	176.235	0.0531599	0.573837	4.65326e-06	-3.77387e-05	0.0804941	0.028092	-0.00205142	0.0019786	0.00403002	0.204888	35.3596	11.1861	9.65414	29.6047	31.3621	108.901	-5.42934	-8.77759	-2.03457	-6.83289	-1.22562	-3.74106	-0.494804	-4.87266	0.918107	-3.53445	-2.04489	-4.28411	Normal
0.715648	93.0233	0.3155	0.000286236	95.219	0.0818213	0.559576	-1.36113e-05	-1.65362e-06	0.0764709	0.0310588	-0.00352003	0.0033675	0.00688754	-0.761629	28.8415	11.96	12.9129	29.3946	17.7272	107.829	-3.41047	-8.12686	-5.19153	-8.27549	-3.94759	-6.36951	-3.3736	-4.40318	-2.37693	-3.01232	-1.32211	-1.51518	Normal
0.715833	65.8979	0.3235	0.000992687	56.4113	0.241949	0.518723	6.44539e-06	1.3375e-06	0.0786571	0.028171	-0.00194929	0.00175703	0.00370632	0.123433	31.811	18.9171	16.5607	21.9626	11.3182	106.835	-1.19765	-5.79802	-2.71301	-5.66354	-2.61691	-4.32024	-4.79609	-4.02583	-4.12093	-6.45212	-3.48519	-3.53231	Normal
0.716113	61.6967	0.335	0.000406291	88.0176	0.0871465	0.551584	-5.78593e-05	1.62858e-07	0.071932	0.0276706	-0.00139392	0.00145165	0.00284557	-0.608774	30.4999	14.623	16.4787	22.1924	15.6918	106.898	-1.34991	-7.73884	-2.63743	-7.02618	-1.91199	-5.63802	-3.04185	-3.33284	-1.71973	-1.38921	-2.15246	-2.54858	Normal
0.716229	37.9387	0.791	0.00047819	58.0116	0.0920087	0.560317	3.11826e-06	7.82314e-05	0.0791882	0.0334089	-0.0043275	0.00399055	0.00831804	-0.101179	29.7161	21.5001	5.71454	25.4822	24.5231	108.41	-4.00999	-6.49974	-0.345209	-6.2752	-2.50817	-5.88207	-5.10978	-3.56229	-2.53968	-4.35906	-2.48899	-3.80205	Normal
0.716437	78.3801	0.283	0.00130009	30.006	0.341958	0.466814	8.88568e-06	-5.10369e-06	0.0751887	0.0269367	-0.00262315	0.00243166	0.00505481	0.948858	27.6043	8.0821	-6.70078	5.72588	1.09155	100.061	9.64587	-5.71139	-3.91057	-3.18928	0.784517	3.44378	-6.69237	0.77848	-1.18727	2.91891	-1.81997	-0.195641	Normal
0.71671	86.0832	0.286	0.000538697	159.632	0.0934874	0.562016	-9.08513e-05	2.61755e-05	0.0875645	0.0325114	-0.00146644	0.00156278	0.00302922	0.353257	31.5037	10.3043	23.682	38.1629	28.8352	108.939	-4.20487	-9.20267	-4.04435	-7.82232	-2.91905	-5.76977	-2.6284	-5.15199	-2.76969	-1.64344	0.625133	-0.836804	Normal
0.717147	69.1643	0.313	0.00130185	57.4115	0.225357	0.445946	-2.10534e-06	-4.71528e-05	0.0781686	0.0247394	-0.00165668	0.0016027	0.00325938	-0.700929	27.2123	-3.59542	3.77835	2.08891	1.03463	99.0177	7.80514	-3.57895	6.97562	-5.23168	-4.72489	-7.58723	-7.37358	-7.8459	-2.99504	-2.08891	-0.381653	-2.88985	Normal
0.717212	115.607	0.228	0.000773096	48.4097	0.239782	0.465139	-1.23054e-05	2.56585e-05	0.0722538	0.0199462	-0.00172918	0.00162771	0.0033569	0.113757	44.76	-3.22522	-18.0966	2.85492	0.0504614	98.2455	9.51272	-1.50718	-0.98125	-13.6947	0.0492916	-7.15732	-4.04677	-1.86484	-3.33348	-3.44891	-7.52764	-1.54369	Normal
0.717455	78.329	0.3025	0.000630897	96.2192	0.085549	0.550124	-3.37348e-06	-2.84867e-06	0.0857083	0.0311371	-0.00207489	0.00197161	0.0040465	0.175078	31.3255	18.0835	5.42152	26.5884	19.3597	108.109	-2.07016	-8.3093	-3.91639	-6.96006	-2.63838	-6.28481	-2.54208	-8.05134	0.121015	-1.21691	-3.59251	-3.18355	Normal
0.718088	70.2576	0.346	0.00029671	92.0184	0.0642136	0.563695	6.23578e-05	-1.10062e-05	0.0766959	0.028291	-0.00182618	0.00158281	0.00340899	0.503343	28.6184	14.6057	19.9804	31.1863	25.2652	108.01	-3.32192	-8.24812	-2.54749	-7.32913	-2.17665	-5.64285	-2.67981	-6.24754	-4.02322	-4.3481	-1.05256	-1.33516	Normal
0.719696	102.828	0.226	0.00139221	48.4097	0.302757	0.441376	0.000157974	-3.76248e-05	0.0857905	0.0271804	-0.00249185	0.00217814	0.00466999	0.023284	28.6722	-53.1905	2.61744	1.24287	0.111014	99.2973	6.72708	2.79849	-0.50633	-5.65208	-1.61493	-3.85138	-9.86648	-6.86252	-3.97057	-3.29131	-2.87847	-3.58707	Normal
0.719992	104.348	0.237	0.000524991	116.623	0.0896144	0.550257	-1.1109e-05	-5.40037e-06	0.0845054	0.0305683	-0.0017638	0.00155743	0.00332123	0.31726	33.4031	9.82481	4.6832	26.3432	25.3269	108.234	-3.61706	-9.60643	-4.98062	-9.10796	-4.47577	-6.45835	0.77204	-0.896703	0.368759	-1.47337	-1.84806	-1.56417	Normal
0.720342	56.5504	0.3585	0.000138518	179.836	0.0427869	0.57966	1.65415e-06	-6.24446e-06	0.0555361	0.0187183	-0.00034383	0.000320579	0.00066441	-0.228268	31.1514	1.1003	3.48358	20.7285	32.2057	106.208	-10.7208	-12.6987	-4.69883	-8.48819	-5.25743	-7.93552	-6.16804	-5.97828	-4.67578	-4.44418	0.280451	-3.4699	Normal
0.720636	64.5856	0.465	0.00150652	79.2158	0.162284	0.47258	-7.17623e-06	2.64262e-05	0.110972	0.0325647	-0.00128002	0.00133985	0.00261988	0.0813153	28.5176	0.535747	-70.6561	15.8696	1.21462	100.614	10.1647	-2.58899	-4.90875	-13.8827	-5.50816	-5.52733	-6.27713	-6.17392	-4.50444	-5.22492	-2.64862	-0.952382	Normal
0.721237	89.5522	0.2005	0.000229901	75.6151	0.0463179	0.582855	8.07128e-06	-1.22669e-05	0.0762757	0.0286034	-0.00215626	0.00201587	0.00417213	0.261374	30.5138	9.92582	9.14418	28.7948	34.7135	108.774	-6.4113	-9.05426	-2.51892	-7.42184	-1.6407	-5.89446	-3.0344	-4.26219	-2.58184	-3.55797	-2.47022	-2.88614	Normal
0.721699	63.6267	0.307	0.000811165	94.6189	0.10799	0.490386	-0.000105061	-1.38401e-05	0.0877007	0.0301403	-0.0012091	0.00115537	0.00236447	-0.0596725	29.4592	12.7521	-15.2109	13.805	0.08929	100.798	8.89627	-2.40711	-3.1236	-15.1771	0.629386	-7.3771	1.32902	-0.345815	-1.86105	-0.158952	-2.62406	-0.33036	Normal
0.721855	70.5053	0.3455	0.000120027	314.063	0.0539344	0.576225	-1.43033e-06	1.89299e-05	0.0509452	0.01686	-0.00038557	0.000373084	0.000758653	-0.244739	28.0731	1.41868	1.6181	15.6068	35.3697	105.344	-13.2717	-12.0741	-2.82326	-6.1849	-1.48352	-3.2628	-0.819288	-2.78195	-0.427773	-1.74233	-1.10463	-2.86245	Normal
0.722187	58.8235	0.343	0.00154348	41.6083	0.273407	0.437716	0.000242018	1.22973e-06	0.0930821	0.0269505	-0.000535692	0.000523627	0.00105932	-0.163387	33.4963	-62.8166	8.34931	3.65085	0.175627	96.9904	11.0268	1.39676	2.79312	-6.40077	-1.10635	-4.96345	-4.75462	-3.93775	-4.33383	-3.86267	-3.5208	-2.25887	Normal
0.722719	86.2689	0.3045	0.0035111	42.0084	0.452407	0.405632	-4.66551e-06	-7.78331e-06	0.108902	0.0353541	-0.00190146	0.00180602	0.00370748	-0.671787	26.7929	-122.346	8.78018	2.89289	0.174549	97.4337	10.5144	0.0147972	4.29547	-4.26317	1.62147	-0.602038	-9.26239	-6.86304	-1.50206	-4.67015	-3.32034	-4.85655	Normal
0.723086	84.2105	0.357	0.000224834	111.822	0.075405	0.569636	-3.09142e-07	-1.11647e-05	0.0742467	0.0292248	-0.00157426	0.00189483	0.00346909	0.345041	25.9548	15.279	15.3432	26.8447	22.7856	108.054	-3.92284	-8.82121	-2.06366	-6.65792	-1.99947	-4.20143	-0.0502551	-2.98146	-0.54136	-4.56707	-2.43453	-1.85757	Normal
0.723699	68.3371	0.298	0.00556135	38.2076	0.510379	0.3857	6.37239e-06	1.97899e-05	0.121593	0.0335292	-0.000958439	0.00111542	0.00207386	0.105738	30.2032	-223.415	7.15626	3.39993	0.0937524	97.2548	11.2473	0.124202	2.25065	-3.79337	6.47301	2.3502	-5.18694	0.764458	0.342218	-4.14636	-3.43072	-3.06214	Normal
0.724052	65.2884	0.46	0.000745839	57.8116	0.172408	0.541659	-3.05486e-07	2.95122e-07	0.0879187	0.0340912	-0.0020772	0.00214658	0.00422378	0.0995329	28.1788	23.3679	18.8161	22.1593	13.895	108.261	-2.57918	-5.56801	-2.93213	-6.21063	-2.21911	-6.936	-4.38828	-4.59032	-4.58585	-5.96104	-3.49579	-4.94838	Normal
0.724399	82.0793	0.315	0.000355444	56.4113	0.21755	0.460797	-6.05365e-08	1.48987e-05	0.0494576	0.0150608	-0.00136173	0.00141759	0.00277932	0.25393	29.5742	5.75863	3.0871	1.01005	0.0123721	95.6865	9.69946	-1.66589	0.309845	-12.297	1.16712	-6.04947	-8.00248	-5.81576	-2.65154	-3.64547	-3.46904	-1.68322	Normal
0.724573	87.6552	0.302	0.000588901	37.6075	0.171079	0.470582	-3.82163e-06	8.48249e-05	0.0662704	0.0217892	-0.00217213	0.00209403	0.00426617	-0.791564	34.608	1.17646	-5.65079	2.0364	0.0780759	98.1465	9.61334	-2.31688	0.0485146	-9.64938	-0.0189751	-5.55203	-6.96393	-1.92167	-3.08873	-1.82556	-2.81772	-0.0310208	Normal
0.725609	62.435	0.328	0.000379134	53.2106	0.177343	0.476559	-0.000112886	-7.06317e-06	0.061112	0.0157779	-0.000398202	0.000403619	0.000801821	-2.43838	64.4775	6.75027	-4.12091	3.36976	0.180791	97.4436	9.26544	-0.800758	-1.00666	-12.5268	-3.15642	-8.66139	-1.19429	-3.21891	-5.37381	-1.84753	-4.05465	1.17477	Normal
0.725859	69.0052	0.301	0.000152714	289.658	0.0519744	0.595402	-5.53317e-05	-6.45109e-06	0.064017	0.0219434	-0.00079836	0.000717399	0.00151576	-0.21719	31.9192	5.12263	6.32151	13.3323	32.6964	107.915	-11.0262	-7.5436	-4.08102	-5.89479	-2.69953	-4.97189	-0.986552	-3.51433	-1.7194	-2.46753	-1.97638	-1.48806	Normal
0.726292	101.609	0.225	0.00138779	50.8102	0.314268	0.423208	6.12334e-06	0.000124822	0.0734163	0.0251796	-0.00321952	0.00333903	0.00655855	0.25026	34.2103	-13.4438	1.11589	0.737468	0.0395575	96.4247	9.65181	0.208776	1.42933	-9.17853	2.50585	-3.59446	-11.9498	-7.01087	-3.21596	-6.00134	-4.1584	-3.37407	Normal
0.72632	63.2911	0.3545	0.000286255	127.225	0.0582015	0.579687	-6.46096e-06	4.84486e-05	0.0760536	0.0268128	-0.00120814	0.00163998	0.00284812	-0.156689	33.3873	13.3962	11.3954	29.3048	29.7973	108.801	-6.08539	-6.67146	-3.19389	-8.19754	0.170612	-7.26322	-0.0514896	-4.50841	-1.53691	-4.70072	-3.83215	-1.77526	Normal
0.726648	81.5217	0.272	0.000581544	92.4185	0.206217	0.4746	5.33524e-06	1.45742e-05	0.0723253	0.0230842	-0.00108362	0.000980529	0.00206415	-0.209314	26.7957	12.3494	-10.3001	7.65695	0.0218482	98.7663	8.89694	-2.78539	-2.6207	-17.7741	-1.95152	-11.8988	0.949495	-4.22771	-0.72363	-0.737176	-1.99608	0.189777	Normal
0.726739	59.7312	0.501	0.00302159	41.8084	0.356747	0.412099	-9.63616e-05	7.49197e-05	0.0909982	0.0307963	-0.00344124	0.00318439	0.00662562	0.451426	29.267	-55.531	4.27397	1.69379	0.797713	100.213	5.7177	1.46539	1.01917	-2.65731	0.30092	-3.11213	-8.85599	-5.52406	-0.843098	-4.71217	-3.96761	-2.66657	Normal
0.727079	68.3761	0.318	0.00134099	47.4095	0.244082	0.440559	1.41142e-06	2.37664e-05	0.0907741	0.0277324	-0.00114133	0.0014815	0.00262283	-0.808348	36.1352	-33.0401	-7.8148	1.30525	0.0467709	98.348	9.82573	-0.702079	3.25763	-7.84479	0.753861	-5.04198	-5.61628	-6.38999	-3.64524	-4.64019	-2.94591	-1.89512	Normal
0.727424	86.8936	0.2605	0.00136927	44.4089	0.27949	0.447562	-2.65962e-05	-8.61139e-05	0.0861412	0.0290446	-0.00378387	0.00404317	0.00782705	-0.175957	27.0168	-40.8544	-1.76018	0.759266	0.00410115	97.1347	11.9164	-2.83099	5.99402	-11.9236	4.98878	-8.61535	-3.866	-9.68854	-2.02351	-5.07882	4.61999	-6.3439	Normal
0.727468	96.1538	0.2745	0.000366063	44.2088	0.187517	0.499652	-2.69433e-05	-5.04226e-05	0.0583312	0.0186807	-0.00312606	0.00337455	0.0065006	-0.591432	46.0477	-0.024867	1.47309	5.45003	0.267549	100.883	6.51487	-7.64928	-1.4864	-4.74912	-3.78131	0.0832079	-10.0725	-2.5592	-4.55367	-3.41915	-2.81428	-2.61435	Normal
0.728221	68.9259	0.319	0.00139834	58.4117	0.183085	0.463279	0.000504502	4.33646e-05	0.113297	0.0352479	-0.000955554	0.00085637	0.00181192	0.219485	24.7452	-43.9313	-49.9203	6.855	0.286857	100.809	9.10492	0.0681703	-0.427397	-8.49797	-2.38383	-6.27064	-7.75018	-6.32708	-2.55315	-1.36856	0.409114	-0.8346	Normal
0.728614	83.7404	0.283	0.000281721	97.4195	0.0578579	0.553236	-2.30267e-05	-2.62258e-07	0.0697689	0.0263998	-0.00141765	0.00155075	0.0029684	0.280725	31.6012	9.81251	17.9543	29.4646	10.4917	106.816	-1.89858	-9.4478	-3.88437	-7.58594	-2.47187	-4.85698	-2.73353	-3.89358	-2.75865	-2.41488	-2.26968	-1.1622	Normal
0.729039	66.482	0.3255	0.000331922	46.6093	0.119425	0.551779	0.000127145	7.58582e-05	0.0641308	0.0246808	-0.00376431	0.00432173	0.00808604	0.847831	34.3348	10.5004	9.73651	16.8428	15.4555	106.733	-3.61353	-4.49271	-3.55097	-4.9417	-2.31441	-5.33436	-1.40553	-6.54323	-7.1746	-3.35782	-6.0843	-0.19622	Normal
0.729055	91.6031	0.2945	0.000442447	57.8116	0.0761801	0.554501	1.94811e-05	-3.31704e-05	0.0780206	0.0316239	-0.00435509	0.0046178	0.00897289	-0.818173	31.9739	16.8688	16.9941	22.1959	16.8413	107.9	-3.12501	-7.61563	-4.04365	-7.39194	-1.47289	-3.86562	-1.69519	-5.05988	-3.85699	-3.39233	-4.37619	-4.11678	Normal
0.729155	64.7598	0.335	0.00165239	47.2094	0.195865	0.455387	-1.03453e-05	2.92577e-05	0.105236	0.0309922	-0.00120589	0.00109101	0.0022969	-0.410669	30.0298	-52.8182	-43.7134	3.72953	0.234462	99.4804	10.1465	0.975991	-0.653445	-12.0562	2.41018	-8.31303	-5.05357	-3.71078	-4.39205	-4.43604	-3.32027	0.03966	Normal
0.729248	30.6905	0.978	0.000480239	66.4133	0.0718211	0.557354	7.69458e-05	4.19927e-06	0.0903974	0.0334799	-0.00118154	0.00143694	0.00261849	-0.14869	33.239	8.7935	-10.2508	33.1141	24.4917	108.812	-2.12454	-7.48057	-2.64188	-8.37471	-1.80451	-5.29083	-2.56781	-2.88192	-0.91471	-3.55667	-0.137259	-2.21193	Normal
0.729594	97.2447	0.277	0.00152359	40.4081	0.242348	0.470305	6.17839e-05	4.5454e-05	0.10522	0.0350307	-0.00199611	0.00227447	0.00427058	-0.962907	27.457	-25.4861	-41.8821	2.58418	0.695976	102.263	7.69717	-1.48972	-2.08071	-8.74865	-0.933919	-4.55785	-5.12766	-3.50517	-2.99396	-0.356565	0.692542	-2.96673	Normal
0.729869	70.0525	0.329	0.000414322	65.213	0.0899333	0.559882	-2.56648e-06	-2.2306e-05	0.0779969	0.0293957	-0.00136459	0.00120947	0.00257405	0.455874	27.4917	8.82557	16.686	37.2113	25.0433	108.106	-3.75451	-8.87497	-3.36116	-7.08798	-3.06437	-6.25933	-4.70182	-4.20862	-4.52887	-4.81084	-2.53608	-3.25794	Normal
0.730071	74.8596	0.2005	0.000836958	70.8142	0.141014	0.556462	5.88672e-06	8.04898e-06	0.095287	0.0346448	-0.00198105	0.00150681	0.00348786	-0.0789843	28.723	13.1184	-20.4247	24.7053	39.4918	109.468	-5.50684	-6.98076	-3.0254	-9.98689	-6.09381	-10.0193	-7.67902	-4.19349	-2.62941	-3.58126	-1.71334	-0.69229	Normal
0.731291	91.5332	0.291	0.000658858	44.2088	0.103419	0.550104	3.46609e-05	-1.15917e-05	0.0782215	0.0320552	-0.00469565	0.00497459	0.00967024	-0.788136	31.8611	20.3293	16.8644	21.772	15.3022	107.799	-2.79888	-7.19379	-3.79516	-7.19924	-1.32256	-3.58417	-1.83646	-4.7586	-3.68849	-3.16941	-4.74897	-4.20045	Normal
0.731675	93.3126	0.2485	0.000535945	72.2144	0.26837	0.468391	-1.73027e-06	3.91739e-06	0.0604525	0.0187486	-0.000552682	0.000558737	0.00111142	-0.0772997	32.9046	7.05016	-6.19416	6.5427	0.0628569	97.1316	8.38031	-3.40502	-5.23401	-18.8243	-5.18402	-11.3092	-4.79907	-5.48126	-5.76175	-4.26458	-3.69163	0.766645	Normal
0.73178	88.9548	0.2975	0.00239729	40.208	0.403908	0.418305	-1.54313e-06	-4.36705e-05	0.0999601	0.0324064	-0.00226615	0.00248083	0.00474697	0.0417891	27.6002	-88.553	9.4208	1.97141	0.0547537	96.9191	10.9876	0.29739	3.92851	-5.18268	1.94076	-2.23538	-7.591	-4.26483	-1.2174	-5.01944	-5.79726	-4.74665	Normal
0.733918	68.6892	0.3105	0.00076731	32.0064	0.22593	0.477648	1.02915e-05	-4.04176e-05	0.0755456	0.0242716	-0.00203262	0.00204624	0.00407887	-1.54469	33.024	1.5462	-18.8423	4.52296	0.027338	100.012	9.12265	-4.23029	1.36193	-11.1845	1.10879	-5.35996	-2.00175	-1.63925	2.05391	-0.862518	-4.50846	-0.381351	Normal
0.733987	69.646	0.299	0.000675843	121.824	0.0901911	0.560224	-4.80731e-05	7.43211e-05	0.0909514	0.0346552	-0.00235509	0.00284765	0.00520275	-0.342813	29.2759	10.6334	3.81787	28.8019	32.2466	108.99	-4.15189	-9.2282	-4.41981	-9.77337	-5.51661	-6.7852	-3.80513	-4.2661	-2.99915	-3.82018	-3.08375	-3.25779	Normal
0.734041	30	1.0005	0.000234693	146.829	0.049352	0.576041	-1.57873e-05	4.74588e-06	0.0645131	0.0222571	-0.000706981	0.000608949	0.00131593	0.870201	42.7674	4.03897	8.87409	20.4293	24.0497	107.388	-6.2312	-10.4901	-4.29953	-7.89189	-3.00877	-4.5341	-0.598882	-2.89631	-0.80658	-5.7064	-3.23064	-1.21864	Normal
0.734054	97.8793	0.307	0.00154903	36.0072	0.217115	0.471826	-0.000284933	6.80362e-05	0.110321	0.0368634	-0.00200934	0.0016331	0.00364244	0.0265235	23.7074	-48.4491	-46.8516	3.61796	0.383863	101.781	8.64702	-1.13187	-0.779235	-11.4568	1.20941	-6.09887	-5.31827	-3.26431	-1.08864	-0.730187	0.970435	-1.95294	Normal
0.734951	105.356	0.238	0.000561894	109.422	0.107348	0.55273	2.47174e-05	1.75323e-05	0.0872809	0.032556	-0.00183741	0.00201613	0.00385354	0.408045	29.3363	11.2302	6.89409	30.9952	28.9227	108.533	-3.93637	-9.71981	-5.02215	-9.94296	-3.06664	-4.78102	-0.402769	-1.3325	0.442544	-2.08298	-1.95123	-1.04238	Normal
0.734994	80.9717	0.305	0.00066569	58.2116	0.0905519	0.556086	-3.79716e-06	1.25851e-05	0.0912967	0.0327364	-0.00138042	0.00113734	0.00251776	0.0784804	28.4471	16.2928	9.39001	40.9771	28.5207	108.783	-3.43344	-8.9654	-3.59362	-9.29776	-4.29019	-7.8858	-5.44226	-6.98429	-4.42063	-6.10362	-2.78521	-3.60877	Normal
0.735769	91.4634	0.3265	0.000256568	148.43	0.0496031	0.574717	1.44644e-05	1.46965e-05	0.071691	0.0256679	-0.000675918	0.00101601	0.00169193	-0.140631	33.7751	13.2647	12.0247	32.1258	28.6651	108.185	-5.82756	-9.52589	-2.45261	-4.85667	0.24689	-1.13669	-0.466419	-1.93569	-2.986	-4.84783	-3.90245	-3.65506	Normal
0.7359	96.5406	0.2365	0.00152196	39.6079	0.329292	0.465567	4.42064e-06	1.22379e-06	0.0783765	0.0265761	-0.00148587	0.00154094	0.00302681	-0.0148987	29.8594	-6.4091	6.04052	10.0614	2.42567	102.53	5.12559	-4.73826	1.767	-5.00654	0.102401	-0.520352	-3.56162	-3.23767	-1.9142	-3.02211	-2.39458	-1.98388	Normal
0.736212	117.647	0.2555	0.00181624	39.0078	0.287444	0.427718	-1.00274e-05	-5.15903e-05	0.0863925	0.0291992	-0.00375274	0.00383847	0.00759122	0.679358	25.6814	-45.0945	-4.57989	0.468976	0.577483	99.0323	7.04144	1.11217	3.04261	-4.54	-1.32812	-3.76508	-9.0703	-7.97479	-2.31867	-1.59722	0.925441	-2.93439	Normal
0.736403	92.3788	0.2715	0.00221452	41.2082	0.351885	0.42011	8.32935e-06	-9.87567e-06	0.111995	0.0363845	-0.00193259	0.00170622	0.00363881	0.293004	26.9662	-114.35	7.60867	2.4555	0.128319	97.0913	11.3033	0.900127	3.65902	-4.37409	-0.416664	-4.87872	-7.09713	-7.08555	-4.43758	-2.22104	-1.21188	-4.88331	Normal
0.7377	78.0742	0.271	0.000640387	97.4195	0.198156	0.467348	3.53148e-05	-2.68535e-06	0.0649997	0.0202935	-0.000895751	0.000851018	0.00174677	-0.0210736	28.82	12.9722	2.38959	6.85169	0.0413769	98.2386	8.44324	-2.07955	-3.1006	-16.246	-2.92667	-10.4145	0.328961	-3.24972	-0.787318	0.202106	-1.2143	0.0373392	Normal
0.738181	73.4394	0.2935	0.00120222	39.0078	0.222369	0.473921	-9.72245e-06	1.77957e-06	0.0943451	0.0315297	-0.00247125	0.00224816	0.00471941	-1.08401	25.7087	-10.1798	-31.5522	4.58443	0.0485507	100.144	10.1197	-2.73081	1.55553	-12.6143	1.64298	-7.5858	-3.63858	-4.03679	2.64088	-0.852617	-2.79992	-0.508034	Normal
0.740084	35.1083	0.257	0.000316194	114.423	0.0590398	0.571815	7.56726e-05	-7.16056e-06	0.084066	0.0316612	-0.00212839	0.00206348	0.00419186	-0.123333	25.6564	9.86245	7.10786	34.4842	27.8726	108.906	-4.6507	-9.36094	-4.3508	-8.53978	-3.04341	-5.72042	-3.20018	-4.16228	-2.10908	-2.33559	-1.43837	-1.86567	Normal
0.740267	96.463	0.267	0.0011817	63.6127	0.202808	0.461022	3.36395e-06	0.000209188	0.0853169	0.0280974	-0.00254683	0.00304861	0.00559543	-0.168527	26.4664	-12.2164	-19.4124	1.40122	0.11336	99.2197	8.84608	-1.08636	0.792006	-8.00896	-1.85487	-6.24734	-10.4263	-6.30941	-4.0143	-1.18868	2.95342	-2.78463	Normal
0.74032	87.146	0.3	0.00336952	39.0078	0.446898	0.393068	-8.02331e-06	1.19788e-05	0.0991924	0.0321415	-0.00192726	0.00235773	0.00428499	-0.715248	27.1699	-93.2713	6.13397	3.30876	0.407748	98.2089	9.0279	-0.658984	3.745	-5.22678	1.18974	-3.20521	-5.50157	-6.07511	-1.6191	-3.07465	-3.25492	-4.0513	Normal
0.74039	88.5609	0.2335	0.00122195	37.6075	0.368374	0.455309	-2.94991e-06	-3.1348e-05	0.0792835	0.0263166	-0.00136841	0.00150055	0.00286896	-1.27762	28.4308	-19.5671	7.77542	5.0046	0.873834	100.707	7.04571	-3.55791	3.5359	-5.02004	1.52921	-1.64903	-3.06434	-2.97263	-2.94478	-2.70627	0.257404	-1.97145	Normal
0.741073	91.6031	0.2905	0.000278263	56.6113	0.0610047	0.566703	-4.45056e-05	2.69717e-05	0.067191	0.0279965	-0.00288097	0.00342193	0.0063029	-0.714192	29.426	19.1325	16.8478	22.891	15.2702	107.525	-4.2932	-7.19055	-3.69839	-6.25998	-1.80264	-2.24601	-2.73483	-2.55138	-1.26859	-3.4771	-3.65424	-3.61144	Normal
0.741606	54.9702	0.3115	0.000562361	35.4071	0.161755	0.482737	-0.000135543	-3.91665e-05	0.0622042	0.0204644	-0.00102399	0.000949092	0.00197308	-1.4643	45.2279	22.2989	-11.1903	3.5941	0.18997	98.9732	8.43249	-3.04366	-1.86349	-10.0254	-0.246419	-7.20179	0.962061	-1.04032	0.671698	2.62862	3.03611	-1.11539	Normal
0.741811	63.3245	0.3085	0.00117258	29.0058	0.219521	0.478134	-1.33523e-06	6.90701e-05	0.0845811	0.027977	-0.00264389	0.00283216	0.00547605	-1.73756	28.8263	6.89472	-16.0018	6.69373	0.112566	100.905	8.49905	-2.77829	-1.10477	-8.33814	-0.454999	-1.84576	-5.53977	0.124278	1.53658	1.13638	0.692803	-2.8641	Normal
0.742353	70.9639	0.4065	0.00037384	121.424	0.0875824	0.560467	0.000239001	1.89322e-06	0.0772375	0.0293458	-0.00273954	0.00269341	0.00543295	0.207642	33.6447	0.759297	13.4917	20.6222	19.4765	107.63	-1.73863	-9.59392	-2.41823	-6.97003	-1.97252	-2.5988	-0.00109213	-1.02344	0.484035	-3.14056	0.177566	-0.54535	Normal
0.743255	88.9548	0.273	0.0017694	62.6125	0.226666	0.448	-3.07868e-05	4.7703e-05	0.105621	0.0371181	-0.00356849	0.00353488	0.00710337	-0.45193	22.8219	-65.6249	-19.4034	2.27513	0.0462331	99.1863	10.2394	-0.20205	2.26635	-9.99527	1.3845	-5.97107	-7.77328	-6.77315	-2.27753	-4.3619	-1.66408	-2.57729	Normal
0.743555	68.6892	0.304	0.00322277	49.0098	0.438448	0.405038	1.55369e-06	-2.02741e-05	0.103645	0.0344879	-0.000836803	0.000901515	0.00173832	-0.00919473	27.3716	-46.8933	-3.33971	1.07021	0.00353343	96.0609	12.1242	0.649235	4.5169	-10.5965	3.70439	-7.05476	-5.22985	-8.43011	-6.39763	-5.74822	-0.657131	-5.2492	Normal
0.744193	68.8863	0.309	0.00056841	32.4065	0.184026	0.488324	-2.26784e-05	3.51413e-05	0.07884	0.0263533	-0.00230807	0.00240952	0.00471759	-0.978818	28.4659	2.5802	-24.5543	5.98655	0.05955	100.271	9.34983	-4.55686	1.68024	-10.9989	-0.126505	-7.39402	-1.02809	-2.34087	2.72232	-0.0226072	-1.91336	-1.64414	Normal
0.745103	106.195	0.283	0.00142016	38.4077	0.412694	0.421598	1.1348e-05	-9.05075e-06	0.0867442	0.0288753	-0.00286454	0.00255907	0.00542361	-0.581295	25.3026	-42.1138	3.65496	0.623582	0.0108101	95.5179	11.3028	1.78453	4.10851	-6.95074	3.06915	-2.94845	-3.82962	-3.47675	-4.17045	-3.71235	-4.89027	-3.42319	Normal
0.745326	62.6959	0.3315	0.000995262	38.4077	0.209124	0.515997	1.96264e-06	8.56188e-06	0.0784771	0.0283048	-0.000958194	0.000982409	0.0019406	0.626988	28.9427	18.9546	18.1533	24.8182	9.72522	106.239	0.0276088	-7.24359	-1.50653	-6.30576	-1.27901	-4.34876	-0.513089	-3.45821	-5.01017	-8.63998	-2.79189	-2.48537	Normal
0.745334	91.6031	0.28	0.000261173	138.228	0.0540988	0.553451	3.18961e-05	7.49825e-05	0.080574	0.031742	-0.00537552	0.00553684	0.0109124	0.192968	26.1072	9.91542	-22.0069	4.33851	12.9009	107.049	0.199976	-8.95942	-3.49582	-5.59698	-2.94339	-2.32193	-1.63179	-1.68713	-3.1938	-2.95353	-1.81654	-1.45732	Normal
0.746189	90.566	0.2715	0.00103639	53.0106	0.332196	0.418597	1.1907e-05	-9.48001e-07	0.0682757	0.0217694	-0.00129376	0.00117515	0.00246892	-0.728665	28.1993	2.20644	10.6668	1.78739	0.10523	96.2786	9.43479	-1.30566	-1.12401	-10.0633	-3.19865	-7.71128	-9.98965	-6.82984	-4.61296	-7.37585	-5.44168	-3.92423	Normal
0.746284	59.7907	0.3195	0.000452914	44.4089	0.136045	0.564282	-4.91842e-05	1.30449e-05	0.0678246	0.0249518	-0.00138808	0.00119825	0.00258633	-0.0655948	35.4525	14.3691	8.6931	23.9117	29.8767	107.74	-6.34328	-8.26025	-1.89698	-5.45648	-1.95425	-4.71278	-4.78745	-5.28492	-4.38114	-7.76262	-5.54891	-4.3629	Normal
0.746901	62.5652	0.305	0.000818039	33.2066	0.132507	0.486239	-5.80563e-07	-9.02047e-07	0.089644	0.0317101	-0.00139999	0.00121756	0.00261755	-0.0825809	27.9847	14.4996	-21.6083	13.5869	0.0731348	100.802	8.93491	-2.28326	-2.9618	-15.5459	0.36723	-7.65238	1.40933	-1.00267	-2.18748	0.242574	-1.8391	-0.785867	Normal
0.747113	111.836	0.2495	0.00024312	55.4111	0.183764	0.470629	6.58253e-06	5.87455e-05	0.0420589	0.0146315	-0.00241725	0.00216438	0.00458162	-0.718106	29.2719	9.40621	1.50343	1.80088	0.383069	97.5165	5.93564	-1.73174	-0.811454	-3.22874	-1.47339	-2.73734	-6.24459	-4.25086	-3.00861	-2.76453	-2.03963	-1.56068	Normal
0.747785	92.7357	0.2965	0.000608097	98.4197	0.0779882	0.557034	-6.3027e-06	2.36183e-05	0.0998936	0.0365136	-0.00257336	0.00292909	0.00550245	-0.0343985	27.5222	13.7219	10.3956	37.978	34.4677	109.504	-4.12573	-9.18532	-4.58826	-10.3972	-5.06663	-7.01313	-3.05954	-5.60484	-1.54836	-4.06689	-1.20677	-3.70894	Normal
0.747787	63.6605	0.336	0.00331258	42.0084	0.267083	0.431194	1.05656e-07	2.63738e-05	0.10169	0.0315095	-0.000810179	0.00101127	0.00182145	0.0444589	25.7257	-60.6127	-0.930446	4.08548	0.265735	98.1473	10.5887	0.29461	3.07702	-7.38732	-2.47896	-6.62611	-5.83433	-4.07501	-2.34439	-5.74005	-1.66815	-3.54701	Normal
0.748078	74.9064	0.3285	0.000778407	64.6129	0.128327	0.551379	6.56597e-06	-1.90445e-05	0.0885743	0.0327634	-0.0015172	0.00148558	0.00300278	-0.0107647	31.7191	9.71407	6.67516	31.8091	26.8286	108.552	-3.47843	-8.85377	-3.73858	-8.63158	-4.68711	-7.83305	-5.24432	-4.98633	-5.18795	-4.63993	-0.975961	-0.891596	Normal
0.749063	70.5053	0.325	0.00052153	75.015	0.0840349	0.555769	-3.84362e-05	-6.66756e-06	0.0830602	0.033389	-0.00359881	0.00328927	0.00688808	0.364246	30.0079	15.3936	22.1342	32.6345	24.5982	108.394	-3.33608	-8.06684	-2.40019	-8.25075	-3.52466	-6.17562	-4.60352	-5.05248	-3.39743	-3.55292	-1.37078	-1.72374	Normal
0.749405	64.5161	0.3325	0.00044721	36.6073	0.0610622	0.55516	4.69692e-05	5.30552e-06	0.0721603	0.0264867	-0.00193955	0.00129282	0.00323237	0.99245	35.4798	19.3786	17.135	25.6898	16.503	107.412	-2.89601	-7.83173	-3.19381	-7.69191	-2.26461	-4.88073	-1.72486	-4.12847	-3.87613	-6.35759	0.182232	-3.57325	Normal
0.749604	67.1141	0.44	0.000274789	55.4111	0.0836266	0.54757	-2.0103e-09	5.16833e-06	0.0675562	0.0243112	-0.00123395	0.00142696	0.00266091	-0.0294673	29.2304	12.0014	7.76169	23.0875	11.2057	106.257	-1.21764	-7.8055	-3.29193	-8.83725	-3.45766	-5.77124	-2.56482	-2.34962	-2.86672	-5.40591	-2.57451	-1.11695	Normal
0.749705	65.538	0.338	0.0018434	45.8092	0.336377	0.429697	-4.98909e-06	-2.22379e-05	0.0892013	0.0293027	-0.00123737	0.00119388	0.00243124	0.092367	32.5136	-50.9584	5.52967	2.85952	0.18069	97.4857	10.9504	-2.35949	4.46142	-4.88705	-1.79865	-3.54494	-6.54521	-5.23279	-4.10009	-2.5715	-1.14254	-5.36074	Normal
0.750484	92.8074	0.2495	0.000560704	68.2136	0.297788	0.461763	-0.000130137	1.39855e-05	0.0655262	0.0201201	-0.000498043	0.000563628	0.00106167	0.116891	30.01	10.61	-7.11208	7.41955	0.118636	97.4093	8.4385	-2.96302	-5.12324	-18.5475	-5.42014	-11.5561	-4.80197	-4.77685	-5.76189	-4.32699	-3.97651	0.568219	Normal
0.753222	102.916	0.23	0.00146264	61.0122	0.296551	0.443264	4.76058e-05	4.07211e-05	0.0775775	0.0250093	-0.00157138	0.00151851	0.00308989	-0.0819773	26.5818	-3.47286	-3.41089	3.4461	0.179123	98.6537	9.02019	-1.77474	0.997703	-9.15414	-0.959857	-6.11817	-9.34579	-6.00363	-2.42353	-2.84078	1.04879	-2.16655	Normal
0.753561	61.287	0.3135	0.00148501	34.6069	0.269434	0.458717	1.38907e-05	-1.99624e-05	0.0759211	0.0225882	-0.000654143	0.000577945	0.00123209	3.09863	43.2202	-1.47794	-1.5294	5.6434	0.303358	99.3597	9.52201	-3.71228	-1.12174	-7.74218	1.789	-5.6401	-3.9374	-2.36923	-0.214226	-2.33362	-2.00332	-0.756243	Normal
0.753774	75.0469	0.3485	0.00040026	39.4079	0.0809867	0.563081	-1.19821e-05	7.54604e-06	0.081149	0.0303611	-0.00159257	0.00184186	0.00343443	0.507955	27.681	20.1236	7.00284	33.2511	26.7774	108.476	-3.73889	-8.32011	-2.78274	-7.24397	-1.74662	-4.0486	-1.94629	-2.80712	-2.42191	-4.91279	-5.17292	-3.22389	Normal
0.754353	71.4286	0.3485	0.000216012	63.2126	0.0549964	0.569736	-1.81385e-05	1.60077e-06	0.0710042	0.0253639	-0.00171326	0.00141355	0.00312681	-0.717292	33.87	11.517	15.7895	33.0453	23.1056	107.774	-4.21524	-8.98135	-3.24829	-7.22631	-2.42947	-5.92361	-3.76563	-5.42124	-3.27934	-4.37739	-2.31489	-2.7982	Normal
0.754429	84.9858	0.311	0.000649573	47.4095	0.108138	0.560738	1.97528e-05	-6.53905e-05	0.0835746	0.0311388	-0.00283097	0.00247172	0.0053027	-0.35074	33.0236	17.5008	17.8519	35.3922	27.1204	108.681	-3.74811	-7.60971	-2.45926	-5.88241	0.0712703	-2.26297	-2.8236	-4.55145	-0.194405	-7.9649	-4.00733	-4.09814	Normal
0.75512	102.564	0.2375	0.000304083	116.823	0.0892541	0.562339	-4.72146e-06	3.1256e-05	0.0767048	0.0286328	-0.00182532	0.00207158	0.00389691	0.362695	30.5851	11.2797	18.7537	28.8422	26.4155	107.986	-3.97365	-9.62057	-4.49455	-8.19129	-1.48236	-3.63118	0.339867	-1.43609	0.0328437	-1.73035	-2.81558	-2.77361	Normal
0.755232	77.7202	0.28	0.00146629	73.0146	0.228598	0.459842	3.00719e-06	2.05994e-05	0.0905902	0.0282245	-0.000515154	0.000709982	0.00122514	-0.68813	25.5993	18.5215	-26.5113	16.2386	0.193919	98.3827	9.85115	0.171196	-7.17218	-17.2133	-4.68174	-10.8322	-0.808165	-4.29085	-0.199946	-0.341378	-1.22934	-0.873464	Normal
0.7553	61.6967	0.4125	0.000360199	31.0062	0.0538209	0.567648	-4.16789e-05	9.58019e-06	0.0763957	0.0270695	-0.00101198	0.00108018	0.00209216	0.689739	33.481	15.9488	11.9546	24.7906	20.7438	108.241	-3.68694	-7.78833	-2.60651	-7.09839	-1.96254	-4.34235	-1.88756	-4.87054	-2.16399	-1.71915	-3.18634	-1.34379	Normal
0.755479	75.9975	0.325	0.000441345	42.6085	0.0798783	0.546848	-7.28568e-06	-1.83649e-05	0.0772054	0.0273641	-0.00129428	0.00171889	0.00301317	-0.633772	35.8256	16.935	7.4817	26.6758	17.4874	107.716	-3.13594	-6.89017	-3.12606	-7.16371	-2.57157	-6.73778	-4.151	-4.92885	-4.68479	-3.014	-3.24679	-5.227	Normal
0.756287	64.4122	0.316	0.00056324	52.4105	0.120889	0.541701	-8.21987e-08	5.39469e-05	0.0844985	0.0312047	-0.00185493	0.00222513	0.00408006	-0.0840506	27.9012	13.0597	12.2075	23.5512	12.9725	107.295	-0.523584	-8.28709	-2.10407	-7.53015	-2.81631	-7.09375	-4.19693	-5.66659	-3.58321	-3.31536	-3.499	-3.9106	Normal
0.756461	65.4308	0.3155	0.000807261	57.8116	0.182695	0.52285	-3.77727e-05	-6.981e-06	0.0719918	0.0259388	-0.00147943	0.00150719	0.00298661	0.0957839	33.4398	17.0036	14.0781	20.8877	7.97354	105.831	-0.0029849	-7.25964	-3.03201	-4.70428	-1.99622	-3.76376	-6.58082	-3.05926	-5.4563	-6.08844	-2.65191	-3.01362	Normal
0.756703	106.195	0.229	0.00160116	41.6083	0.443179	0.414807	5.45566e-06	-2.30314e-05	0.0843757	0.0283806	-0.00286565	0.00255461	0.00542026	-0.767657	26.7119	-37.6199	2.83215	0.563457	0.0116194	95.2306	11.1726	1.68171	4.13799	-6.19413	2.53418	-2.77172	-5.65723	-4.34186	-3.92944	-3.89528	-3.63003	-4.13579	Normal
0.75682	90.8403	0.2005	0.000221123	204.641	0.0419647	0.588197	2.49359e-05	-1.45526e-05	0.0769906	0.0300507	-0.00213241	0.00200808	0.00414049	0.109758	26.6427	6.83387	7.07877	31.8677	44.7911	108.987	-7.87446	-9.39448	-2.60266	-7.33762	-1.37744	-5.55544	-2.46773	-3.8036	-1.84622	-2.78927	-0.659147	-2.83978	Normal
0.757296	67.3401	0.308	0.00316627	45.209	0.443268	0.397238	3.83171e-05	-4.72157e-05	0.112697	0.0347744	-0.000757527	0.000603475	0.001361	-0.358832	25.3611	-100.597	6.05194	1.99373	0.0659846	97.2483	11.1368	-0.789077	4.46162	-5.40389	0.395	-4.40967	-7.25448	-6.14461	-2.49102	-5.33658	-3.77442	-4.47445	Normal
0.758796	78.5855	0.28	0.00230028	32.6065	0.423072	0.44582	-4.02774e-06	4.4038e-05	0.0779799	0.0282539	-0.00277554	0.00251983	0.00529537	1.11461	24.1206	-1.8453	-7.44034	3.675	0.790016	99.5853	9.62865	-3.83664	-2.88767	-4.20958	2.15292	1.86078	-5.66397	-2.89167	1.49108	0.740604	-3.07206	-1.16811	Normal
0.759797	94.4138	0.2475	0.00124825	69.4139	0.270281	0.450676	3.40705e-05	-8.24479e-06	0.0718518	0.0237904	-0.000738624	0.000794406	0.00153303	0.426189	26.4475	9.73878	-5.62574	10.1598	0.0744701	98.635	6.40762	-0.982922	-7.63417	-14.782	-9.59044	-10.4555	-6.41856	-5.49781	-4.90139	-3.07978	-3.15295	0.630547	Normal
0.759903	69.1643	0.32	0.00121523	61.4123	0.2223	0.457541	-1.76201e-05	-5.05959e-05	0.107808	0.0338232	-0.000887743	0.000862818	0.00175056	-0.419002	23.9432	-43.667	-26.0082	5.63603	0.0570398	99.6397	10.2002	-0.671155	1.22755	-10.1288	-1.03834	-7.11663	-7.41952	-7.13872	-1.56931	-4.19577	0.343033	-0.0522905	Normal
0.760036	83.2178	0.361	0.000381277	124.625	0.0698307	0.549372	3.36815e-05	1.95163e-05	0.0817829	0.0331812	-0.00317566	0.00364416	0.00681982	0.0759197	29.9547	23.4997	16.8516	26.0968	17.6401	107.736	-2.01192	-8.16995	-3.5079	-8.40291	-2.84949	-4.66435	-0.918725	-6.09272	-5.40379	-3.91413	-4.63853	-2.56538	Normal
0.760079	100.083	0.2895	0.00227274	44.4089	0.338273	0.432084	-0.000143327	3.26823e-05	0.0921104	0.0331649	-0.00347448	0.00370192	0.0071764	-1.03543	27.3598	-33.2339	0.636801	3.23971	0.0673646	98.4503	9.76692	0.400085	1.98309	-9.38035	1.20051	-4.33767	-1.58349	-1.66732	-2.70687	-3.70196	-6.31241	-2.00756	Normal
0.760351	92.6641	0.3035	0.00040964	35.4071	0.0774621	0.568485	3.28343e-06	4.45821e-05	0.0685392	0.0293345	-0.00429479	0.00510487	0.00939966	-0.209542	28.6593	20.2333	16.4795	21.3927	17.4253	107.703	-4.13366	-6.65991	-2.87215	-6.29258	-2.33969	-3.17802	-2.4866	-2.87106	-0.942523	-2.54021	-2.94527	-2.78531	Normal
0.760377	82.2481	0.2785	0.00136771	85.4171	0.255372	0.46879	-8.59415e-07	1.98516e-05	0.105362	0.0346093	-0.001091	0.00112736	0.00221837	0.294866	29.129	15.6372	-69.2552	15.1982	0.104336	100.203	9.73594	-0.441044	-3.49136	-16.3717	-1.65937	-11.0838	-0.677294	-4.16014	2.30996	-1.08323	-1.27957	0.846166	Normal
0.760457	69.7269	0.3115	0.00062196	34.0068	0.179431	0.490443	-8.05119e-05	-3.4815e-05	0.0808976	0.027783	-0.0013363	0.00140277	0.00273907	-0.0769235	37.0302	19.0194	-43.8345	6.63766	0.308224	100.173	9.1451	-1.62919	-4.7595	-11.1117	-1.88221	-3.55933	-3.40809	-1.24535	2.53594	2.02324	-4.06151	1.11063	Normal
0.761449	79.8403	0.2895	0.000657725	36.4073	0.136201	0.52782	5.83173e-07	-3.34167e-06	0.0787081	0.0322762	-0.00330455	0.00394014	0.00724469	0.237077	23.1968	16.3454	8.80165	21.5074	15.8175	107.368	-2.46326	-4.96069	-2.62344	-3.92259	-0.160743	-4.16192	-3.66729	-7.29547	-5.50034	-4.12985	-2.58147	-4.00606	Normal
0.762956	90.1578	0.3335	0.000311724	125.625	0.0648648	0.570919	-5.01573e-07	-9.2335e-06	0.0725864	0.0263195	-0.00115955	0.000922	0.00208155	0.728934	35.5675	12.2383	11.0423	29.633	24.213	108.085	-5.01086	-9.02843	-2.49483	-6.04403	0.0297326	-3.47386	-1.01199	-4.51547	-4.43519	-5.39748	-3.24003	-3.1108	Normal
0.762989	62.144	0.301	0.00289191	38.6077	0.445921	0.429143	1.36072e-05	7.95046e-06	0.105466	0.0307656	-0.000804671	0.00118963	0.0019943	-0.884177	28.9313	-109.366	1.74004	4.46067	0.192055	99.2189	10.2672	-1.56911	2.16145	-5.91113	3.0113	-2.96899	-5.87358	-3.04707	-0.965445	-1.92587	-5.24831	-2.53085	Normal
0.763375	34.965	0.5565	0.00188868	50.21	0.257636	0.441286	5.5158e-05	0.00033322	0.0967	0.0363901	-0.00759261	0.0075922	0.0151848	-0.423763	23.1955	-72.1145	0.918137	1.73457	0.370361	100.198	6.87923	0.807331	2.65115	-1.96525	-0.129147	-2.85647	-6.47398	-5.36664	-3.42644	-3.66803	-1.70929	-2.45846	Normal
0.763434	89.7532	0.335	0.000369124	41.4083	0.114717	0.566898	5.6281e-07	1.17356e-05	0.0760345	0.0275123	-0.00168219	0.00137863	0.00306081	0.501325	37.0792	14.4518	10.8681	30.1352	26.1961	108.36	-5.01457	-8.50008	-2.09684	-5.70245	0.166928	-3.66945	-0.984688	-4.36425	-4.34195	-5.49426	-4.01727	-3.72747	Normal
0.763881	87.7835	0.3325	0.000589019	58.0116	0.0688047	0.541092	-8.59077e-05	7.43699e-06	0.079152	0.0279446	-0.00134606	0.00139612	0.00274218	-0.366591	28.6705	18.1356	3.11271	26.2579	16.3361	107.015	-0.899466	-8.64133	-2.42545	-8.63207	-3.19932	-7.57458	-1.29043	-5.88187	-4.92117	-1.61281	-1.08909	-2.83728	Normal
0.764037	76.4331	0.3415	0.000307346	132.226	0.042552	0.579139	-4.4055e-06	-1.82515e-05	0.083387	0.031389	-0.00147056	0.00144262	0.00291318	-0.336006	26.5846	12.3373	-0.0932414	36.6064	44.3964	109.191	-6.18355	-9.53742	-2.73106	-7.02959	-2.89968	-6.33729	-2.75694	-6.0057	-4.35756	-5.85793	-3.62334	-2.20606	Normal
0.765157	63.3245	0.303	0.00100354	28.0056	0.175053	0.483829	1.12053e-05	7.45643e-05	0.0891727	0.0296641	-0.00231227	0.00288898	0.00520125	-1.78081	28.4566	9.72879	-26.4555	7.4478	0.145016	101.245	8.57412	-3.05087	-1.03079	-8.35916	-1.88919	-3.42539	-4.60306	-0.149484	2.12795	1.3889	0.743874	-2.97413	Normal
0.765169	101.523	0.229	0.00302568	50.8102	0.325915	0.413541	-3.28235e-05	0.00017739	0.0903589	0.0291152	-0.00301395	0.00316173	0.00617568	0.290811	31.6789	-64.4107	1.62641	0.161208	0.0407902	96.3072	10.288	2.74822	1.20404	-9.74281	4.64597	-2.72765	-15.2804	-7.89182	-1.2746	-5.8579	-2.80723	-3.79346	Normal
0.766124	72.1587	0.3525	0.000273938	49.4099	0.0726697	0.570866	1.36676e-05	-2.50256e-06	0.0706864	0.0258601	-0.00180429	0.00132825	0.00313254	-0.535681	32.1054	11.9129	15.1188	31.7481	24.8735	107.802	-4.31449	-8.79555	-2.64513	-7.03164	-2.05221	-5.65689	-4.29633	-5.33638	-2.2773	-4.32803	-3.07043	-3.30902	Normal
0.766796	68.6106	0.2005	0.000141798	252.25	0.0244809	0.602318	6.41163e-05	1.26761e-06	0.0751681	0.028547	-0.00110124	0.00100282	0.00210407	0.166907	24.2902	7.14145	9.13824	18.8533	43.3678	109.259	-9.87697	-6.66363	-4.5866	-5.38456	-2.98322	-4.00151	-2.265	-4.32676	-1.33535	-4.02424	-1.6967	-1.51966	Normal
0.766958	94.1176	0.27	0.000487219	98.8198	0.112222	0.564533	3.67727e-05	6.89742e-07	0.0649099	0.0257774	-0.00174529	0.00189531	0.0036406	0.680832	31.2692	17.1396	17.2049	25.2602	15.7688	107.26	-4.00561	-7.60719	-2.40417	-7.0459	-0.828391	-5.1977	-2.0781	-2.81822	-0.749575	-1.25165	-0.597226	-2.69862	Normal
0.767137	76.0456	0.299	0.000305904	42.0084	0.0783969	0.577007	8.04074e-05	-7.38304e-05	0.0864301	0.0328185	-0.00305768	0.00312117	0.00617885	0.481536	28.7368	14.3658	12.0294	31.1632	33.5858	109.392	-5.08948	-8.31354	-1.73798	-5.86319	-0.907223	-3.16627	-1.08195	-5.11661	-0.47219	-4.50347	-3.27467	-4.72797	Normal
0.767555	87.5912	0.268	0.000683059	39.6079	0.413678	0.418789	-0.000102635	6.06759e-06	0.0550412	0.0182487	-0.000812597	0.00083012	0.00164272	0.15845	25.6208	11.0896	4.99232	0.543811	0.000662182	90.8203	13.0734	2.65977	6.37349	-8.05553	4.72949	-7.08009	-3.98391	-8.15067	2.34609	-4.36241	2.22927	-5.32616	Normal
0.767807	91.2548	0.2775	0.00180643	49.4099	0.314147	0.449716	-3.06446e-06	-9.93029e-06	0.0935884	0.0292669	-0.00175712	0.0018435	0.00360062	-0.860048	30.0089	-14.737	-22.7021	2.4662	0.433229	100.052	8.48443	-2.39977	1.93533	-7.78163	-1.39582	-7.24387	-6.52887	-6.74154	-5.10317	-4.50858	-0.652836	-2.77707	Normal
0.7679	39.9467	0.4195	0.000242871	134.827	0.053714	0.573003	-4.54306e-05	4.59965e-05	0.0678629	0.0266522	-0.00247688	0.00217782	0.0046547	0.639449	29.9925	10.9295	10.3569	31.1095	27.9151	107.579	-4.77012	-9.69097	-2.89626	-8.42626	-1.71719	-3.57509	-4.33309	-4.37758	-3.52977	-3.98856	-3.45324	-1.9125	Normal
0.767944	83.1601	0.296	0.00176361	49.0098	0.287673	0.446223	-1.48711e-05	2.13811e-05	0.0896937	0.030375	-0.0029466	0.00320064	0.00614724	-0.113043	27.13	-50.6318	-6.15479	3.76705	0.174949	99.1605	9.41738	-1.49053	1.24709	-6.49962	-0.996486	-3.29572	-7.64148	-3.25847	-4.2954	-3.9527	-4.33956	-4.11688	Normal
0.768276	63.2911	0.3535	0.000438124	59.2118	0.105702	0.560302	4.27981e-07	-5.8842e-06	0.0803837	0.0256189	-0.000730519	0.000518493	0.00124901	0.56406	37.98	5.5741	6.19408	24.116	24.8765	108.303	-3.69908	-8.28997	-2.04391	-7.84395	-3.92608	-5.83388	-2.63555	-6.73022	-3.8535	-5.52475	-2.8486	-2.56253	Normal
0.768384	108.992	0.2715	0.000266776	137.227	0.0545754	0.566431	-3.07179e-06	4.03268e-06	0.0728234	0.0284897	-0.00266385	0.00282154	0.00548539	0.352884	28.5404	10.1896	11.916	33.1286	21.0905	107.777	-4.45547	-9.26344	-4.35708	-8.43751	-3.66524	-6.73056	-4.38386	-4.95723	-2.91673	-4.17259	-5.33605	-0.692424	Normal
0.769261	69.6056	0.306	0.000637491	34.807	0.19764	0.488284	-2.04917e-06	3.09184e-05	0.0805009	0.0275225	-0.00130635	0.00136107	0.00266742	0.100357	36.3367	16.3617	-40.7757	6.53953	0.263836	100.155	9.19936	-1.9599	-3.71909	-11.6205	-0.53845	-3.22533	-4.8112	-0.993773	2.97939	1.49661	-2.93048	0.475113	Normal
0.769987	120	0.2505	0.000311745	138.028	0.055695	0.561997	1.66813e-05	6.50489e-06	0.077829	0.0310234	-0.00225898	0.00193585	0.00419483	-0.0581894	24.973	12.0117	12.7886	31.3368	22.2796	107.982	-3.87261	-9.50843	-5.17367	-7.83173	-4.75649	-6.89463	-3.15618	-5.43367	-2.68597	-5.72198	-1.97376	-1.86441	Normal
0.770773	94.9367	0.2415	0.000927412	69.6139	0.256787	0.456664	-1.58078e-06	-2.20967e-06	0.0757663	0.025282	-0.0007452	0.000931727	0.00167693	0.172188	27.7746	13.5439	-1.45106	12.2281	0.0665183	98.0181	8.88056	-3.76839	-4.59151	-18.828	-6.04289	-13.2508	-2.69426	-5.93224	-3.84012	-2.30863	-0.625185	0.022099	Normal
0.770776	40.2955	0.7255	0.00167871	43.4087	0.411864	0.423623	4.55125e-06	4.91635e-05	0.0665512	0.0222779	-0.00187161	0.00182072	0.00369233	0.353129	29.2527	-8.09433	9.3668	0.31196	0.0132897	95.0185	10.425	1.63725	2.53787	-7.74274	1.76859	-4.05342	-6.09997	-4.8247	-4.12646	-2.00591	1.52325	-3.59657	Normal
0.771117	69.6056	0.311	0.000286988	120.424	0.0785514	0.552495	-1.03453e-06	-1.27403e-05	0.0714411	0.0259293	-0.00192265	0.00196823	0.00389088	-0.19183	37.8106	7.74403	11.9157	19.9483	14.3507	106.579	-1.27528	-10.5026	-3.17938	-9.9344	-3.17771	-6.16706	-2.13766	-4.03577	-1.88465	-4.20511	-1.15573	-3.07632	Normal
0.772659	79.7342	0.312	0.000277441	129.226	0.0601846	0.562838	-0.000213401	2.68103e-05	0.0693675	0.0246389	-0.000913485	0.00110431	0.00201779	0.565382	29.7441	-17.2942	15.5269	29.7715	22.6512	107.266	-3.75134	-9.51762	-3.83073	-9.49523	-4.02885	-5.50273	-2.88613	-2.90473	-2.50307	-2.98221	-3.51824	-1.62914	Normal
0.77343	76.2873	0.348	0.000367661	129.426	0.0623971	0.578267	-7.00797e-05	1.3604e-05	0.0816025	0.0298442	-0.000695928	0.000694269	0.0013902	-0.219189	24.1909	8.87557	0.671145	35.1212	40.1958	108.982	-6.91554	-10.372	-4.45343	-8.45302	-3.93876	-6.57255	-2.48088	-5.90627	-2.87787	-6.83628	-3.08256	-3.15026	Normal
0.773673	68.5323	0.3235	0.00035535	70.4141	0.150645	0.480399	3.40855e-05	5.61037e-05	0.0499901	0.0152847	-0.00128333	0.00146609	0.00274942	-2.39006	37.7971	12.176	5.13528	2.72583	0.148542	97.024	8.97406	-2.42951	-1.30363	-7.69439	-3.3992	-7.88851	-3.52666	-2.05435	-0.00994809	-2.63017	-0.983118	-1.11104	Normal
0.773719	71.1322	0.2945	0.00133171	68.2136	0.167177	0.502348	-0.000245908	1.2026e-05	0.0939138	0.0301622	-0.000632567	0.000757664	0.00139023	-1.41811	26.3563	11.9654	-29.4964	11.9314	1.56105	104.34	4.47862	-4.70733	-5.39391	-13.4072	-1.65541	-3.90173	-4.81453	-6.95648	-4.55753	-2.51106	-2.51271	-1.96984	Normal
0.773788	80.1603	0.277	0.000658991	26.6053	0.16356	0.488868	8.3413e-05	-2.46153e-05	0.075574	0.0270243	-0.00250012	0.0025867	0.00508682	0.770555	28.7905	6.14573	-1.54783	2.9759	0.999844	100.475	9.47251	-5.08355	-4.42358	-3.96241	1.44363	3.48037	-8.73308	-2.08646	-0.0846094	-1.80613	-1.74235	-0.668861	Normal
0.773849	78.9474	0.327	0.000491558	121.024	0.0629919	0.56831	4.55286e-05	-2.441e-05	0.0906162	0.0351911	-0.00252942	0.00229343	0.00482285	0.234188	27.1725	14.9378	11.0125	31.4726	28.8818	109.357	-4.08972	-7.86642	-2.63349	-7.31684	-1.9189	-4.67067	-2.08359	-5.64307	-0.571196	-2.36235	-2.17363	-4.57859	Normal
0.774916	57.4438	0.3415	0.00225092	43.6087	0.29415	0.423266	-4.45281e-05	9.6322e-07	0.0986577	0.0273681	-0.000498433	0.000534815	0.00103325	0.0974082	29.4521	-55.2276	-3.79788	3.15565	0.135419	96.7509	11.4151	0.933649	2.68881	-7.27771	-2.47292	-5.46577	-6.5577	-5.40717	-2.86475	-6.29186	-4.46044	-4.03257	Normal
0.77509	32.1371	0.934	0.0014756	39.6079	0.247689	0.464876	-9.21678e-06	-7.04642e-06	0.0936309	0.0319838	-0.00118843	0.00108169	0.00227012	-0.37127	26.0122	0.861222	-1.00236	11.0906	2.39751	102.239	6.42685	-2.79664	-1.77247	-6.00907	-1.72186	-7.03077	-6.04542	-6.01901	-1.81411	-6.57491	-2.02828	-5.9241	Normal
0.77509	59.4943	0.328	0.000264948	48.4097	0.136662	0.482494	2.73407e-07	1.39775e-05	0.0512412	0.0155312	-0.00096318	0.000910959	0.00187414	-2.45973	60.2249	14.3425	-2.85592	3.078	0.128538	97.3146	9.21909	-3.4381	-0.645417	-14.1793	1.42461	-8.08511	1.08452	-4.64346	-0.970914	-1.75043	-1.33195	-1.63363	Normal
0.775859	59.2008	0.337	0.000816509	33.4067	0.100629	0.486798	-2.22429e-05	-3.56668e-05	0.09122	0.0282624	-0.00110889	0.000990314	0.00209921	-0.452037	31.2292	4.45359	-35.2748	11.0149	0.719246	100.885	9.02877	-2.73809	-1.20509	-13.3335	-3.63704	-4.2845	-2.1276	-6.25729	0.293587	-0.91356	-3.25402	-2.30787	Normal
0.77704	30	0.324	0.000479124	149.63	0.0399308	0.564163	-3.22111e-06	9.92841e-06	0.0882573	0.0372527	-0.003563	0.00338374	0.00694673	0.078472	24.0434	13.4398	-7.59941	33.6034	35.2553	108.978	-4.11932	-8.72085	-3.08488	-8.77474	-3.79434	-6.29055	-4.9193	-4.659	-3.06205	-3.99562	-3.05716	-2.39566	Normal
0.777514	71.3436	0.34	0.000286088	156.031	0.05062	0.56932	1.6576e-06	1.61572e-05	0.0722268	0.026118	-0.00144363	0.00148978	0.00293341	-0.676362	32.3004	11.2708	15.4186	35.1482	25.9267	107.92	-4.6216	-9.2985	-4.23897	-7.81287	-3.10702	-5.76151	-4.52534	-4.4082	-2.82854	-3.77826	-1.65843	-1.74469	Normal
0.77904	70.8801	0.314	0.000866197	31.6063	0.253562	0.47607	-8.02036e-06	-1.97711e-06	0.0744631	0.0257803	-0.00133569	0.00149439	0.00283009	-0.0275421	24.3835	10.875	-13.3903	6.08909	0.289403	99.9181	8.57427	-1.64733	-4.76545	-11.1482	1.49359	1.28309	-6.65777	0.364588	4.89461	0.519628	-1.73661	-0.758924	Normal
0.779417	111.94	0.2685	0.000172812	137.427	0.0588928	0.567781	2.32765e-06	-3.33709e-05	0.0617647	0.0233999	-0.00147544	0.00161473	0.00309017	-0.555606	27.5992	9.85001	6.64831	21.103	18.2633	106.927	-4.63097	-8.5027	-3.78993	-6.98931	-1.90658	-5.47526	-4.53495	-3.25504	-2.7978	-5.85438	-6.8704	-0.919337	Normal
0.780251	66.5557	0.2985	0.00193309	36.0072	0.318715	0.44921	2.38209e-06	5.52765e-05	0.0966577	0.0315374	-0.00101852	0.00114738	0.0021659	-2.46227	27.6717	-16.1002	-0.677956	7.29463	0.2707	98.6966	10.9142	0.0820287	-0.43277	-6.35817	0.380136	-5.02456	-1.70014	-5.36498	-5.00875	-2.07763	2.64052	-0.185953	Normal
0.780302	67.4916	0.3095	0.00036408	124.625	0.0599759	0.566963	5.73225e-07	7.38189e-06	0.0827887	0.0292043	-0.00179185	0.00208337	0.00387522	0.0171477	32.0861	8.12906	8.48416	27.361	29.098	108.631	-4.99901	-9.56737	-4.91239	-9.6755	-3.8769	-7.61598	-4.72926	-5.47979	-2.81956	-3.02129	-2.52013	-2.15215	Normal
0.781128	75.1409	0.296	0.00108905	37.6075	0.253106	0.474029	2.82654e-05	2.20568e-06	0.0766001	0.0239527	-0.000751933	0.000642743	0.00139468	0.0439443	31.3895	7.8602	-2.56474	6.86143	0.534499	98.0161	12.3758	-3.84066	-2.84033	-8.00332	-1.14235	-2.44532	-4.60082	-3.84057	-2.32051	-1.02024	-0.509138	-2.50356	Normal
0.782755	63.8638	0.4705	0.00137151	49.81	0.179328	0.470855	-3.06326e-06	1.86261e-05	0.108111	0.0318248	-0.00116903	0.0012659	0.00243493	0.120718	28.6414	1.4702	-67.0711	14.7583	0.950588	99.997	10.8375	-2.6301	-5.21406	-13.2246	-4.85469	-6.25252	-6.85243	-6.36698	-6.41808	-5.92105	-1.82297	-1.81501	Normal
0.784953	91.1854	0.2855	0.0015044	46.2092	0.377216	0.437531	1.40615e-05	2.95021e-05	0.0928284	0.0299594	-0.0018314	0.00186526	0.00369667	-0.563887	27.4775	-28.2861	-3.74702	2.34635	0.559079	99.4856	8.65419	-1.60054	2.41361	-6.28265	-0.763554	-6.33874	-4.86858	-5.28767	-4.58391	-4.97679	-3.1656	-1.944	Normal
0.78583	84.8057	0.288	0.00166398	53.4107	0.286022	0.426053	-0.000141416	3.30025e-05	0.088662	0.03014	-0.00329565	0.00357081	0.00686647	-0.22196	27.7257	-58.669	3.55154	1.11869	0.31006	98.4616	7.67996	1.66666	2.60631	-3.64657	1.29901	-3.29261	-9.32383	-5.7566	-3.9717	-4.2539	-2.12316	-3.84343	Normal
0.78653	95.6175	0.2705	0.00102463	60.4121	0.25326	0.459352	-3.20252e-06	0.000173643	0.0857779	0.0292221	-0.00244306	0.00291315	0.00535621	0.24493	23.3512	-16.5043	-14.1343	1.33969	0.0706072	98.661	9.1429	-1.28241	2.14099	-6.65605	-2.14812	-7.06828	-11.9861	-7.97727	-2.75519	-2.33318	3.11691	-3.37263	Normal
0.786984	97.7199	0.2775	0.00262297	41.2082	0.38457	0.437934	4.94445e-06	6.53586e-05	0.0970535	0.0331995	-0.00237122	0.00296237	0.00533359	-0.373557	27.1551	-53.2426	-0.526996	2.91481	0.0240576	98.4559	10.6844	-0.55535	2.5364	-10.993	3.26331	-5.63636	-1.48982	-3.6029	-2.15715	-4.36395	-5.51263	-2.76216	Normal
0.788523	73.4844	0.2935	0.00249674	37.0074	0.266724	0.453642	6.4003e-05	2.77614e-05	0.0957546	0.032369	-0.00129983	0.00158067	0.0028805	-1.09537	21.0474	-19.3104	-18.3339	5.54431	0.0507267	99.8704	9.64498	-1.77705	1.34523	-9.57538	-1.87322	-7.81356	-3.96546	-4.53081	2.54153	-1.8211	-1.66113	-1.35814	Normal
0.789041	39.9867	0.742	0.000151963	135.427	0.0697622	0.575285	2.43572e-05	-8.81846e-06	0.0547892	0.0190862	-0.000442499	0.000489006	0.000931505	-0.21773	27.4508	1.7215	6.31632	21.7125	27.3068	105.803	-10.313	-13.8019	-9.04948	-11.7638	-4.76057	-6.30676	-5.31785	-5.34114	-3.18529	-4.67504	-1.62854	-1.10901	Normal
0.790257	75.188	0.3995	0.000385219	42.4085	0.110613	0.554518	-8.92068e-07	1.60368e-06	0.0790081	0.0264088	-0.000864915	0.000733424	0.00159834	-0.407057	29.9794	15.8694	15.0532	28.6116	19.7746	107.841	-2.48964	-8.38088	-2.36536	-7.48268	-0.97067	-5.17522	-2.8812	-3.57219	-2.96572	-3.78569	-4.18309	-3.97228	Normal
0.791073	39.604	0.2005	0.000955398	73.0146	0.171291	0.50523	1.38309e-05	8.77734e-10	0.0977168	0.0347741	-0.00184703	0.0015923	0.00343933	-0.203246	29.2369	-17.4283	-18.4383	16.8695	3.65838	104.542	5.75121	-5.27135	-3.30601	-5.99479	-1.90411	-1.89965	-2.75846	-5.6952	-1.94859	0.72309	0.323164	-2.08845	Normal
0.791917	65.1112	0.333	0.00038773	92.8186	0.117135	0.549406	4.86076e-05	2.15139e-05	0.0704027	0.0248985	-0.0010144	0.00130527	0.00231968	0.492013	33.4181	12.4809	18.4356	23.2803	17.9221	106.94	-2.73444	-9.19965	-3.60267	-9.09668	-1.90276	-3.97397	-0.42298	-2.14092	0.0923405	-0.973142	-0.488192	-3.19616	Normal
0.792013	64.4122	0.3375	0.00108509	41.4083	0.142503	0.499525	1.76491e-06	4.58913e-06	0.0910595	0.0299985	-0.00182473	0.00214433	0.00396905	0.605483	30.6575	3.63475	-16.9127	10.3642	6.59766	105.471	2.6742	-4.89086	1.66936	-4.32547	-2.48286	-7.63829	-0.539638	-3.00168	-5.55178	-2.54774	0.114949	-0.40099	Normal
0.792218	76.1421	0.3055	0.000351507	37.0074	0.0646445	0.57477	4.58165e-07	-4.43815e-05	0.0865116	0.0336924	-0.00359611	0.00367591	0.00727202	0.445678	28.3629	10.6856	13.222	32.3993	34.1359	109.357	-5.11847	-8.41148	-1.89537	-6.56563	-1.19399	-3.89293	-1.43766	-5.85823	0.446654	-3.63487	-2.92858	-4.61389	Normal
0.793369	67.0391	0.382	0.000181605	38.0076	0.0685303	0.551997	6.09019e-07	1.93461e-05	0.0632114	0.0234733	-0.00167842	0.00177661	0.00345503	-0.144889	26.0997	14.7451	12.6728	22.7203	11.8521	105.959	-1.10655	-8.19751	-2.52457	-7.4229	-1.46431	-6.14248	-2.41461	-3.92652	-1.32536	-3.65109	-3.06573	-2.63268	Normal
0.793442	70.4225	0.313	0.00113716	33.6067	0.29795	0.478323	3.7136e-06	-1.21323e-05	0.0748979	0.0261254	-0.00136239	0.00152678	0.00288917	-0.177719	23.3906	10.9944	-9.98701	5.14095	0.179943	99.5301	9.13437	-0.889678	-4.35178	-11.6038	2.88549	0.706732	-7.08927	0.0926159	5.21814	-0.52509	-2.46955	-0.0730221	Normal
0.793753	67.0766	0.4285	0.000364479	125.225	0.0856287	0.544711	6.98872e-06	5.67148e-06	0.0706259	0.0260893	-0.00121594	0.00139488	0.00261082	0.0844065	27.8785	15.3138	8.65317	24.4215	12.3034	106.534	-1.29258	-7.72014	-2.98307	-8.61886	-3.58445	-6.1528	-2.1462	-2.33332	-3.07383	-6.67545	-2.50703	-0.858079	Normal
0.794306	57.5264	0.3815	0.000148674	37.4075	0.07013	0.553053	6.55752e-07	0.000176764	0.0551086	0.0196872	-0.00416358	0.00385935	0.00802293	-0.646278	62.9713	10.7728	-19.0802	3.9963	7.01233	104.694	0.0418958	-7.70526	-2.9472	-5.65624	-2.81305	-4.86796	-1.50495	-1.09972	0.138827	-2.42934	-2.04857	-0.185502	Normal
0.795179	80.591	0.3155	0.000482516	46.4093	0.0904572	0.558703	-6.23404e-06	3.62411e-05	0.0787803	0.0293059	-0.00207239	0.00191778	0.00399017	-0.0130608	27.621	15.187	14.0063	28.2926	22.2407	107.946	-3.1635	-8.58278	-3.15271	-8.49782	-2.59117	-7.75322	-3.42051	-3.21369	-2.92961	-4.79453	-3.99782	-5.92244	Normal
0.796439	120	0.2005	0.00063691	58.2116	0.198087	0.477086	-1.15878e-06	-3.57936e-05	0.0894215	0.0255605	-0.00113348	0.00126754	0.00240102	0.585644	30.5862	2.52147	-29.7272	11.5631	0.696838	98.8737	11.1412	-2.91863	-5.10248	-10.885	-3.56352	-8.17671	-8.30507	-7.355	-3.5522	-4.16868	-1.75646	-2.30277	Normal
0.797702	67.7583	0.316	0.000143432	236.047	0.0354728	0.598589	-7.78842e-07	-5.27896e-06	0.066942	0.0246685	-0.000813428	0.0008267	0.00164013	-0.277531	27.2126	5.0165	7.09588	14.9594	37.8181	108.245	-11.1409	-7.48016	-4.84286	-6.02552	-3.19436	-4.29102	-2.13454	-3.57957	-1.55078	-3.63779	-2.22339	-1.90296	Normal
0.798088	68.4541	0.2945	0.00251918	50.21	0.381297	0.42017	-1.63948e-06	-2.7768e-06	0.0967796	0.0320823	-0.000951727	0.000964855	0.00191658	0.0523249	27.2492	-27.2828	-8.64312	0.899834	0.00481116	96.5878	11.5615	0.495223	3.75668	-10.2456	3.50841	-6.19043	-5.58881	-6.92833	-5.99278	-5.79832	-2.50867	-4.03111	Normal
0.79858	99.5025	0.292	0.00214634	38.0076	0.360259	0.439409	-0.00018315	-3.24624e-06	0.100456	0.0361652	-0.00383931	0.00341872	0.00725804	-0.891324	27.4457	-56.8714	1.56992	3.32831	0.189726	99.4674	9.60672	-0.74857	1.98256	-7.90446	0.926729	-3.98035	-2.25569	-2.47032	-2.70465	-2.46521	-4.83297	-2.99405	Normal
0.798676	88.0411	0.265	0.000697572	35.4071	0.436458	0.417519	1.42586e-06	-1.37541e-05	0.0510641	0.0170232	-0.000798454	0.00113255	0.001931	0.152952	26.0236	13.9169	4.82631	0.826728	0.000801142	90.8217	12.9257	2.43857	5.45152	-9.83813	4.87918	-8.06197	-3.42568	-8.05315	4.29576	-4.88186	1.96652	-3.91117	Normal
0.799174	72.8597	0.2925	0.000150552	213.243	0.0458155	0.585486	-7.80016e-06	-4.47718e-06	0.0613029	0.0219699	-0.000480329	0.000508841	0.000989171	0.213108	23.6335	2.40702	4.23551	25.13	35.7624	107.096	-10.7876	-11.0171	-3.65266	-7.02706	-4.27235	-8.36382	-6.67182	-6.93762	-3.79517	-3.93985	-0.674547	-1.70575	Normal
0.79989	65.8256	0.3025	0.0024615	42.6085	0.346299	0.429266	4.63309e-06	-9.18255e-06	0.1054	0.0348242	-0.000933698	0.00133564	0.00226934	-1.17835	22.071	-64.9106	2.20618	4.16206	0.12156	98.746	10.9268	-0.53941	2.06439	-9.67892	3.47169	-4.9031	-3.17019	-1.62466	-0.361194	-1.31159	-4.9355	-2.73396	Normal
0.801261	80.4829	0.2785	0.00125997	74.4149	0.22511	0.468177	-0.000173517	2.54181e-05	0.0863373	0.0281906	-0.000642537	0.000792732	0.00143527	-0.920011	23.6181	21.4029	-15.3494	18.8466	0.223955	98.3391	10.2555	0.569871	-6.87426	-16.9545	-2.164	-10.1448	-0.175546	-2.63295	-1.62092	0.0896432	-2.43175	-0.788453	Normal
0.801492	90.7716	0.3285	0.000223017	259.052	0.0445265	0.583471	1.73476e-06	-1.33815e-05	0.0664033	0.0246769	-0.00141969	0.00140331	0.002823	-0.37173	26.409	2.75957	5.69401	27.2775	38.2174	107.838	-9.26685	-10.5275	-3.65571	-6.47395	-0.544874	-3.21662	-1.79032	-3.59733	-2.37279	-2.48091	-0.665183	-4.57075	Normal
0.802176	75.8534	0.3025	0.000544765	64.6129	0.113956	0.545953	0.000102234	-1.92957e-05	0.0813626	0.0290309	-0.00116677	0.00158393	0.00275071	-0.493367	30.7333	19.2424	8.55137	27.9697	18.476	107.938	-2.8723	-6.66863	-3.33321	-7.55136	-2.72696	-6.40404	-3.43853	-5.01836	-6.18148	-3.6829	-3.28648	-5.03108	Normal
0.802276	88.5609	0.2975	0.000567679	38.4077	0.185692	0.46407	4.83591e-06	-6.2955e-05	0.0675686	0.021002	-0.00184118	0.00180088	0.00364206	-1.02492	35.5677	-9.47841	-5.053	2.8374	0.113055	98.4114	8.96916	-1.33857	-0.369415	-10.7456	0.437276	-4.45702	-4.95086	-2.81817	-3.85215	-1.8793	-3.93094	-3.02887	Normal
0.802464	88.2353	0.275	0.000469019	44.4089	0.109023	0.572038	-6.5709e-06	-1.50001e-05	0.0768324	0.0320785	-0.00338497	0.00400685	0.00739182	-0.0366553	25.6116	15.2701	11.1601	20.0181	35.8908	108.608	-5.73432	-7.34243	-1.43531	-7.50276	-3.65	-6.1906	-2.46486	-2.16875	-2.28947	-3.92517	-4.75389	-4.48475	Normal
0.802814	58.2524	0.3405	0.00243876	43.4087	0.261462	0.42813	-6.34372e-05	-5.34931e-06	0.099389	0.0323431	-0.000731695	0.000671587	0.00140328	-1.53815	26.9958	-50.2982	-8.2653	2.29376	0.220585	99.4062	9.6261	-0.356222	-0.572615	-4.97816	-1.62565	-0.445385	-4.14975	-0.221732	-2.3058	-4.88194	-5.41812	-4.57878	Normal
0.804063	63.593	0.3055	0.00191693	38.6077	0.498332	0.406948	1.5474e-05	2.47631e-05	0.0962782	0.0274359	-0.000550165	0.000496947	0.00104711	-0.508427	27.8199	-66.0208	8.48995	1.12814	0.0386916	95.9412	11.5837	0.571409	3.93682	-7.08491	3.71147	-5.25987	-5.35584	-4.63964	-2.71562	-4.93457	-3.50206	-3.90943	Normal
0.806034	83.3333	0.3155	0.000404132	59.2118	0.238894	0.446813	-7.30495e-06	-1.32453e-05	0.0504299	0.0157535	-0.00158294	0.00151213	0.00309506	-0.115232	28.6992	6.57941	5.13186	0.558473	0.00689821	95.3646	9.84766	-2.49067	1.87387	-10.9159	0.477344	-6.73677	-7.47328	-7.11273	-4.64139	-4.76479	-1.42104	-3.05072	Normal
0.806473	71.3012	0.2815	0.0072972	35.6071	0.626006	0.375353	-3.09221e-06	7.54549e-05	0.128815	0.0422138	-0.000962275	0.00108407	0.00204635	-0.244127	20.6706	-211.974	6.85588	4.05491	0.0656102	98.2093	11.0876	0.451271	1.28457	-7.63971	6.64752	0.717662	-2.25258	1.02132	-1.55478	-0.413454	-2.22995	-2.47392	Normal
0.807147	60.3318	0.3475	0.000866345	42.0084	0.11342	0.545586	7.46008e-05	-2.11811e-06	0.0901576	0.0370115	-0.00353679	0.00394027	0.00747706	0.402508	30.1813	27.3487	13.5909	17.9982	20.6034	108.59	-2.49069	-6.62995	-0.411221	-6.06402	-2.41969	-4.84844	-2.25277	-4.29044	-4.34006	-7.50757	-2.05069	-3.34386	Normal
0.807178	88.6263	0.27	0.00119965	98.8198	0.277614	0.467076	7.24801e-06	5.93977e-05	0.0772005	0.0250968	-0.00117562	0.00126821	0.00244384	0.337736	25.1307	12.9396	-13.3274	17.9706	0.350247	99.9795	8.07267	-3.81858	-5.34701	-14.2023	-4.14232	-7.89879	0.0234373	-1.20261	-0.758455	0.856928	-3.94045	-1.4305	Normal
0.808037	64	0.34	0.00143801	52.2104	0.152607	0.493042	8.04822e-05	2.47178e-05	0.0919326	0.0304387	-0.00163718	0.00205058	0.00368775	0.594615	29.7233	-5.42163	-10.0743	12.5706	6.2494	105.594	2.40928	-4.11573	0.888194	-3.37023	-2.76953	-6.49838	-0.805321	-3.79125	-4.25723	-2.70141	0.0233016	-0.713565	Normal
0.808261	31.4383	0.641	0.000540464	46.4093	0.388215	0.420163	2.56778e-05	6.63841e-05	0.0515873	0.0187255	-0.00188727	0.00171236	0.00359964	-0.509573	25.1371	9.57453	11.536	0.326093	0.185983	95.3307	5.7467	4.00411	3.03274	-5.28363	0.45068	-2.77788	-5.48778	-6.89093	-4.2658	-3.23621	-3.47014	-4.07216	Normal
0.808933	81.3008	0.292	0.00156313	48.8098	0.307483	0.436857	-0.000222496	0.000100087	0.0889248	0.0317227	-0.0031758	0.00331253	0.00648833	0.366206	21.2264	-44.3125	1.68511	3.00702	0.101546	98.4543	9.15731	-0.810911	2.30151	-3.59662	-0.349171	-1.84301	-10.7133	-4.56782	-3.24701	-5.50911	-1.38719	-4.09598	Normal
0.808996	86.8307	0.291	0.000421717	96.6193	0.0933331	0.553222	-8.95087e-06	-9.34092e-06	0.080983	0.0293219	-0.000798844	0.000962569	0.00176141	0.949264	30.6962	8.89074	24.5875	35.7809	20.8179	108.063	-3.96672	-10.0237	-5.00967	-8.7155	-3.56319	-6.63335	-3.46553	-4.16297	0.0588571	-0.183506	0.995188	-1.35174	Normal
0.809233	79.7872	0.2815	0.00109997	80.6161	0.234544	0.470026	1.37681e-05	2.56379e-05	0.098427	0.0311993	-0.000730228	0.000812449	0.00154268	0.503305	31.2146	18.5185	-65.5984	15.3562	0.0470254	99.6799	9.871	-1.25148	-2.4463	-17.6279	-1.04047	-12.4633	0.174185	-4.76439	4.07318	-1.40455	-0.808477	0.171481	Normal
0.810424	65.2174	0.314	0.00134107	87.6175	0.149645	0.471973	-2.08479e-05	1.23545e-05	0.0976489	0.0327465	-0.0015511	0.0015784	0.00312949	-0.356499	26.9864	19.6375	-47.0386	13.9642	0.233495	100.326	9.0117	-1.09972	-5.67135	-17.149	-2.45083	-8.37788	-0.830889	-4.55174	-0.692409	-0.00728366	0.173221	-1.35319	Normal
0.810515	77.0713	0.3125	0.000373717	90.8182	0.0496746	0.571421	1.0543e-05	-3.74987e-05	0.082517	0.0296777	-0.00205786	0.00221466	0.00427252	0.00673615	32.1985	7.67163	13.4063	26.9859	29.2783	108.991	-5.19503	-8.39879	-2.43046	-6.30981	-1.47113	-3.84196	-2.17945	-6.88152	0.142203	-3.70334	-3.05612	-5.59391	Normal
0.811202	69.8487	0.302	0.00461613	32.6065	0.51026	0.396785	-3.8066e-05	-6.51804e-05	0.126744	0.0382753	-0.00157222	0.00137283	0.00294505	0.0767493	25.8873	-212.4	8.47907	2.45915	0.117893	98.155	10.4326	2.13247	0.527907	-4.22951	5.15887	1.34304	-3.65266	1.19619	-1.16987	-2.8115	-2.71887	-3.69186	Normal
0.811834	90.0901	0.2785	0.00144037	59.2118	0.181737	0.46924	0.000392132	8.41491e-05	0.106626	0.0372302	-0.00351461	0.00412194	0.00763655	-0.39573	25.3077	-116.649	-26.9803	6.09438	0.312858	101.443	8.53234	-0.0822472	-0.940462	-9.51766	0.757934	-3.37593	-7.57724	-3.42462	-0.396397	-2.53228	-0.152099	-0.869622	Normal
0.812276	76.7263	0.311	0.00082326	38.6077	0.0913482	0.557361	-7.09986e-06	9.85369e-06	0.094777	0.0360081	-0.00208878	0.00205202	0.0041408	-0.523388	26.5371	23.9019	17.6788	39.9334	28.6578	109.185	-3.11106	-8.91997	-2.24723	-7.29268	-0.834493	-4.71585	-1.95381	-4.81328	-1.1161	-3.98003	-3.35073	-5.57243	Normal
0.812476	96.3855	0.2895	0.00121056	39.0078	0.256276	0.475371	-7.13769e-06	5.67892e-05	0.104028	0.035234	-0.002056	0.00222655	0.00428256	-0.60282	26.0027	-40.0732	-24.91	2.32304	0.462528	101.565	8.35715	-0.407731	-1.3146	-10.3148	-0.486646	-2.55437	-5.88405	-3.99968	-4.06923	1.08556	-0.193872	-2.49583	Normal
0.81278	64	0.3385	0.000547359	47.4095	0.0911965	0.553264	-2.31833e-06	2.83405e-06	0.0712357	0.0258908	-0.00171848	0.00145144	0.00316993	0.498908	34.7058	18.8102	15.2698	25.0423	15.9201	107.265	-2.79357	-8.1229	-2.76347	-7.03823	-2.06219	-4.80096	-1.34063	-4.21017	-3.23541	-6.7389	-0.936639	-3.92769	Normal
0.813112	81.1908	0.2735	0.00135468	32.8066	0.320958	0.472459	-5.23711e-05	-9.97696e-05	0.0729924	0.0268434	-0.00238889	0.00267531	0.0050642	0.456092	23.7605	6.78921	4.22323	4.58292	1.27102	100.5	8.72455	-5.73957	-2.93081	-2.93815	1.74155	1.48117	-7.6961	-4.05799	-1.15251	-0.168093	-4.55282	-0.665614	Normal
0.813566	99.0917	0.2905	0.00212947	38.2076	0.379027	0.436382	-1.88717e-05	6.33531e-05	0.100945	0.0362935	-0.00337118	0.00345067	0.00682185	-0.673112	24.2383	-53.5679	-1.1114	2.96344	0.0527971	98.4078	10.9574	-0.634468	3.63583	-10.9643	2.36336	-6.47445	0.824021	-2.77633	-2.86141	-3.55312	-5.79041	-1.77851	Normal
0.813982	88.1057	0.2385	0.00174729	34.2068	0.387876	0.44206	1.40649e-06	-1.47119e-05	0.0884148	0.0292878	-0.00120273	0.00148966	0.00269239	-0.95517	27.0731	-30.1021	8.12426	4.04224	1.20358	101.234	6.27572	-2.10835	3.23674	-6.66908	1.94952	-0.957756	-2.08777	-3.48273	-2.45301	-2.3326	-1.15356	-2.65902	Normal
0.814259	76.5795	0.321	0.000285078	102.42	0.0702628	0.565641	3.54974e-06	-4.29184e-05	0.0671007	0.0250546	-0.000880722	0.000866682	0.0017474	-0.60944	34.4985	11.5763	13.4396	22.9928	21.5045	107.259	-4.55277	-10.3996	-3.6044	-4.63559	-1.3778	-5.0951	0.267928	-0.137	0.030896	-3.04098	-3.74062	-5.29945	Normal
0.815425	69.4043	0.317	0.00271832	59.0118	0.214624	0.451186	-7.0631e-07	-4.75537e-05	0.113721	0.0378137	-0.00083404	0.000814449	0.00164849	-0.630417	21.0559	-56.3164	-22.8141	5.5911	0.0596497	100.031	10.2169	-0.969515	1.46564	-10.1626	-0.87286	-7.43178	-6.5606	-6.92751	-1.72827	-3.89683	0.435	-0.869043	Normal
0.816015	63.3245	0.3705	0.00047738	49.4099	0.0958025	0.556061	-2.31672e-05	-3.90977e-06	0.0794809	0.0304964	-0.00276678	0.00239486	0.00516165	-0.308867	35.2787	27.3738	15.0452	29.3854	19.4277	108.108	-3.00724	-7.04801	-1.99967	-5.91472	-2.47425	-3.74545	-1.75891	-2.59072	-1.65235	-4.19737	-7.67322	-2.03018	Normal
0.816771	64.0683	0.3275	0.00034408	47.6095	0.076035	0.56255	-2.35586e-05	6.40924e-06	0.0757301	0.0283845	-0.00180394	0.00120991	0.00301385	0.748358	30.9242	19.9488	20.5855	30.7151	19.7153	107.926	-3.15656	-7.89854	-2.9435	-6.9428	-2.06915	-4.17824	-1.2636	-3.52637	-4.46091	-3.68773	-2.53968	-1.99153	Normal
0.81738	111.214	0.267	0.000510088	54.0108	0.110809	0.561017	-3.58282e-05	-2.10702e-05	0.0852968	0.0368262	-0.0062858	0.00610981	0.0123956	-0.474277	27.3577	18.5968	12.1617	27.4706	31.9043	108.677	-3.81455	-8.09267	-1.94862	-6.98573	-2.99479	-5.97749	-3.623	-5.35549	-5.48451	-7.31291	-4.49617	-0.785766	Normal
0.817654	65.2529	0.3415	0.000570123	38.0076	0.142666	0.528017	-8.91069e-05	-1.23893e-05	0.0759811	0.0284844	-0.00173318	0.00183822	0.00357139	-0.024942	27.5609	6.545	17.9705	26.21	8.53515	106.327	0.0409115	-7.21547	-2.72376	-4.97763	-1.85024	-4.15024	-2.39246	-6.48114	-2.42978	-5.50828	-4.42347	-1.46734	Normal
0.817686	80.8625	0.3065	0.000886777	60.6121	0.0870892	0.552857	2.18719e-06	2.76301e-05	0.0943532	0.0364463	-0.00234124	0.00206661	0.00440785	0.355367	25.5214	18.6991	10.7421	39.123	29.041	108.813	-3.03479	-9.06776	-4.94778	-8.604	-5.55345	-7.83321	-4.22165	-5.97165	-4.06482	-5.30421	-2.89836	-2.0412	Normal
0.819094	81.3008	0.352	0.000615977	39.4079	0.0760587	0.570672	8.20885e-06	1.37566e-05	0.0886456	0.0351831	-0.00283806	0.00286324	0.00570131	0.051445	24.6862	24.2165	16.0861	27.4339	23.5077	109.248	-4.46389	-9.58082	-1.11766	-5.57475	-3.29953	-3.36557	-0.845191	-2.91741	-2.14664	-3.08753	-2.76771	-4.05817	Normal
0.820349	76.2389	0.351	0.000423375	127.826	0.0655457	0.567038	6.13949e-05	-9.34176e-06	0.0826284	0.0325299	-0.00194467	0.00164928	0.00359395	0.236406	22.5813	20.058	13.6003	34.762	30.3501	108.587	-3.78354	-8.35582	-3.16695	-7.81616	-2.15982	-4.18824	-2.4932	-4.43958	-0.785273	-3.37466	-4.38845	-5.17956	Normal
0.82139	70.7547	0.3455	0.00032563	102.22	0.0589268	0.567791	9.48172e-05	5.98736e-06	0.0756554	0.0268441	-0.00124826	0.00115366	0.00240191	0.285167	32.1744	10.9561	14.0748	37.0618	21.5465	108.123	-3.80248	-8.41613	-3.40202	-6.83635	-2.02086	-5.64514	-3.91371	-4.69707	-3.2704	-4.66185	-2.22171	-2.7239	Normal
0.821538	106.007	0.24	0.000356321	88.0176	0.0659994	0.561014	1.33491e-05	-7.54966e-06	0.0829544	0.0307747	-0.00202907	0.00224599	0.00427506	0.483539	28.8668	11.3857	10.4548	29.2812	27.2537	108.344	-3.79473	-10.0038	-4.84962	-9.1732	-2.96065	-3.8192	-0.847115	-1.38698	-1.02621	-1.99363	-2.45665	-1.13171	Normal
0.822716	81.3559	0.3185	0.000547235	103.021	0.0908557	0.563704	-0.000100795	6.33063e-06	0.0913108	0.0355215	-0.00131354	0.001602	0.00291554	0.36537	24.4965	6.22857	19.1887	41.7789	37.5975	109.271	-5.61205	-10.8059	-5.10759	-9.09327	-3.36077	-4.41972	-0.822282	-2.7078	1.43717	0.87765	-0.570617	-1.73819	Normal
0.823039	82.9876	0.3475	0.000625872	51.4103	0.116188	0.546811	8.08464e-05	2.58971e-05	0.0823704	0.0347181	-0.00288113	0.00330199	0.00618311	0.305773	22.7637	24.5453	21.2562	32.3967	19.5957	107.726	-1.8602	-7.58375	-3.04067	-7.85472	-2.56505	-4.94562	-2.31782	-6.32812	-3.61714	-5.2584	-4.80448	-0.85816	Normal
0.823185	59.6718	0.2005	0.00177763	35.4071	0.267461	0.480567	6.72913e-06	4.55374e-08	0.10101	0.0378397	-0.00254748	0.00286437	0.00541185	-0.0865124	26.7916	-43.6392	-3.283	16.5999	2.07282	103.289	7.35221	-4.42826	-2.51075	-3.02167	-0.587437	-2.63195	-1.46304	-3.42539	-0.906681	-2.19531	-1.08191	-0.980351	Normal
0.824586	39.9069	0.4715	0.000262059	162.032	0.0332087	0.57055	-4.52987e-06	2.35194e-05	0.0729542	0.0309852	-0.00408072	0.00322787	0.00730859	-0.191891	24.7474	12.8538	7.09609	31.261	28.577	107.95	-5.08531	-9.32295	-3.96371	-8.28895	-2.94268	-7.41789	-4.07982	-7.85805	-4.6519	-4.49635	-4.60768	-2.71154	Normal
0.825153	71.3861	0.2945	0.00136221	68.2136	0.170065	0.499822	6.12977e-07	-1.2299e-05	0.104388	0.0342357	-0.000705943	0.000974053	0.00168	-1.17855	23.5529	5.57958	-38.3834	12.1707	1.45203	104.521	5.0926	-3.78349	-4.94213	-14.2042	-0.789961	-2.96628	-4.80216	-7.14174	-4.7946	-2.091	-1.60533	-2.19251	Normal
0.825272	62.2407	0.302	0.000709018	80.6161	0.122054	0.48886	5.48602e-07	-1.26242e-05	0.0914067	0.0308639	-0.000959915	0.000817031	0.00177695	-0.330803	28.4089	17.8826	-33.5806	11.7196	0.0892155	101.112	8.91979	-2.58793	-2.6393	-14.8132	0.196215	-6.93347	1.7225	-1.99131	-0.494462	-0.690427	-0.425141	-0.555947	Normal
0.825308	72.2892	0.2925	0.00111336	34.4069	0.377773	0.460822	-2.84476e-06	-1.43973e-05	0.0707007	0.0235488	-0.00167088	0.00149341	0.0031643	0.884555	25.4959	3.4186	-1.77913	4.39603	0.815823	99.7862	8.5197	-4.26269	-1.72589	-3.9249	1.72455	2.09948	-5.95774	-4.20066	1.11326	1.85643	-3.07627	-1.27503	Normal
0.825906	89.6861	0.2005	0.000229079	174.435	0.0307082	0.587542	-4.72526e-06	-8.63664e-06	0.0803181	0.0334067	-0.00330811	0.00275799	0.0060661	0.298347	24.135	9.88919	8.53482	34.5492	45.008	109.224	-7.07184	-9.05652	-2.65682	-7.11131	-1.4393	-5.6827	-2.60126	-4.18378	-2.1921	-3.4535	-1.46377	-2.80606	Normal
0.82596	82.4742	0.288	0.00267836	38.4077	0.341536	0.425869	1.99634e-05	-3.57436e-05	0.105599	0.0374356	-0.00219558	0.00161497	0.00381055	0.799891	24.7924	-77.5629	8.99278	3.06971	0.30577	98.3224	10.4234	-0.140108	2.91441	-4.46878	0.971378	-2.34038	-4.0924	-4.85556	-3.50789	-0.646168	-1.94664	-2.22743	Normal
0.826199	83.9161	0.3355	0.000829542	47.0094	0.0936961	0.546886	2.37462e-05	8.17678e-06	0.0860014	0.0299393	-0.00172516	0.00183486	0.00356002	0.373996	28.0473	17.5912	9.30738	28.4627	19.5773	107.914	-1.86606	-8.81299	-4.23393	-8.55337	-1.07963	-8.56804	-1.65374	-3.02716	-5.01475	-3.11786	-3.48172	-5.85182	Normal
0.826455	83.4492	0.316	0.000536338	113.223	0.0643541	0.565484	6.49043e-05	3.49987e-06	0.0897187	0.0356169	-0.00311505	0.00232484	0.00543989	0.431719	25.0324	7.69017	19.9328	44.0404	40.5265	109.151	-6.27065	-11.3285	-5.60171	-8.86121	-3.09116	-4.70297	-1.69835	-3.8211	-0.136322	-0.188986	-1.43093	-4.02498	Normal
0.828167	79.8935	0.28	0.00191079	84.0168	0.252085	0.465158	-7.24627e-08	3.39162e-05	0.105513	0.0335303	-0.000887398	0.00079473	0.00168213	0.326389	28.4352	19.0405	-76.5532	16.6005	0.0758177	100.089	9.5913	-0.349999	-3.54671	-16.6978	-1.9578	-11.4159	-1.29745	-4.36501	1.58418	-0.559687	-0.607152	0.600487	Normal
0.828239	80.8081	0.307	0.000341697	148.43	0.0899314	0.556869	-1.56367e-06	1.53804e-08	0.0832121	0.030963	-0.00114034	0.00106552	0.00220586	0.00422618	27.497	8.794	13.9243	40.1291	29.5723	108.126	-3.62686	-10.1302	-4.81353	-10.4303	-3.29832	-8.69556	-4.63998	-6.412	-3.90938	-4.7474	-3.37828	-1.31935	Normal
0.828476	76.7263	0.299	0.000475798	38.4077	0.0649869	0.565166	-0.000146462	1.00469e-05	0.0858697	0.0309627	-0.00099713	0.00117323	0.00217036	-0.530096	27.1799	17.7784	12.9704	33.7677	25.3336	108.862	-3.58194	-8.84621	-2.39871	-7.27357	-0.812139	-4.61995	-1.23925	-5.29447	-0.305477	-2.86164	-3.37463	-4.40213	Normal
0.828631	93.9702	0.2745	0.00214151	46.0092	0.363616	0.438793	2.20282e-05	3.29978e-06	0.0949064	0.0330241	-0.00244029	0.00257156	0.00501185	-0.670552	25.4975	-30.3351	-0.991775	2.73427	0.558253	99.6229	8.73213	-1.64516	1.83905	-6.70894	-2.72937	-5.76435	-6.63825	-6.01912	-3.86463	-4.52016	-1.68331	-4.6768	Normal
0.829015	101.18	0.226	0.00175467	70.8142	0.20189	0.446011	-3.37523e-05	-1.15055e-05	0.0983693	0.0327539	-0.00192353	0.00207077	0.0039943	-0.491161	25.9558	-12.7577	-35.0293	4.19761	0.216091	99.6273	9.45691	-1.79397	0.950681	-7.84024	-2.98879	-6.515	-8.16323	-5.88104	-3.57601	-3.76878	0.800372	-2.43561	Normal
0.829035	58.0552	0.3355	0.00175291	59.6119	0.265698	0.480429	4.38696e-06	-1.67061e-05	0.101614	0.0326743	-0.00139904	0.00147618	0.00287522	-0.836434	28.7539	-16.8074	-19.819	9.81401	0.74867	101.473	9.33198	-3.31469	-1.6688	-11.9175	-3.77137	-2.61885	-3.28617	-4.18465	-3.00545	-2.12237	-2.37156	-4.07245	Normal
0.831686	90.6344	0.3315	0.000410216	89.2178	0.0549579	0.568422	1.87008e-05	1.66663e-05	0.0825624	0.0335919	-0.00285715	0.00292326	0.00578041	0.0240535	22.2713	11.9644	0.559049	28.6829	36.2256	108.795	-4.67705	-8.00937	-2.71384	-7.83791	-5.08907	-6.5281	-3.17953	-5.23881	-2.83783	-3.51638	-4.12282	-2.11337	Normal
0.832126	63.358	0.3875	0.000540827	87.0174	0.0938353	0.553786	1.36067e-05	1.37039e-05	0.0901442	0.0305856	-0.001913	0.00169947	0.00361248	0.0286961	37.6756	7.83431	-30.7701	30.1065	25.2414	108.653	-3.3295	-8.65909	-3.77174	-9.93172	-5.41498	-6.49171	-4.59976	-6.06072	-4.16966	-4.93927	-1.34166	-1.36233	Normal
0.832708	58.9971	0.3395	0.00290517	50.4101	0.254611	0.422373	-0.000416831	1.2218e-05	0.100045	0.0302993	-0.000726879	0.000675797	0.00140268	0.265927	27.3621	-64.7811	-2.73153	3.81187	0.106437	97.5214	10.7106	1.61383	1.83154	-7.85794	0.496932	-5.74662	-5.76211	-4.4468	-4.36392	-3.76036	-3.79115	-2.67535	Normal
0.834477	65.3595	0.343	0.00183144	40.8082	0.329926	0.431834	-4.09467e-05	3.46008e-05	0.0792887	0.026953	-0.00109418	0.00106547	0.00215965	-0.104484	19.8425	-9.93165	5.29302	3.3399	0.25435	97.1812	10.6281	-2.76818	4.27763	-3.79681	-0.935115	-3.5453	-4.39617	-3.8926	-5.23677	-1.0189	-1.16255	-3.8488	Normal
0.834782	120	0.2005	0.000699192	45.209	0.369974	0.432727	2.82167e-06	3.77338e-05	0.0546695	0.0186727	-0.000858794	0.000878912	0.00173771	-0.665313	19.1603	14.8053	6.38167	1.47592	0.0591647	95.424	9.43557	0.176442	0.25489	-8.86672	0.259849	-4.11936	-7.14319	-4.64615	-3.06556	-5.18514	-3.7303	-2.01626	Normal
0.835244	70.6714	0.3235	0.000197821	152.03	0.0499118	0.571532	4.00946e-05	-3.73604e-05	0.0700548	0.0271984	-0.00260355	0.00245662	0.00506018	0.394514	36.7955	8.52675	8.73108	34.1638	29.3197	107.663	-4.13495	-9.82418	-2.73101	-6.96524	-2.3078	-5.70478	-2.20649	-3.9594	-3.73029	-2.18306	-0.26614	-1.52531	Normal
0.835916	88.1705	0.295	0.000620617	89.2178	0.102331	0.560556	2.55575e-06	2.41667e-06	0.0847013	0.0331058	-0.00203166	0.00257341	0.00460508	0.797292	29.2806	13.7496	24.6446	39.2892	28.3562	108.649	-4.06462	-9.84104	-3.9205	-7.64221	-1.81911	-5.34664	-1.59714	-4.0551	-1.02322	-0.117619	1.58246	-0.587803	Normal
0.836012	37.4883	0.2005	0.00120585	245.449	0.31184	0.530462	2.88847e-05	1.17255e-05	0.116952	0.037015	-0.00141912	0.00145955	0.00287867	0.0155533	29.506	3.38814	10.7581	-8.85097	31.9779	109.645	-6.65877	-13.2401	-1.08748	-1.94618	-8.35774	-9.26604	0.752276	-1.52568	-5.5748	-6.12671	0.754969	-1.23746	Normal
0.836182	63.6267	0.3615	0.000643168	51.2102	0.0932422	0.556243	1.11519e-05	-2.82145e-06	0.0835687	0.0327677	-0.00335418	0.00346664	0.00682082	-0.241201	30.3166	26.5855	16.788	30.8156	24.075	108.404	-2.9442	-7.14121	-2.14641	-6.17892	-1.63923	-4.84467	-1.25065	-2.46411	-1.3527	-6.23361	-7.11982	0.704857	Normal
0.836817	74.0741	0.292	0.00237975	35.007	0.322949	0.422325	2.0068e-05	-8.58709e-05	0.104302	0.035772	-0.00172205	0.00129133	0.00301339	0.942779	26.2491	-69.7255	5.78972	3.77518	0.163519	98.1932	10.5464	-0.298683	2.39232	-4.30386	0.963545	-1.94312	-3.90959	-4.63656	-3.04815	-1.5622	-2.9299	-2.93481	Normal
0.837253	89.4855	0.2465	0.00222979	38.8078	0.376079	0.44992	-0.000282576	-3.51184e-05	0.109917	0.0377288	-0.00178034	0.0017868	0.00356714	-0.826306	23.0797	-81.4388	13.2368	10.9523	2.47287	102.931	6.93283	-3.98801	1.92207	-4.71202	3.49055	-1.57734	-2.53834	-4.93247	-3.65372	-2.58236	0.100833	-3.67213	Normal
0.838792	90.2256	0.2805	0.00150138	59.6119	0.183946	0.477051	3.77184e-06	0.00011016	0.110666	0.0388534	-0.00297624	0.00376406	0.0067403	-0.57041	24.4733	-49.955	-51.3983	4.51209	0.190222	101.381	9.35283	-0.618577	-0.441207	-12.1507	1.97769	-3.55096	-6.58119	-3.46053	-0.841171	-1.36326	0.513429	-1.54061	Normal
0.838823	32.5115	0.9235	0.00022322	94.0188	0.0602954	0.566073	-1.26272e-05	1.25076e-05	0.0642151	0.0241095	-0.000508163	0.000594762	0.00110292	0.115007	28.6385	12.638	15.9343	27.0269	21.7057	106.996	-4.22262	-9.79274	-3.80453	-7.34257	-1.33531	-4.2746	-1.02695	-3.70756	-3.04855	-4.05942	-2.60934	-3.10066	Normal
0.839087	58.2242	0.2965	0.00325963	36.0072	0.553004	0.389746	3.35903e-06	4.12963e-05	0.116534	0.0321213	-0.0010058	0.00122325	0.00222905	0.115712	30.566	-203.582	6.84071	3.09942	0.0763123	96.5284	11.3704	0.3683	2.93889	-3.9872	6.33842	2.59332	-4.97313	0.573826	-0.600641	-3.39931	-4.67752	-2.5248	Normal
0.839116	76.7754	0.353	0.000243198	93.8188	0.0514766	0.578728	3.18218e-06	1.67497e-05	0.0800561	0.0296738	-0.000835073	0.00092166	0.00175673	-0.433141	22.8044	9.37781	5.48099	37.2061	39.2142	108.859	-6.66297	-10.0072	-4.13058	-7.91023	-3.81062	-7.04002	-3.7372	-6.82706	-3.94183	-5.29759	-3.0642	-3.47434	Normal
0.840751	30	0.336	0.000226225	79.0158	0.0880871	0.568621	-7.25431e-07	1.19981e-05	0.0675101	0.0215241	-0.000385865	0.000485046	0.000870912	0.310531	40.7754	5.03126	-1.50169	24.9444	28.6583	107.319	-6.28431	-10.5741	-5.06738	-10.6901	-6.51391	-10.3001	-6.12065	-6.51261	-2.27588	-2.20102	0.66885	-1.54014	Normal
0.841534	64.3087	0.319	0.00177369	78.0156	0.244319	0.461505	4.09381e-07	3.31263e-05	0.107163	0.0362625	-0.00153875	0.00152389	0.00306264	-0.0900939	23.3069	16.015	-64.5505	16.0398	0.137978	100.405	9.47154	-1.08525	-4.14608	-17.1295	-2.21885	-10.2023	0.588112	-5.39369	-0.941227	0.0203957	1.06135	-1.03128	Normal
0.84181	77.5695	0.3075	0.000365563	99.82	0.0670112	0.561802	-2.46015e-05	-5.64424e-05	0.0755415	0.0303605	-0.00199549	0.00158397	0.00357946	-0.198496	30.1073	19.1013	16.7726	19.1815	20.0776	107.793	-3.23827	-9.63499	-3.232	-4.29749	-1.18312	-5.14737	-0.506209	-0.992006	-0.0668086	-2.82155	-3.83166	-5.14611	Normal
0.841996	89.0869	0.265	0.000881711	36.0072	0.454469	0.410853	5.52871e-05	4.57125e-06	0.0523051	0.0176209	-0.000754309	0.000911248	0.00166556	0.275119	24.5221	13.5695	4.84987	0.633709	0.00182252	91.156	11.8196	3.39287	4.77153	-5.55444	1.43135	-5.36363	-6.46788	-6.14014	0.6762	-2.95185	-0.203884	-3.9321	Normal
0.842669	52.0156	0.5775	0.00028454	39.6079	0.27608	0.49042	-8.92728e-06	-0.000160454	0.0436967	0.0151596	-0.00335383	0.00333367	0.0066875	0.237101	38.6622	2.247	0.742337	4.34625	3.8041	101.487	0.580165	-5.40061	2.59863	-0.659752	1.08343	-2.59761	-2.97825	-5.29515	-3.54224	-4.52184	-2.1213	-2.07698	Normal
0.843066	84.7458	0.2005	0.000235883	129.826	0.0803634	0.559875	-6.9425e-05	-9.19372e-06	0.0692274	0.0236924	-0.000761181	0.00070561	0.00146679	0.236097	33.4643	6.30437	16.154	28.1953	14.6634	106.947	-3.3676	-11.0578	-4.77983	-8.63604	-3.40331	-5.72898	-4.12029	-4.41525	-5.2584	-5.64595	-2.8557	-2.61334	Normal
0.843263	69.1244	0.32	0.000478427	62.8126	0.0670458	0.562567	-4.11347e-05	-1.22883e-05	0.0808736	0.0350856	-0.00324737	0.00211389	0.00536126	0.271378	20.6761	9.54877	16.6598	48.4036	31.973	108.264	-3.76584	-9.97351	-4.12816	-5.81238	-2.24892	-7.35988	-4.81642	-2.55003	-3.51555	-4.93146	-3.042	-2.8878	Normal
0.843303	32.5556	0.334	0.000157764	174.635	0.0413408	0.582447	-1.10847e-06	-2.21372e-08	0.0661045	0.0227327	-0.000503876	0.000444752	0.000948628	0.180556	30.0837	3.53437	11.2719	25.7542	30.4779	107.716	-8.66385	-10.8549	-5.00029	-7.54563	-3.97194	-6.89506	-3.87256	-4.70043	-2.98579	-3.66553	-2.28439	-3.06983	Normal
0.843388	76.7754	0.332	0.000444152	68.2136	0.101718	0.541338	1.05295e-06	2.54968e-05	0.079719	0.02969	-0.00257002	0.00261276	0.00518278	-0.172581	33.2057	19.4228	10.375	24.8192	17.6568	107.574	-2.21271	-7.1187	-2.05397	-6.65791	-2.80301	-6.92397	-4.91607	-3.49925	-3.10548	-3.13165	-4.00163	-4.72894	Normal
0.84499	79.3651	0.303	9.02241e-05	295.659	0.0367979	0.588906	-1.82813e-06	-8.94907e-06	0.0464552	0.0183068	-0.00072338	0.000840251	0.00156363	-0.205412	24.5409	0.651254	5.10674	13.6934	29.2097	105.198	-11.5211	-11.6785	-8.02164	-11.0853	-5.56365	-6.20426	-3.70941	-6.88554	-3.80773	-3.01234	0.0712392	-0.449953	Normal
0.845575	79.1035	0.2855	0.00117493	31.4063	0.306193	0.47916	-0.000225399	-3.46572e-05	0.069752	0.0250406	-0.00241761	0.00236543	0.00478304	0.710849	29.4758	8.16771	-5.17776	5.07912	0.690139	99.4012	10.1117	-5.20423	-3.24889	-4.34331	1.59151	2.95721	-8.61811	1.44082	-0.947073	1.89663	-2.79793	0.909975	Normal
0.845807	68.8863	0.3855	0.000442312	59.6119	0.0691775	0.5658	2.02792e-05	-2.34253e-05	0.0925329	0.0354002	-0.00470859	0.00434664	0.00905523	-0.217692	29.9761	20.8171	17.7834	32.2315	30.2903	109.271	-3.41495	-8.84937	-2.87823	-5.36465	-1.34846	-5.31094	-2.27274	-4.44468	-2.01806	-4.87938	-2.35363	-2.06718	Normal
0.846147	85.4701	0.2555	0.00148139	35.8072	0.233561	0.439656	-8.19376e-05	-3.97191e-05	0.0897134	0.0315077	-0.00398461	0.00372101	0.00770562	0.157274	24.2533	-53.6572	0.826453	0.533526	0.00430423	96.2705	12.4521	-1.98774	6.95428	-10.9485	6.13024	-7.84514	-5.18081	-10.4485	-1.41184	-6.61275	4.53684	-7.29906	Normal
0.847087	63.8638	0.3335	0.000463256	42.2084	0.0750573	0.556211	8.68287e-05	-4.56756e-06	0.0757	0.0277252	-0.00191381	0.00185994	0.00377375	0.606782	32.7912	21.1753	15.5997	28.3579	16.7962	107.697	-2.85394	-8.18353	-3.26186	-7.13151	-2.56045	-5.05826	-1.27918	-4.37026	-3.95348	-5.55535	-2.19036	-3.47154	Normal
0.847344	87.7193	0.239	0.00186855	37.0074	0.40471	0.440825	-4.30441e-05	-1.52492e-05	0.0872073	0.0302422	-0.00124362	0.00171456	0.00295819	-1.02422	26.7722	-24.6361	9.9078	4.51609	1.29376	101.19	6.25269	-1.96421	2.93276	-6.00798	1.4671	-0.730665	-2.24133	-3.45662	-2.12418	-2.69296	-1.26498	-2.18502	Normal
0.847439	91.3938	0.27	0.000901325	94.0188	0.225361	0.476439	-7.70866e-06	3.30767e-06	0.0824215	0.0258025	-0.00125895	0.00119441	0.00245336	0.202304	31.243	13.413	-36.3096	18.616	0.594853	100.714	8.06499	-3.96348	-6.27653	-12.676	-4.62887	-7.14238	-1.84672	-0.454358	0.0653588	2.00046	-3.07042	0.458089	Normal
0.848296	80.591	0.281	0.00131497	79.0158	0.216778	0.460215	1.60909e-05	-3.54252e-06	0.100484	0.0326746	-0.000775014	0.00087439	0.0016494	0.420894	30.0513	19.487	-74.3494	17.106	0.0540813	99.8063	9.56754	-0.970258	-3.03495	-16.8561	-1.74182	-11.7463	0.0358273	-4.21645	3.04121	-0.9002	-0.742428	0.371923	Normal
0.849257	75.3296	0.3305	0.000450274	61.4123	0.0740241	0.560748	-3.23448e-06	-3.74799e-05	0.0775078	0.0283642	-0.00124339	0.000958375	0.00220176	-0.626592	30.9606	14.0979	11.437	19.0569	19.1334	108.109	-3.83711	-7.94359	-2.42221	-7.37341	-3.46504	-7.23433	-2.3556	-5.53899	-4.32766	-6.5873	-5.30266	0.361764	Normal
0.849484	59.4648	0.2005	0.00167441	38.4077	0.232907	0.482319	6.51113e-06	1.03981e-07	0.102116	0.0394141	-0.00310043	0.00316968	0.00627011	-0.0752187	25.7138	-41.9028	-3.16959	16.4773	2.08532	103.317	7.38039	-4.30328	-2.44203	-2.92306	-0.451019	-2.50569	-1.31952	-3.23595	-0.824732	-2.07135	-1.02154	-0.875304	Normal
0.849569	80.0534	0.2825	0.00141668	77.8156	0.206055	0.468933	-5.69661e-06	2.46751e-05	0.104429	0.0339585	-0.00111006	0.000996078	0.00210614	0.388098	28.5015	21.7513	-76.6875	15.4995	0.0516872	100.066	9.80913	-0.875672	-2.78068	-17.4932	-0.971247	-11.8479	-0.61249	-4.64069	2.34047	-0.916543	-0.27121	0.0618268	Normal
0.850145	84.8656	0.31	0.000598282	51.6103	0.093531	0.559928	4.97235e-07	-1.73189e-05	0.0860062	0.0312992	-0.00250425	0.00228287	0.00478713	-0.204113	33.8547	16.5791	14.8912	33.5055	27.499	108.859	-3.91704	-7.73605	-2.34375	-6.29014	0.736369	-2.0102	-1.83125	-5.03372	-0.00924126	-8.12157	-4.86765	-3.00596	Normal
0.851034	76.3359	0.343	0.000240827	92.8186	0.0481549	0.578002	-3.69948e-05	-2.80296e-06	0.0809597	0.0303775	-0.000929165	0.00104188	0.00197104	-0.426111	22.4764	8.17367	7.32025	38.6236	40.5397	108.937	-6.70184	-10.0957	-4.19789	-7.99548	-3.92013	-6.31206	-3.36652	-6.63578	-3.62157	-4.74301	-2.37836	-3.51976	Normal
0.854903	33.67	0.875	0.00014566	99.0198	0.0501855	0.591559	-9.29629e-07	6.66352e-06	0.0728578	0.0262888	-0.000932915	0.000814176	0.00174709	0.304184	30.5014	8.6895	6.58351	13.6744	34.7229	108.688	-9.12836	-8.69314	-5.13893	-6.37722	-3.01759	-3.20889	-0.0682558	-2.08886	0.059715	-3.25047	-4.02867	-6.34215	Normal
0.855017	82.1918	0.3645	0.000353891	95.4191	0.0880083	0.556807	-1.35968e-05	-1.26679e-05	0.0776717	0.032413	-0.00256467	0.00240728	0.00497195	-0.0275864	23.159	20.7353	20.5703	37.3578	19.5025	107.864	-2.99623	-9.00339	-3.63483	-7.51538	-2.28239	-3.95575	-1.03707	-3.19636	-0.00813472	-2.0077	-1.56456	-3.92767	Normal
0.856176	65.2884	0.351	0.000199824	167.033	0.0638317	0.567035	-1.35469e-06	9.48784e-06	0.0626636	0.0237004	-0.000391912	0.000406623	0.000798535	0.455198	26.2808	10.9947	14.1193	27.9086	21.1226	106.919	-4.91925	-9.77228	-4.68166	-7.70916	-1.72964	-5.03501	-2.21948	-3.35788	-3.49313	-5.35002	-2.74928	-3.66075	Normal
0.857595	65.2529	0.3175	0.00174674	78.0156	0.245764	0.468452	8.86088e-05	1.94691e-05	0.108746	0.0368746	-0.00160743	0.00163031	0.00323775	-0.346044	24.9078	19.2414	-81.5715	17.8513	0.299803	100.911	9.08383	-0.915622	-5.40072	-15.6834	-2.8879	-9.3904	-0.397177	-3.48611	-0.636109	0.290554	0.624585	-0.936221	Normal
0.857615	71.3012	0.2845	0.00631587	34.0068	0.662867	0.37574	-3.25023e-06	3.10422e-05	0.125531	0.0411669	-0.00071361	0.000873466	0.00158708	-0.344565	19.7694	-187.316	7.91476	3.32507	0.0445416	97.4947	11.8338	-1.50404	3.58698	-9.88757	10.6139	0.825521	-2.24792	1.28168	2.64702	-2.39811	-3.42946	-2.33464	Normal
0.85774	70.34	0.322	0.000286214	123.225	0.0567064	0.57095	-1.46724e-06	2.35795e-05	0.0775918	0.0283074	-0.00259513	0.00207094	0.00466607	-0.301204	29.5301	11.3334	9.60827	31.5594	25.8871	108.398	-4.55038	-8.70013	-3.5578	-7.59212	-2.40773	-6.54989	-2.72658	-4.87187	-3.75969	-3.55749	-1.41822	-4.98122	Normal
0.857943	79.1557	0.3095	0.000477461	88.0176	0.0678993	0.549548	0.000112996	-3.73832e-06	0.0861298	0.0326214	-0.00198596	0.00245294	0.0044389	-0.0204324	24.2666	20.0624	17.7349	29.5436	18.8679	108.049	-1.73847	-8.17182	-3.67103	-7.51719	-1.80812	-5.31735	-2.54355	-8.18665	-0.233505	-3.67201	-1.06268	-2.26001	Normal
0.858772	80.9171	0.314	0.000811104	50.4101	0.189421	0.549775	5.40119e-05	7.14297e-06	0.0906378	0.0341276	-0.0040031	0.00461797	0.00862107	-0.191037	34.0465	13.9404	11.727	20.6458	29.6179	109.113	-4.71445	-6.43783	-1.61499	-6.07264	-2.60042	-6.56526	-4.79184	-7.21495	-4.52676	-7.34524	-4.30445	-4.93205	Normal
0.860509	31.9149	0.7695	0.00055092	59.6119	0.10719	0.560613	3.47862e-05	1.77226e-05	0.0893594	0.0354018	-0.00261148	0.00342079	0.00603227	-0.172503	29.6047	13.3504	5.31227	31.6039	31.9189	108.942	-3.51696	-7.88802	-2.50251	-8.12886	-3.54837	-6.62172	-3.1283	-6.73728	-4.77159	-2.65956	-2.71569	-3.28518	Normal
0.861392	71.7703	0.285	0.00455721	34.4069	0.655219	0.389323	-5.24882e-06	5.95673e-05	0.133446	0.0448237	-0.00111472	0.00112672	0.00224145	-0.268288	18.7768	-236.744	7.01734	4.4406	0.083262	98.4464	11.1142	0.103832	1.39137	-6.53358	6.29027	1.72086	-1.97226	1.6193	-0.817059	-0.563701	-2.74158	-2.33136	Normal
0.864357	120	0.2005	0.0011267	41.0082	0.370046	0.414413	-2.81469e-06	1.63901e-05	0.0538971	0.0189413	-0.000848337	0.00081712	0.00166546	-0.323411	18.3309	16.9866	6.07121	1.41409	0.0583487	95.1379	9.25139	-0.0154695	0.0514938	-8.77874	0.0971634	-4.03322	-7.80945	-5.12415	-3.10035	-5.80556	-3.8609	-2.07916	Normal
0.864717	94.9367	0.28	0.00042831	95.6191	0.0984101	0.56129	-7.89173e-06	1.39719e-06	0.0721348	0.03026	-0.0038371	0.00380222	0.00763931	0.397509	27.605	20.8289	18.2829	28.7944	17.9581	107.767	-3.51665	-7.55719	-2.54356	-7.16195	-1.3226	-5.79257	-2.63921	-3.31552	-0.401794	-1.0308	0.222378	-2.01491	Normal
0.865535	62.9591	0.3705	0.000413063	63.0126	0.0942302	0.562013	8.61829e-06	-8.09937e-06	0.078145	0.030376	-0.00181419	0.00198185	0.00379603	-0.0785326	28.3964	19.2058	16.2823	29.9958	21.6748	108.13	-3.25167	-7.76366	-1.85388	-6.89787	-2.94263	-6.75701	-3.65076	-4.25141	-0.923445	-3.22584	-4.45494	-1.8572	Normal
0.865767	64.7249	0.464	0.00105242	43.4087	0.381619	0.429251	-4.69275e-05	-3.52566e-06	0.0676247	0.0235061	-0.00112785	0.000994043	0.0021219	-0.374996	19.2729	10.7808	8.64123	2.18307	0.104997	96.9351	9.32678	-0.738947	0.623644	-7.79672	-1.06657	-5.99054	-5.61267	-5.47735	-4.20887	-3.53567	-1.88268	-1.77363	Normal
0.865967	101.351	0.2625	0.0010292	35.4071	0.358782	0.449017	2.85526e-05	0.000129613	0.0742891	0.0246237	-0.00249491	0.00273362	0.00522853	-1.27397	35.1053	-19.1784	5.54332	2.60161	0.0495814	97.3187	10.3941	-0.60713	2.37732	-9.64669	1.21307	-4.75788	-2.42627	-2.12655	-3.68051	-1.6657	-2.92686	-1.80827	Normal
0.866361	70.8383	0.424	0.00390285	35.4071	0.63669	0.386754	-2.47388e-06	1.33525e-05	0.12744	0.0418779	-0.000879891	0.00105031	0.0019302	-0.48857	20.4402	-202.894	6.9933	3.83213	0.0794428	98.1012	11.0141	0.320543	0.804183	-6.35891	6.39144	2.33497	-3.08097	2.5067	-0.912755	-1.44542	-1.97184	-3.49347	Normal
0.868034	46.0476	0.6445	0.00100758	49.2098	0.329393	0.426495	-8.88008e-06	0.000108565	0.0615638	0.0231939	-0.00162729	0.00200165	0.00362894	-1.01809	22.7085	12.3199	12.8968	1.58959	0.154538	96.9253	7.60595	-0.387924	2.95314	-3.72296	-0.388884	-3.88823	-6.56042	-5.60737	-2.92641	-3.76721	-1.10509	0.339373	Normal
0.868062	79.6284	0.291	0.000816378	39.4079	0.165235	0.541843	5.6301e-05	-7.13588e-06	0.0867832	0.0355309	-0.00272011	0.00353003	0.00625013	-0.131575	21.3914	16.9881	7.74652	20.7017	18.5861	108.254	-2.40322	-5.78344	-2.44732	-3.41373	-0.1718	-3.48833	-3.03284	-6.6263	-3.02578	-3.88304	-3.14449	-3.34699	Normal
0.868874	120	0.2005	0.00052148	58.2116	0.0865929	0.568724	1.3813e-06	-1.40935e-05	0.0948658	0.0378544	-0.00185621	0.00186217	0.00371838	-0.198128	28.6974	14.6484	3.62127	29.7827	42.9275	109.875	-4.84218	-6.30993	-0.0823462	-4.93329	-1.64065	-5.17192	-3.81753	-5.0008	-3.85548	-5.50896	-1.33236	-2.90921	Normal
0.869677	78.7919	0.319	0.000661961	62.8126	0.087642	0.544729	-8.59918e-07	-2.15695e-05	0.102232	0.038713	-0.00222709	0.00205662	0.00428371	0.014187	28.726	19.9948	7.74815	28.938	21.7729	108.898	-1.37413	-7.56957	-3.11036	-6.31665	-3.01384	-7.26307	-4.69719	-5.79686	-2.93698	-3.51416	-2.31625	-4.696	Normal
0.86985	92.1659	0.282	0.000616723	46.2092	0.316452	0.454865	0.000159576	7.50666e-05	0.0609411	0.0234212	-0.0016106	0.00194567	0.00355627	-0.120377	20.911	19.5717	15.3779	3.08681	0.213828	98.0946	7.13636	-0.554544	0.963473	-5.34271	-1.38998	-5.03731	-6.94406	-5.50608	-3.1095	-3.94273	-0.959647	-0.363251	Normal
0.8699	80.8625	0.294	0.00113976	54.811	0.0974064	0.555024	1.0459e-06	1.6882e-05	0.0976585	0.0373042	-0.00174068	0.00170734	0.00344802	0.00528354	24.293	18.4497	17.1099	35.5682	28.5381	109.367	-3.29112	-7.92339	-3.56643	-6.87329	-2.84365	-5.84643	-5.05181	-4.74216	-1.57281	-5.71068	-3.42319	-3.36197	Normal
0.870749	57.5264	0.318	0.000464897	46.8094	0.256665	0.476371	-1.90271e-07	4.09314e-05	0.047053	0.0153946	-0.0014829	0.00175896	0.00324186	-0.930302	28.7154	14.7972	4.19936	2.93327	0.362981	97.532	8.15906	-4.02474	-4.69698	-7.55089	4.52214	-2.68855	-6.32707	-3.28637	-4.57584	-7.65309	-1.8363	-5.02947	Normal
0.871612	82.0793	0.356	0.000719808	45.8092	0.0923369	0.55788	2.16059e-05	1.74554e-05	0.0990618	0.0386082	-0.00220228	0.0023741	0.00457638	-0.0334741	25.904	18.9168	23.096	42.9987	31.1295	109.503	-3.66035	-8.45576	-4.06784	-7.75253	-3.77575	-6.56645	-3.19971	-5.30774	-1.27274	-4.37964	-4.02163	-6.2113	Normal
0.872017	59.23	0.387	0.000591481	61.6123	0.0683907	0.556085	2.00435e-05	5.67269e-05	0.091097	0.0321569	-0.00207252	0.0021254	0.00419792	0.0227371	36.1425	10.2921	-18.2146	30.4725	23.1938	108.82	-2.90837	-7.97517	-2.99539	-7.9696	-3.89816	-6.04371	-4.17401	-6.35676	-2.61154	-6.15367	-0.829518	-1.25967	Normal
0.872705	90.3614	0.247	0.00229046	33.8068	0.347929	0.449764	3.21783e-08	-1.60506e-05	0.113014	0.0403191	-0.00209335	0.00219306	0.00428642	-0.690167	21.8359	-74.0482	9.38519	10.8161	2.63395	103.193	6.65384	-3.65736	2.15374	-5.97435	3.35558	-0.789975	-2.39248	-4.06885	-2.82783	-2.46382	-0.252273	-3.26431	Normal
0.873068	62.8931	0.3715	0.00070109	50.4101	0.113135	0.553063	2.00255e-05	1.21858e-05	0.0929499	0.0334188	-0.00203583	0.0024093	0.00444513	0.421451	34.3439	16.2662	16.5344	34.8774	26.9994	108.982	-3.37112	-7.8685	-2.3199	-5.93054	-1.78508	-5.61483	-5.02541	-7.3189	-5.85657	-6.06941	-1.1085	-2.6153	Normal
0.874013	64.5508	0.3075	0.00259048	45.6091	0.390231	0.402751	-2.40974e-05	-8.49108e-06	0.107476	0.0321642	-0.000608854	0.000621493	0.00123035	-0.422854	24.1153	-98.1429	10.2954	1.45277	0.0788611	96.6341	11.3383	0.298962	4.5132	-5.63168	1.68551	-5.26431	-5.29731	-5.78989	-1.71313	-4.63092	-2.00395	-4.45671	Normal
0.874423	90.7716	0.3275	0.000278571	172.835	0.0633485	0.580737	1.45323e-05	-5.53231e-05	0.082921	0.0319773	-0.00251492	0.00182795	0.00434287	0.263961	30.8765	6.55867	1.14869	26.6546	44.3428	109.045	-7.7294	-11.0849	-5.45576	-8.19419	-2.62744	-6.45086	-2.75184	-4.84519	-0.526346	-1.95714	-2.29621	-3.85885	Normal
0.875053	64.7598	0.3385	0.00228969	41.0082	0.170991	0.476278	0.00012365	0.000192057	0.102968	0.0346427	-0.00178457	0.00227978	0.00406436	0.0153755	29.4102	-11.4428	-14.7757	12.5853	6.17092	105.749	2.5333	-4.07395	-0.077585	-5.71854	-0.946125	-8.0423	-4.29701	-3.89087	-5.45313	-4.71409	-0.506919	-2.15159	Normal
0.875136	88.1057	0.296	0.0013613	90.8182	0.141891	0.549049	-0.000162207	-3.10619e-05	0.0930915	0.0366635	-0.00171862	0.00175125	0.00346987	0.568045	25.7965	15.1936	23.391	41.5608	30.3381	108.89	-3.5945	-9.87842	-4.30692	-9.09379	-3.92324	-5.59199	-2.05927	-4.19285	0.753175	0.167916	2.12638	0.429541	Normal
0.875824	68.9259	0.2945	0.000336951	94.0188	0.0532589	0.582124	-2.12144e-05	-1.72097e-06	0.0940881	0.0349365	-0.000766096	0.000967562	0.00173366	0.137008	27.1271	14.3118	18.8402	32.3891	39.5376	110.138	-6.07554	-8.37473	-3.04645	-6.64833	-1.93028	-4.88973	-2.03337	-3.49881	-0.634333	-4.22501	-1.90274	-0.522431	Normal
0.875886	50.3145	0.3585	0.00140156	47.0094	0.279958	0.435608	-4.15081e-06	-3.08499e-05	0.0763904	0.0224206	-0.000974323	0.00100036	0.00197469	-0.326532	30.0247	-10.4688	-4.77582	1.32874	0.00188093	95.7822	11.6618	-1.78589	4.83158	-10.9176	1.35921	-9.92729	-6.65073	-10.0682	-1.57371	-5.62837	1.55803	-4.80926	Normal
0.876096	85.592	0.323	0.00056558	44.0088	0.105749	0.556042	-4.4486e-06	-3.26294e-05	0.083551	0.0293448	-0.0024192	0.00201644	0.00443564	-0.149633	34.6717	15.8128	14.7881	31.8534	24.0631	108.435	-3.29584	-8.25386	-3.05522	-5.73252	0.0714597	-3.72965	-1.81909	-5.26036	-1.76306	-9.2483	-3.36728	-3.25927	Normal
0.877103	68.1044	0.3555	0.000748519	75.6151	0.103301	0.521949	2.96074e-06	-4.05763e-06	0.0820985	0.0314488	-0.00148046	0.00143824	0.0029187	-0.335356	24.1424	21.2266	19.5651	25.4777	8.38358	105.821	1.8582	-7.48284	-3.46038	-6.93183	-3.56601	-6.02794	-4.31924	-5.01887	-2.14938	-2.81611	-3.66161	-3.16661	Normal
0.877992	79.4702	0.2955	0.000341712	90.018	0.06313	0.570868	7.11354e-06	5.30016e-06	0.0947841	0.0343047	-0.00212833	0.00214071	0.00426904	0.125485	33.3765	16.8327	7.59162	37.7308	33.4548	109.686	-4.67289	-8.55081	-3.6012	-7.70476	-3.29027	-6.35013	-2.44143	-5.17819	-3.96582	-3.3792	-2.09924	-3.61631	Normal
0.878803	80.0534	0.29	0.000577428	112.623	0.0832542	0.558628	3.77416e-05	1.12646e-05	0.0992818	0.0385263	-0.00191667	0.00182867	0.00374534	0.236008	23.2217	16.5107	20.7185	36.7109	31.102	109.494	-3.28353	-8.25684	-3.43562	-7.11188	-2.43228	-6.26384	-3.93636	-5.57705	-1.32972	-4.58289	-3.90777	-4.22254	Normal
0.880843	72.7273	0.3055	0.000691083	95.4191	0.118103	0.489642	-7.91163e-06	-4.7526e-05	0.0916941	0.0339663	-0.00138622	0.00120552	0.00259174	-0.50358	22.3127	22.8321	-22.0483	8.72599	0.0983066	100.78	8.7624	-1.05651	-4.20468	-17.053	0.297096	-6.282	0.23039	-0.468165	-2.73747	0.288774	-4.27529	2.53409	Normal
0.881063	71.1744	0.298	0.0012094	33.6067	0.111664	0.484331	-3.18287e-05	-2.72192e-05	0.0935654	0.034549	-0.00138032	0.00163091	0.00301123	-0.749857	21.9663	26.8799	-15.1336	16.0549	0.127571	101.058	8.98502	-2.56729	-2.24314	-15.6499	-0.0610862	-7.64378	2.49894	-1.47183	-0.834147	0.0199055	-0.928841	-0.108895	Normal
0.881132	74.1656	0.35	0.000445013	43.6087	0.0834959	0.56043	1.22225e-05	-4.57397e-05	0.0824678	0.0327086	-0.00189422	0.0022897	0.00418393	0.248971	27.0115	22.8577	12.6731	34.2341	23.9493	108.477	-3.52858	-8.03598	-2.79082	-7.90453	-1.78904	-3.81349	-1.77109	-3.34342	-2.95689	-2.84708	-5.45533	-2.4899	Normal
0.881806	71.7274	0.3465	0.000380558	40.208	0.0740947	0.561898	1.34679e-05	-7.23464e-06	0.0807221	0.0314329	-0.00191506	0.00154145	0.0034565	0.378388	23.391	17.6805	16.2475	36.7771	27.1325	108.36	-3.81063	-8.59216	-3.33104	-7.85867	-1.42443	-3.60024	-2.36988	-3.68678	-1.723	-4.91048	-4.70452	-4.67872	Normal
0.882645	66.0066	0.3265	0.00173273	61.8124	0.221847	0.443436	1.63596e-05	1.5937e-05	0.0971277	0.0289712	-0.000782343	0.000730981	0.00151332	-0.343962	27.1568	-58.5492	-2.28682	4.98552	0.312789	99.3788	9.74951	-1.69393	1.24292	-9.30268	-0.318545	-8.33311	-1.74934	-6.55555	-7.24067	-4.09715	-4.0298	-0.384913	Normal
0.882812	94.5626	0.318	0.000132226	308.662	0.0342963	0.588694	-2.21248e-05	1.62326e-05	0.0603544	0.0208021	-0.000487737	0.000687736	0.00117547	-0.613868	34.9539	4.50979	6.12839	21.12	28.7864	107.528	-10.3554	-9.07153	-2.97461	-3.87847	0.176916	-2.79428	0.585772	-1.31731	0.0179975	-2.66335	-2.48664	-2.3941	Normal
0.882843	75.662	0.3005	6.13172e-05	295.659	0.0366682	0.593587	-2.27246e-06	-1.04568e-06	0.0422891	0.016276	-0.000544073	0.000520226	0.0010643	-0.0763933	26.1122	0.64292	4.19089	9.81576	26.6207	104.83	-11.5217	-10.6527	-7.20271	-10.4989	-5.43578	-6.04213	-3.46577	-6.22522	-2.73132	-1.58284	1.30291	-0.710714	Normal
0.883025	68.4541	0.318	0.00201403	65.013	0.196038	0.462424	-6.08055e-06	-1.54727e-05	0.120728	0.0396374	-0.000800978	0.000817562	0.00161854	-0.190707	21.5216	-62.9764	-51.8663	6.92757	0.15883	100.689	10.2143	-0.773909	0.322889	-10.7795	-0.725253	-7.81714	-6.1808	-6.18079	-3.69691	-3.4304	0.633709	-0.999727	Normal
0.88452	69.808	0.359	0.00062238	36.4073	0.126944	0.536425	4.33046e-05	7.01331e-06	0.0851696	0.0308677	-0.00221483	0.00166362	0.00387845	-0.299864	37.0687	25.6353	16.5413	23.0148	11.6813	107.284	-0.293363	-6.85849	-1.93704	-6.10566	-3.16173	-3.05273	-2.38178	-4.21317	-1.36415	-3.17084	-0.865336	-7.3136	Normal
0.884673	97.0089	0.3005	0.00024377	96.4193	0.135786	0.554662	-4.84429e-07	6.43335e-06	0.0474597	0.0180229	-0.000965153	0.000950818	0.00191597	-0.0230453	30.06	10.2381	12.0584	18.7204	9.31132	104.523	-2.366	-9.99581	-2.18891	-6.81659	-0.387671	-3.22361	-1.26298	-1.97566	0.919201	0.411351	2.03296	-3.17913	Normal
0.885173	67.0391	0.3125	0.00538487	42.0084	0.367554	0.421281	0.000252333	-2.35029e-05	0.124704	0.0434622	-0.00184051	0.0014146	0.00325512	0.359678	20.1607	-137.138	15.5168	5.40383	0.22896	98.5079	11.433	0.844473	2.19756	-6.58374	3.47634	-3.40939	-2.7154	-4.31326	-4.72699	-5.17793	-0.989881	-1.82321	Normal
0.885664	98.1997	0.2585	0.000191548	47.2094	0.229734	0.483989	-0.000370851	3.71999e-05	0.0415568	0.0136582	-0.00195202	0.0018458	0.00379783	-1.97173	35.7559	9.75184	5.07124	2.22766	0.0467013	95.7598	8.127	0.792	-1.65274	-9.65746	0.313429	-3.09664	-3.66878	-0.744948	-2.23066	-1.26281	-3.47681	-2.45114	Normal
0.885902	69.7269	0.3135	0.00150621	31.4063	0.289617	0.473755	-2.02616e-06	-7.88778e-06	0.0846399	0.0304903	-0.00119	0.00150754	0.00269753	-0.5377	21.0064	4.62499	-19.6171	5.08608	0.210729	99.6512	9.46879	0.233125	-3.57551	-10.522	0.413671	-3.37605	-2.78208	-0.0865601	3.29177	0.934919	-2.8191	-0.676342	Normal
0.886443	117.532	0.2005	0.00169393	45.209	0.348217	0.438392	-2.60392e-05	0.000135458	0.0861679	0.0280877	-0.00300185	0.00245694	0.00545879	0.17855	26.6377	-30.2937	-5.28836	0.741123	0.913615	99.9021	5.85093	0.717806	3.90242	-4.89906	-1.02653	-5.3702	-8.72383	-7.78107	-4.70565	-1.18195	-0.432073	-2.69563	Normal
0.886449	65.2174	0.46	0.00123641	81.4163	0.153741	0.47562	-0.00028457	6.87036e-05	0.111017	0.0321939	-0.00118617	0.00128389	0.00247005	-0.458033	30.3752	-10.3305	-75.2838	14.7623	1.11454	100.63	10.3762	-1.80899	-4.48081	-13.1843	-4.72106	-4.81269	-6.04551	-5.45668	-3.03289	-5.51289	-3.81824	0.0417774	Normal
0.887976	76.2389	0.3085	0.000430088	36.0072	0.0566385	0.570064	-7.27276e-05	-4.80624e-06	0.0993022	0.0419288	-0.00398435	0.00364218	0.00762653	0.323932	22.899	17.4362	12.111	38.0832	37.413	109.92	-4.12158	-8.49702	-2.44229	-6.91922	-1.17918	-3.15879	-2.21228	-6.6502	-1.21041	-4.19418	-3.19503	-3.68613	Normal
0.889187	55.4785	0.5415	1.42476e-05	81.4163	0.127337	0.497244	6.98716e-06	7.69465e-05	0.0149687	0.0049889	-0.00259668	0.00262813	0.00522481	-0.475842	132.239	1.52564	1.03619	0.00732401	0.0143373	89.5845	5.81878	1.93843	-10.2523	-24.0758	0.719918	-2.54928	-3.33873	-3.4035	-7.37001	2.49249	1.67436	-1.84914	Normal
0.889804	90.6344	0.2955	0.000636748	57.8116	0.0668764	0.556447	-1.44212e-05	2.87779e-06	0.0993245	0.0352853	-0.00140498	0.00158845	0.00299343	0.0517638	26.1517	14.0877	18.2498	27.8591	34.9174	109.429	-3.64879	-9.21254	-4.51391	-8.7914	-3.32889	-6.11886	-1.77464	-6.69889	-3.21225	-5.18158	-0.568429	-5.46473	Normal
0.890328	87.8477	0.291	0.000468414	96.0192	0.0970559	0.554649	2.73213e-06	-9.79033e-06	0.0874624	0.0323252	-0.0011838	0.00119729	0.00238109	0.653665	28.7491	9.77624	25.3036	40.6548	26.9837	108.536	-3.8413	-10.1594	-4.70933	-9.0015	-3.23435	-6.96444	-2.61184	-5.5445	0.310962	-0.00433749	0.799135	-1.03412	Normal
0.891035	80.8081	0.2975	0.000599759	45.8092	0.073411	0.569075	4.10011e-05	2.70234e-05	0.0974027	0.0394258	-0.00437348	0.0043566	0.00873008	-0.00548714	26.8755	23.1117	7.98591	41.326	35.0868	109.857	-4.42466	-8.13625	-3.07896	-7.91508	-3.05757	-5.1412	-2.99745	-4.54872	-3.91817	-2.85098	-1.66356	-4.37097	Normal
0.891126	59.761	0.322	0.00139214	42.2084	0.203975	0.488845	-9.35745e-06	-4.74243e-06	0.106329	0.0386103	-0.001968	0.0015847	0.0035527	-0.356578	23.6408	9.81797	-9.95911	20.6653	4.61828	104.074	6.34392	-4.36576	-4.36344	-6.13068	-1.28955	-8.19664	-3.49501	-4.56656	0.437375	-4.36807	-3.77529	-5.34673	Normal
0.891158	66.3717	0.315	0.00556682	33.0066	0.256195	0.412172	-0.000365007	-1.79556e-05	0.132122	0.0450663	-0.00155973	0.00116252	0.00272224	0.275474	19.7116	-188.361	14.2396	5.49783	0.311468	100.157	8.56093	3.31263	-0.211062	-3.81072	0.382123	-1.43126	-2.87727	-3.63589	-6.01601	-3.96099	-2.34812	-1.56194	Normal
0.891999	63.7959	0.4695	0.000916644	42.4085	0.416811	0.433927	-3.65125e-06	-6.4706e-06	0.0676261	0.0245481	-0.00110228	0.00114098	0.00224326	-0.0618466	15.995	15.7785	8.56979	2.5936	0.114353	96.9843	9.34939	-0.740479	0.0456749	-7.17	0.0725027	-4.20608	-6.13279	-5.43259	-6.25271	-3.71627	-1.61575	-2.18614	Normal
0.894486	72.7714	0.3575	0.000508401	129.826	0.0971884	0.559424	-5.52927e-05	2.45939e-05	0.0828219	0.0315226	-0.00155585	0.00246854	0.00402438	0.246689	28.0355	18.5092	-0.936809	34.4317	25.6035	108.389	-3.78503	-8.74295	-3.4584	-8.57101	-2.41362	-5.4178	-1.35898	-3.53254	-6.24915	-5.45234	-3.09353	-4.32505	Normal
0.894497	64.4122	0.3	0.00158221	33.4067	0.171511	0.481453	-1.20911e-05	-2.6236e-05	0.0922724	0.0321823	-0.00112862	0.000975148	0.00210377	-0.209399	29.9095	23.8349	-45.5928	8.31756	0.105971	100.524	9.1845	-0.678067	-3.58421	-16.2616	1.86529	-4.17168	-0.682168	0.082612	-2.02709	1.24712	-2.52672	1.02546	Normal
0.896926	65.2884	0.309	0.000731969	57.8116	0.176411	0.528815	7.05201e-05	-4.86503e-06	0.0769196	0.0277976	-0.00135989	0.00156993	0.00292982	0.144907	35.2306	18.0505	15.3942	19.7258	10.7639	107.192	-2.21785	-5.81999	-2.31711	-6.13376	-0.918839	-7.22032	-5.21876	-3.47283	-4.21046	-5.24498	-2.96854	-3.18099	Normal
0.898388	99.1736	0.3025	0.000269751	117.223	0.0617857	0.566497	4.37617e-06	2.8809e-05	0.0761249	0.029691	-0.00290719	0.00241688	0.00532407	0.17459	28.8083	16.7813	17.6844	35.3457	21.5192	108.107	-3.75222	-8.9414	-3.29552	-7.09703	-1.42014	-4.1731	-1.93776	-4.43701	-1.50799	-3.04297	-1.45911	-4.76041	Normal
0.898616	83.682	0.351	0.000357795	60.6121	0.0535413	0.559683	2.0432e-05	5.78925e-06	0.0875758	0.0344245	-0.00288094	0.00236902	0.00524996	-0.0719359	26.9892	16.6312	23.5256	38.0194	22.2011	108.474	-2.58726	-8.66726	-4.10556	-7.95763	-2.18722	-5.98999	-3.3363	-4.65346	-1.52044	-5.19347	-4.79037	-1.4176	Normal
0.899905	63.593	0.317	0.00286969	38.0076	0.378194	0.421185	-3.73622e-06	5.66976e-05	0.101067	0.0335036	-0.00123042	0.00150483	0.00273525	0.111983	23.1718	-61.8666	-3.69926	3.53775	0.0187336	97.7972	11.4896	-1.74321	4.51451	-8.57028	2.18323	-4.75813	-3.94162	-3.44982	-1.47681	-4.81471	-4.74073	-2.42217	Normal
0.900334	89.7532	0.262	0.00149029	35.007	0.430288	0.409882	-1.33417e-05	-1.09689e-06	0.0636039	0.0214381	-0.000776949	0.00070862	0.00148557	0.63922	23.8198	14.5872	9.52004	0.853586	0.00235007	93.783	8.66525	6.29284	2.36607	-1.83749	-2.31657	-4.28035	-8.64335	-5.41775	-1.38744	-2.78309	-1.35022	-2.41801	Normal
0.9005	83.9161	0.3075	0.00034904	106.421	0.0712988	0.572791	-1.25493e-06	9.65473e-06	0.0888103	0.0342105	-0.00129723	0.00139273	0.00268995	0.0309599	27.5185	17.7342	12.2779	27.3101	25.8885	109.176	-4.37057	-9.75617	-2.55137	-6.81514	-4.61196	-6.78484	-2.55056	-5.4625	-1.25654	-4.60099	-2.64227	-3.54983	Normal
0.901291	66.335	0.363	0.00120265	73.4147	0.115685	0.519168	6.33055e-05	2.56731e-05	0.0968857	0.0404834	-0.0022649	0.00268991	0.00495481	0.145528	19.0931	23.3296	17.5084	30.447	11.8028	107.09	1.55589	-5.8331	-2.8584	-6.97896	-1.90211	-4.51891	-2.22309	-6.89259	-2.08379	-1.5486	-3.19982	-1.58764	Normal
0.901817	83.9161	0.358	0.000467434	38.8078	0.105937	0.534054	-2.0068e-05	2.91161e-05	0.0707597	0.0278211	-0.00188591	0.00186036	0.00374627	-0.31241	24.4577	17.9938	18.7171	23.0737	11.0831	106.267	-0.918458	-6.73344	-1.83772	-7.84814	-2.45128	-5.62927	-2.75632	-6.00501	-2.04563	-1.92442	-0.52648	-3.17902	Normal
0.902169	75.2823	0.3205	0.000740097	68.8138	0.12645	0.544158	-7.18298e-05	-1.16811e-05	0.0847405	0.0298254	-0.00117603	0.0013467	0.00252273	-0.582616	30.704	20.706	7.20918	28.0836	20.585	108.116	-2.7891	-6.70897	-3.58212	-7.84159	-3.04345	-7.17701	-4.38402	-4.91647	-4.94918	-3.11652	-3.55616	-5.53025	Normal
0.902911	75.6144	0.2995	0.000757027	72.2144	0.132955	0.490294	4.92636e-06	3.08264e-06	0.0837145	0.0297958	-0.00102862	0.00109177	0.00212039	-0.58366	24.6833	21.7208	-15.9524	7.76095	0.0599424	100.306	8.72258	-1.01888	-4.28581	-16.8539	0.908329	-5.98986	-0.322023	-0.0795832	-2.43288	0.584588	-5.04898	2.72347	Normal
0.903091	75.2351	0.3255	0.00065294	61.4123	0.0686022	0.561651	-7.63489e-07	-3.3858e-05	0.0815471	0.0310067	-0.00170312	0.00134318	0.0030463	-0.602344	28.1467	14.3846	10.6031	22.6213	21.6535	108.413	-3.66499	-8.10538	-2.56657	-7.49818	-3.60374	-7.10757	-2.56785	-4.77266	-4.09574	-4.74693	-6.04005	-0.393436	Normal
0.90346	113.852	0.221	0.000113406	40.008	0.314902	0.450323	-1.8179e-06	-1.31394e-06	0.0200307	0.00708951	-0.000530661	0.000540574	0.00107124	0.685031	23.2058	8.82446	1.46857	0.297849	0.0304976	91.293	7.33623	-0.420242	-1.87609	-5.95521	-1.63638	-1.90661	-5.81941	-3.52299	-5.71762	-3.63714	-4.20373	-2.93654	Normal
0.903856	75.9975	0.345	0.000309484	95.219	0.0493658	0.577412	7.41908e-05	1.65413e-05	0.0825503	0.0306757	-0.000880377	0.00109656	0.00197693	-0.207657	23.2872	10.6127	8.36917	39.0314	40.4078	109.096	-6.42109	-9.71045	-3.78653	-7.96162	-3.62207	-6.45559	-2.78429	-6.08955	-3.84385	-4.36713	-2.4587	-3.63141	Normal
0.904324	90.6344	0.274	0.00189402	30.206	0.221957	0.468978	-2.94953e-05	5.36401e-05	0.109804	0.0400484	-0.00417675	0.00431609	0.00849284	-0.873083	22.6846	-48.9906	-30.8647	4.81898	0.154736	100.973	10.117	-1.7579	1.69171	-12.3466	2.33289	-5.57122	-1.93283	-2.18189	-1.70523	-0.775544	-3.04401	0.550739	Normal
0.904582	68.4932	0.33	0.00152984	42.4085	0.299116	0.457043	3.68006e-05	-3.12868e-06	0.0817768	0.0293287	-0.0013205	0.00115196	0.00247245	-0.842616	26.2524	10.3469	9.17387	7.9557	1.58152	101.053	7.08912	-2.18123	-1.1382	-4.59387	0.243192	-6.69273	-3.19093	-6.25835	-0.296669	-5.08192	-3.06213	-2.40824	Normal
0.904638	63.2578	0.474	0.000975679	44.4089	0.425423	0.430629	-8.85294e-06	2.04797e-06	0.0675382	0.0247784	-0.00111939	0.00120064	0.00232003	-0.22375	15.3935	16.6616	8.49138	1.82435	0.112093	96.7764	9.51143	-0.201472	-0.177882	-8.04592	1.22452	-3.4529	-6.64093	-5.15964	-5.88817	-3.86829	-1.96403	-2.95155	Normal
0.904772	59.0842	0.3225	0.00181889	41.6083	0.226724	0.486799	1.40076e-06	-1.27735e-05	0.10972	0.0401519	-0.00199927	0.0014766	0.00347587	-0.270714	22.8058	7.21067	-9.98266	22.5619	5.46231	104.291	6.32284	-4.41034	-4.26251	-6.64905	-1.20443	-8.28587	-3.36152	-3.74517	0.645716	-5.40835	-2.72925	-5.32217	Normal
0.90582	66.9269	0.303	0.000561457	39.0078	0.240236	0.477922	6.48881e-07	5.27463e-06	0.0591521	0.0172786	-0.000403495	0.000414042	0.000817537	-0.279273	35.3931	15.0234	8.21832	5.20157	0.360017	96.7839	11.7564	-3.53449	-3.94241	-7.45171	-1.08449	-1.48092	-6.71398	-2.72471	-0.968582	-0.289961	-1.6533	-2.36236	Normal
0.906642	64.2055	0.2995	0.0017582	32.4065	0.170026	0.479556	-8.60644e-05	-4.01351e-05	0.0946192	0.0333256	-0.00104279	0.00101472	0.00205751	-0.252451	27.6823	25.7731	-41.272	12.1622	0.104526	100.904	9.20888	-1.82641	-2.72945	-16.5194	1.77832	-5.36048	0.981724	0.00865903	-2.53692	1.39992	-2.49395	0.420334	Normal
0.907461	115.496	0.2005	0.000599646	49.0098	0.0826737	0.579297	3.02964e-06	-1.42043e-06	0.099297	0.0391101	-0.0018825	0.00188775	0.00377025	-0.673338	26.6534	12.5014	8.5909	30.2099	47.091	110.349	-7.00242	-8.36152	-2.95797	-8.16862	-5.64158	-8.76956	-5.73875	-6.79923	-4.18201	-4.6643	-3.15039	-3.24646	Normal
0.907628	37.2902	0.8025	0.000366738	143.429	0.0585195	0.57313	-3.54722e-06	1.00481e-05	0.0940422	0.0353161	-0.00207979	0.00232517	0.00440496	-0.117105	25.6904	17.0644	11.2596	34.4655	36.9422	109.716	-4.83166	-9.02333	-2.7341	-7.25723	-0.869268	-3.3204	-2.41266	-7.31834	-0.448073	-4.77122	-3.60675	-4.16063	Normal
0.907895	96.3855	0.232	0.000558948	31.2062	0.235712	0.485129	3.64088e-06	-2.83621e-05	0.0648903	0.0232333	-0.00152921	0.00126124	0.00279045	1.01012	28.468	15.8644	6.12957	10.665	2.73242	102.198	4.82943	-6.02931	0.724115	-5.51274	1.35352	-0.177041	-3.99758	-3.42162	-1.87021	-1.41073	-1.8817	-1.9323	Normal
0.907945	94.4138	0.272	0.00106151	39.4079	0.221564	0.458095	3.33412e-05	0.000118481	0.0870881	0.0323253	-0.00289568	0.00341301	0.00630869	-0.832613	21.1997	-5.39575	-6.69141	2.48884	0.0358087	98.7964	10.2501	-1.28825	0.8166	-13.1793	2.00714	-7.05936	-1.27822	-4.31376	-5.69318	-3.74932	-4.28087	-3.34304	Normal
0.908873	65.8256	0.4565	0.00108384	43.6087	0.340139	0.449613	-1.0984e-05	1.36222e-05	0.083262	0.0288937	-0.00102732	0.00116193	0.00218925	-1.221	22.8896	5.68597	7.04103	2.64352	0.125573	98.2431	9.84401	-0.877669	1.09477	-9.9618	-0.95489	-6.81136	-6.15096	-4.78536	-5.78105	-1.94509	-1.9906	-1.81181	Normal
0.908919	85.531	0.285	0.00186302	49.4099	0.314069	0.430312	-5.45331e-06	-2.65791e-05	0.0894586	0.029418	-0.0032297	0.00354042	0.00677012	-0.327882	28.6186	-68.4717	3.12572	1.25422	0.34879	98.6861	7.33743	1.45942	2.19566	-3.66046	0.942875	-3.96698	-10.1449	-6.63824	-4.46075	-4.94275	-2.56709	-3.95055	Normal
0.909054	66.0429	0.3	0.00302397	31.4063	0.3361	0.444655	2.72933e-06	4.22419e-05	0.0959523	0.0324499	-0.000861794	0.00128892	0.00215072	-2.02306	22.1541	-11.1165	3.07129	6.07274	0.218339	98.267	11.078	0.546854	-0.416403	-5.08217	0.477206	-5.90274	-2.02919	-3.15928	-4.46963	-0.783084	2.49483	-1.59684	Normal
0.909509	89.2857	0.2795	0.000338073	37.2074	0.10073	0.542482	-1.84829e-05	-6.11896e-05	0.0669104	0.0280747	-0.00605983	0.00573395	0.0117938	-0.144297	24.3865	10.3959	-13.1183	7.77329	5.96756	105.297	1.07715	-6.20232	-3.68737	-2.7252	-1.26185	-2.86541	-2.059	-2.17418	-1.30108	-1.44673	-1.67288	0.638998	Normal
0.910022	70.0117	0.396	0.000519514	58.0116	0.0675975	0.562274	4.65213e-06	-1.67341e-05	0.0965466	0.0382754	-0.00503369	0.00467734	0.00971104	-0.0751212	26.7776	23.3555	17.9981	34.5353	31.5933	109.445	-3.2685	-8.98511	-2.69546	-5.24833	-0.987596	-4.82618	-1.7361	-4.35007	-2.79905	-4.87157	-2.84224	-2.83876	Normal
0.91004	69.4043	0.311	0.00104786	31.0062	0.31563	0.474993	-5.68149e-07	-6.25555e-06	0.0858397	0.0316271	-0.00135784	0.00165314	0.00301098	-0.585775	20.523	5.92994	-19.7317	5.88445	0.23987	99.6816	9.47175	0.432675	-3.80149	-10.1058	0.619196	-2.92334	-1.79733	-0.0148744	3.86495	0.864271	-2.84527	-0.353954	Normal
0.910282	67.4536	0.445	0.00110563	41.0082	0.308787	0.455023	-1.29419e-06	2.63773e-05	0.0992681	0.0347773	-0.00108302	0.00123564	0.00231867	-0.867428	19.4983	-32.1568	4.52934	4.027	0.13965	99.0333	10.3039	-0.804106	1.30135	-9.97214	-0.864116	-6.56988	-5.26693	-5.86065	-4.78234	-3.22471	-1.90492	-3.28519	Normal
0.910692	80.3751	0.2915	0.000522494	112.222	0.0823711	0.557819	1.83963e-05	-1.08184e-06	0.103651	0.0410756	-0.00254674	0.00221847	0.00476521	-0.119982	22.0801	17.3743	20.5144	37.3082	32.9296	109.781	-3.09176	-7.87813	-3.35781	-6.93113	-2.4989	-6.67249	-3.19567	-5.2902	-1.52478	-3.53618	-4.00996	-3.12522	Normal
0.911355	75.8534	0.277	0.00159633	34.6069	0.381854	0.450799	-4.04358e-06	-3.22813e-05	0.0708671	0.0252428	-0.00219361	0.00210322	0.00429683	0.574931	22.261	1.11485	2.46845	5.35318	0.800438	99.3784	9.15865	-4.6863	-2.15333	-4.71087	3.55937	3.14718	-5.46888	-4.88361	2.60365	-2.0717	-0.923848	-2.45524	Normal
0.911626	74.4879	0.3275	0.000702099	65.4131	0.11158	0.548764	-4.67909e-05	2.23042e-05	0.0910092	0.0341503	-0.0013624	0.00151912	0.00288152	-0.0638958	26.6379	19.1898	6.4987	29.5926	25.5191	108.492	-3.20923	-9.02776	-4.71726	-9.45077	-4.52786	-9.27238	-5.85443	-5.5392	-3.83797	-3.07574	-0.950722	-1.84765	Normal
0.913165	64.69	0.3395	0.00212018	45.8092	0.356696	0.421011	4.34205e-06	6.1223e-05	0.0879149	0.0303262	-0.00151042	0.00172296	0.00323338	0.042069	19.8973	-32.9564	7.17471	3.11512	0.470422	97.4181	10.2562	-2.55775	5.66953	-2.88724	-0.257984	-5.11393	-5.17094	-3.40415	-4.84011	-1.65516	-1.27353	-3.30229	Normal
0.913219	59.8802	0.382	0.000536819	81.4163	0.101825	0.559502	-4.4685e-09	-3.6254e-07	0.0818149	0.0279892	-0.00162187	0.00160677	0.00322864	0.533444	38.3931	13.2612	0.983496	30.3996	26.0227	108.384	-3.86442	-8.51379	-3.33144	-7.9407	-5.779	-6.66134	-4.93609	-6.63648	-1.90302	-3.83136	-2.02549	-2.01604	Normal
0.913351	120	0.2505	0.000722271	43.2086	0.395114	0.436198	4.69309e-06	2.44338e-05	0.0565001	0.0195493	-0.000938215	0.000917863	0.00185608	-0.703903	18.5494	14.8522	7.26144	1.09376	0.0662528	95.6943	9.50022	0.25274	-0.077951	-9.65045	0.745018	-4.09864	-6.57201	-5.16145	-4.4158	-4.63573	-2.35555	-2.85557	Normal
0.914246	84.2697	0.2775	0.000491798	48.4097	0.0759192	0.568179	7.43125e-06	4.50255e-05	0.102867	0.0400495	-0.00219543	0.00267781	0.00487324	-0.35049	24.3264	19.9958	18.5405	50.8305	41.0952	110.118	-4.30402	-9.09465	-2.83722	-6.81299	-1.23537	-3.61486	-1.73975	-5.9176	-4.21345	-5.11536	-3.0794	-4.15328	Normal
0.91517	99.5025	0.279	0.00247921	41.4083	0.382239	0.435746	-4.96851e-05	-2.24545e-05	0.104584	0.0363713	-0.00295129	0.00353346	0.00648475	-0.954176	27.5013	-67.5919	-5.54469	3.5371	0.090492	98.9198	10.3443	0.838946	1.55	-10.9756	3.22993	-5.24523	-0.418118	-1.46583	-1.28196	-3.32338	-6.45328	-1.34317	Normal
0.915882	64.2398	0.3615	0.000433448	127.826	0.0748477	0.563259	5.01392e-05	-6.1746e-07	0.0854364	0.0314086	-0.00218112	0.00194433	0.00412544	-0.170281	32.1627	23.2368	15.4831	33.7589	27.6032	108.869	-3.77277	-7.38669	-2.81792	-5.78877	-1.6115	-4.92447	-0.866509	-5.42575	-1.48414	-6.7675	-4.16474	-0.417603	Normal
0.916788	66.482	0.452	0.00159163	44.0088	0.31076	0.453456	-0.000223182	8.91273e-06	0.0839288	0.029475	-0.00112192	0.00108534	0.00220726	-0.595513	21.5903	9.70232	7.33791	3.68475	0.0837603	98.3012	10.3722	-1.2828	1.21824	-11.8012	-0.205113	-7.16385	-5.26809	-5.20898	-4.78906	-2.01751	-0.519206	-1.659	Normal
0.918384	80.2139	0.282	0.0021238	36.2072	0.321324	0.461543	5.61171e-05	1.87067e-05	0.101555	0.0368423	-0.00131956	0.00174609	0.00306566	-1.89703	28.696	-9.19993	-13.6107	13.5033	0.258802	99.6851	10.7221	-0.255024	-0.795801	-11.4176	-0.844191	-4.14326	1.46156	-4.00062	-5.20442	0.157649	-1.44401	-1.89253	Normal
0.918601	100.756	0.2905	0.00039096	97.0194	0.0728239	0.566481	-9.94748e-05	1.71731e-05	0.0759847	0.030036	-0.00246093	0.00199398	0.00445491	0.325437	26.2682	12.3992	18.8446	37.8381	24.0747	108.108	-4.15547	-9.3151	-4.3371	-7.81063	-2.829	-4.61298	-3.40761	-4.29151	-2.03585	-1.22255	-1.95512	-3.30918	Normal
0.919317	60.7595	0.3385	0.00364481	34.807	0.384487	0.421126	0.000322577	7.61706e-06	0.0997045	0.0342272	-0.000891037	0.000879457	0.00177049	-0.884243	19.7725	-42.863	3.84027	5.58328	0.196118	98.6431	10.4787	-0.320008	0.245843	-6.87651	3.1982	-0.50178	-7.39665	0.518185	0.0534346	-5.59385	-5.56224	-2.32984	Normal
0.91941	75.1409	0.3225	0.00063644	68.8138	0.132696	0.547537	1.49795e-06	-5.34395e-06	0.0854183	0.0302343	-0.00129501	0.00129662	0.00259163	-0.44071	30.0614	20.2604	5.98293	26.0442	18.8893	108.28	-3.01783	-6.75115	-4.39374	-7.47781	-2.89039	-7.56852	-4.72544	-5.45308	-4.81363	-3.87325	-3.64479	-3.86817	Normal
0.920215	89.0869	0.3375	0.000300323	112.823	0.0539099	0.583848	1.789e-05	2.27924e-05	0.0860929	0.0379721	-0.0065012	0.00623861	0.0127398	-0.2298	25.4478	18.1865	18.7185	31.2395	40.0257	109.739	-6.58231	-7.26912	-2.51935	-6.99546	-1.37153	-4.62516	-1.41066	-2.92477	-0.967334	-1.53824	-2.05751	-3.06513	Normal
0.920901	120	0.2505	0.000472846	38.2076	0.0839111	0.568168	-2.77931e-05	-5.80009e-05	0.101098	0.0449572	-0.00699549	0.00645111	0.0134466	0.141446	22.221	28.7157	12.9637	40.8339	37.5605	110.006	-3.88666	-8.27282	-2.21306	-6.96695	-1.26683	-3.78398	-1.586	-6.55321	-1.27811	-3.44602	-3.68477	-3.70665	Normal
0.921691	82.7016	0.36	0.00114839	43.4087	0.19957	0.544383	1.24934e-05	2.13425e-05	0.0931716	0.0345436	-0.00248493	0.00209775	0.00458269	-0.0894751	29.4411	22.912	16.3152	32.103	27.4409	109.076	-3.67058	-5.97822	-1.95184	-5.58165	-1.72209	-5.28417	-3.32763	-5.49649	-2.16502	-4.90004	-5.95646	-5.18365	Normal
0.922104	83.1601	0.323	0.000702408	189.238	0.073097	0.557654	9.70953e-05	2.97483e-05	0.0911192	0.0331077	-0.00148739	0.00147206	0.00295946	0.364605	26.0476	7.29006	19.5159	39.9397	36.6398	109.033	-5.82797	-10.9778	-6.01534	-9.56884	-3.48005	-5.02229	-2.34431	-3.15887	0.518277	0.689493	-0.449769	-4.13736	Normal
0.922133	81.1908	0.319	0.000339704	70.4141	0.0823169	0.554158	-3.61067e-05	2.11711e-05	0.0834425	0.031233	-0.00158407	0.00182171	0.00340577	0.00620627	29.229	13.42	9.46159	37.8416	26.7201	107.988	-2.94699	-9.58973	-4.61075	-9.54554	-4.76042	-8.27728	-4.29133	-5.52566	-4.5408	-5.63345	-3.33824	-1.02952	Normal
0.922442	39.604	0.7555	0.000446667	74.4149	0.0772556	0.55449	-3.54447e-05	2.00421e-06	0.0778158	0.0313081	-0.00264229	0.00339454	0.00603683	0.581994	23.7655	15.966	10.4196	35.5285	21.6269	107.629	-2.18514	-8.43986	-3.1227	-7.75279	-3.79184	-6.16294	-2.84609	-3.41498	-1.4344	-3.83425	-3.67651	-2.20431	Normal
0.923684	86.8307	0.3065	0.000605996	89.4179	0.118652	0.557049	-0.000190816	3.80477e-05	0.0885214	0.0342187	-0.00138458	0.00146471	0.00284929	0.451156	25.5619	6.50295	25.3603	41.3581	29.5796	108.785	-4.02324	-9.77993	-4.60379	-8.5651	-2.59841	-5.06128	-2.50331	-4.14297	1.37008	-0.125798	1.76462	0.958199	Normal
0.924616	76.7263	0.299	0.000802372	38.4077	0.0774597	0.561621	-1.36964e-05	7.18509e-06	0.0919484	0.0349059	-0.00140814	0.0015263	0.00293444	-0.369311	24.2972	21.3332	16.0897	38.2494	27.6863	109.131	-3.32544	-9.11415	-2.61076	-7.44516	-0.778667	-4.80002	-1.06045	-5.26091	-0.41939	-2.49991	-3.76621	-4.6437	Normal
0.927262	79.9467	0.3015	0.00068616	55.6111	0.0937567	0.552131	1.33203e-05	-2.34491e-06	0.105379	0.0418344	-0.00241144	0.00199207	0.00440351	0.0254188	21.5613	16.5267	18.6097	39.359	33.5314	109.803	-3.15593	-7.84171	-3.02473	-6.95842	-2.74964	-6.17839	-2.8376	-5.34558	-1.89924	-4.73355	-3.84492	-3.46736	Normal
0.927986	82.361	0.2895	0.00112019	43.6087	0.171717	0.537341	-3.53991e-06	7.06928e-06	0.0916072	0.0377746	-0.00384102	0.00503618	0.0088772	-0.00175785	21.454	19.2526	6.33957	22.4957	21.9391	108.369	-1.87923	-6.49684	-1.68295	-5.12303	-1.52139	-4.95001	-3.14719	-5.49415	-4.00442	-4.23283	-2.98519	-4.19003	Normal
0.928385	80.2139	0.32	0.000479453	52.8106	0.143502	0.568858	-1.14387e-05	-1.79507e-05	0.0790946	0.0295365	-0.00282681	0.00305614	0.00588294	-0.15623	36.8017	10.6536	6.36774	18.1951	34.3456	108.866	-6.0825	-5.60543	-0.844765	-4.5121	-1.83163	-5.75037	-4.614	-6.28661	-3.71239	-6.20426	-3.6746	-4.64215	Normal
0.928466	68.9655	0.309	0.00144876	57.4115	0.182313	0.450373	-2.8258e-05	-8.41437e-05	0.0835454	0.028119	-0.00222433	0.00175747	0.0039818	-1.07666	26.6274	-5.45374	5.63029	2.42064	0.9685	100.012	7.0383	-2.39942	6.23739	-5.86768	-5.27145	-7.22609	-3.802	-6.85936	-4.11747	-1.22312	-1.91551	-1.32301	Normal
0.929387	88.1057	0.2965	0.00313979	48.0096	0.336304	0.411747	2.89486e-05	3.22602e-05	0.113009	0.0377926	-0.00231677	0.00246588	0.00478265	-0.460163	24.8225	-132.06	8.49201	2.94839	0.224759	98.0285	10.5854	-0.790493	4.63314	-4.89285	1.59881	-2.56095	-4.37098	-5.93006	-3.20918	-3.41418	-4.16213	-4.50602	Normal
0.930146	120	0.2005	0.000963767	109.422	0.0960237	0.55496	-1.72533e-06	2.43678e-06	0.087213	0.0375845	-0.00326615	0.00336307	0.00662922	-0.0541943	22.2782	21.6099	10.6997	34.5959	27.3694	108.556	-2.93502	-8.62286	-3.50387	-8.17517	-2.92984	-6.72634	-4.28924	-3.47397	-1.7733	-1.54889	-2.87619	-1.67878	Normal
0.930939	80.429	0.2935	0.00129048	54.811	0.0900971	0.554621	1.27434e-05	3.72452e-06	0.104792	0.0413917	-0.00218389	0.0019148	0.00409869	0.137249	22.1376	19.7027	21.3992	40.8626	33.5594	109.775	-3.34453	-8.22236	-3.75745	-7.0806	-2.96478	-6.26689	-4.40184	-4.91507	-1.57896	-5.66628	-3.7971	-3.29759	Normal
0.931819	60.1805	0.343	0.000349981	51.8104	0.16809	0.556454	-3.77374e-06	-1.21705e-05	0.0649452	0.0219886	-0.000696747	0.000660109	0.00135686	-0.115578	40.9382	14.7043	6.28892	20.5965	27.8926	107.321	-6.79558	-7.50638	-0.65157	-4.06989	-1.34494	-3.48946	-4.06826	-4.51059	-6.05705	-6.59702	-6.54225	-5.52294	Normal
0.932761	82.1918	0.3335	0.00140002	50.4101	0.188507	0.550526	3.50765e-05	-1.28086e-05	0.091956	0.0369061	-0.00401552	0.00494715	0.00896267	-0.191422	28.9078	11.9529	11.2075	21.3732	37.8411	109.397	-5.32056	-6.31251	-0.761215	-4.68386	-1.46809	-5.09004	-3.88218	-7.4528	-4.33549	-6.54437	-5.71064	-5.04743	Normal
0.933502	85.8369	0.2005	0.000685445	62.4125	0.13009	0.558165	2.79211e-05	-4.20278e-05	0.0915426	0.0358399	-0.00305171	0.00227067	0.00532239	0.0571621	25.4179	21.9596	2.49333	29.9189	44.2404	109.293	-6.13463	-7.13014	-1.35958	-8.44667	-5.37329	-10.9652	-8.28621	-6.79251	-4.54162	-4.61917	-2.89382	0.126768	Normal
0.933853	65.8256	0.4395	0.000722768	39.4079	0.113622	0.533122	0.000106384	-1.60287e-06	0.0832148	0.0316816	-0.00114881	0.00155707	0.00270588	0.200563	27.4713	24.9482	19.9497	22.1661	12.2587	107.521	-1.52425	-5.68029	-3.23327	-5.25258	-3.36525	-5.74619	-4.13329	-5.06665	-2.58567	-5.98719	-4.0546	-4.10379	Normal
0.934119	71.3436	0.421	0.00787429	33.8068	0.660935	0.363777	-3.22249e-08	4.00955e-05	0.124879	0.0410967	-0.000838286	0.000979497	0.00181778	0.0239569	20.0275	-184.272	8.66957	3.43586	0.0349992	97.4023	11.8098	-1.40556	4.44463	-9.25967	9.24203	-0.755123	-1.87333	0.772592	3.18397	-2.02263	-3.26639	-2.39379	Normal
0.934364	69.0449	0.3805	0.00107303	42.8086	0.100245	0.554763	3.31798e-06	-1.25162e-05	0.0907357	0.038248	-0.0049285	0.00458664	0.00951513	-0.135347	22.224	28.4353	20.3058	36.3628	25.6092	108.738	-2.35038	-8.48063	-1.88689	-7.24737	-0.583804	-4.6573	-1.28315	-4.18597	-2.31274	-3.81948	-2.38157	-3.53718	Normal
0.934746	90.2256	0.2895	0.000649818	62.4125	0.0863606	0.555425	-2.80094e-06	9.19156e-07	0.094704	0.0333444	-0.00109932	0.00158334	0.00268266	0.0140115	27.0841	13.7394	16.8968	29.238	32.2677	109.115	-3.60691	-9.25092	-4.31926	-8.2984	-3.65267	-6.06603	-1.63195	-7.83107	-2.45835	-5.67637	-0.709347	-5.56085	Normal
0.934787	80.1068	0.3	0.000554669	88.0176	0.104239	0.563117	4.86546e-05	-1.39835e-06	0.0966385	0.0363246	-0.00112653	0.00130708	0.00243361	-0.208236	22.9439	13.0465	19.967	37.1316	37.4406	109.608	-4.50262	-9.10383	-3.85409	-7.46684	-3.30659	-6.72381	-5.07143	-6.40508	-2.71684	-1.76501	-3.1817	-3.00946	Normal
0.934899	69.7269	0.431	0.000458112	45.6091	0.0592335	0.577424	3.95547e-05	2.46793e-05	0.10066	0.0404029	-0.00318152	0.00456676	0.00774828	-0.00436584	26.2765	27.2992	16.7374	34.6167	42.1958	110.499	-5.84265	-7.65219	-2.0626	-6.23771	-2.21739	-4.41685	-1.20448	-3.70051	-2.74423	-4.0972	-4.37484	-2.30898	Normal
0.935293	95.3137	0.238	0.000877341	39.6079	0.3	0.476909	2.81333e-06	-5.06368e-06	0.0696924	0.0244539	-0.00164998	0.00143918	0.00308916	0.583328	27.8799	4.62698	4.58294	9.85658	2.71799	102.474	4.68708	-5.68175	1.74026	-5.14555	0.201999	-0.337875	-4.1548	-3.42818	-2.44386	-2.52423	-2.25299	-1.6061	Normal
0.936984	120	0.2505	0.000276435	162.232	0.0533752	0.583816	0.000120392	3.88611e-06	0.0746054	0.0305765	-0.00112763	0.00128749	0.00241512	0.128104	22.2148	13.8785	11.4827	29.5296	34.9315	108.781	-6.59959	-8.2794	-2.04024	-4.85981	-1.50846	-5.64616	-3.35281	-3.54172	-3.14632	-2.55685	-1.41748	-1.89521	Normal
0.937776	94.3396	0.2745	0.00250279	46.8094	0.355382	0.441955	-1.73915e-05	7.94413e-05	0.103312	0.035949	-0.00236813	0.00269544	0.00506357	-0.153926	22.737	-56.966	-0.304082	2.87774	0.359089	99.9681	8.99555	-0.980944	1.80125	-6.48138	-1.75553	-5.94577	-6.58209	-4.86149	-3.9826	-3.6122	-1.11831	-4.09036	Normal
0.937895	84.1515	0.3445	0.000704352	44.809	0.112665	0.572374	-4.60081e-07	-3.30724e-05	0.107732	0.0460278	-0.00464448	0.00608809	0.0107326	-0.262119	20.9096	25.0636	14.0221	27.577	39.3482	110.751	-5.96014	-8.13749	-3.37658	-4.54659	1.78574	-5.39359	-2.95837	-8.12812	-2.72513	-5.55916	-4.35748	-3.31197	Normal
0.937967	81.1908	0.313	0.000519317	63.2126	0.0926347	0.546919	2.6819e-05	2.89296e-05	0.0866561	0.0325866	-0.00186701	0.0020251	0.00389211	0.0640423	28.34	14.6843	10.2074	37.9871	26.7194	108.099	-2.91742	-9.24983	-4.26628	-9.63914	-5.06676	-8.98547	-3.81871	-6.22572	-4.33146	-5.76726	-3.02065	-1.12828	Normal
0.938501	67.0391	0.426	0.000241814	125.225	0.0936691	0.548882	-1.23158e-05	4.93194e-06	0.0644105	0.0235878	-0.00125498	0.00139181	0.00264679	0.102419	28.5275	11.9402	13.7682	24.7608	11.5515	106.101	-1.64375	-8.21203	-3.91531	-8.7022	-3.15839	-5.60285	-2.83555	-2.11691	-2.98059	-5.25859	-2.04779	-1.62008	Normal
0.938766	97.7995	0.2805	0.00131904	35.8072	0.217321	0.47334	4.73258e-07	5.28739e-05	0.102753	0.0345351	-0.00183327	0.0021778	0.00401107	-0.946093	26.2212	-32.2885	-33.0083	2.86223	0.709681	102.228	7.69901	-1.79861	-2.02181	-8.49946	-1.19756	-5.10258	-4.19971	-3.33567	-3.87154	-0.640053	-0.198826	-3.16605	Normal
0.941622	77.5194	0.338	0.000306983	49.4099	0.0558438	0.577908	5.27889e-07	-3.20821e-05	0.08704	0.0339521	-0.00236445	0.00207942	0.00444387	-0.131087	25.1126	16.128	8.03273	34.9428	40.2533	109.458	-5.83414	-8.60153	-2.95087	-7.04928	-2.891	-5.87282	-4.23558	-6.6184	-4.94072	-3.91531	-3.90807	-3.59086	Normal
0.941809	66.3717	0.322	0.00046724	44.6089	0.147739	0.543503	-1.18277e-05	2.44561e-06	0.0716392	0.0251149	-0.00174856	0.00167404	0.0034226	0.0543443	35.4821	17.1257	9.97439	21.9676	13.0532	107.046	-2.59165	-6.96796	-1.0926	-5.71552	-1.71244	-5.09086	-1.26021	-3.5675	-4.09286	-9.85079	-4.68689	-0.274032	Normal
0.942354	70.8801	0.306	0.00114895	32.0064	0.206217	0.487723	-0.000142304	6.16988e-05	0.0965068	0.0335579	-0.00274995	0.00296208	0.00571204	-1.77962	27.8623	-9.34998	-24.881	8.921	0.137545	101.442	9.51847	-4.48533	1.60587	-11.2644	0.741831	-5.89011	-3.0506	-2.08005	3.04247	0.255522	-2.44939	-2.29427	Normal
0.942894	92.3788	0.2725	0.00147402	58.2116	0.252406	0.450772	2.70153e-06	-2.92759e-05	0.0985013	0.0348141	-0.00312574	0.00390354	0.00702928	-0.622871	25.4416	-61.7425	-7.85924	1.90527	0.0387198	98.8925	10.5357	-1.35569	2.87044	-10.4132	2.11148	-6.18406	-5.83736	-6.12271	-3.5173	-5.0277	-1.62283	-2.52318	Normal
0.943852	71.4286	0.3075	0.000358275	62.0124	0.0816448	0.56101	-4.36138e-06	1.73428e-05	0.0863719	0.0331552	-0.00230383	0.0023428	0.00464663	0.246462	26.9733	14.3091	18.6162	30.4948	27.4962	108.454	-3.25899	-9.55663	-3.97543	-8.72172	-4.23706	-5.79652	-4.82499	-7.20814	-4.19284	-6.82198	-3.25029	-2.73994	Normal
0.944254	64.7948	0.2995	0.00120392	30.206	0.16074	0.483751	1.67935e-06	-4.21308e-05	0.0953385	0.0346683	-0.00171599	0.00134621	0.0030622	-0.176094	26.9901	26.477	-46.6685	8.78834	0.100769	100.663	9.2389	-0.474255	-3.61303	-16.8686	2.42387	-4.68067	-0.315033	0.379184	-1.42063	1.04508	-3.23974	1.24364	Normal
0.944668	86.4553	0.292	0.00102417	156.431	0.110022	0.557929	-4.27603e-06	-6.59857e-07	0.079533	0.0295672	-0.00139329	0.00121894	0.00261223	0.570333	30.0496	8.42472	22.4585	36.7289	27.8777	108.3	-5.07643	-10.3921	-4.60823	-8.11938	-2.71464	-4.88269	-1.20126	-3.29325	-0.812863	0.673682	1.67683	0.0203246	Normal
0.945052	39.8804	0.7515	0.00042976	54.811	0.103332	0.561425	-1.76827e-05	4.15957e-05	0.0805567	0.0327727	-0.00403291	0.00364091	0.00767382	0.157226	30.5143	17.6551	4.35955	34.1928	30.1272	108.277	-3.66771	-8.38084	-2.36325	-9.07581	-2.86394	-4.74492	-5.67521	-6.61434	-4.40133	-4.8461	-3.09321	-2.14867	Normal
0.947115	67.9117	0.3005	0.00354507	31.4063	0.332048	0.443968	-2.21125e-05	5.43982e-05	0.0971992	0.0330571	-0.0011328	0.00144042	0.00257323	-2.34032	25.25	-9.42996	1.0385	6.31173	0.226376	98.4407	10.9426	0.566854	-0.385262	-5.8823	0.0797579	-5.99595	-1.89836	-3.83918	-4.72162	-0.867208	3.3201	-0.897637	Normal
0.947223	103.627	0.2745	0.00025914	99.6199	0.0632548	0.564169	0.000101421	5.133e-05	0.0681952	0.0260187	-0.00180046	0.00179518	0.00359564	0.0479043	29.9074	5.74392	17.0984	35.9895	20.9647	107.284	-5.02155	-10.6139	-5.77304	-9.09792	-3.31466	-5.65453	-2.07546	-3.99894	-0.337409	-1.44267	-1.30341	-2.37759	Normal
0.947257	68.5323	0.3105	0.00430463	42.0084	0.335779	0.425735	-8.17906e-06	-3.8074e-05	0.123404	0.0434825	-0.00197588	0.00164417	0.00362006	0.455004	19.8451	-131.445	14.1577	5.87196	0.189442	98.4713	11.6332	0.683782	2.36792	-6.45477	3.19448	-3.95852	-2.55852	-4.36341	-3.05242	-5.40696	-1.10829	-2.61656	Normal
0.947409	39.6957	0.7565	0.000407121	56.4113	0.0740958	0.561923	-6.419e-06	2.54475e-05	0.0830103	0.0297808	-0.0014466	0.00165953	0.00310613	-0.0138287	27.8257	15.371	17.1573	25.8262	24.9889	108.209	-3.25014	-9.91804	-4.01764	-7.23398	-2.7986	-8.17282	-4.36688	-3.58704	-5.41261	-5.31811	-4.94008	-4.77722	Normal
0.947569	79.5229	0.289	0.000973198	47.2094	0.18885	0.52439	2.33372e-06	-1.43238e-06	0.0809937	0.032243	-0.00216283	0.00282149	0.00498432	0.249321	20.64	11.7425	8.61227	21.593	14.8158	107.452	-2.23347	-5.2167	-2.64035	-3.68208	0.238723	-4.35816	-4.51043	-7.58667	-4.9044	-4.27267	-3.21747	-4.71999	Normal
0.948242	84.4476	0.2825	0.000603977	46.8094	0.0704911	0.570512	-3.62904e-05	1.80374e-05	0.0977295	0.0375119	-0.00211322	0.00232942	0.00444264	-0.204442	25.0081	18.9373	14.9713	49.2892	37.9422	109.952	-4.06039	-8.60303	-2.52601	-5.75379	-0.131684	-2.27692	-1.46277	-4.4689	-2.66706	-4.023	-3.0893	-2.85918	Normal
0.949085	83.4492	0.284	0.000598377	96.8194	0.0676836	0.570262	1.09881e-06	2.59837e-05	0.0942379	0.0363577	-0.00302743	0.00330136	0.00632878	0.147827	27.4933	19.8976	9.37875	37.1788	38.5916	109.769	-4.73194	-8.10942	-2.98222	-7.30087	-3.15088	-4.70918	-3.23268	-4.18462	-4.27665	-1.9074	-1.11522	-3.26587	Normal
0.949174	79.1035	0.287	0.00142101	37.8076	0.148595	0.541903	-1.0626e-05	-4.44993e-06	0.0925197	0.0380044	-0.00355646	0.00457117	0.00812764	-0.132028	24.8699	25.6108	6.41493	27.9569	19.8345	108.468	-1.85672	-6.87739	-2.38534	-7.20387	-1.84656	-5.62324	-3.3226	-4.50126	-0.712723	-3.47788	-4.85007	-2.85865	Normal
0.949467	65.4308	0.3165	0.00584903	33.0066	0.264625	0.408906	-6.91983e-05	-2.03721e-05	0.14087	0.048989	-0.0014091	0.00114322	0.00255232	0.284077	17.785	-210.028	13.6146	6.031	0.485789	99.6159	9.6447	3.30346	0.39017	-4.52257	0.944048	-2.41797	-3.13118	-4.02233	-4.95226	-4.68647	-1.06453	-1.77416	Normal
0.949646	90.2256	0.333	0.000428477	58.2116	0.0663055	0.56885	-0.000129871	1.11822e-05	0.0854107	0.0368962	-0.00437554	0.00345156	0.0078271	0.167196	21.2437	11.1487	-1.61038	35.8596	39.0784	109.03	-4.77147	-8.75365	-3.47381	-7.42442	-4.51501	-6.14088	-3.1523	-4.78036	-2.74785	-3.90359	-3.57358	-1.62913	Normal
0.950022	65.0759	0.3405	0.000436905	39.0078	0.0849567	0.553798	1.10618e-05	-1.35894e-05	0.0708397	0.0279378	-0.00270323	0.00301905	0.00572228	0.220311	31.7566	20.0247	15.0895	29.5023	16.9941	107.213	-2.64987	-7.83505	-3.10318	-7.10563	-1.2094	-3.90136	-0.750187	-4.26836	-3.96391	-4.68478	-2.66358	-2.38879	Normal
0.950068	73.5745	0.297	0.000141818	281.056	0.0581191	0.586276	7.61513e-07	-5.87932e-06	0.0580258	0.0205775	-0.000564552	0.000559853	0.0011244	-0.216484	27.2837	2.27832	6.89871	20.6399	33.0295	106.93	-10.279	-10.3373	-2.71261	-6.52396	-2.43354	-5.47366	-2.77335	-4.84591	-2.36106	-3.43366	-1.03467	-1.56002	Normal
0.951174	82.361	0.3585	0.00114877	42.4085	0.199041	0.542177	-1.23522e-05	-1.51953e-05	0.100144	0.0413323	-0.00491736	0.00525711	0.0101745	-0.181104	23.051	28.356	17.2141	34.6734	28.8022	109.421	-3.4459	-6.99238	-1.35331	-6.00339	-1.63428	-4.63051	-3.06019	-4.7327	-4.60932	-6.44197	-5.42701	-4.32768	Normal
0.95118	82.3045	0.3015	0.000323135	35.207	0.0518992	0.571033	2.23683e-05	3.22672e-05	0.0904576	0.0353828	-0.00160391	0.00131022	0.00291413	-0.157674	23.2946	19.4122	11.6699	45.7703	36.8875	109.45	-4.81768	-9.42457	-2.92749	-6.50401	-0.6047	-3.47805	-1.24108	-3.48247	-3.36241	-3.886	-3.78547	-3.62598	Normal
0.951972	38.5976	0.3215	0.000144247	81.2162	0.0659356	0.578147	-1.22198e-05	-9.92601e-06	0.0556982	0.0166271	-0.00108066	0.00106657	0.00214723	0.0885558	50.078	3.82345	9.82534	16.7944	17.4357	106.619	-5.48805	-8.29468	-2.50369	-7.86102	-3.65164	-5.75731	-3.16334	-5.15309	-1.14213	-2.69847	-2.58224	-4.8126	Normal
0.952826	88.4304	0.331	0.000451286	60.6121	0.0684197	0.561691	-9.66516e-06	1.05882e-05	0.0930536	0.0343388	-0.00384228	0.00365861	0.0075009	-0.00211595	33.6352	12.8552	-18.9198	28.8076	34.3049	109.303	-4.60815	-7.70555	-4.16166	-9.95921	-4.52199	-9.0496	-5.09523	-4.29988	-2.85743	-2.76448	-2.25606	0.149298	Normal
0.953337	66.8151	0.341	0.000286333	57.6115	0.0484307	0.579479	1.5664e-05	-1.15823e-05	0.0797234	0.0291955	-0.00132699	0.0010778	0.00240479	-0.1585	26.261	11.2884	6.31241	31.8981	34.3759	108.874	-6.13039	-9.2192	-3.2198	-7.8245	-4.65606	-6.74626	-5.02058	-6.08742	-3.50596	-2.35523	-3.6024	-2.29202	Normal
0.954073	39.617	0.756	0.000349551	173.835	0.0665524	0.574646	1.96874e-05	-1.45303e-05	0.0893239	0.0319674	-0.00253046	0.0019138	0.00444426	0.306491	31.6918	15.1177	11.8433	31.0513	35.2132	109.781	-5.45082	-7.80152	-3.07628	-3.90435	-0.334866	-3.80438	-3.0543	-5.39464	-2.96573	-2.38721	1.67707	-3.91192	Normal
0.954743	83.2178	0.354	0.00108189	45.009	0.135236	0.565984	0.000127654	-2.01944e-05	0.112637	0.0481267	-0.00680565	0.00709376	0.0138994	-0.283424	20.2776	29.6623	20.7693	23.9088	36.338	110.893	-5.13985	-7.5591	-2.70604	-5.25352	1.35187	-5.36776	-3.3702	-7.19353	-2.60018	-5.62603	-5.08879	-3.29297	Normal
0.956076	88.0411	0.2905	0.000553293	87.6175	0.117392	0.551931	3.91376e-06	-2.55236e-05	0.0882589	0.0327041	-0.00111075	0.00135486	0.00246561	0.556435	28.7308	9.1735	25.6467	42.5985	29.0223	108.528	-3.98682	-10.3983	-4.70213	-9.51752	-3.45128	-6.83523	-2.468	-5.78734	0.962393	-0.175502	0.713553	-0.822904	Normal
0.956446	79.7872	0.365	0.000651762	95.6191	0.120462	0.546538	-8.81668e-07	1.61919e-05	0.0721103	0.0287082	-0.00151837	0.0013907	0.00290907	0.556931	24.3586	17.5881	21.1951	31.314	16.0696	107.002	-2.29117	-9.00858	-2.62989	-7.19687	-2.27208	-4.36129	-1.25106	-2.67128	1.23029	-1.45859	-1.13778	-3.76984	Normal
0.957163	62.6305	0.4105	0.000294608	50.6101	0.0718774	0.568853	1.15359e-05	-1.48759e-06	0.0779323	0.0273701	-0.00124817	0.00123266	0.00248083	0.703039	34.638	15.1242	11.7586	22.2199	21.9248	108.438	-3.8782	-7.85911	-2.18277	-6.73371	-1.90504	-3.19146	-1.30468	-5.03482	-2.72772	-3.24494	-3.36676	-2.00465	Normal
0.961634	77.3694	0.3115	0.000527552	104.821	0.0676137	0.546253	-2.0563e-05	3.02147e-06	0.0894865	0.0362221	-0.002401	0.00208593	0.00448694	0.245561	22.2953	23.9603	22.6835	26.8036	17.9544	107.928	-0.866164	-8.55092	-3.00233	-7.22792	-1.44335	-7.14307	-2.64796	-5.98168	-2.1504	-1.77665	-3.42145	-1.46796	Normal
0.963584	74.9532	0.3685	0.00062629	136.227	0.10469	0.564052	1.01642e-05	-2.91978e-05	0.0792819	0.0302951	-0.0017157	0.00203382	0.00374952	0.29751	28.3539	12.3553	4.58192	37.9724	26.5394	108.293	-4.5737	-9.6975	-4.36606	-8.56574	-2.29135	-4.96645	-2.14464	-4.54532	-4.37242	-5.87358	-3.23951	-4.95352	Normal
0.964155	67.7966	0.3765	0.000631687	48.0096	0.0896369	0.556085	-5.15612e-06	-3.46389e-06	0.090555	0.0345505	-0.00250627	0.00269939	0.00520566	0.334839	27.4394	19.8253	13.5958	36.8407	24.035	108.895	-2.97976	-7.49976	-2.95755	-6.43333	-1.97821	-4.31692	-3.01216	-3.95238	-3.98542	-3.83401	-3.78545	-3.97066	Normal
0.964428	83.045	0.312	0.00056489	99.2198	0.0819095	0.562113	-2.09406e-06	2.3237e-05	0.0929184	0.0349859	-0.00137295	0.00157904	0.00295199	0.265881	24.5905	7.21011	18.6365	40.9935	38.0058	109.152	-5.78264	-11.1606	-6.28861	-9.9454	-3.39007	-4.87352	-2.33834	-3.56068	0.805906	0.275489	-0.36768	-3.63555	Normal
0.966018	74.4879	0.2005	0.000572691	103.221	0.0472013	0.580941	-1.40738e-05	-8.662e-06	0.108129	0.0482758	-0.00798586	0.00806075	0.0160466	0.236605	18.1713	16.8011	4.02745	3.15399	72.2983	110.817	-6.98672	-9.83549	-2.8335	-8.0666	-5.95371	-7.19237	-3.70919	-5.05856	-3.98427	-3.98714	-1.42054	-3.5432	Normal
0.967699	84.4476	0.277	0.00026303	97.4195	0.0505328	0.555448	-8.36965e-07	-2.25762e-05	0.0748437	0.028875	-0.00195226	0.00202034	0.00397259	0.156188	28.8834	10.2544	18.0572	31.3136	11.6743	107.323	-2.15119	-9.3596	-3.82899	-7.13719	-2.82078	-4.66647	-3.61395	-3.82624	-4.76709	-4.57151	-1.92521	-1.87235	Normal
0.967988	120	0.2505	0.000734554	79.4159	0.106543	0.549741	-4.35408e-05	-4.78197e-06	0.10199	0.037828	-0.00177149	0.00172437	0.00349586	-0.0553214	25.4941	16.9603	-6.16246	31.7834	33.3723	109.442	-3.56637	-7.8194	-3.23116	-8.43286	-4.36188	-8.95368	-6.66331	-8.16872	-2.4213	-4.63543	-3.72902	-3.22156	Normal
0.968114	51.7241	0.2005	0.000190973	146.829	0.0434	0.563102	-3.83061e-05	3.59339e-06	0.0643096	0.0228458	-0.00145486	0.00132656	0.00278142	0.0935038	30.5706	16.3079	12.2193	26.8172	17.3828	106.799	-3.12418	-8.44367	-2.86466	-7.79949	-0.813251	-6.12557	-2.9864	-5.14178	-2.49253	-4.93789	-4.62102	-1.49675	Normal
0.968221	90.2256	0.333	0.000328559	195.839	0.0492476	0.578248	-2.84201e-06	-5.63766e-05	0.0957166	0.037057	-0.00533436	0.00391	0.00924436	0.143359	32.3452	13.1228	-0.583736	25.4156	41.9962	110.06	-6.17573	-9.35825	-3.57778	-7.79058	-1.77237	-7.10208	-2.81462	-4.51211	-1.23009	-2.25314	-1.40323	-3.65802	Normal
0.970516	70.34	0.315	0.000728812	133.627	0.0955126	0.5476	2.74775e-05	-2.01111e-05	0.0977046	0.0418035	-0.00306029	0.00323048	0.00629077	0.110818	18.8786	12.5278	16.9384	27.1898	28.7563	108.622	-3.0936	-12.5941	-6.28736	-6.95232	1.67618	-5.73982	-1.22831	-5.57223	-1.52653	-2.70157	-2.56954	-1.56559	Normal
0.971624	82.361	0.365	0.000386972	89.4179	0.0999833	0.55844	1.94974e-05	-2.44034e-05	0.0797763	0.0320289	-0.00182396	0.00131198	0.00313594	0.786378	27.6254	13.3427	18.8072	34.4051	23.2314	108.219	-3.75683	-8.83593	-3.80301	-8.2224	-3.59104	-5.98222	-1.34876	-4.95944	-2.03226	-1.98031	-0.999954	-2.71648	Normal
0.971698	83.7989	0.316	0.000266117	60.6121	0.226961	0.46248	6.40664e-05	3.71908e-05	0.0421395	0.0134629	-0.00141535	0.00142056	0.00283591	0.131262	27.7416	10.8986	10.1082	1.60776	0.863583	98.0197	4.23883	-3.6486	5.08095	-6.35382	-3.2532	-8.36135	-6.87293	-8.23757	-3.87869	-1.85466	-0.390887	-2.25242	Normal
0.972398	103.448	0.2905	0.000768628	64.6129	0.197993	0.468589	0.000367727	0.00106207	0.0803937	0.035442	-0.0166124	0.0162609	0.0328733	0.513137	32.7815	16.65	-18.1622	3.57587	0.31213	99.4672	7.90427	-1.18199	-0.201221	-6.99295	-2.12396	-5.93033	-9.66032	-5.847	-3.8577	-2.72686	0.810954	-2.46517	Normal
0.973221	76.9231	0.3075	0.000601146	43.2086	0.0847132	0.564524	2.7981e-06	-7.67284e-05	0.107165	0.0481006	-0.00864528	0.00747137	0.0161167	0.254754	21.8769	33.7061	12.382	44.0251	38.6879	110.228	-3.59227	-8.24822	-2.74354	-6.85856	-1.01484	-3.85461	-1.73008	-6.36187	-0.577466	-4.42178	-4.19791	-3.78145	Normal
0.97326	83.9748	0.214	0.00173569	79.816	0.161433	0.544343	0.000238412	5.59912e-05	0.105923	0.0410125	-0.00277279	0.00266695	0.00543975	-0.0174997	24.7257	17.1352	-22.0802	30.3009	44.4811	110.061	-5.02121	-6.31104	-2.12163	-7.67789	-5.8322	-9.27919	-7.01805	-4.63791	-3.84206	-3.59179	-0.671617	-1.06341	Normal
0.97368	112.994	0.2075	0.000719887	49.0098	0.0869409	0.575753	-1.03087e-06	3.46097e-05	0.102558	0.0425776	-0.00338255	0.00476966	0.00815221	-0.643357	24.4308	15.8988	10.7066	33.1979	45.0471	110.484	-6.60411	-8.30623	-3.17154	-7.97781	-5.74992	-8.35128	-5.71289	-6.10784	-4.23848	-4.11567	-3.07334	-3.34208	Normal
0.974026	74.0741	0.3085	0.000810364	133.827	0.0901185	0.550813	5.13969e-05	-1.05513e-05	0.097766	0.0419382	-0.00383459	0.00401101	0.00784561	0.130311	19.1026	10.9186	17.8797	28.013	30.7938	108.842	-3.68224	-12.7886	-5.71177	-6.84361	2.06406	-5.41523	-1.21028	-5.61723	-1.62698	-3.20765	-2.07975	-1.28546	Normal
0.974805	120	0.2505	0.000465138	47.0094	0.34288	0.44158	-1.78249e-07	2.58514e-05	0.0502995	0.0171628	-0.000704158	0.000721757	0.00142592	0.100002	19.5794	19.1118	4.61336	2.10726	0.0317146	94.7002	10.1258	-0.969539	0.99124	-8.50854	-0.938545	-4.40808	-8.63166	-5.20652	-2.50746	-5.99608	-2.91557	-3.60201	Normal
0.976316	37.0943	0.8055	0.000372362	109.222	0.0899687	0.545551	2.98901e-05	-7.44377e-05	0.0785803	0.0349032	-0.00750436	0.00681318	0.0143175	-0.00816229	22.9139	19.5325	15.4404	32.0927	17.1866	107.22	-1.61372	-8.85366	-3.48329	-8.9586	-4.46168	-6.08852	-3.67651	-4.32706	-2.97327	-4.29747	-2.72174	-1.83185	Normal
0.977069	66.9269	0.402	0.00129591	70.6141	0.135067	0.520808	1.30296e-05	4.71965e-05	0.105515	0.046824	-0.00611476	0.00491707	0.0110318	0.282875	18.6317	33.1526	15.5476	35.6069	14.8524	107.836	0.780787	-6.39569	-3.10552	-7.91326	-2.43637	-6.63821	-3.62856	-6.07463	-3.33659	-2.18096	-3.23821	-2.92355	Normal
0.977826	33.8409	0.8515	0.00147433	41.2082	0.207634	0.465913	1.21669e-05	6.13871e-06	0.0972615	0.0294452	-0.00108312	0.00108051	0.00216363	0.167115	30.3076	-20.0022	-30.9839	5.78632	0.295935	99.1668	10.6075	-0.100523	0.23695	-9.21929	-3.00396	-5.869	-3.41615	-4.16847	-1.22456	-0.254448	0.296937	-0.0450533	Normal
0.97783	88.0411	0.337	0.000808832	49.0098	0.0764105	0.551892	-2.17445e-05	2.90317e-05	0.104612	0.0424582	-0.00467509	0.0048874	0.00956249	0.179668	24.952	21.668	18.757	45.5302	27.8699	109.55	-2.56754	-7.73295	-3.58169	-7.16247	-2.5908	-6.06397	-4.43663	-3.58723	-0.51276	-3.97208	-4.66138	-4.09717	Normal
0.978916	76.2873	0.306	0.000633697	43.2086	0.0821278	0.563945	-5.31209e-05	-2.19647e-05	0.1086	0.0485155	-0.00792944	0.0072264	0.0151558	0.278519	21.3081	34.0794	12.7705	45.2726	38.2695	110.255	-3.47018	-8.26299	-2.83049	-6.9677	-1.02955	-4.07019	-1.79286	-6.42576	0.0450664	-4.7204	-4.05425	-4.45993	Normal
0.980139	81.3559	0.368	0.000411496	94.0188	0.100111	0.549667	-0.000100424	-3.42136e-06	0.0710331	0.0282896	-0.000981628	0.00106782	0.00204944	0.246094	22.7062	14.508	18.8126	30.7609	16.0854	107.124	-2.71505	-8.6569	-2.76928	-8.18185	-2.11316	-5.34003	-1.77671	-2.92561	1.05842	-1.21373	-0.926606	-2.11351	Normal
0.980427	76.2873	0.2085	0.000399431	71.0142	0.0976177	0.565538	1.20083e-06	-9.15166e-06	0.0895652	0.0346324	-0.00180531	0.00192549	0.0037308	-0.107795	28.0363	15.8293	-1.00558	26.0637	37.3509	109.291	-5.44751	-7.76029	-2.73617	-8.23735	-4.1651	-8.18241	-8.3395	-5.06835	-4.00205	-4.62952	-1.05621	-1.19377	Normal
0.981164	32.1113	0.922	0.000251338	95.8192	0.0977046	0.564092	-5.38787e-05	2.97002e-06	0.0636932	0.025183	-0.0013899	0.00120845	0.00259836	0.0729392	26.3055	14.7749	20.6749	26.161	17.8289	106.895	-3.62097	-8.57365	-3.53563	-7.27381	-2.91059	-6.541	-1.79783	-3.18659	-0.980584	-3.53139	-3.49607	-1.56746	Normal
0.98193	47.4684	0.4885	0.000245649	102.621	0.0604355	0.568772	6.35468e-06	6.20937e-06	0.0640827	0.0216319	-0.00088988	0.0008742	0.00176408	0.298292	34.8229	4.94961	9.27308	26.8346	21.0235	107.076	-5.31083	-10.4177	-5.79736	-8.03644	-4.44779	-6.97601	-2.42045	-5.1954	-1.52084	-6.19603	-2.6139	-0.896343	Normal
0.981982	106.289	0.2005	0.00126025	67.0134	0.223368	0.462811	-6.09193e-05	-7.41407e-05	0.0943578	0.0410374	-0.0187806	0.0204801	0.0392607	-0.389706	36.0943	15.0881	-67.0057	3.55117	0.268701	99.7755	8.46571	-0.513844	-0.399078	-8.30553	-1.53667	-6.14145	-10.215	-7.30697	-3.30637	-0.425723	2.38126	-2.99476	Normal
0.982445	83.6237	0.304	0.000520496	76.0152	0.142788	0.490848	-3.51821e-05	-5.08226e-05	0.0777341	0.0228792	-0.00304383	0.00282355	0.00586738	0.489868	52.8675	12.4409	-52.9973	5.99882	2.75682	104.27	0.314497	-1.46406	0.593263	-13.8817	-8.37178	-8.93853	-4.26292	-4.35623	-0.865816	-2.55526	-2.46307	-3.56587	Normal
0.983063	67.9117	0.2535	0.000265133	202.24	0.0361587	0.595536	1.81823e-05	2.34476e-09	0.100618	0.0390841	-0.00177849	0.00160729	0.00338578	0.0317194	20.8109	11.7465	10.0668	24.7764	49.8407	110.957	-9.70262	-7.19505	-5.24719	-6.71598	-0.992578	-4.6688	-2.90591	-2.46829	-0.576055	-2.51062	-2.04318	-2.15096	Normal
0.983911	110.294	0.225	0.000145907	76.8154	0.277126	0.478006	5.92841e-06	-4.72725e-05	0.0321787	0.00943805	-0.00111942	0.00103223	0.00215165	0.267382	47.8531	4.06183	5.22938	2.17276	0.372375	96.7874	4.53457	-4.75529	-4.73885	-10.825	-6.01706	-9.00923	-5.57397	-5.07476	-5.59503	-0.289602	1.24458	-0.431331	Normal
0.985515	36.7309	0.817	0.000548221	100.02	0.070783	0.555163	-1.2517e-05	-2.68122e-05	0.0943006	0.0400046	-0.00427618	0.00570044	0.00997662	-0.178332	28.3304	28.3636	-0.597926	34.3556	29.1295	108.982	-2.64302	-7.64994	-2.61968	-7.27329	-2.77568	-7.496	-5.14892	-3.71968	-2.44385	-2.88568	-2.1618	-3.17533	Normal
0.987659	99.3377	0.2805	0.00293667	35.007	0.334295	0.425272	1.05714e-05	4.98996e-05	0.108449	0.0398436	-0.00369255	0.00416335	0.00785591	-0.8232	24.1225	-74.9329	-2.22379	3.32296	0.0898677	98.8913	10.3892	0.82244	1.74073	-10.6771	3.20692	-5.06316	-0.390698	-1.65559	-1.71415	-3.56321	-6.51688	-1.41884	Normal
0.989874	91.3242	0.252	0.00359733	48.0096	0.492585	0.41119	-1.80209e-05	-1.91639e-05	0.108145	0.0351039	-0.00216579	0.00201297	0.00417877	0.00691693	25.8499	-107.637	6.51273	1.81424	0.0239267	97.4931	10.9721	-0.392142	3.78218	-8.20165	2.10845	-5.61161	-7.2667	-6.88144	-3.76275	-6.3842	-4.12351	-3.8858	Normal
0.99004	81.3559	0.369	0.000410693	93.2186	0.101567	0.55362	-1.8608e-06	7.49255e-06	0.0730235	0.0311398	-0.00194848	0.00200627	0.00395475	0.295403	20.9103	15.8432	19.4832	30.137	20.5591	107.299	-2.68891	-9.02665	-2.75512	-8.66701	-3.17961	-5.28141	-1.80599	-2.91447	-0.0359695	-2.01036	-1.43948	-3.20449	Normal
0.990207	80.9171	0.3225	0.000594882	182.436	0.0688684	0.561857	-4.54968e-05	1.63807e-05	0.0965624	0.0383321	-0.00161431	0.0018202	0.00343451	0.27431	23.5241	5.32451	17.2434	44.9654	41.4417	109.392	-6.00667	-11.6022	-6.30089	-10.2856	-4.31349	-5.45513	-1.81628	-4.0439	0.0279633	-0.353632	-1.3991	-3.34844	Normal
0.990911	81.9672	0.284	0.002584	38.4077	0.288461	0.461241	-4.39816e-05	1.38408e-05	0.103188	0.0374768	-0.00129926	0.00157798	0.00287724	-1.52931	25.2853	-26.6288	-0.427904	13.4054	0.349166	99.7073	10.8963	-0.58786	-0.426649	-10.7055	-0.759071	-3.7975	2.68075	-4.41909	-3.60274	-0.393186	-0.461185	-1.61017	Normal
0.991433	68.4541	0.3105	0.000569195	87.8176	0.100315	0.55577	7.72814e-05	-1.05931e-05	0.0788963	0.0289762	-0.00119639	0.0010045	0.00220089	0.348496	28.8532	12.5726	24.2753	30.8523	19.8311	107.998	-3.13952	-8.97681	-3.6029	-7.28716	-2.7539	-4.73869	-1.06875	-2.55477	-0.339025	-1.71426	-0.439122	-1.23944	Normal
0.992785	93.75	0.2425	0.00265524	37.8076	0.362281	0.457459	-9.44052e-06	-5.67548e-05	0.095258	0.0337876	-0.00208117	0.00163942	0.00372059	-0.514476	22.6528	-12.8617	8.79747	11.1268	2.31441	103.608	4.99192	-4.14627	2.44535	-5.91197	-0.283197	-2.14895	0.0108628	-2.63632	-2.87191	-0.845704	-0.884691	-2.66936	Normal
0.993432	88.1705	0.2735	0.000386982	46.0092	0.131854	0.573692	5.39591e-05	7.38411e-06	0.0699107	0.027102	-0.00103595	0.00100597	0.00204192	0.0831001	27.175	8.62059	10.5474	22.0354	32.0024	108.01	-6.0634	-7.87226	-1.34904	-6.62109	-2.63743	-5.75943	-3.90331	-5.33483	-4.54735	-6.08488	-5.16364	-3.71899	Normal
0.996262	87.7835	0.2465	0.00115267	33.8068	0.358526	0.453221	0.00012585	5.20329e-05	0.0751136	0.0254173	-0.00166218	0.00186109	0.00352327	-0.673386	24.7236	-6.96234	8.76919	5.59903	1.1143	100.783	6.6057	-4.10084	2.79071	-5.04383	1.45171	0.903686	-1.01338	-2.84241	-3.96261	-2.01006	-1.31915	-2.62267	Normal
0.99875	67.3023	0.297	0.00275701	46.0092	0.398925	0.421237	-5.36525e-07	2.47213e-05	0.0970179	0.0317081	-0.00085102	0.000935736	0.00178676	-0.175148	28.9266	-43.2979	-0.42417	0.373446	0.00660083	96.3031	11.7908	2.24635	2.03092	-12.7403	6.84732	-4.34868	-6.94795	-5.69069	-4.18238	-6.14663	-4.40536	-3.40842	Normal
1.00002	77.6699	0.3455	0.000223252	184.237	0.0367107	0.580947	-7.62542e-06	-2.20954e-05	0.0827283	0.0315391	-0.00145271	0.00120914	0.00266186	-0.0751821	25.6659	14.8479	8.45481	33.6128	37.8363	109.17	-6.05299	-8.86487	-3.28182	-7.47959	-3.92766	-6.37057	-4.88957	-6.39049	-3.94384	-2.90413	-2.87239	-3.34535	Normal
1.00207	103.27	0.2005	0.000922552	67.4135	0.208081	0.467045	-5.22199e-05	0.000506401	0.0827977	0.0368937	-0.0187377	0.01731	0.0360477	0.660204	34.5893	22.1903	-27.797	3.12063	0.225025	99.246	8.52934	-1.64837	0.212723	-7.84773	-1.53222	-6.92188	-9.73189	-6.66345	-2.39214	-2.90455	2.04465	-2.78933	Normal
1.00493	74.0284	0.359	0.000307808	51.8104	0.0724477	0.576399	2.86777e-06	-1.45204e-05	0.0860532	0.0346606	-0.00263456	0.00274566	0.00538022	0.0572632	24.2133	23.5807	6.84507	34.9506	41.2529	109.358	-5.89502	-8.91229	-2.21778	-5.59034	-1.53059	-4.29743	-2.51903	-5.50749	-4.67167	-6.46235	-4.11909	-3.36267	Normal
1.00547	83.9748	0.3505	0.00169516	43.2086	0.131281	0.566932	1.73343e-05	-1.0555e-05	0.115296	0.0500897	-0.0069646	0.007106	0.0140706	-0.232973	19.455	25.2822	19.7367	30.7208	42.7411	111.09	-5.47986	-7.73609	-3.20835	-4.86913	1.36278	-5.34763	-3.1979	-7.13135	-2.16745	-5.68933	-4.96865	-4.09316	Normal
1.00643	64.9702	0.347	0.000237505	96.4193	0.107047	0.565198	5.41675e-06	1.16267e-05	0.0615519	0.0230999	-0.000851306	0.000994517	0.00184582	0.379923	31.9718	13.9446	17.9735	22.5642	17.3254	106.831	-4.05617	-8.19748	-3.73605	-6.76087	-3.44617	-6.29647	-0.334187	-2.39885	-1.48555	-2.22805	-3.18012	-2.17854	Normal
1.00653	31.0881	0.2005	0.000471879	179.036	0.0972683	0.561224	-2.45378e-06	-3.11581e-05	0.093748	0.0411551	-0.00695021	0.00606833	0.0130185	0.264238	25.5472	8.66066	16.2719	32.3824	46.0927	109.116	-6.22422	-12.7347	-5.29024	-4.47861	1.99865	-2.93175	-1.8117	-3.15542	-0.0517022	-0.893178	-3.0604	-4.06369	Normal
1.01115	93.2401	0.2975	0.000540847	134.227	0.0654108	0.556995	4.07752e-06	2.12743e-05	0.101652	0.0372513	-0.00296619	0.00312066	0.00608685	0.197792	28.0993	19.37	2.28368	38.8671	35.428	109.631	-3.73904	-8.35392	-4.08756	-9.89596	-3.73465	-5.27368	-3.51799	-4.9219	-3.88651	-3.27105	-2.55633	-5.70838	Normal
1.01133	85.1064	0.3215	0.000460642	83.4167	0.0937091	0.540146	-0.000117844	-1.71903e-05	0.0827986	0.0332775	-0.00331447	0.00284908	0.00616355	-0.0382195	23.3585	18.0595	7.86958	27.9738	13.7797	107.282	-0.700705	-6.21021	-3.14375	-7.69387	-5.019	-4.98093	-1.66066	-5.5444	-3.98605	-1.54201	-1.97734	-1.63883	Normal
1.0114	80.6994	0.314	0.000311643	39.6079	0.0794291	0.574034	8.915e-06	-5.05318e-06	0.0821158	0.0326925	-0.00281122	0.00251425	0.00532547	-0.130502	25.863	19.6462	18.8662	24.6815	24.2809	108.998	-5.08432	-8.80983	-1.49419	-4.76273	-2.77337	-5.27553	-0.881213	-2.53535	-0.627655	-2.43896	-2.51849	-5.49179	Normal
1.01266	75.0939	0.325	0.00065045	39.2078	0.16077	0.538019	-3.77855e-05	1.43525e-05	0.0630708	0.0239727	-0.00146229	0.00190981	0.00337209	-0.731827	30.1542	19.5513	13.4848	18.02	12.0668	106.425	-3.35091	-5.40765	-2.39379	-5.55091	-2.86413	-6.73309	-3.74964	-1.75676	-2.44379	-3.22411	-5.18308	-6.19634	Normal
1.01274	65.9341	0.3275	0.000661086	42.2084	0.188461	0.521139	2.32136e-06	-9.16228e-07	0.0585678	0.0192016	-0.000467904	0.00045924	0.000927144	1.64024	34.8125	19.2776	9.04995	14.3136	7.43359	104.528	0.334381	-8.80899	-0.466852	-5.27999	-1.40778	-1.9196	0.118632	-3.81596	-1.86867	-6.23027	-5.42532	-4.48224	Normal
1.01318	39.8671	0.753	0.000419791	56.4113	0.0650741	0.562257	1.34659e-05	4.70835e-05	0.0867026	0.0325007	-0.00164871	0.00210338	0.00375209	0.0495375	25.0354	15.1751	18.7187	30.0938	27.3686	108.549	-3.36394	-9.86055	-3.58624	-7.81418	-3.17878	-7.89925	-4.24349	-3.73358	-4.93907	-4.64163	-4.95035	-4.34218	Normal
1.01327	79.4702	0.337	0.000821345	49.0098	0.16134	0.561819	-1.01423e-05	-2.28049e-05	0.0867788	0.0348118	-0.00426015	0.00429741	0.00855756	-0.337381	30.8583	14.9674	7.85053	20.8057	39.1693	109.333	-5.6435	-5.95275	-0.0706528	-3.58466	-0.978495	-5.14403	-3.37439	-6.60148	-3.79471	-5.47943	-4.82106	-4.78132	Normal
1.01471	81.6882	0.314	0.000675408	102.22	0.0881437	0.566156	-4.05649e-06	-1.26927e-05	0.0993528	0.0398077	-0.00187525	0.00193254	0.00380779	0.255667	23.5391	6.57397	15.8272	47.7407	43.3909	109.68	-5.9041	-11.1168	-5.7664	-10.8739	-3.82335	-6.1382	-3.18317	-4.85418	-1.13629	-1.11037	-2.07001	-4.7509	Normal
1.01596	82.1355	0.366	0.000429338	116.423	0.0616866	0.558319	-6.45117e-07	-1.72161e-05	0.0819207	0.0341241	-0.00252968	0.00188506	0.00441474	0.725128	25.2544	15.2731	23.0346	36.4016	24.8074	108.351	-3.69771	-8.89228	-3.74705	-8.38882	-3.54575	-5.68907	-1.13828	-4.26991	-1.30426	-1.86903	-0.823299	-2.72762	Normal
1.01629	77.9727	0.3145	0.000481979	48.0096	0.222839	0.492335	-7.36237e-06	-5.52682e-05	0.059182	0.0185066	-0.00276296	0.00280599	0.00556895	0.125299	31.5698	7.49176	1.33402	3.14888	2.98392	101.815	4.24127	-7.72234	5.05959	-7.0321	-5.72222	-4.45971	-4.24738	-5.21032	-5.29526	-2.24027	-1.38359	-1.16777	Normal
1.01699	77.4194	0.31	0.00106092	37.8076	0.104811	0.555042	4.70668e-06	1.30052e-05	0.106808	0.043985	-0.0054317	0.00536824	0.0107999	-0.212258	24.6563	29.6077	14.7491	46.4867	34.8393	109.804	-2.60549	-8.23644	-1.79561	-6.7315	-0.733095	-4.72031	-1.82984	-5.13344	-3.44332	-5.55619	-1.87118	-5.6477	Normal
1.02108	74.2115	0.3375	0.000267781	59.812	0.0569397	0.579191	2.02445e-06	1.7534e-05	0.0822844	0.030459	-0.000733245	0.00099755	0.00173079	-0.299268	24.922	12.8763	8.77176	34.4184	41.9925	109.064	-6.51741	-9.75813	-3.67575	-8.09272	-3.76618	-6.78894	-3.27729	-6.75171	-4.87384	-6.06691	-3.01553	-3.94374	Normal
1.02821	67.7966	0.339	0.000597953	74.2148	0.0776852	0.533393	-6.42623e-07	-7.14592e-07	0.0878215	0.0369193	-0.00225768	0.0017244	0.00398208	0.196861	19.3147	15.0904	17.7205	37.4419	12.9138	107.329	-0.520493	-5.17054	-6.28935	-6.44847	-3.08507	-3.29414	-3.67863	-6.31041	-5.60546	-1.70169	-2.5432	-2.70042	Normal
1.02868	88.2353	0.2715	0.000707945	50.21	0.161621	0.557989	3.7633e-06	-1.98882e-05	0.0842548	0.0367439	-0.00461715	0.00520733	0.00982447	-0.124482	22.6559	21.7323	11.9351	19.9332	33.9788	108.882	-4.85751	-5.92807	-0.501815	-6.84101	-3.82733	-6.25987	-3.06094	-2.32442	-3.01302	-4.77533	-4.78565	-4.28883	Normal
1.03134	89.153	0.286	0.00327462	40.008	0.384535	0.404176	-6.25536e-06	-0.000140968	0.112664	0.0338247	-0.00292039	0.00250271	0.0054231	-0.494272	34.4931	-178.055	6.06548	2.95046	0.190907	98.2467	10.2797	0.0253009	2.52116	-4.57464	1.6291	-1.01034	-8.46247	-5.48607	-0.834369	-5.30107	-4.7171	-3.83429	Normal
1.0319	42.6894	0.7035	0.000538988	42.0084	0.0922172	0.527539	5.57737e-05	-7.95825e-06	0.0882029	0.0395254	-0.00655702	0.00655542	0.0131124	-0.0302203	22.2692	26.8917	8.53461	24.7589	10.1214	106.827	0.677273	-6.85632	-3.0411	-8.58506	-2.97518	-7.34706	-2.89731	-4.66232	-2.08376	-3.2039	-3.26716	-3.36523	Normal
1.03367	40.2685	0.7435	0.000399697	50.8102	0.0601131	0.561617	9.48674e-05	-5.458e-06	0.0777581	0.0268382	-0.000954086	0.000853829	0.00180792	0.418153	31.3055	12.1776	14.9805	36.3263	23.0942	108.094	-3.84847	-8.99712	-3.53503	-7.74277	-2.59929	-7.50971	-4.28239	-5.40788	-4.64884	-3.72854	-3.44	-1.07097	Normal
1.03451	79.5229	0.2995	0.000423883	88.4177	0.0754165	0.567458	-1.78536e-05	2.55847e-05	0.093895	0.0363317	-0.00155137	0.00162824	0.0031796	-0.0831087	22.9186	14.1633	20.6775	35.9694	35.6299	109.667	-4.4345	-8.53889	-2.88846	-6.70609	-2.59148	-4.88355	-4.1126	-4.96859	-2.21888	-2.29906	-1.34145	-4.02578	Normal
1.03508	40.0267	0.7465	0.000317792	76.4153	0.0757253	0.564349	7.13914e-07	4.59888e-06	0.0833914	0.0295398	-0.000867714	0.000872778	0.00174049	0.387577	28.6762	12.9286	12.7583	41.7975	27.3121	108.459	-4.36227	-9.7183	-4.4007	-8.69795	-3.62535	-9.41724	-5.55803	-6.78945	-5.1128	-4.24136	-3.6834	-2.03227	Normal
1.03512	80.7537	0.308	0.000531811	68.8138	0.075106	0.54333	7.79825e-06	9.42258e-06	0.0931046	0.0348464	-0.00224934	0.00233617	0.0045855	-0.0635853	23.4348	16.6657	9.80287	30.7982	17.2165	108.225	-1.33487	-7.29829	-4.01321	-7.85291	-1.62213	-5.64796	-3.47027	-8.6972	0.166036	-4.51122	-1.10309	-5.33363	Normal
1.03559	106.952	0.281	0.001286	60.012	0.186354	0.47394	4.4307e-05	-0.000352831	0.099763	0.0441065	-0.0219505	0.0238098	0.0457603	-0.569507	34.9681	-11.5167	-54.4041	6.36017	0.644165	100.858	8.43312	-1.57126	-0.0764313	-6.62619	-2.46934	-6.43452	-6.9465	-5.68471	-3.49086	-2.58847	-0.0835474	-2.95766	Normal
1.03799	66.6297	0.3	0.00253313	35.207	0.463038	0.418187	2.9056e-06	6.59343e-06	0.100721	0.0316355	-0.000769404	0.000906347	0.00167575	-0.476925	21.7572	-69.8178	2.58654	4.7186	0.227242	98.6675	10.7787	-1.55652	1.51081	-8.2762	3.84602	-3.91226	-0.773198	-0.987656	-0.777128	-2.10174	-5.49926	-3.69109	Normal
1.03989	91.954	0.298	0.000381514	81.0162	0.0982362	0.571038	-3.75463e-06	4.25552e-05	0.084622	0.0275885	-0.00167464	0.00162259	0.00329723	-0.135952	40.8658	9.62237	-6.29376	19.7206	36.1994	109.05	-5.24177	-7.51695	-3.15024	-9.42718	-5.53938	-7.44272	-3.46971	-4.76812	-2.89232	-4.61598	-1.66719	-2.02805	Normal
1.04412	60.8828	0.337	0.00115507	42.2084	0.19036	0.454423	8.92489e-07	5.40675e-05	0.0923081	0.0266693	-0.00166361	0.00170259	0.00336619	0.30717	40.0123	-48.2782	-2.70372	2.94027	0.00584089	98.0282	11.3666	-0.949801	3.57794	-11.6971	3.24531	-6.03537	-3.10698	-4.9021	-3.84055	-3.01976	-1.51846	-4.02938	Normal
1.04759	84.6262	0.2005	0.000635299	52.8106	0.0513002	0.566778	2.3975e-05	1.90267e-05	0.0999687	0.0413407	-0.002543	0.00284042	0.00538342	-0.0224914	23.0859	21.4915	20.8553	25.6962	23.0891	110.082	-4.90833	-6.49977	-5.07189	-8.61236	-1.9087	-6.62254	2.29443	-8.19961	-3.39011	-4.93563	0.423702	-2.74295	Normal
1.04872	73.9827	0.2005	0.0007558	81.8164	0.119825	0.561906	-5.28964e-06	1.3599e-05	0.0902523	0.031868	-0.001567	0.00120096	0.00276795	0.163587	29.8896	12.8765	-14.6279	24.9353	40.5292	109.248	-6.10978	-7.5915	-3.0354	-10.6726	-5.14645	-10.7758	-7.79881	-4.40055	-2.73974	-3.70929	-2.6031	-0.0156769	Normal
1.05101	114.943	0.2005	0.000100796	38.2076	0.303118	0.448707	1.74765e-05	-1.9194e-07	0.0192975	0.00667332	-0.000526601	0.000493837	0.00102044	0.986951	25.4786	8.00675	1.61832	0.284416	0.0274986	90.9789	7.60038	-0.436149	-2.08998	-6.41807	-2.02401	-1.42926	-6.12478	-3.22926	-4.90233	-3.54337	-3.91629	-2.85617	Normal
1.05126	53.0739	0.3535	0.00133459	53.6107	0.164871	0.526253	-1.181e-06	4.09847e-05	0.0919569	0.0402076	-0.00606648	0.00540237	0.0114689	-0.426253	25.8741	23.584	17.394	26.1439	17.13	108.047	-1.64398	-6.05393	-0.838173	-6.07591	-2.4967	-7.89918	-3.08144	-5.88237	-5.5184	-4.24179	-0.636331	-4.66765	Normal
1.05304	66.8151	0.325	0.000574375	42.2084	0.177897	0.531382	6.37969e-06	-3.79403e-07	0.0615847	0.0206344	-0.000579162	0.000491485	0.00107065	1.31817	32.0312	20.3563	9.70119	16.0752	9.46001	105.366	-0.765748	-8.4125	-0.886871	-5.12152	-1.49998	-1.41034	-0.722293	-2.74624	-2.30519	-5.33948	-5.36949	-4.76088	Normal
1.0536	82.6446	0.2775	0.000984627	89.2178	0.220321	0.474272	-1.57985e-05	2.77611e-05	0.0960083	0.0303572	-0.000873319	0.00106989	0.00194321	0.258648	36.4597	0.877535	-52.646	14.2317	0.141828	101.444	6.50671	1.59325	-6.20012	-11.6223	-6.95456	-6.98874	-2.32131	-1.78465	-1.05397	1.04213	-0.901096	-0.124042	Normal
1.05479	84.3289	0.349	0.000824329	42.4085	0.164854	0.557423	-0.00026595	1.35644e-05	0.0986037	0.0420943	-0.00384408	0.0047611	0.00860518	-0.303735	22.4687	26.9791	17.1425	43.0137	36.1162	109.721	-4.20717	-6.857	-2.45426	-4.94224	-0.925355	-4.68714	-2.68972	-5.32263	-4.41702	-6.49831	-4.60035	-4.46848	Normal
1.05506	79.5756	0.3015	0.000574286	50.6101	0.0640567	0.563997	-7.04046e-07	1.39688e-05	0.0986832	0.0374208	-0.00110575	0.00136905	0.00247479	-0.17836	23.2301	13.4372	19.9506	38.6326	38.8635	109.83	-4.83039	-9.0487	-3.92236	-7.42507	-3.11823	-6.47568	-5.03674	-5.78656	-3.17654	-2.58695	-2.4956	-3.80494	Normal
1.05653	82.2481	0.3655	0.000558648	93.2186	0.102214	0.553893	2.29401e-06	-9.181e-06	0.0824605	0.0355286	-0.00282671	0.0026034	0.00543011	-0.22053	20.1363	20.3066	24.9521	38.1959	20.6117	108.118	-2.56997	-8.68608	-2.86665	-7.36241	-2.01904	-5.1986	-1.66821	-3.74414	0.214777	-2.25332	-1.17365	-3.97906	Normal
1.05692	66.2617	0.3535	0.00107908	64.2128	0.0820023	0.54768	2.6355e-05	1.62443e-06	0.112212	0.0464481	-0.00626535	0.00503815	0.0113035	0.164086	25.5983	20.4759	3.14855	48.5399	40.3568	110.102	-3.36686	-7.9458	-2.45894	-7.3579	-1.93622	-6.7505	-5.10174	-8.0745	-4.3263	-4.77043	-3.70293	-2.03487	Normal
1.05783	77.5194	0.293	0.0012593	39.808	0.212002	0.526832	0.000198566	2.26152e-05	0.0805834	0.0313062	-0.00241792	0.00297099	0.00538891	0.0766653	25.015	17.1778	4.11012	15.7464	13.8794	107.187	-1.33103	-5.4769	-1.51409	-6.03063	0.533046	-2.95669	-3.91579	-5.52261	-3.15035	-1.41958	-2.36108	-4.76425	Normal
1.05987	89.0869	0.286	0.00376792	41.8084	0.398292	0.402736	-1.20455e-05	-0.00011956	0.114964	0.0352766	-0.00288855	0.0024479	0.00533645	-0.38728	31.9723	-175.662	6.80367	2.4402	0.163438	98.0266	10.6158	0.174399	3.12826	-5.53072	3.21303	-1.84453	-8.60118	-5.85536	-1.37751	-4.74025	-3.90187	-3.68789	Normal
1.06012	87.9765	0.2755	0.000211632	37.8076	0.0455499	0.580611	3.55619e-05	1.78873e-05	0.0709447	0.0306871	-0.0030088	0.00403589	0.00704469	-0.125824	22.1729	13.9896	11.7145	23.5472	28.7852	108.259	-5.74234	-7.69956	-2.61768	-6.7647	-3.33782	-6.77566	-4.34545	-3.72863	-2.44552	-3.34224	-4.45382	-4.44489	Normal
1.06088	94.7867	0.317	0.00200997	42.8086	0.211763	0.476073	4.28311e-05	-4.22122e-05	0.100559	0.0330507	-0.00169914	0.0018824	0.00358155	-0.187895	27.3303	-19.2599	-45.5301	4.82838	0.335737	101.994	8.12067	-2.2741	-1.71994	-10.4231	-1.41968	-4.36076	-4.42078	-0.518024	-2.4641	-1.20388	-4.7077	0.143589	Normal
1.06171	65.182	0.4605	0.00210081	43.4087	0.392981	0.414416	0.000243504	2.30666e-05	0.071841	0.0248584	-0.000941644	0.000909646	0.00185129	-0.813044	21.0469	7.70199	9.95167	2.85778	0.148349	97.2735	8.86406	-0.0894962	0.218014	-7.28711	-1.77862	-5.65222	-6.58095	-3.89555	-3.71026	-3.33778	-3.78053	-0.855811	Normal
1.06217	114.504	0.2005	9.4651e-05	40.208	0.319796	0.454394	-5.89314e-06	-3.35223e-06	0.0192611	0.00685573	-0.000587337	0.00054174	0.00112908	0.856228	25.1922	7.88553	1.87119	0.405969	0.0365958	91.7178	7.03067	-1.82029	-1.45079	-5.97105	-2.59405	-1.68357	-6.30645	-3.31582	-4.41746	-3.12362	-4.50344	-2.33529	Normal
1.06267	91.3242	0.288	0.000174667	123.225	0.0740113	0.5658	-4.8272e-07	4.30256e-06	0.054724	0.0189898	-0.000843248	0.000902694	0.00174594	-0.891794	36.1697	2.53195	9.53171	21.7834	14.7519	105.902	-6.13108	-11.5341	-7.077	-8.61663	-2.62871	-6.25293	-3.85994	-3.98508	-1.83468	-2.99102	-3.88693	-2.58352	Normal
1.06353	95.1626	0.316	0.00115191	35.6071	0.206419	0.48041	4.88638e-05	2.66809e-05	0.102438	0.0334743	-0.00159467	0.00171486	0.00330953	-0.231406	26.3108	-22.8403	-45.8765	4.90124	0.320921	102.087	8.26263	-2.11873	-1.60742	-10.514	-0.953902	-4.08455	-4.56806	-0.66524	-2.59416	-1.23419	-4.75817	-0.0276917	Normal
1.06434	100.503	0.289	0.00140476	71.0142	0.16079	0.558153	5.27923e-07	-2.66199e-05	0.111313	0.0494825	-0.00462166	0.00621542	0.0108371	0.228266	18.7096	33.9929	15.3812	37.6306	41.6128	110.701	-4.70738	-6.61969	-2.4779	-7.30353	-3.08155	-5.51314	-2.81044	-4.61727	-3.04495	-1.62706	-0.0953924	-3.4352	Normal
1.06478	44.1664	0.68	0.000361979	96.6193	0.0716611	0.574681	6.71232e-06	-6.17001e-06	0.0733076	0.0312621	-0.00363915	0.00395944	0.00759859	-0.0383141	22.2701	14.0626	10.3078	21.0832	27.5168	108.321	-5.189	-7.22323	-2.45395	-6.82306	-3.232	-7.00634	-4.74028	-3.64312	-2.21074	-2.74459	-3.9241	-3.67017	Normal
1.06757	81.7996	0.3305	0.000489829	52.2104	0.0755594	0.558863	-4.96358e-06	4.12802e-05	0.0859685	0.0322462	-0.00246216	0.0027628	0.00522496	0.0984385	31.3714	19.4081	10.5435	24.6356	20.0518	108.37	-2.64458	-8.57728	-4.54918	-6.8665	-3.51993	-3.45021	-1.1374	-7.30394	-2.98072	-7.05364	-2.25331	-1.34331	Normal
1.06979	86.0215	0.342	0.000897056	44.4089	0.102884	0.549808	1.56508e-05	1.53407e-05	0.11292	0.0478066	-0.00566717	0.00513391	0.0108011	-0.0539748	21.9588	24.9489	23.1226	51.8985	32.2794	110.063	-2.91041	-7.54422	-3.56604	-7.24718	-3.87706	-6.29189	-4.55465	-4.86965	-0.396283	-4.51419	-4.38032	-5.18235	Normal
1.07313	88.1705	0.2885	0.00165147	62.4125	0.171612	0.468687	0.000158155	0.000104246	0.105916	0.0362939	-0.00331253	0.00344863	0.00676116	-2.21253	29.8583	-44.0279	-33.6183	3.59695	0.089199	100.56	9.82876	-0.835231	0.696825	-11.664	2.11341	-5.23868	-5.10134	-4.12895	-3.13703	-1.3808	0.74078	-1.89031	Normal
1.07735	63.358	0.3315	0.000540354	154.631	0.0801249	0.573373	-1.4425e-05	-2.79947e-05	0.0897176	0.0369935	-0.00169661	0.00197656	0.00367316	0.00284744	22.0182	4.85433	6.7888	48.7283	43.7073	109.382	-6.89861	-10.4733	-6.37971	-9.4708	-3.98145	-7.10281	-5.53646	-7.74932	-2.82271	-5.18462	-2.22603	-3.48734	Normal
1.07793	104.076	0.289	0.00022913	114.223	0.0630797	0.565302	4.32454e-05	1.32248e-05	0.069871	0.026079	-0.00170414	0.00159418	0.00329832	0.178264	29.0305	6.81245	12.4572	35.2767	20.6823	107.348	-4.31939	-10.432	-5.4172	-9.12822	-4.11555	-7.21058	-3.68595	-5.30545	-1.80024	-2.57641	-2.655	-2.12307	Normal
1.07898	65.5738	0.458	0.00104816	43.6087	0.342112	0.448628	1.78816e-06	1.49652e-05	0.0759593	0.026518	-0.0010356	0.00117274	0.00220834	-0.821414	22.1106	13.0347	9.40655	2.61754	0.125742	97.9621	9.55322	-1.22207	0.374899	-10.6179	-1.03034	-6.94247	-5.73943	-4.18934	-5.74927	-1.77215	-2.42883	-1.72659	Normal
1.09077	74.8596	0.2005	0.000200155	39.808	0.0375493	0.588654	2.75792e-06	-1.23789e-05	0.0755731	0.0321584	-0.00462611	0.00434355	0.00896966	-0.228587	22.7965	16.2114	5.29307	15.8277	45.7788	108.902	-7.26085	-7.45705	0.709709	-4.96884	-0.915535	-5.11376	-3.79993	-4.72864	-3.80665	-4.06086	-1.82884	-1.89204	Normal
1.09186	93.1677	0.2705	0.00160137	52.4105	0.20878	0.449181	-5.61227e-05	3.75943e-05	0.0970944	0.0362356	-0.00332222	0.00401306	0.00733529	-0.555737	20.729	-51.7368	3.1516	2.72609	0.0805856	99.4701	9.78246	-1.64679	1.43895	-7.65588	1.4074	-3.67865	-6.85259	-3.90791	-4.69998	-5.26389	-5.39883	-2.2166	Normal
1.09238	64.8999	0.323	0.00178304	47.2094	0.300257	0.43152	4.947e-06	-1.95499e-05	0.0949533	0.0257726	-0.00101486	0.000874351	0.00188921	0.337533	46.9662	-84.5373	-3.59904	3.00897	0.207498	97.433	10.7707	-0.300683	1.86333	-5.08555	-1.42946	-7.68467	-5.16228	-7.19372	-6.65879	-4.02077	-1.55325	-4.31896	Normal
1.09278	77.0713	0.2975	0.00111075	39.808	0.188482	0.539569	1.58853e-05	2.18722e-05	0.0835068	0.0325824	-0.00238903	0.002852	0.00524103	-0.0475095	22.8151	18.1379	2.94355	18.2347	16.7333	107.941	-2.2277	-5.52386	-2.56591	-5.63582	0.347438	-2.67497	-4.15277	-4.65381	-3.13997	-2.08687	-1.38041	-5.49302	Normal
1.09306	88.2353	0.332	0.000387926	83.6167	0.0749886	0.561967	3.87866e-05	-7.33988e-06	0.0764706	0.0256876	-0.00138192	0.0015224	0.00290433	-0.103078	33.5947	8.32968	-5.50192	21.2824	24.0111	108.033	-3.9305	-7.76715	-1.64973	-9.33522	-5.27235	-5.15475	-3.82837	-4.85292	-3.75045	-3.12808	-3.12554	-1.437	Normal
1.09336	86.7052	0.2005	0.000540197	140.028	0.102149	0.568903	-1.86145e-06	1.9116e-05	0.100437	0.0427366	-0.00391853	0.00355664	0.00747517	0.142196	22.7	25.2378	19.8449	27.6976	26.1434	110.233	-4.96905	-6.7572	-4.38614	-7.08853	-2.07729	-5.37054	3.13568	-7.66513	-2.7259	-4.50269	0.809781	-2.08923	Normal
1.10034	62.6305	0.368	0.000824854	49.6099	0.117177	0.545563	-9.26738e-06	2.53855e-05	0.0950143	0.0414723	-0.00392772	0.0037693	0.00769702	-0.372111	17.0088	22.5435	26.857	25.4064	19.1941	109.423	-5.40732	-0.0409953	-5.42243	-6.52042	-5.00461	-6.08284	-2.39099	-6.90955	-5.48231	-3.81182	-1.23402	-4.27526	Normal
1.10053	79.4176	0.307	0.00097337	47.4095	0.110287	0.54248	0.000144368	7.54575e-06	0.096059	0.0376134	-0.00258242	0.00257325	0.00515568	0.0506425	22.1222	15.897	17.6868	31.6334	18.7952	108.462	-0.969779	-7.02824	-3.1375	-6.4666	-1.16629	-5.43113	-3.56218	-7.23916	-1.1276	-2.81707	-0.0683102	-4.30799	Normal
1.10766	42.7503	0.7025	0.000721302	72.2144	0.127087	0.559976	-1.61757e-07	4.69052e-05	0.0864521	0.0300983	-0.00137744	0.0011894	0.00256685	-0.00689683	32.4769	11.1265	-5.81897	20.8161	48.7606	109.033	-7.17653	-7.64362	-1.90357	-10.1832	-6.081	-11.5231	-8.20303	-5.82215	-1.61842	-3.91403	-1.71309	0.116399	Normal
1.10823	71.3012	0.319	0.000363502	136.627	0.0627863	0.559563	3.90652e-05	9.71525e-06	0.0744117	0.0328549	-0.00191551	0.00201969	0.0039352	-0.154773	17.1934	5.5974	14.8392	49.1676	33.7622	107.584	-5.28644	-12.2586	-5.74706	-6.4442	-2.3602	-7.7371	-4.59716	-2.61883	-2.6014	-5.09563	-4.12041	-2.08535	Normal
1.11165	60.423	0.329	0.000690908	57.2114	0.191118	0.462789	-1.25579e-06	-4.90999e-06	0.0740549	0.0203393	-0.000477658	0.000402784	0.000880442	-1.98643	51.3647	4.80913	-18.4432	3.9379	0.233727	98.0389	9.96555	-2.37929	0.106678	-13.015	-3.35768	-8.80061	-3.1638	-5.06122	-6.71906	-2.74274	-1.87471	-1.09037	Normal
1.11754	58.4795	0.3375	0.000269121	30.206	0.0929195	0.491786	-3.20822e-06	-5.41254e-06	0.0487618	0.0139682	-0.000910906	0.000870387	0.00178129	-2.24379	63.2397	14.0607	-6.49143	2.87905	0.132098	97.6328	8.24677	-2.69041	-2.82211	-12.2202	-0.426591	-6.2814	-1.97002	-3.6934	0.104684	-0.293991	-2.67941	-1.94442	Normal
1.11774	77.2698	0.296	0.00120691	43.4087	0.180176	0.531393	-1.63665e-06	8.48867e-06	0.0873327	0.0340803	-0.00163663	0.00212179	0.00375842	0.0518462	20.6411	12.4888	3.50405	19.7131	18.233	108.009	-2.0378	-5.50023	-1.78936	-5.32913	-0.0452224	-3.25725	-5.14887	-5.07211	-3.82489	-3.60017	-1.35309	-5.21581	Normal
1.12142	69.6864	0.3035	0.00059756	78.0156	0.0747735	0.564735	-4.17782e-06	0.000103286	0.0868397	0.0341557	-0.00269364	0.00334172	0.00603537	-0.310638	27.7009	13.6783	6.4584	31.2266	31.8302	108.936	-4.26312	-8.75856	-3.08179	-8.24638	-4.34941	-6.75976	-4.35465	-5.27851	-3.19604	-3.49694	-2.33082	-2.55026	Normal
1.12157	88.2353	0.2635	0.00177979	42.4085	0.351211	0.436181	-2.42017e-06	1.34356e-05	0.0823354	0.0236685	-0.00100503	0.00105552	0.00206055	0.695635	34.4319	-22.4109	1.83763	5.94804	0.126387	95.1869	12.8074	1.79322	-0.624895	-11.0478	-3.4226	-5.34217	-2.65059	-4.1628	-7.46017	-6.71862	-4.74179	-3.02628	Normal
1.12528	82.4176	0.2935	0.000491746	92.6185	0.0640905	0.572965	-2.12738e-05	2.22827e-05	0.0908373	0.0353075	-0.0031513	0.00338887	0.00654017	0.252207	27.6592	21.1804	9.33143	37.0449	36.293	109.589	-4.7108	-8.10854	-2.6899	-7.38837	-3.19271	-4.96788	-3.55299	-3.91591	-4.12347	-1.61132	-0.809373	-3.31053	Normal
1.12643	88.3652	0.288	0.000760992	47.6095	0.220291	0.547214	-2.70688e-07	-2.12292e-05	0.0820318	0.0355053	-0.00337551	0.00433881	0.00771432	-0.25204	24.4279	23.3731	7.88683	19.1775	30.958	108.432	-4.5659	-5.83913	-0.144509	-6.36906	-2.96839	-6.31637	-3.59945	-4.36616	-3.04867	-6.70306	-4.84481	-4.35538	Normal
1.12757	81.6882	0.2785	0.00120511	89.2178	0.222447	0.471531	8.48455e-05	2.90712e-05	0.108236	0.0341317	-0.000837746	0.00122005	0.0020578	0.0573746	32.1464	15.8872	-90.6698	13.9007	0.0990201	100.369	9.71546	-1.02435	-3.41421	-17.7537	-1.31268	-11.4957	0.482559	-3.77318	1.0465	0.465549	0.463935	-0.487282	Normal
1.12981	65.8979	0.3015	0.00355128	42.0084	0.363749	0.431261	0.000333588	1.51445e-05	0.111191	0.0352801	-0.000752949	0.00110191	0.00185486	-1.24582	23.1788	-109.793	3.4582	4.08731	0.127413	98.7615	11.2942	-0.392174	1.94435	-9.04587	4.34336	-5.05993	-2.49541	-2.80078	-0.134137	-4.23334	-3.62973	-3.3929	Normal
1.13452	70.8383	0.301	0.00055693	45.4091	0.0607792	0.581786	1.63065e-06	8.55959e-06	0.100939	0.0401805	-0.0014248	0.00200187	0.00342667	-0.139797	22.6768	17.522	15.2051	40.1457	49.8276	110.534	-6.44119	-8.89901	-2.4937	-6.70773	-1.54359	-4.64342	-2.06076	-4.34959	-2.30506	-5.47754	-4.60677	-3.82393	Normal
1.138	68.8468	0.2565	0.000310347	179.036	0.040621	0.595527	-4.31161e-07	-1.89574e-05	0.0941672	0.0351874	-0.00189079	0.00169427	0.00358506	-0.107281	23.2786	12.1072	8.26647	21.7079	43.8456	110.562	-9.74694	-6.93646	-4.61636	-5.85887	-1.10505	-5.47444	-2.94867	-2.6454	-0.781335	-2.44616	-1.72782	-2.88251	Normal
1.13906	64.2742	0.3265	0.00112782	39.4079	0.278461	0.45358	-3.25064e-05	-1.70951e-06	0.0799493	0.0287843	-0.0011803	0.000913078	0.00209338	-0.806975	23.7849	16.3392	8.34531	6.91701	1.16156	100.384	7.20254	-1.76811	-1.09981	-6.63686	-0.0385858	-9.45002	-2.02645	-4.71183	-4.468	-5.39898	-2.44022	-4.20454	Normal
1.13951	83.8574	0.322	0.000311906	44.809	0.0955586	0.562174	-1.65012e-05	2.08793e-05	0.0809082	0.0273741	-0.00203702	0.00155915	0.00359617	-0.141864	38.2931	16.2023	13.5026	30.015	26.2807	108.544	-4.31717	-8.1045	-2.07309	-5.99176	1.37111	-2.04873	0.0578039	-4.56211	0.0757702	-7.7718	-4.99065	-3.71777	Normal
1.13983	120	0.2005	0.000855965	109.822	0.107247	0.550303	5.36834e-06	2.71659e-06	0.129331	0.0577817	-0.00772629	0.00716029	0.0148866	0.23796	14.5976	20.1162	9.49044	45.2231	43.7911	110.688	-2.81216	-8.85474	-4.29625	-10.6148	-5.03688	-5.93428	-4.39982	-6.0257	-3.77392	-3.63805	-2.08727	-2.11727	Normal
1.14069	77.9221	0.291	0.00113746	39.4079	0.172617	0.53021	-0.000197437	3.14295e-06	0.0849183	0.0342974	-0.00207476	0.00267259	0.00474735	0.00615023	18.5798	13.4183	12.8794	22.1384	18.449	107.935	-2.15152	-5.22845	-1.68669	-4.43574	0.249003	-2.98196	-4.55851	-5.0237	-3.79597	-4.01778	-1.69887	-4.43798	Normal
1.14079	97.6404	0.2925	0.000202503	177.035	0.0399384	0.585289	-3.00338e-06	7.90204e-06	0.0724939	0.0295006	-0.00251969	0.00243801	0.0049577	0.148065	25.3445	5.46005	9.11707	32.9759	37.8727	108.488	-8.63508	-9.84508	-6.80807	-7.39611	-2.66606	-4.72201	-1.73593	-3.69386	-2.56106	-4.16071	-2.2854	-2.11633	Normal
1.14536	93.75	0.2345	0.000892269	74.4149	0.223084	0.463666	0.000294037	1.21324e-05	0.0735355	0.0229811	-0.00053555	0.000638046	0.0011736	0.262846	27.0084	-4.6332	-13.4994	11.6671	0.273791	97.9401	8.95414	-2.46438	-5.97411	-16.1949	-8.47761	-10.3498	-2.85655	-3.92821	-4.02769	-2.94106	-1.93766	0.202902	Normal
1.14946	120	0.2005	0.0010717	109.622	0.110831	0.551228	1.41381e-06	6.10493e-07	0.129648	0.0563421	-0.00746369	0.00662834	0.014092	0.18288	15.7596	19.1924	5.85483	40.8489	44.9177	110.812	-3.33723	-9.1966	-5.37667	-10.4145	-5.15725	-5.23226	-4.12597	-6.14651	-3.84081	-4.11394	-1.43259	-2.03289	Normal
1.15632	87.2727	0.3385	0.000440886	90.018	0.0678896	0.568669	7.37848e-05	-7.26823e-06	0.0839498	0.0289582	-0.00117803	0.00123132	0.00240935	0.0790342	30.2715	9.64732	-10.3358	29.3224	29.3071	108.646	-4.43147	-9.23852	-3.97041	-10.013	-4.84783	-6.8068	-5.15268	-5.60204	-2.80658	-4.16799	-2.64048	-2.92081	Normal
1.16318	75.6144	0.3975	0.00143347	54.4109	0.120221	0.552286	9.51301e-06	-2.28794e-05	0.12498	0.0571214	-0.0101899	0.0092322	0.019422	0.0839981	16.6774	25.4105	8.96095	46.6116	49.887	110.841	-3.46271	-7.58316	-2.93168	-8.97321	-4.76999	-6.71549	-4.95673	-6.52586	-4.46497	-4.83656	-3.90678	-3.5001	Normal
1.16562	84.1515	0.325	0.000335286	127.025	0.0630635	0.566129	-4.4874e-05	1.26204e-05	0.0838096	0.0285242	-0.00226666	0.00177077	0.00403743	-0.0456117	36.7922	16.0554	14.9605	32.3732	27.7981	108.861	-4.28577	-7.86139	-2.05816	-5.71743	1.33942	-1.83485	-0.310639	-4.7442	0.149008	-7.05638	-4.84261	-3.34928	Normal
1.17357	62.7287	0.364	0.0005302	138.228	0.0672353	0.56891	-7.38907e-06	-1.0111e-05	0.0931148	0.0378533	-0.00519961	0.00410578	0.00930539	0.123979	26.1991	19.2855	12.1369	29.5407	34.7087	109.553	-4.29459	-8.28788	-2.5569	-7.87119	-3.17422	-4.71303	-2.99155	-4.62805	-2.65469	-3.64119	-3.37698	-1.8241	Normal
1.18192	80.9171	0.2805	0.00266446	36.2072	0.345414	0.455442	-2.92395e-05	2.66301e-05	0.0963304	0.0353116	-0.00126692	0.0016374	0.00290432	-1.54117	25.8138	-6.07786	-3.4444	11.2277	0.300471	99.6005	9.83749	1.07206	-1.74005	-9.67781	-1.49055	-1.7626	0.18635	-3.71805	-4.36761	0.0906429	-1.01177	-1.95142	Normal
1.18203	69.4444	0.3175	0.000652333	111.022	0.0765469	0.555432	1.18667e-05	-1.70227e-05	0.0847585	0.0325566	-0.00145221	0.00103025	0.00248246	0.316051	25.8573	11.9678	24.5881	32.4449	22.2936	108.367	-2.77837	-9.17532	-3.47824	-7.65379	-2.72976	-5.34804	-2.30887	-3.87618	-0.755289	-1.86882	-1.60769	-0.504626	Normal
1.18805	78.1759	0.3845	0.000661604	50.4101	0.118055	0.555235	1.73437e-06	2.86952e-05	0.0860829	0.0398058	-0.0101458	0.0101514	0.0202972	-0.116268	25.2938	29.2366	17.2448	33.6599	29.0989	108.736	-3.62602	-6.83262	-1.03582	-5.62741	-3.85375	-5.63215	-2.62623	-4.9415	-3.07915	-4.46583	-3.44924	-3.87862	Normal
1.19287	97.2447	0.2335	0.000895149	43.4087	0.236726	0.476299	1.22026e-06	-0.000100981	0.074269	0.0283517	-0.00208443	0.00199223	0.00407666	0.930024	24.0586	13.6935	12.5712	10.0234	3.28463	102.524	5.32697	-6.05881	0.946126	-3.76001	0.279968	-1.72293	-2.75193	-3.7671	-1.91006	-1.43038	-3.04429	-1.67708	Normal
1.19483	88.3002	0.279	0.00157952	47.6095	0.246792	0.541199	5.99475e-06	-4.18031e-06	0.0886983	0.0390033	-0.00376116	0.00528699	0.00904816	-0.266361	21.4882	23.5982	7.47041	21.7003	33.9535	108.816	-4.40379	-5.76328	0.00282456	-5.98928	-2.52861	-5.99571	-3.50648	-4.30493	-3.16818	-7.54996	-5.60539	-4.03372	Normal
1.19744	69.8893	0.2945	0.000351232	199.84	0.0386731	0.582275	4.73647e-06	1.30969e-05	0.0981264	0.0393971	-0.00253071	0.00266357	0.00519428	-0.0373912	22.791	17.3148	14.8703	41.6191	48.7363	110.417	-6.50512	-8.76206	-2.44587	-6.05759	-0.863744	-4.14628	-1.70919	-3.89067	-1.73668	-4.57038	-3.62203	-4.10591	Normal
1.20099	64.3432	0.3565	0.000827987	52.8106	0.0770422	0.578493	-0.000155948	-1.46946e-05	0.112202	0.0521951	-0.00645015	0.00621608	0.0126662	-0.100315	13.4263	24.8843	23.2225	35.0128	47.0537	111.27	-8.06199	0.504556	-7.2158	-6.02212	-0.843982	-6.06877	-1.5288	-5.56375	-1.63796	-3.37613	-3.63768	-1.98658	Normal
1.21766	48.0192	0.6255	0.00299051	42.4085	0.292075	0.45416	0.000283198	7.58663e-05	0.113509	0.0397052	-0.0020523	0.0022952	0.0043475	-0.320254	23.2567	-78.6572	7.36771	11.2649	2.35477	103.316	6.53288	-2.49961	1.07847	-7.51889	2.89742	-0.464323	-3.08296	-2.43342	-3.1356	-3.31772	-1.72424	-1.87757	Normal
1.21868	81.6882	0.347	0.000563803	107.822	0.0737592	0.55311	1.10534e-05	-1.94915e-05	0.100446	0.0444016	-0.00477645	0.00525036	0.0100268	-0.105832	19.2822	23.6078	24.7772	46.781	25.8228	109.131	-2.15705	-8.46686	-3.99246	-8.29874	-2.90512	-6.37793	-3.21317	-5.31719	-1.25137	-3.61233	-4.23798	-2.48485	Normal
1.23433	78.7919	0.3465	0.00115296	107.822	0.0892915	0.548658	-1.61156e-05	1.37672e-05	0.100346	0.0455392	-0.00602419	0.00614457	0.0121688	0.0624684	18.043	28.7116	21.4449	45.6666	27.5713	109.09	-2.16873	-8.241	-3.34962	-8.33181	-2.71178	-5.6539	-3.87095	-5.49448	-1.34414	-2.45229	-2.71364	-3.3924	Normal
1.23765	119.403	0.216	0.000276282	41.8084	0.346559	0.447009	-6.18541e-07	2.03619e-05	0.0370134	0.0130455	-0.000766555	0.000726043	0.0014926	-0.17421	19.9503	16.898	4.83751	0.812429	0.0258424	93.7222	9.17461	-1.98149	2.3046	-7.90057	0.388872	-4.95531	-5.99074	-5.90767	-5.23394	-3.2068	0.583641	-3.85654	Normal
1.24072	77.3196	0.356	0.000172324	119.624	0.068361	0.558015	-4.1387e-05	1.3044e-05	0.0597244	0.0211867	-0.00112326	0.00119651	0.00231976	-0.00842001	34.6415	13.9994	13.8236	21.8204	11.7193	106.043	-2.62863	-8.76726	-2.6254	-7.41664	-4.36708	-6.10082	-4.27694	-3.86694	-2.81535	-6.14631	-5.85731	-1.7938	Normal
1.24085	104.803	0.283	0.000700939	48.0096	0.158351	0.480961	-0.0004994	-0.000912391	0.077072	0.0351614	-0.0175032	0.0158207	0.0333239	-0.284009	33.6288	-49.8334	1.65025	5.64072	0.446109	99.9631	7.71138	-1.15425	-0.384081	-6.29641	-1.39334	-4.28087	-4.38095	-3.39446	-1.95584	-2.29695	-0.957692	-3.15286	Normal
1.25416	70.0525	0.2005	0.000816595	58.2116	0.0486628	0.576183	-1.95311e-05	5.44091e-06	0.133631	0.062372	-0.0131602	0.0131708	0.026331	-0.0972822	15.1137	25.2741	29.9962	51.9071	73.2072	112.135	-5.76653	-8.24014	-1.92839	-6.97683	-4.97524	-5.14024	-2.50555	-7.7264	-4.02527	-3.34201	-3.99586	-1.74608	Normal
1.2707	86.5801	0.268	0.00379279	32.6065	0.474302	0.434203	-5.69483e-06	1.87944e-05	0.122858	0.0554482	-0.00342286	0.00347165	0.00689451	-0.552562	10.2837	-27.6876	-5.52122	9.65876	0.811746	101.568	9.45404	-2.7482	1.37011	-7.8583	1.82141	-2.822	3.3594	-0.551357	1.52332	-0.712699	-2.31908	-2.3513	Normal
1.27311	53.5954	0.5605	0.00027354	9.60192	0.299172	0.392875	-4.40356e-05	0.000757984	0.0352351	0.0210172	-0.0137416	0.0152436	0.0289852	-1.1563	30.32	22.318	0.000311281	1.81599e-05	2.44942e-06	78.6736	9.3705	8.92616	6.85893	2.46944	11.2352	8.10855	0.767766	5.39205	6.81868	11.6256	15.2811	1.55857	Normal
1.27802	116.279	0.2005	0.00155893	79.4159	0.0913258	0.557865	-2.34192e-05	-3.64748e-05	0.139985	0.064459	-0.0102649	0.00869474	0.0189596	0.0805278	14.447	31.5995	-7.11634	47.571	69.0488	111.838	-4.39182	-7.58005	-3.83194	-8.42475	-4.01596	-9.02338	-4.93001	-6.67446	-3.88409	-3.7954	-2.841	-3.72448	Normal
1.28136	53.5954	0.5605	0.000338431	16.6033	0.437212	0.384872	0.000120215	-0.000401548	0.0368968	0.022763	-0.0149237	0.015726	0.0306497	-0.939614	25.5063	26.4289	0.0017475	0.000267512	1.01645e-05	84.1239	4.85946	7.03458	5.7737	5.24094	6.72357	6.46178	4.08411	4.67477	5.7489	7.86119	7.05139	0.586652	Normal
1.28213	86.3931	0.331	0.000547567	67.6135	0.109564	0.535994	1.79051e-05	5.71093e-06	0.083042	0.0339277	-0.00299078	0.0034798	0.00647058	-0.0851243	23.8215	24.8373	-0.863427	28.5207	14.0012	107.14	-0.693561	-6.67672	-3.72953	-7.98753	-4.55363	-6.60454	-3.71164	-4.23502	-3.34773	-2.58775	-2.81802	-2.10997	Normal
1.28354	75.3296	0.31	0.00347668	35.4071	0.24974	0.431586	1.98348e-05	6.52708e-06	0.122843	0.0424724	-0.00183105	0.00163	0.00346105	0.169536	21.3072	-126.622	8.50792	6.4994	0.139061	98.6749	11.6317	0.578316	1.77885	-6.50795	2.01916	-2.81024	-3.27601	-4.31813	-5.87607	-3.37985	-0.975055	-3.31786	Normal
1.28727	39.801	0.3295	0.000113451	58.4117	0.139369	0.531204	2.3434e-05	-0.000344612	0.0358168	0.0130594	-0.0050015	0.00361508	0.00861658	0.131662	38.0717	5.08061	6.2854	2.17825	2.44216	101.32	-0.0854359	-6.69011	3.34917	-9.66832	-3.36279	-6.50883	-5.68299	-1.49228	-3.66094	-3.57116	-2.24039	-1.54156	Normal
1.28901	120	0.2005	0.00397557	169.434	0.233867	0.493709	3.75274e-06	-1.77515e-05	0.178444	0.0754567	-0.00256095	0.00284704	0.00540799	-0.0226325	11.0346	11.7795	14.9745	-171.115	70.8594	110.942	-5.73263	-13.0066	-8.78548	-4.89045	7.17633	-5.03324	-10.6193	-7.39781	-2.35251	0.789124	-0.334457	-1.90195	Normal
1.29885	90.8403	0.2835	0.0015257	35.007	0.21753	0.470537	8.60773e-05	0.000185417	0.103639	0.0360498	-0.00355205	0.00425683	0.00780889	-0.676878	26.0125	-77.9369	-10.7125	2.26862	0.243196	100.603	9.04551	0.383414	0.629988	-8.74896	0.498549	-4.27469	-5.806	-3.78431	-2.50538	-1.93268	-0.70234	-1.09134	Normal
1.3031	61.2245	0.36	0.000737806	53.6107	0.074268	0.578885	6.24947e-05	-3.16395e-06	0.117281	0.0558706	-0.00720009	0.00712642	0.0143265	-0.0132573	13.0515	18.6209	22.009	33.8217	52.7943	111.505	-8.88207	0.0108599	-6.56841	-6.3064	-2.87716	-6.81373	-2.67462	-7.8876	-4.03673	-4.10144	-3.22425	-3.17122	Normal
1.30469	105.634	0.212	0.000731901	11.8024	0.102404	0.480206	2.81642e-05	6.557e-05	0.0846634	0.040025	-0.0205928	0.0194222	0.040015	-0.0194198	27.7268	1.34896	-17.1559	4.80728	0.306152	100.016	8.3828	-1.45519	0.436956	-7.59886	-0.944056	-4.80407	-6.08496	-5.1283	-2.43046	-1.92354	0.686998	-2.74907	Normal
1.31612	69.5652	0.361	0.00083433	37.6075	0.0943919	0.541738	7.17944e-06	-3.23376e-06	0.103083	0.0388806	-0.00283557	0.00278695	0.00562252	-0.330933	29.2348	27.1561	11.6323	28.6697	18.5029	108.786	-0.805046	-7.35244	-2.76576	-7.76157	-1.44772	-6.53462	-2.04793	-3.57233	-2.17349	-2.15145	-2.7713	-5.59039	Normal
1.32059	67.2269	0.349	0.000529633	68.2136	0.102467	0.554829	-5.13462e-06	-2.11655e-05	0.0943283	0.0444593	-0.00719323	0.0066123	0.0138055	-0.132704	15.9531	23.7538	17.098	38.341	31.2249	109.456	-4.15983	-3.65207	-4.49649	-6.29699	-3.77375	-5.72096	-3.76816	-6.27608	-1.74235	-5.2806	-1.20203	-4.40371	Normal
1.33188	69.9708	0.3595	0.000711801	40.008	0.105401	0.542357	8.29082e-06	-2.50504e-06	0.10505	0.0392682	-0.00269533	0.00269309	0.00538843	-0.421014	28.9223	26.1175	13.5872	30.0185	19.1418	108.868	-0.685586	-7.30121	-2.29018	-7.57779	-1.48106	-6.41334	-2.02748	-3.1937	-2.09987	-2.28351	-2.36578	-5.45901	Normal
1.34196	90.1578	0.3335	0.000259415	58.2116	0.0473777	0.577907	-2.62519e-05	-8.407e-05	0.0751984	0.0300233	-0.00389487	0.00301066	0.00690554	0.215892	29.8266	12.8364	11.9817	29.171	33.0249	108.557	-6.04749	-8.84749	-2.57591	-6.51624	-1.68946	-4.13102	-2.64513	-4.93633	-3.72563	-4.07237	-4.63167	-2.5168	Normal
1.34403	81.9672	0.294	0.000680004	67.6135	0.0692944	0.554027	2.075e-06	7.46389e-05	0.0964466	0.0379546	-0.00196125	0.0018017	0.00376295	0.0478447	21.4764	12.9049	21.5981	37.486	31.5251	109.31	-3.7272	-8.35522	-3.06793	-6.55922	-3.03525	-6.56767	-5.18832	-7.21601	-2.82635	-3.60723	-3.2047	-4.78616	Normal
1.35043	99.0917	0.3035	0.000248466	142.829	0.0465287	0.567475	-6.81731e-05	-9.75425e-06	0.0780497	0.0305871	-0.00313137	0.00265266	0.00578403	0.0674231	27.7421	4.69717	19.4306	36.5027	23.872	108.273	-3.76928	-8.74421	-3.36792	-7.77447	-2.13004	-5.70325	-3.2752	-5.06002	-1.87549	-2.83212	-0.903551	-3.95787	Normal
1.38389	94.8617	0.277	0.00111708	44.0088	0.234242	0.437251	3.46092e-05	8.30767e-05	0.0821906	0.0270758	-0.00294988	0.00325777	0.00620765	0.0592683	27.8404	-23.3634	-2.34743	0.865427	0.0482271	97.4939	9.81437	-0.561542	1.94659	-8.7955	0.380048	-6.73738	-11.398	-8.75524	-3.63462	-4.05548	2.06799	-4.94313	Normal
1.41192	79.8403	0.305	0.000802853	44.809	0.107347	0.544633	4.84849e-05	6.77177e-06	0.0949563	0.0363294	-0.00202067	0.00190876	0.00392943	-0.0978439	22.445	19.8463	13.1162	33.0114	18.2347	108.391	-1.29414	-7.54268	-4.09593	-7.71081	-1.58165	-5.78135	-3.61723	-8.18413	1.00772	-5.31848	-0.810773	-4.4173	Normal
1.41801	31.8894	0.2755	0.000354172	116.223	0.0513828	0.583555	-7.31342e-07	3.02978e-05	0.0940772	0.0450984	-0.0124049	0.0135439	0.0259489	0.268439	17.5951	7.21238	9.29774	48.6884	60.1327	110.056	-8.77678	-9.66843	-7.13978	-8.68165	-3.82336	-5.85704	-2.38234	-4.57105	-1.97773	-4.24642	-2.60955	-2.4796	Normal
1.47474	83.4492	0.3	0.0028897	31.6063	0.327495	0.464267	-0.000478554	0.000103457	0.126059	0.0463661	-0.00417592	0.00438621	0.00856213	-0.567293	22.0283	-94.3891	-10.0862	10.0625	1.50941	102.388	8.10498	0.374275	-0.0893727	-6.44691	2.9338	-2.51885	-3.32816	-3.3172	-1.04963	-2.95814	-1.42395	-1.4213	Normal
1.60784	116.392	0.2005	0.000828089	10.6021	0.769751	0.357765	0.000654324	-0.00333915	0.041895	0.0322273	-0.0266341	0.0282868	0.0549208	1.24908	12.656	23.9914	0.124421	0.0678233	0.00327374	94.3928	-0.930489	1.03904	0.817349	1.35646	1.27428	1.55106	1.46239	1.51496	1.3616	1.42859	1.22738	1.06469	Normal
1.76365	95.3137	0.2005	0.00140441	146.829	0.0524464	0.587028	3.81581e-06	6.66956e-05	0.175021	0.0987586	-0.0370593	0.038748	0.0758072	-0.104708	8.74846	14.0066	3.43527	48.0883	118.657	114.127	-9.52904	-9.22461	-6.83398	-8.69046	-3.76	-6.465	-1.92575	-4.86415	-0.245693	-2.58547	-0.127558	-0.142159	Normal
2.06113	94.7867	0.317	0.000570879	12.2024	0.765497	0.347398	0.000144033	-0.00063601	0.0319517	0.0243649	-0.0189643	0.0203752	0.0393395	0.0877129	4.50847	33.0277	0.00183869	0.000965427	4.90297e-05	77.3797	7.82508	8.7368	6.42443	4.28859	8.49202	6.90312	1.46898	3.93807	5.42358	9.4866	10.6225	1.07532	Normal
2.14091	72.3764	0.4135	7.1219e-06	11.0022	0.807842	0.310677	-2.27584e-05	0.000162892	0.00362621	0.00279412	-0.00238125	0.00236143	0.00474268	0.017337	4.844	1.00832	0.000156848	9.33844e-05	3.90584e-06	64.5149	3.80118	6.4178	5.95759	5.95353	5.79935	4.47698	2.00239	2.1912	3.4028	4.80811	5.29699	3.88109	Normal
2.16539	48.2121	0.2005	0.000469134	12.6025	0.894206	0.308775	-4.18631e-05	0.000405227	0.027795	0.0212194	-0.0170559	0.0172877	0.0343436	-0.155836	4.8769	27.1516	0.0015096	0.000498194	2.18045e-05	78.845	2.54057	5.42826	5.41811	5.72503	5.33031	4.54051	3.12374	3.28318	3.95565	4.69039	4.58013	3.40189	Normal
2.2751	116.167	0.259	0.00107979	14.2028	0.945157	0.296829	-5.43833e-05	0.00072592	0.0360009	0.0256592	-0.0178913	0.0170648	0.0349561	0.0210418	4.96551	35.917	0.00283208	0.00136379	5.45715e-05	72.0095	9.57784	8.90626	8.20464	5.61258	10.4982	6.34284	-6.27209	0.0629072	7.02338	5.62275	9.79066	4.54063	Normal
2.35881	120	0.2505	0.000904266	14.0028	0.940435	0.297332	1.49542e-05	0.000516502	0.0373571	0.0274656	-0.0205667	0.0199525	0.0405192	0.0233212	4.44004	40.8582	0.00336548	0.00172933	6.20881e-05	85.1862	0.892503	3.68558	4.26017	4.94068	4.38222	3.87382	2.82134	3.06909	3.31127	3.10046	2.93351	2.55613	Normal
2.43679	51.3479	0.355	7.89243e-06	11.8024	0.864291	0.313972	2.95475e-05	-4.10281e-05	0.00390524	0.00292218	-0.00207053	0.00226887	0.00433941	-0.0381514	3.91826	1.12786	9.35145e-05	5.58504e-06	4.29621e-07	59.3124	9.1271	8.57104	7.65163	5.33283	8.3953	5.64877	-3.51098	0.811559	5.55485	5.1209	8.25581	3.66453	Normal
2.54328	39.1262	0.2005	0.0012515	13.0026	0.89845	0.305732	9.94166e-05	0.000658422	0.0371827	0.0284467	-0.0221219	0.0211886	0.0433105	0.0515948	3.50689	40.961	0.022946	0.0108422	0.000456971	78.9158	4.23539	6.74594	6.0814	5.80187	5.69592	4.34159	1.98732	2.37055	3.71209	5.46857	5.76955	3.41747	Normal
2.62048	61.6967	0.443	0.000228837	10.8022	0.821511	0.307505	-7.44452e-05	2.3596e-05	0.0193009	0.0148449	-0.0126592	0.0111305	0.0237897	0.105673	3.61298	15.9562	0.00050279	8.84178e-05	4.53239e-06	71.6609	5.29183	7.74048	7.62089	7.44913	7.47934	4.91763	-0.2258	1.60087	4.66692	5.92853	7.09969	4.22647	Normal
2.64625	64.6552	0.3925	0.000597556	12.0024	0.858821	0.310286	0.000244027	5.17565e-05	0.0305027	0.0237805	-0.0186369	0.0193328	0.0379697	0.0548981	3.5159	31.6098	0.00102068	0.000311855	1.98191e-05	73.1109	7.84989	8.27045	7.45039	6.31751	8.18901	5.25612	-1.95804	2.03518	5.94017	6.05133	7.68484	3.12892	Normal
2.77778	93.75	0.2265	0.00212292	11.2022	0.894629	0.282978	-0.000189221	-4.43509e-05	0.0444189	0.0362333	-0.0309421	0.0325682	0.0635102	-0.0793608	2.66327	56.5863	0.0019192	0.000132251	2.05835e-05	82.3239	1.77101	4.71344	5.16043	5.71045	5.19792	4.54645	3.24223	3.47923	3.94622	4.07912	3.86541	2.85443	Normal
2.82017	32.1543	0.4785	0.000732903	12.0024	0.877817	0.310658	2.9239e-05	0.000735332	0.035207	0.0275101	-0.0211339	0.0223769	0.0435108	-0.0512073	3.00041	40.1156	0.00478978	0.00303904	0.000144556	81.6813	2.13592	4.93886	4.85886	5.20211	4.86666	4.29712	3.20447	3.15704	3.55072	4.21853	4.13509	3.32834	Normal
2.82622	73.8462	0.3865	0.000785501	12.0024	0.879305	0.311808	-0.000179973	0.000130285	0.0343475	0.0274736	-0.0222469	0.0236709	0.0459178	-0.0189674	2.95697	39.0066	0.0065508	0.00072682	6.51302e-05	81.1979	2.12647	5.06205	5.38491	5.84235	5.26437	4.44919	3.0365	3.29376	3.90268	4.22889	4.0858	3.13892	Normal
2.83005	81.6882	0.2295	0.000948058	10.6021	0.888818	0.309903	5.59513e-05	0.000342783	0.0365757	0.0296085	-0.0264743	0.0248984	0.0513727	0.0866543	2.73969	43.2492	0.000774978	0.000131782	3.6394e-06	80.7332	2.04399	4.95815	5.14437	5.60012	5.21399	4.59976	3.43672	3.50071	3.90335	4.40573	4.25597	3.2011	Normal
2.83077	120	0.2005	0.000907461	12.0024	0.881015	0.30946	-0.000102355	2.97117e-05	0.035337	0.0277744	-0.0214587	0.0220111	0.0434698	0.0333998	3.00668	39.4953	0.00241706	0.00096675	3.85397e-05	78.6884	3.63759	6.42187	6.10739	6.15258	5.84897	4.46601	2.1251	2.55787	4.0143	5.53707	5.76802	3.73338	Normal
2.92361	89.2857	0.2005	0.00185678	11.2022	0.812698	0.308994	-0.000191527	0.00163337	0.064069	0.0543022	-0.0529345	0.0517413	0.104676	-0.0471161	2.23782	91.0039	0.0104721	0.0011959	6.01257e-05	81.7213	4.30807	6.97381	6.66723	6.64901	6.52544	4.58175	1.35537	2.10334	4.05278	5.82118	6.32104	3.87522	Normal
0.0617292	33.2042	0.3055	2.69344e-05	49.0098	0.111638	0.543529	-9.92511e-06	-4.28551e-06	0.0251722	0.00383089	-0.00110946	0.00098961	0.00209907	16.4502	801.86	2.50524	-3.20413	0.837419	0.546649	95.657	8.61599	-11.0891	-4.89399	-3.22471	-6.13118	-3.58375	-7.12756	-1.93836	-4.80283	-2.14007	-1.85958	-2.21508	Pathologic
0.0792537	86.8307	0.332	4.86637e-08	10.6021	0.236602	0.522191	2.9885e-06	8.80481e-18	0.000529271	0.000181387	-3.66249e-05	4.33749e-05	7.99998e-05	0.248651	333.994	0.00953977	0.000842087	0.0138135	0.000151211	72.6952	-1.68399	-13.1762	-10.6405	-13.4293	4.57758	7.44145	-3.5828	6.34901	6.32039	3.69759	3.54463	1.54287	Pathologic
0.083155	33.5102	0.303	3.70595e-05	42.8086	0.102627	0.538892	1.97403e-05	-0.000107139	0.0259432	0.0049085	-0.00142741	0.00135496	0.00278237	15.041	711.055	3.25812	-2.46243	0.919719	0.590372	95.868	8.38829	-10.8087	-4.65904	-3.55099	-5.62016	-3.90776	-6.88623	-2.02346	-4.74666	-1.97658	-1.90483	-1.99686	Pathologic
0.0897952	71.0059	0.2905	1.44491e-06	12.2024	0.30495	0.520294	8.89071e-06	4.36151e-06	0.00301854	0.00159034	-0.00117196	0.00115353	0.00232549	-1.45712	180.188	0.29964	0.0733742	0.180751	0.000137794	82.9548	3.64841	-18.0734	-0.495054	-12.6428	-0.794636	-1.16881	1.86048	3.15744	-8.05865	5.67516	4.81772	1.41996	Pathologic
0.0908866	32.1113	0.417	4.97297e-05	81.8164	0.0995793	0.533814	1.39529e-05	0.000131601	0.0297809	0.00502943	-0.00123649	0.00134583	0.00258232	-6.6752	556.524	1.61315	0.853635	-0.164605	0.61357	96.9314	6.52256	-10.3097	-9.76468	-7.81525	-4.64611	-7.58558	-2.11131	-3.03231	-4.21422	-0.5794	-1.83992	-1.81435	Pathologic
0.118614	68.8468	0.2155	6.82857e-06	85.4171	0.0694614	0.585116	-7.01469e-06	3.99992e-10	0.0164744	0.00420948	-0.00134636	0.00160605	0.00295241	9.50348	474.212	1.10186	0.561461	1.65646	1.74693	98.7479	-5.16664	-8.80486	-2.0673	-12.1576	-1.7844	-5.14573	-2.46471	-2.20175	0.643118	0.699191	0.816202	0.244265	Pathologic
0.119106	38.2409	0.397	4.26282e-05	74.815	0.104009	0.552135	-2.2915e-05	9.17033e-05	0.0314678	0.00811867	-0.00260025	0.00222066	0.00482092	-3.37146	385.331	3.70387	-0.698972	2.33453	1.01415	98.2239	6.89685	-13.128	-2.3466	-5.50092	-3.55201	-4.34876	-3.16628	-2.16847	-1.04834	-1.87239	0.522761	-1.3408	Pathologic
0.123197	101.351	0.274	2.89222e-05	42.4085	0.10335	0.545996	-6.07432e-06	-2.8951e-05	0.0252111	0.00543841	-0.00177026	0.00173772	0.00350798	-17.1151	684.974	4.21141	-0.585195	0.422036	0.135253	97.4103	4.82223	-6.81892	-4.69551	-8.47094	2.85402	-5.59306	-5.52856	-1.86223	-0.0430335	-4.07911	0.383281	-1.00428	Pathologic
0.128297	40.107	0.292	2.4892e-05	198.04	0.322466	0.502972	-5.24537e-06	7.64543e-06	0.0201063	0.00391531	-0.00162544	0.00181118	0.00343662	2.33617	206.733	0.982439	0.91458	2.49506	1.89006	96.1887	-1.18409	-9.78682	-6.2874	-3.18421	-2.33168	-11.7355	-2.9022	6.44947	13.2741	-6.94019	-17.4743	-1.90894	Pathologic
0.137573	38.059	0.6035	7.59131e-05	56.6113	0.118657	0.528809	-2.29903e-06	6.96167e-05	0.0363705	0.0074388	-0.00169746	0.00163327	0.00333072	1.73313	303.926	5.31763	-5.07182	3.01823	1.06443	99.3546	4.56635	-5.40286	-2.67219	-7.80301	-2.24632	-4.06156	-2.14489	-6.40345	-1.30436	-1.73249	-0.672773	-0.15099	Pathologic
0.143485	69.3241	0.2865	2.77405e-05	50.4101	0.123094	0.543262	-5.04507e-06	1.53073e-07	0.0279257	0.00441879	-0.000513918	0.000509864	0.00102378	1.18965	306.301	0.630824	0.761187	3.14127	1.43613	100.325	-0.594583	-3.6766	-3.09035	-6.92979	0.317976	-7.26463	-4.15504	-4.70888	-2.12872	-0.620562	-4.17958	-2.75071	Pathologic
0.147116	39.1901	0.3125	0.000161868	31.4063	0.46295	0.432311	-2.21056e-05	-0.000121854	0.0441648	0.00980552	-0.00417701	0.00418837	0.00836538	2.65845	174.621	-27.2479	0.287143	0.181493	0.150862	93.994	3.62546	4.6848	7.62905	2.63788	3.59209	-2.89137	-4.47127	-4.13916	0.669409	1.46908	1.41128	-0.949595	Pathologic
0.151635	38.5728	0.2665	1.13401e-05	10.6021	0.102484	0.563234	5.60052e-06	-0.000164178	0.010891	0.00379436	-0.00219251	0.00205972	0.00425223	-3.42619	304.436	1.48817	0.909973	0.600005	0.0755597	92.8973	3.39811	-13.4001	-4.46239	-1.70857	-3.03724	0.981032	-4.87532	-2.99373	-4.67925	-2.00579	-2.42918	0.878178	Pathologic
0.152736	80.8625	0.282	5.34087e-05	46.8094	0.0840941	0.54176	0.000131067	-3.00669e-06	0.0345071	0.00688884	-0.00133063	0.00107934	0.00240997	-3.34041	275.785	5.53586	2.36223	0.00321938	0.433995	100.094	3.3543	-9.31479	-3.61418	-7.93508	1.05882	-3.44705	-3.57868	-1.90542	-3.34543	-3.96839	-1.60789	-2.16654	Pathologic
0.164609	44.3459	0.6335	9.77752e-05	90.8182	0.0856242	0.543904	2.36708e-05	1.13682e-05	0.0407356	0.00878904	-0.00198201	0.00198349	0.0039655	-2.94384	237.964	1.55107	2.00171	0.44222	2.59568	102.109	-0.702566	-12.3432	-6.84552	-10.797	-5.83293	-8.55342	-3.66565	-4.87723	-2.42151	-3.05644	-0.822356	-1.46562	Pathologic
0.174972	49.0597	0.3235	4.9729e-05	155.031	0.0687188	0.553359	-1.17452e-05	-2.6486e-05	0.0331436	0.00938789	-0.00370238	0.00335793	0.00706031	5.56644	242.591	2.80881	-1.62133	4.15279	3.46205	100.992	-0.69748	-14.0634	-6.30621	-4.14707	-1.38993	-2.74146	0.547157	-1.90133	-0.0458466	0.188375	1.98798	1.44262	Pathologic
0.175351	77.1704	0.278	1.13833e-05	39.6079	0.158639	0.56175	7.15125e-06	-2.10251e-05	0.0120405	0.00290449	-0.00072112	0.000623032	0.00134415	2.97974	297.304	2.41066	0.445844	0.709657	0.315775	96.5251	-3.59388	-6.44167	1.32829	-2.80917	3.9108	-0.95261	0.635522	-3.90817	-1.53036	-3.31089	-0.671662	-1.6745	Pathologic
0.176335	65.6814	0.313	6.49906e-05	118.824	0.0999395	0.541418	-2.11453e-05	-0.000225724	0.0321117	0.00906215	-0.00317373	0.00298292	0.00615665	5.2382	257.869	5.06899	1.39013	3.19819	1.30773	100.133	1.70954	-10.2821	-4.49339	-9.4094	-0.554141	-1.59961	1.74451	-2.30675	-2.41074	-2.13343	-2.21694	-0.378829	Pathologic
0.177014	80.0534	0.2855	7.35536e-05	37.2074	0.101163	0.539299	-5.04591e-06	-6.9025e-05	0.0352677	0.0077772	-0.00147614	0.00120162	0.00267775	-3.14444	252.958	4.90558	2.48205	-0.202589	0.409379	100.056	3.79375	-9.27208	-2.91987	-7.77967	1.90429	-3.17468	-2.66641	-1.62475	-2.77041	-3.73433	-0.873839	-2.69968	Pathologic
0.179122	85.6531	0.2815	5.37542e-05	39.6079	0.111437	0.534749	-1.89536e-05	-2.24003e-06	0.029325	0.00845076	-0.00150447	0.00128259	0.00278707	7.61671	392.751	6.44288	2.6237	0.018913	0.315695	97.1393	7.70644	-11.3812	-0.702488	-8.32564	-1.14806	-5.03485	-0.512661	-2.93837	0.0805009	-1.72367	-1.06513	-1.27944	Pathologic
0.180816	68.5323	0.2005	1.9895e-05	67.8136	0.123298	0.509599	-3.69572e-06	4.00557e-05	0.0182884	0.00386115	-0.000988724	0.000982513	0.00197124	1.53276	218.322	1.27623	2.22477	1.11875	0.219687	94.3611	4.09584	-3.37916	0.302422	-6.72822	-4.21512	-3.40595	-4.52683	-6.65537	-3.36578	-3.17607	-1.8676	-1.38511	Pathologic
0.182048	70.1344	0.34	3.57708e-05	37.8076	0.24451	0.497748	1.04e-05	3.41873e-05	0.019735	0.00426957	-0.00105894	0.00108167	0.00214061	-8.50926	284.351	3.09572	1.6335	0.63279	0.384245	95.4447	2.43116	-2.50161	0.778771	-4.09991	6.40014	-12.4228	-5.42998	0.704625	-6.01971	-3.18478	-0.752421	-1.47896	Pathologic
0.184225	81.3008	0.2375	3.76286e-06	80.8162	0.0865048	0.552679	-1.4372e-05	4.28926e-05	0.00932327	0.00240985	-0.000828387	0.00079218	0.00162057	-5.13753	259.397	0.505285	1.00146	0.900664	0.109255	92.7444	1.33347	-10.0264	-5.67189	-5.75228	-2.70165	-0.941838	-1.07591	-2.91561	-0.712502	-0.0233509	0.243897	0.130873	Pathologic
0.186344	36.9117	0.2155	2.09695e-05	11.4023	0.0331373	0.582951	1.90198e-05	-2.36195e-09	0.0241878	0.00703995	-0.00262988	0.00269437	0.00532425	2.22199	199.028	3.2239	0.561558	2.85009	3.53676	100.894	-3.28156	-10.8187	-0.597514	-5.49985	1.84113	-4.05254	-0.947563	-0.997473	-0.0417167	-0.581992	-0.0919899	-0.754765	Pathologic
0.186541	38.9737	0.328	1.65191e-05	83.6167	0.084941	0.553366	-1.76625e-07	-4.1516e-05	0.0190137	0.00478513	-0.00139187	0.00144062	0.00283249	6.00928	310.932	1.95371	2.30631	1.49382	0.873871	97.0996	2.22202	-9.58451	-4.12314	-6.50178	-2.07223	-6.62731	-2.46137	-2.94528	-1.89912	-1.96355	-0.8354	-1.77798	Pathologic
0.188246	44.8934	0.279	1.69524e-05	111.622	0.0712231	0.557823	-4.23809e-05	-3.12327e-13	0.0189086	0.00424195	-0.000551571	0.000298099	0.00084967	-5.03911	190.553	1.93171	1.56635	2.64181	0.728183	98.4088	-1.55182	-7.74013	-4.96794	-9.52259	-0.934714	-1.31995	-4.46002	-4.45059	-2.14741	-2.97662	-1.63874	-2.57138	Pathologic
0.188393	80.429	0.2915	7.71988e-05	37.2074	0.103394	0.538367	3.08264e-07	-4.98549e-05	0.0359825	0.00863046	-0.00133519	0.00137379	0.00270898	-3.00816	233.684	5.18343	3.60901	-0.0647173	0.405488	100.064	4.06058	-9.42376	-2.58612	-8.09674	1.90193	-3.42243	-2.60451	-1.7517	-2.45261	-3.43392	-0.608691	-2.505	Pathologic
0.193834	112.57	0.2005	0.000136113	37.2074	0.237192	0.479467	-5.11034e-06	-0.000177035	0.0430915	0.0103305	-0.00310552	0.00287741	0.00598293	-3.83977	176.936	-6.22949	3.87181	0.851285	0.140618	96.4871	7.46334	-1.80938	2.0574	-1.74478	0.658245	-3.87287	-1.40664	-4.63264	-2.17918	-2.54288	1.33303	-2.27556	Pathologic
0.193971	31.1284	0.294	4.73783e-06	79.6159	0.126285	0.572576	-2.75686e-06	-1.28535e-05	0.0141766	0.00215907	-0.000454255	0.000458862	0.000913118	-20.9653	1149.68	0.702512	0.162448	0.904576	0.458838	97.355	-2.70265	-6.66864	-3.74977	-8.46048	-5.32285	-7.09574	-4.19172	-3.05091	0.691659	-1.50792	0.482462	0.843526	Pathologic
0.194843	68.5323	0.2005	1.71922e-05	51.8104	0.14839	0.515257	-5.52905e-06	-3.77567e-06	0.0186531	0.00383687	-0.00100136	0.000818128	0.00181949	1.3823	204.002	1.34942	2.20986	1.32981	0.330989	95.2613	3.0055	-3.41539	0.062932	-6.96534	-3.40766	-4.03446	-4.76042	-5.39436	-3.60955	-3.3267	-2.112	-1.60667	Pathologic
0.19926	39.617	0.496	6.72152e-05	52.0104	0.125129	0.53299	-3.48541e-07	-1.58045e-05	0.0305305	0.00780706	-0.00111322	0.00112928	0.0022425	8.5618	341.603	5.01733	2.79196	1.00824	0.686433	98.5227	5.08257	-10.7136	-1.72524	-6.51949	-0.889542	-6.3068	-4.26507	-6.2715	-3.22931	-3.82061	-0.823704	-1.40518	Pathologic
0.20118	30	0.2005	5.83437e-05	10.202	0.0400466	0.541496	-4.29414e-05	2.56274e-05	0.0295193	0.00822147	-0.0020762	0.00320572	0.00528192	-2.76017	153.22	6.35235	0.451744	2.71183	0.814869	99.902	1.07011	-3.65483	-3.59467	-5.77481	-0.210383	-2.75154	-1.24007	-1.21972	0.234774	-1.38664	-0.649114	-1.28274	Pathologic
0.201476	66.2983	0.2005	0.000154033	35.8072	0.258537	0.484623	-6.21531e-06	-0.000187159	0.0442559	0.0111444	-0.00351488	0.00341708	0.00693196	-3.22597	164.306	-5.35553	2.49489	1.00313	0.193802	96.8202	8.0876	-3.17184	2.17298	-3.43348	1.46776	-3.70294	-2.08307	-2.65249	-2.78671	-2.14611	-0.666088	-0.529921	Pathologic
0.211974	58.8235	0.3675	0.000125272	7.80156	0.112832	0.53347	-1.00357e-05	-0.000654788	0.0381306	0.0176475	-0.0108112	0.010765	0.0215762	-2.35232	139.743	11.1511	-1.24921	5.51735	1.57007	102.223	-2.56173	-7.21633	-4.59795	-10.5006	-5.87832	-5.99695	-3.76096	-6.16074	-2.49134	-0.742563	1.50865	1.09224	Pathologic
0.214626	37.4883	0.7785	0.000161983	36.4073	0.267899	0.524503	-3.07407e-05	-0.000309901	0.0431974	0.0131682	-0.00501758	0.00436721	0.0093848	-3.79324	149.006	0.787267	5.00355	0.304973	1.7042	102.236	1.06747	-5.69845	0.617106	-4.00494	0.246174	-3.7464	-1.65952	-2.71562	-0.668255	-1.68405	-0.313035	-1.06426	Pathologic
0.215156	65.5022	0.3145	7.92771e-05	118.824	0.0882934	0.541449	5.90831e-06	-0.000197531	0.0348509	0.0101324	-0.00310841	0.00301363	0.00612204	3.89018	192.879	6.0174	2.2374	3.16925	1.30749	100.461	2.43789	-9.37718	-3.73647	-9.1057	-0.640639	-2.25409	0.723634	-3.43647	-3.45446	-2.90183	-2.69638	-0.584699	Pathologic
0.220205	76.9231	0.3285	3.25855e-05	63.2126	0.0937855	0.541537	8.68386e-06	-4.84102e-05	0.0209898	0.00546869	-0.00142157	0.00155245	0.00297402	5.34136	228.387	1.6215	3.63599	2.13428	0.912711	97.5011	1.93619	-10.283	-4.11873	-7.44532	-4.02385	-7.41234	-3.48672	-3.77848	-2.09088	-1.29855	0.0368342	-1.12381	Pathologic
0.221623	114.833	0.2005	2.19479e-06	82.4165	0.0450016	0.569663	1.98917e-05	-7.71898e-08	0.00722975	0.00225005	-0.00081885	0.00082315	0.001642	4.97065	175.381	1.47552	0.485058	0.526238	0.394755	93.1289	-2.97324	-5.91072	-0.533942	-5.9528	2.17845	-0.308548	-0.917983	-2.66279	1.28404	-0.313636	1.82773	0.163443	Pathologic
0.221872	120	0.232	4.48876e-06	108.022	0.116761	0.548403	6.12819e-07	-1.09874e-05	0.00902415	0.0022085	-0.000569426	0.000678234	0.00124766	1.38436	257.761	0.464464	0.997078	1.02451	0.366455	92.5416	1.1491	-11.0578	-5.23371	-6.43999	-4.76707	-2.0501	-3.04481	-3.21532	-2.14866	-4.22911	-0.796823	-2.74336	Pathologic
0.222784	67.1892	0.447	0.000138371	11.2022	0.212327	0.556084	-0.000118571	-0.000353404	0.0258687	0.0122691	-0.0086281	0.00807353	0.0167016	1.11342	149.447	8.53644	1.98825	2.31464	2.68073	101.137	-6.14492	-8.87769	-3.24817	-7.24498	-2.63876	-5.27185	-3.43247	-4.27382	-1.37366	0.217771	2.75444	2.34344	Pathologic
0.223638	75.662	0.325	0.000110915	31.8064	0.260784	0.480318	-2.02453e-07	-1.32405e-05	0.0394544	0.008587	-0.00194732	0.00197318	0.00392049	-4.06701	212.315	-7.31287	2.4537	0.50522	0.414149	96.0203	7.1864	-0.796876	3.61216	-8.68494	1.59395	-7.68386	7.57322	-4.11048	-5.10524	-2.62566	-2.45091	-0.290289	Pathologic
0.226463	78.0234	0.267	0.000123304	26.0052	0.303811	0.486262	1.79881e-05	1.7899e-17	0.038496	0.00804514	-0.000591341	0.000629153	0.00122049	-5.21238	185.426	4.74052	-3.15936	1.44658	0.41992	97.2879	5.23159	-0.103387	0.360084	-7.68408	-5.08631	-2.50793	0.104679	-0.182701	-3.0695	-0.328721	5.62508	0.488833	Pathologic
0.227493	97.8793	0.307	1.6009e-05	46.0092	0.254359	0.474417	-1.41767e-05	4.22093e-05	0.0141825	0.00381262	-0.00119376	0.00127219	0.00246595	0.836825	168.463	2.07498	0.559885	0.303695	0.0417578	89.5882	6.42371	-2.64454	4.14318	-0.969009	-2.02452	-2.72223	-5.4484	-7.7928	-4.17262	-5.22562	-2.88391	-1.4195	Pathologic
0.229241	120	0.2005	7.62631e-05	27.6055	0.588352	0.405695	1.60402e-05	2.258e-05	0.0247175	0.00491629	-0.00108537	0.00115016	0.00223552	1.08542	112.044	1.71551	0.157825	1.69986e-05	0.00397677	85.0793	9.35158	10.1524	0.299763	-6.24801	8.56337	6.47236	-3.30412	-1.43574	3.19278	-0.134034	0.517879	-1.2753	Pathologic
0.231187	64.6204	0.2005	3.6744e-05	13.8028	0.0566492	0.539702	5.66259e-05	0.000156098	0.0254727	0.00938407	-0.00477276	0.00474141	0.00951416	3.75371	142.959	2.9248	1.4661	5.06189	0.324133	97.9453	1.61233	-13.6691	-6.51488	-10.1318	-5.22616	-5.14583	-5.91712	-5.86205	-0.362704	-2.40953	1.05433	0.819335	Pathologic
0.231616	30.6122	0.974	8.37875e-05	168.634	0.108397	0.528485	1.81877e-05	7.31985e-05	0.038175	0.00816951	-0.00179237	0.00158189	0.00337426	-1.46529	138.554	1.15918	2.64251	3.86459	3.80073	99.7948	0.687894	-18.6473	-9.84914	-6.96891	-2.67426	-5.4371	-1.3152	-4.68287	-4.31199	-1.29572	-4.05381	-0.900276	Pathologic
0.233581	30	1.0005	4.05615e-05	61.6123	0.176635	0.498765	1.32624e-05	1.60105e-08	0.0226009	0.00569317	-0.00115496	0.00131576	0.00247072	1.07862	134.537	3.58201	3.65856	1.08012	0.208101	94.1779	6.54279	-3.41861	-3.15423	-9.2088	-1.67663	-7.22659	-2.823	-6.34707	-1.77122	-0.713811	-1.14794	-2.62439	Pathologic
0.235755	112.045	0.2685	0.000133116	73.0146	0.195205	0.47984	2.62033e-05	9.4535e-05	0.0372743	0.00942786	-0.00368397	0.00394604	0.00763001	3.36497	151.257	3.02705	-5.26822	1.26821	0.0863835	95.4973	7.4809	-2.62131	-0.42709	-6.87956	-5.41313	-10.3741	-8.16459	-5.44182	-1.35085	-1.89574	1.34735	-1.95896	Pathologic
0.236534	59.0551	0.368	0.00024294	7.80156	0.0991976	0.534115	5.08161e-05	-0.00042782	0.0400093	0.0181302	-0.0104384	0.0104869	0.0209253	-2.16518	119.593	11.4881	-1.67091	7.71288	1.58407	102.445	-2.2921	-7.60097	-5.47364	-10.9094	-5.31575	-4.8897	-3.01746	-5.90618	-2.69975	-1.18442	1.09479	1.01405	Pathologic
0.23746	110.803	0.207	1.5941e-05	40.208	0.302607	0.448595	2.97667e-07	7.48117e-07	0.0120945	0.00188422	-2.11243e-05	2.07835e-05	4.19078e-05	-5.03544	167.851	2.28681	0.426962	0.115979	0.00699021	85.1521	9.34659	2.05523	3.97874	-5.67792	1.36166	-7.81255	0.624105	-5.1265	-2.36295	-2.70774	-0.110787	-5.02401	Pathologic
0.239876	48.5437	0.6185	0.000154187	43.0086	0.246703	0.479788	4.48741e-05	0.000171996	0.0372473	0.0122914	-0.00518043	0.00602431	0.0112047	-2.54157	123.431	1.38267	2.81608	1.10076	0.692628	98.4129	2.28612	-0.678572	1.99066	-4.45276	-0.0120377	-6.0007	-3.77503	-6.11396	-3.8423	-3.53874	-2.3227	-2.76307	Pathologic
0.240698	45.7143	0.444	9.71525e-05	44.6089	0.222256	0.511954	6.32021e-06	5.2826e-06	0.0398578	0.0123849	-0.00611017	0.00575309	0.0118633	1.16917	145.073	-4.24048	1.19219	2.13921	1.27561	101.277	-0.167286	-2.55112	0.693615	-3.2571	1.26476	-3.40583	-2.69486	-5.65129	-3.49676	-5.01284	-4.11971	-4.41668	Pathologic
0.242651	51.4359	0.206	8.73966e-05	63.6127	0.11621	0.517161	-4.40882e-05	-2.50521e-05	0.0326278	0.0065668	-0.00120754	0.00115826	0.0023658	8.29293	191.934	2.53538	2.50167	4.25066	1.0755	98.0794	4.84271	-9.53917	-6.7706	-8.97567	-5.54595	-6.0656	-3.75246	-6.56503	-3.20478	-3.49159	-3.58155	-1.50423	Pathologic
0.247463	68.7679	0.3825	5.10889e-05	50.01	0.0923496	0.539877	9.86341e-06	-1.01694e-06	0.0322347	0.00786708	-0.00157854	0.00155075	0.00312929	0.875981	126.974	3.4751	1.03544	5.22411	1.1259	99.3029	3.92194	-10.0638	-4.30655	-1.34246	1.29801	0.34019	-0.488631	-3.61507	-5.30006	-1.52451	-4.30106	-1.82758	Pathologic
0.247838	38.0831	0.4625	6.53352e-05	45.4091	0.270227	0.462593	-2.64246e-06	0.000135075	0.0290305	0.00733267	-0.00224726	0.00237161	0.00461887	-1.79809	171.49	-3.68682	2.77876	0.440917	0.0455939	91.2017	8.16515	3.01834	3.55547	-3.67195	0.909099	-2.71521	-2.43385	-3.57069	-3.39425	-4.20577	-2.54448	-2.68915	Pathologic
0.250125	45.8716	0.6475	0.000123862	41.6083	0.258522	0.476055	-1.89418e-05	-0.000378508	0.0373975	0.0132403	-0.00682208	0.00733148	0.0141536	-2.05951	83.0647	3.19749	1.52038	0.95972	0.416872	98.1152	1.6151	0.791988	3.47455	-2.6791	-1.30966	-3.84035	-5.84448	-6.73129	-3.10695	-1.30981	0.767003	-1.79854	Pathologic
0.255484	32.4588	0.615	1.87375e-05	52.2104	0.232158	0.463526	5.25966e-06	5.19266e-05	0.0149936	0.0043123	-0.00136243	0.00145022	0.00281264	0.907541	139.04	2.66377	0.675385	0.19549	0.0272026	88.4974	6.86241	1.63124	1.85055	-3.68301	0.962113	-2.83861	-6.89003	-7.50734	-2.84241	-4.89445	-3.99305	-2.10242	Pathologic
0.255511	120	0.2505	6.24155e-06	114.423	0.0917004	0.542989	-1.44432e-06	-2.2653e-06	0.0100447	0.00261252	-0.000687815	0.00074264	0.00143046	1.20781	179.659	0.841906	1.04489	1.28662	0.338721	92.852	1.98108	-10.3179	-4.98532	-6.3667	-4.09206	-1.63747	-2.88457	-3.28602	-2.77331	-3.92741	-1.05625	-3.06607	Pathologic
0.256216	81.0811	0.2455	0.000212707	10.6021	0.335691	0.510618	-0.000991464	-6.08855e-05	0.033989	0.0175124	-0.0128865	0.0124985	0.0253849	-10.5788	248.426	-88.41	0.757225	2.2692	2.49623	101.125	-3.97311	-3.26356	-0.507571	-1.64347	2.2793	0.72295	0.903271	-0.540162	0.509554	0.605462	0.36907	0.14913	Pathologic
0.259097	79.6813	0.2885	2.21176e-05	63.2126	0.209338	0.493055	-1.42559e-05	-4.30923e-05	0.0151353	0.00474075	-0.00168231	0.00149014	0.00317245	4.26173	159.363	1.16955	3.63765	0.874611	0.0784854	90.342	8.6105	-7.84962	-5.68366	-11.4039	-4.88845	-6.25388	-7.44229	-5.06847	-3.67758	-0.910662	-0.3986	-1.25793	Pathologic
0.263261	42.9953	0.507	0.000144368	38.8078	0.262541	0.480241	-3.87719e-05	-0.000853154	0.0410096	0.0155086	-0.00936691	0.00906837	0.0184353	0.579756	79.351	4.58709	-0.583045	0.491912	0.619587	99.7968	0.0531746	-0.444964	4.18738	0.109872	-0.547995	-4.28385	-4.88015	-6.9357	-3.62321	-1.92911	0.422166	-1.13666	Pathologic
0.264814	39.4218	0.248	5.32977e-05	49.6099	0.167312	0.492413	1.42874e-06	-5.32115e-05	0.0236418	0.0055258	-0.00115696	0.00110796	0.00226491	-4.49897	156.846	3.55639	2.95622	1.25088	0.418965	96.1471	3.16706	-2.5488	-0.244643	-6.04281	4.24324	-12.3002	-5.16914	0.233	-5.51846	-3.15795	-1.31666	-1.31763	Pathologic
0.265903	53.9568	0.454	8.15538e-05	37.4075	0.25459	0.453367	-1.87354e-05	4.66726e-05	0.0296725	0.00741816	-0.00210949	0.00206367	0.00417316	-1.68247	157.927	-2.64457	2.2124	0.282655	0.0384868	90.3904	8.57065	3.52794	4.36629	-2.91873	0.525644	-2.89325	-1.434	-4.40066	-4.50583	-4.78471	-2.37413	-2.85581	Pathologic
0.273534	35.8637	0.4915	5.39225e-06	14.6029	0.156462	0.518815	1.33316e-05	-2.12333e-05	0.00430182	0.00205332	-0.0013617	0.00147506	0.00283677	0.954265	78.3915	0.308846	0.476305	0.0375816	0.099495	88.0154	-3.27187	-4.15338	-5.52928	-13.3413	-8.5859	-3.49995	-1.78375	-3.70198	2.14235	-3.30592	0.671903	2.47617	Pathologic
0.277978	71.0059	0.2005	5.98258e-05	42.4085	0.103548	0.542915	4.90451e-05	-6.12568e-05	0.0334712	0.00915605	-0.00180651	0.00153372	0.00334023	-6.94749	247.511	6.40722	1.83291	3.32578	1.35837	99.6268	4.12121	-9.51871	-3.08059	-4.84449	1.67339	-2.66007	-2.8289	-4.51865	-3.78474	-1.96039	-2.947	-1.22017	Pathologic
0.281002	120	0.2505	1.29927e-05	22.0044	0.067355	0.54649	5.20729e-07	-4.26554e-06	0.0161146	0.00352272	-0.000202277	0.00017821	0.000380487	4.84329	182.28	2.31479	1.24311	2.17085	0.200916	95.9871	1.6863	-6.8684	-6.0716	-3.16101	-2.55863	-0.223145	-3.90969	-2.33585	1.79453	-5.41691	-2.17087	-1.20495	Pathologic
0.281246	62.5978	0.3445	0.000774895	44.809	0.273876	0.395865	6.88211e-06	-8.21228e-06	0.067494	0.0133881	-0.00179068	0.00170868	0.00349935	-1.10055	88.9696	-60.5697	2.89833	0.327921	0.0129444	93.0334	9.93924	2.13384	5.64059	-0.809755	-0.800545	-5.46014	-11.9136	-9.98034	-4.3682	-2.99674	4.57131	-4.63083	Pathologic
0.281719	68.4932	0.4385	0.000137702	42.6085	0.162734	0.51266	1.98272e-06	-8.70078e-05	0.0372999	0.010148	-0.0014666	0.00153868	0.00300528	2.90952	148.704	6.99095	1.9249	1.95428	0.324921	99.5566	4.49133	-6.98605	-2.54138	-4.30281	-2.01662	-2.98436	-4.40573	-4.88345	-1.81979	-3.27648	-1.69511	-2.35693	Pathologic
0.285373	97.6404	0.308	3.39284e-05	45.8092	0.255502	0.480799	0.000145401	6.24229e-05	0.0213512	0.00492454	-0.00119727	0.00129288	0.00249015	-2.19628	180.154	1.72711	1.89689	0.443248	0.0533857	90.9919	7.99785	-1.34618	3.75227	-2.46018	-1.14401	-3.37334	-6.77168	-9.06283	-5.53715	-1.39773	1.4272	0.311825	Pathologic
0.286907	32.2754	0.552	6.48185e-06	14.6029	0.173241	0.505924	-1.00344e-05	-4.86597e-05	0.00457795	0.00221803	-0.00150464	0.00159649	0.00310113	0.674788	67.6877	0.354671	0.525626	0.0788262	0.0497415	87.9383	-2.40878	-3.62001	-7.59234	-11.1536	-8.05127	-5.25025	-1.79299	-0.620006	0.00170193	-1.01396	-0.346419	1.65576	Pathologic
0.292144	46.4756	0.6165	0.000321137	48.4097	0.257095	0.453682	2.45771e-05	-0.000139614	0.0513182	0.0157069	-0.00612646	0.00679538	0.0129218	0.258234	79.1663	-8.93506	1.1198	0.8051	0.330789	97.4926	4.65523	2.40589	2.11316	-4.11395	1.22975	-5.72981	-4.01608	-6.00292	-3.7758	-2.6472	-0.254205	-2.93404	Pathologic
0.295344	79.3126	0.313	0.000100143	37.4075	0.201342	0.501397	-1.92155e-06	-4.9781e-06	0.0376608	0.00885619	-0.00224995	0.00222835	0.0044783	3.29658	271.571	-0.0750938	2.05659	2.36358	0.66609	98.0803	5.88791	-5.54677	0.860928	-2.22258	-0.887651	-6.86175	-3.59071	-5.84978	-3.89352	-1.74873	-1.62558	-2.34942	Pathologic
0.29573	112.045	0.2005	0.000179394	71.0142	0.191624	0.483854	-0.000119959	7.45673e-05	0.042323	0.0105768	-0.00339261	0.00352982	0.00692244	2.05849	102.453	3.11172	-4.6061	3.42647	0.166602	98.5774	4.31904	-2.78135	-2.86822	-6.66939	-6.97111	-7.50204	-9.50123	-4.39029	-2.49456	-2.72836	-1.27119	0.709481	Pathologic
0.296367	76.7754	0.3915	7.81734e-06	78.0156	0.149151	0.525072	3.12223e-06	0.000110418	0.00769708	0.00283511	-0.00142293	0.00142942	0.00285235	-0.767685	87.3836	0.51251	1.20172	0.370071	0.267924	92.0451	-2.03348	-5.29729	-3.7648	-9.94407	-5.06577	-7.88784	-3.94541	-2.75797	-1.50836	-1.12949	1.38225	0.0586215	Pathologic
0.296618	71.5564	0.205	9.07634e-05	37.6075	0.29536	0.462356	-3.53364e-05	-3.54619e-05	0.0288927	0.00627142	-0.000390899	0.000345453	0.000736352	-1.80477	112.039	0.516929	0.685423	0.96681	0.469876	95.517	4.52558	-4.49004	4.10239	1.22164	2.67974	1.71544	-3.17819	-3.869	-3.89411	-3.03726	-1.56017	-1.08155	Pathologic
0.299928	60.698	0.4865	0.000168208	59.2118	0.130367	0.493179	1.49535e-05	-0.000161234	0.0432609	0.0121148	-0.00257645	0.0024086	0.00498505	2.54505	150.766	7.55055	-11.5436	2.51352	0.59429	98.5469	5.85563	-5.15553	-2.49184	-8.91348	-4.59238	-9.34801	-4.92607	-6.736	-1.49751	-1.9242	0.193397	-2.11394	Pathologic
0.300266	45.062	0.281	4.54827e-05	82.2164	0.110279	0.544953	-1.02735e-05	-1.69561e-09	0.0226493	0.00663796	-0.00153326	0.0016979	0.00323116	-2.80966	101.928	2.84834	3.12584	3.1489	0.850277	99.1099	-0.813725	-6.71807	-4.47562	-9.6595	-1.83352	-2.95411	-4.64991	-4.72491	-2.10654	-2.37062	-0.600641	-1.61717	Pathologic
0.301747	48.3676	0.616	0.000245283	43.8088	0.296035	0.454674	2.55107e-05	0.000205564	0.0493068	0.0138789	-0.00532503	0.00588203	0.0112071	0.238436	104.087	-10.0092	1.37072	0.91341	0.530992	98.0576	3.77331	1.75668	2.29899	-5.08191	0.0439137	-4.73654	-3.67164	-5.51567	-3.66029	-3.65124	-2.27213	-3.27327	Pathologic
0.302746	32.6975	0.626	5.26128e-05	40.4081	0.328681	0.433918	-2.65797e-06	1.2179e-17	0.0191455	0.00402188	-0.000341575	0.000430915	0.00077249	-5.04241	125.259	3.35108	0.695135	0.0803577	0.00212878	86.1102	10.8181	2.33235	4.62795	-2.90634	1.73603	-2.89655	-6.43653	-2.87484	0.403569	-4.19628	-2.81584	-1.5479	Pathologic
0.304785	32.7422	0.7285	0.000119532	43.6087	0.100483	0.540405	-8.43648e-05	-2.69106e-17	0.0464869	0.0107738	-0.000751364	0.000646418	0.00139778	-0.981401	92.0445	8.38623	3.79755	3.66156	2.18851	103.639	-0.376574	-5.16518	-0.919593	-5.42043	-1.10093	-3.73127	-1.69639	-3.68011	-2.23098	-3.42475	-1.40902	-1.79265	Pathologic
0.305285	32.4412	0.6235	3.12051e-05	42.4085	0.257975	0.453344	-3.13041e-06	2.35006e-05	0.0165513	0.00496179	-0.00149188	0.00153606	0.00302795	0.551833	100.695	3.82069	0.527695	0.19353	0.0257605	88.3085	7.61359	1.14321	2.88899	-3.16703	1.57879	-2.71204	-6.77705	-7.56988	-3.15418	-5.09733	-3.73202	-1.8894	Pathologic
0.305632	108.108	0.218	7.33961e-05	51.8104	0.161431	0.481361	2.24167e-06	-3.40262e-18	0.029586	0.00543985	-1.13077e-05	1.12105e-06	1.24287e-05	0.223033	167.254	1.68278	1.93254	1.16943	0.0720836	93.3036	9.15624	-0.766624	-1.53099	-10.2644	1.36165	-4.85876	-6.71187	-5.19801	0.318799	-3.54592	-3.71496	-2.30865	Pathologic
0.306451	64.7948	0.268	7.63412e-06	51.8104	0.183086	0.521355	2.4194e-06	2.26037e-05	0.0117371	0.00346049	-0.00117244	0.00133536	0.00250781	-0.0745737	112.402	1.37666	1.37567	0.813996	0.17891	93.3022	1.421	-3.12003	-0.644851	-7.57295	-2.84129	-3.28352	-1.80853	-3.37056	-3.90617	-4.66017	-3.20038	-3.63613	Pathologic
0.307376	45.61	0.6585	1.53016e-05	50.4101	0.284174	0.447218	-1.89481e-05	1.16766e-06	0.0123122	0.00267338	-0.000267924	0.000248709	0.000516633	0.705047	92.2929	2.75456	0.4635	0.000217323	0.00910516	86.2195	5.73597	7.60788	-0.814966	-5.51747	1.69134	-0.520536	-11.5494	-9.05113	-1.6594	-2.33074	-2.93277	-4.22849	Pathologic
0.307469	91.5332	0.2055	0.00012894	32.2064	0.129261	0.555556	4.40004e-06	-0.000158815	0.0453452	0.0124818	-0.00334432	0.00325029	0.00659461	-4.35764	131.859	5.09376	0.140922	1.7092	3.23202	104.143	-1.37199	-6.39371	-0.212009	-5.72265	-0.719564	-1.97995	-1.32022	-3.76236	-3.26755	0.77195	-3.63029	0.573633	Pathologic
0.307909	60.8828	0.4935	0.000458026	30.206	0.613208	0.416648	9.26049e-06	-2.93873e-05	0.0509628	0.011388	-0.00134716	0.00157761	0.00292477	-5.00204	116.661	-14.9841	2.7219	0.529968	0.14683	95.4701	6.90976	1.11285	3.75177	-2.25747	1.11007	-2.63618	-0.47441	-3.38044	2.13269	0.619792	0.997294	1.1351	Pathologic
0.308264	36.8664	0.2005	0.000313325	50.4101	0.21081	0.49171	-1.33259e-05	6.12937e-07	0.0565242	0.0126258	-0.000482675	0.000743772	0.00122645	-4.1472	101.835	-6.91808	3.15888	0.700613	1.29066	101.785	3.04803	-1.94507	-4.27287	-2.49376	-0.316437	-7.14914	-1.3397	-6.47798	-3.81748	-3.20165	-4.16481	-4.72434	Pathologic
0.311766	66.9269	0.434	0.000244485	50.8102	0.259782	0.457846	-8.3112e-05	-1.32497e-05	0.0433725	0.0113681	-0.00299827	0.00302293	0.0060212	1.23721	93.9393	-7.23089	3.1261	1.35967	0.451821	98.2072	2.607	0.10788	3.51749	-3.12052	1.82598	-3.93482	-7.70513	-7.84793	-5.84048	-3.8641	-1.19396	-2.1943	Pathologic
0.312234	59.2593	0.3655	0.00010819	30.206	0.220999	0.468863	1.50486e-05	9.87828e-06	0.0362326	0.00959178	-0.00266509	0.0026107	0.00527579	0.306292	98.2276	0.768887	1.12558	0.706386	0.00828762	92.8627	10.4883	-1.88192	4.32221	-7.29539	4.65987	-1.94049	-7.60181	-4.65852	-1.48273	-2.76416	0.645535	-1.69082	Pathologic
0.314786	79.3126	0.313	9.57855e-05	50.01	0.1668	0.501834	6.37284e-05	1.5981e-05	0.037944	0.00922563	-0.00212146	0.00203748	0.00415893	3.21911	263.566	0.322171	2.48179	2.54012	0.691566	98.1432	5.89105	-5.5918	0.856107	-2.32477	-0.953679	-6.84204	-3.56628	-5.83102	-3.81401	-1.69771	-1.69619	-2.399	Pathologic
0.316047	38.4615	0.7505	0.000131063	37.8076	0.200776	0.484172	-0.000289472	4.03302e-06	0.0430083	0.00959432	-0.00133608	0.00131748	0.00265356	5.82999	225.722	-3.41159	-1.92694	1.7259	0.217928	95.8562	6.95398	2.84446	0.19724	-5.04949	-3.50748	-3.86814	-4.68272	-6.24665	-0.589525	-0.148306	-0.261126	-3.2379	Pathologic
0.317428	67.0391	0.2005	5.34992e-05	86.6173	0.0994986	0.53618	-6.14852e-08	0.000366579	0.0284256	0.0104317	-0.00484037	0.00441558	0.00925595	1.83924	87.4806	2.75087	2.82985	6.26469	0.804112	98.8746	0.958994	-12.8124	-5.72234	-11.4798	-6.39883	-5.42054	-7.21568	-3.015	-3.97555	-0.720601	0.374698	-0.188298	Pathologic
0.318224	48.0192	0.6255	4.84603e-05	28.4057	0.220427	0.535607	0.000101087	4.99872e-05	0.0189778	0.00808971	-0.0037854	0.00373298	0.00751839	-2.30874	97.126	8.36129	0.881537	1.83375	1.32377	97.6916	-1.34934	-9.08388	4.70326	-2.49441	4.33389	2.03252	-0.729168	-2.15657	-0.706609	-1.43228	-0.15241	-0.799748	Pathologic
0.318447	62.1118	0.4585	0.000102765	9.40188	0.0944871	0.547051	8.67786e-05	-0.000341866	0.0370167	0.0146736	-0.00887882	0.00869017	0.017569	1.86003	101.444	8.18225	0.994412	2.29993	2.7197	102.617	-2.64321	-4.30212	1.23476	-3.84635	-0.745414	-5.14971	-4.92759	-6.76284	-4.41525	-3.09303	-0.72456	-1.33528	Pathologic
0.326328	43.494	0.69	0.000365577	29.4059	0.349561	0.439374	-3.15673e-06	0.000211345	0.0491983	0.0124739	-0.00299043	0.00293735	0.00592779	-0.481376	89.3792	-13.2821	3.20295	0.654107	0.113172	93.9227	8.07623	3.05686	4.69075	-2.98613	1.52665	-0.664492	-4.4117	-4.66118	-1.06718	-0.41348	0.533476	-1.11034	Pathologic
0.326694	39.9069	0.2005	3.56649e-05	72.2144	0.0951491	0.551757	4.65135e-05	0.000162592	0.0284757	0.00960162	-0.00374923	0.00383271	0.00758195	0.881617	97.0668	2.49225	-0.364542	6.14088	2.68843	100.873	-2.02064	-6.35901	-6.68464	-5.99991	-7.30276	-5.76417	-3.60851	-5.86288	-1.27711	-4.6334	0.804304	-3.66493	Pathologic
0.330301	40.1875	0.235	0.000271546	48.0096	0.257817	0.47527	-4.16225e-05	-0.000450477	0.051866	0.0151981	-0.0058624	0.00544177	0.0113042	-0.034184	173.828	-19.656	-1.79021	2.40477	0.342258	98.5507	4.85687	0.498129	1.81694	-3.67252	-0.303748	-3.54307	-6.39973	-4.3775	-2.19202	-2.73317	-1.76089	-3.09318	Pathologic
0.332149	74.1198	0.2945	0.000670606	41.6083	0.37103	0.424454	-5.76532e-06	5.21623e-05	0.054499	0.0137389	-0.00187086	0.00189238	0.00376323	2.18407	99.6294	-10.2727	3.31678	0.526437	0.0329758	92.013	9.46814	5.36228	4.94224	-3.34938	0.922397	-4.33174	-7.221	-7.22719	-4.40708	-2.88666	-1.47776	-3.90584	Pathologic
0.332754	62.5978	0.3405	0.000869132	40.6081	0.261524	0.401865	-9.21076e-06	-6.41289e-05	0.0689734	0.0159967	-0.00254192	0.00255518	0.00509711	-1.04441	81.7671	-58.0082	3.51251	0.360007	0.0143433	93.8165	10.114	1.68486	4.82799	-2.50945	-0.21637	-4.93382	-10.434	-8.62415	-4.6789	-3.09698	3.67379	-4.32446	Pathologic
0.333876	46.6926	0.4115	0.000113987	40.008	0.10454	0.487078	5.66044e-06	-0.000135755	0.0382357	0.0100758	-0.00129561	0.00127563	0.00257124	-0.884874	94.1551	7.57128	-2.91749	1.11835	0.0859212	94.7265	9.75091	-1.89536	-0.45931	-6.86792	-4.80973	-8.50946	-1.24807	0.339855	-4.22673	-2.52078	3.16405	-3.97553	Pathologic
0.334443	98.1194	0.2005	3.46381e-05	44.2088	0.239137	0.482151	1.52013e-05	-1.55957e-05	0.0219881	0.00555447	-0.00133146	0.00142101	0.00275246	-1.95902	160.855	4.24741	2.06892	0.460892	0.0578992	92.2585	6.10456	0.88199	1.65045	-2.23792	-2.31908	-2.48549	-5.97298	-7.41918	-5.58923	-0.844401	0.230285	0.431039	Pathologic
0.340157	102.128	0.237	0.000859678	47.0094	0.446052	0.441096	-7.70153e-06	-1.9221e-05	0.0632412	0.0161614	-0.0023628	0.00239771	0.00476052	1.09236	88.8609	-19.4758	-0.0442995	1.80412	0.141594	96.5942	8.50273	2.15561	-2.24151	-10.2333	1.60016	-2.60129	-5.92845	-6.68894	-5.96794	-6.1854	-3.94528	-4.7524	Pathologic
0.340179	110.396	0.233	8.20848e-05	55.211	0.189462	0.483905	-4.13028e-05	0.000233162	0.0308954	0.00952753	-0.00334983	0.00311656	0.0064664	-3.11935	88.9852	3.43647	5.12065	1.02061	0.440002	97.1298	3.86176	-3.46869	0.593234	-0.378304	-1.97129	-5.69748	-7.07507	-4.67033	-3.99938	-2.29368	-1.52775	-2.06488	Pathologic
0.341016	30.5966	0.493	6.73773e-05	34.807	0.162605	0.544487	-6.94879e-06	-3.72027e-05	0.0286578	0.00839446	-0.00147228	0.00125263	0.0027249	2.93567	92.4349	5.7215	1.99054	2.68553	1.85846	100.834	-1.25752	-6.71803	2.49738	-4.94805	-0.810321	-5.49606	-1.93262	-1.26203	3.62937	1.8725	1.83847	-2.37987	Pathologic
0.341522	40.1875	0.739	1.17408e-05	34.807	0.242641	0.519093	-5.42389e-05	6.06587e-18	0.0113892	0.00252865	-0.000195772	0.000217693	0.000413465	2.01653	102.725	2.35072	0.557545	0.514797	0.0714518	93.4979	1.09893	-6.67008	2.24832	-0.330539	0.273356	-0.905959	-0.308527	-1.19116	-0.281823	-0.575418	-0.448948	-2.44021	Pathologic
0.344849	110.599	0.2005	0.000312511	31.0062	0.428487	0.454518	2.90133e-06	7.66189e-18	0.0401427	0.00900943	-2.85694e-08	2.98286e-07	3.26855e-07	-1.24654	73.8051	5.75622	3.41486	1.79863	0.0937389	94.7231	9.63534	-2.56919	0.929332	-3.85692	0.844805	-2.23615	-2.92145	-3.35647	-1.85875	-3.7463	1.28214	-1.48691	Pathologic
0.345441	71.3012	0.313	0.000688876	50.4101	0.238884	0.441922	1.29595e-05	-3.99116e-06	0.0678235	0.0176036	-0.0032611	0.00309099	0.00635209	1.1586	72.8846	-41.3557	1.26343	1.12326	0.164883	97.7741	5.28793	2.61081	3.82611	-1.0957	-1.64993	-5.30833	-10.2635	-9.72985	-4.40098	-2.85983	-0.0667693	-2.34909	Pathologic
0.346648	38.0228	0.528	0.000102471	40.4081	0.312445	0.468063	-2.60518e-05	-0.0001617	0.0338083	0.0136938	-0.00836376	0.00853153	0.0168953	-0.405644	80.2634	5.42989	1.21665	0.567009	0.909917	97.7147	0.0104506	-0.0165278	6.13121	0.479578	2.01056	-5.56699	-4.27036	-4.83839	-2.41353	-1.37427	0.807771	-1.18687	Pathologic
0.34749	55.9441	0.223	5.56184e-05	64.4129	0.169356	0.501105	1.44777e-06	1.31232e-05	0.0242036	0.00728894	-0.000963895	0.000970671	0.00193457	1.54174	84.948	6.37615	4.52871	1.8911	0.451503	96.0436	4.63848	-3.91726	-2.61928	-4.48158	-2.56317	-4.03567	-3.68967	-3.92841	-4.08323	-4.5327	-0.397204	0.526035	Pathologic
0.34766	65.6814	0.3325	8.5122e-05	38.6077	0.266568	0.437373	-4.38683e-06	4.52121e-05	0.0213428	0.00515778	-0.000784516	0.000976221	0.00176074	-2.54008	78.6764	5.03172	2.18838	0.0199187	3.76767e-08	86.7004	12.7186	0.0475253	5.34615	-13.3849	9.0007	-6.99	-8.0203	-10.3197	1.65833	-6.28733	4.7234	-6.32402	Pathologic
0.349147	38.5728	0.7785	1.20223e-05	74.2148	0.143833	0.519836	-2.46057e-07	8.69582e-05	0.0106171	0.00363952	-0.00149953	0.00142796	0.00292748	0.89282	67.927	0.693638	2.05626	0.884695	0.275	93.2688	-0.336277	-4.73482	-4.34989	-10.4803	-5.03502	-7.38526	-4.34134	-3.48128	-2.32254	-2.5222	-0.341537	-1.05032	Pathologic
0.349752	102.389	0.24	0.000824294	46.8094	0.44614	0.441867	3.33867e-06	0.00015061	0.0646265	0.016787	-0.00231615	0.00243625	0.0047524	0.982639	82.7213	-19.9727	-0.316364	1.82284	0.139079	96.6289	8.64842	2.33182	-2.05798	-10.1465	1.75492	-2.52321	-5.61365	-6.55032	-5.6619	-5.94608	-4.04456	-4.60062	Pathologic
0.350304	51.8135	0.5525	4.62423e-07	11.6023	0.114568	0.507873	2.31489e-06	-2.61766e-05	0.00214489	0.00090603	-0.000485194	0.000474784	0.000959978	-0.834284	65.6293	0.08926	0.176812	0.0387023	0.000689174	80.1596	4.40235	-8.29578	-5.9399	-15.3059	-1.88421	-4.34325	-8.97783	-1.67083	0.28393	0.133363	-0.367175	0.294373	Pathologic
0.35209	52.9801	0.4915	0.000127004	37.6075	0.152105	0.478083	4.31727e-06	6.48951e-06	0.0376173	0.00923642	-0.001058	0.00103536	0.00209337	-0.355087	197.174	6.27683	-2.58024	0.610868	0.0130021	91.6864	12.432	0.764043	2.06787	-10.2178	-1.46046	-1.21644	-10.522	-2.76678	-4.75664	1.61094	-0.3764	-2.28464	Pathologic
0.355072	78.0742	0.287	0.000166975	72.0144	0.18987	0.46024	-1.06675e-06	3.50141e-05	0.0382062	0.0104081	-0.00139363	0.00137119	0.00276481	0.673288	100.359	6.31826	2.28825	0.529854	8.84806e-08	92.219	11.9548	-3.56866	4.46707	-17.5843	3.79461	-15.5335	-0.345087	-14.2065	-0.785896	-7.38507	7.6089	-7.84059	Pathologic
0.355595	77.1208	0.3895	2.28e-05	72.4145	0.137243	0.507798	2.26143e-06	6.55753e-05	0.0145568	0.0045624	-0.0015075	0.00148223	0.00298973	2.1371	83.6292	1.47088	3.12797	1.27203	0.182035	93.9258	2.66211	-5.07549	-4.54085	-6.91268	-3.89764	-7.2499	-6.31762	-3.55288	-3.04572	-2.34389	-0.00949971	-1.47707	Pathologic
0.355641	64.6204	0.3205	7.54243e-05	22.0044	0.103978	0.524606	-6.39428e-06	-7.26164e-05	0.0361169	0.0119565	-0.00315643	0.00284952	0.00600595	0.260533	86.1735	9.94508	2.39508	4.16196	0.421359	99.1202	4.98196	-6.58771	-1.32408	-6.26929	-0.102369	-4.5969	-0.662225	0.712247	-2.23183	-0.269644	-1.70155	-1.06067	Pathologic
0.356198	89.8204	0.2755	0.000174534	26.4053	0.249485	0.485695	1.70079e-05	1.29565e-09	0.04422	0.0137653	-0.00291813	0.00316921	0.00608734	-3.33413	109.668	10.3496	-2.18591	2.15403	0.533312	97.8162	6.27956	-1.70142	1.99555	-7.35952	-2.72089	-3.30911	-1.60832	-0.635703	-3.81109	-0.622168	3.00358	0.0452349	Pathologic
0.356444	90.8403	0.2415	0.000146605	78.6157	0.141009	0.504583	-2.34625e-05	8.528e-05	0.0389525	0.00990706	-0.00188117	0.0015943	0.00347547	2.27953	154.515	5.85554	-2.18072	0.784277	0.466884	100.273	1.12839	0.147508	-2.39095	-9.65513	-4.91818	-4.40825	-2.10557	-6.19376	-4.03559	-1.67036	-0.460991	1.27778	Pathologic
0.356814	54.6697	0.439	8.7708e-05	72.8146	0.119068	0.520854	2.00215e-05	-4.95916e-05	0.0312097	0.00961111	-0.0017404	0.00186484	0.00360524	0.710382	98.0652	7.63401	4.65416	2.31197	0.549048	98.4502	4.57093	-7.00593	-2.71251	-7.89832	-0.368339	-4.08409	-2.09316	-3.3364	-0.619838	-1.85039	-0.0127184	-1.55439	Pathologic
0.359518	40.1606	0.3915	0.000373382	40.208	0.253128	0.465587	1.40089e-05	-0.000479676	0.0547754	0.0164908	-0.00584555	0.00569984	0.0115454	-0.131278	143.247	-19.6187	-1.99526	2.67843	0.252427	98.3637	5.45081	0.373309	1.71274	-3.7366	-0.579187	-2.82164	-6.02719	-4.33205	-1.98904	-3.22301	-2.46774	-3.68763	Pathologic
0.360347	90.6344	0.2005	0.000363575	29.4059	0.268322	0.478098	-4.55999e-06	-2.43416e-17	0.0530198	0.0120245	-0.000376185	0.000370344	0.000746529	3.67319	119.37	2.28109	-9.07878	1.58987	0.254565	97.3474	7.85832	-1.76841	4.4977	-4.75084	-0.221874	-6.74525	-0.437391	-0.858751	-5.07783	-1.76781	1.09544	-1.11851	Pathologic
0.360388	33.2594	0.5305	6.38607e-05	46.8094	0.149552	0.50879	2.96725e-06	-1.28035e-05	0.0204734	0.0059381	-0.000946359	0.000976661	0.00192302	0.666501	68.5161	5.77053	2.37799	0.829023	0.389751	95.7447	3.64547	-4.25445	-5.60823	-1.55998	6.32069	-5.54112	-8.22558	-0.695961	-5.58875	-3.70608	-1.27869	-0.304437	Pathologic
0.361186	31.8471	0.9415	0.00023312	44.2088	0.235507	0.473053	8.83989e-05	3.27183e-05	0.0393422	0.0118539	-0.00156864	0.00146058	0.00302922	0.0740798	87.6018	9.99244	3.41052	1.65852	0.298587	95.4584	10.4006	-5.91589	-0.80472	-5.07824	1.94601	-4.18335	-4.16508	-1.86133	-6.31235	0.855296	-5.92469	-1.79073	Pathologic
0.362619	94.8617	0.259	2.49095e-05	39.4079	0.270911	0.49607	-4.34334e-07	-9.63971e-05	0.0217994	0.0062654	-0.00249559	0.00240632	0.0049019	4.93243	191.799	2.11205	2.929	1.15076	0.494491	95.8433	1.63204	-0.940734	3.05099	-3.24036	-0.384925	-4.64511	-4.36361	-5.97802	-2.80772	-2.06127	-0.634035	-1.20275	Pathologic
0.362737	70.0935	0.317	0.000694322	45.009	0.362699	0.4326	1.07415e-05	-3.11154e-05	0.0556277	0.0134322	-0.00158485	0.00158299	0.00316784	1.29459	68.6518	-4.1554	1.76064	0.693961	0.078777	93.3697	8.84243	4.38019	4.05832	-3.481	0.193016	-7.81334	-8.6525	-8.93558	-3.49957	-3.0809	-0.323448	-2.28087	Pathologic
0.363865	57.4713	0.254	0.000190059	10.6021	0.106475	0.519331	1.32394e-05	-0.000420348	0.0440249	0.0209562	-0.0121948	0.0119103	0.0241051	-0.381627	62.9271	11.9878	-0.522404	12.1726	1.54562	101.815	-1.15355	-6.68947	-8.92439	-14.5876	-3.4494	-3.35657	-3.20159	-4.2534	-0.854589	-0.192547	1.08909	0.30635	Pathologic
0.365256	97.0874	0.2365	5.65717e-05	42.0084	0.254914	0.468529	-1.08333e-06	1.35642e-17	0.0205577	0.00500643	-0.000225954	0.00026268	0.000488634	1.5157	77.4296	4.65012	3.19644	1.28879	0.0368249	90.7695	8.84012	-1.38034	-1.96987	-8.03376	-1.62667	-5.67718	-6.30835	-5.20891	-6.47229	-3.8851	-3.80275	-2.31597	Pathologic
0.367573	84.7458	0.2005	0.000185006	39.2078	0.242245	0.492797	-2.15143e-05	-9.86079e-06	0.0378643	0.00936621	-0.000841431	0.000940873	0.0017823	1.88602	126.187	7.74262	1.68296	1.21367	0.233542	97.55	6.52972	-2.64367	-3.37952	-4.98611	0.47924	-3.44893	-4.41211	-2.17956	0.406945	-5.45063	-0.981163	-1.39331	Pathologic
0.367978	32.9942	0.91	3.97037e-05	89.818	0.126189	0.554244	-1.52614e-05	8.25272e-06	0.0266336	0.00655798	-0.00135546	0.00150201	0.00285747	3.16704	236.089	4.30089	1.41772	2.13003	1.27436	100.747	-1.35336	-6.92339	-0.441914	-7.64204	-0.680221	-5.97649	-1.39384	-1.91936	2.52233	-0.0791362	1.94706	-1.51531	Pathologic
0.373404	30.9358	0.9255	0.000712526	47.2094	0.370214	0.416989	8.15975e-06	3.80926e-05	0.0618142	0.0148478	-0.00201848	0.00213232	0.0041508	1.53272	75.2187	-34.784	6.38182	0.670504	0.0324554	92.6169	9.82059	5.09656	4.82671	-4.84876	1.57232	-4.43774	-8.11671	-6.78735	-2.01294	-3.39699	-1.73852	-4.7827	Pathologic
0.373662	32.9942	0.5275	5.79792e-05	46.8094	0.156313	0.506134	-7.90717e-06	-4.72549e-05	0.0208922	0.00610006	-0.000896807	0.000955613	0.00185242	0.524506	64.1814	6.22453	2.38153	0.82837	0.389751	95.7676	3.70168	-4.17111	-5.51436	-1.47576	6.3851	-5.51331	-8.2457	-0.74158	-5.64943	-3.79391	-1.36069	-0.392236	Pathologic
0.374836	37.6058	0.5895	0.000140492	32.0064	0.199325	0.47157	2.77729e-06	5.32022e-05	0.0351661	0.0119632	-0.00445701	0.00521597	0.00967298	1.52317	72.6246	4.62772	1.15782	1.33503	0.310126	96.2132	5.55369	-3.69894	2.69574	0.725722	2.16101	-3.40686	-3.18216	-8.39348	-2.76586	-2.5315	-3.04335	-0.324164	Pathologic
0.375948	35.8316	0.22	2.01168e-05	75.8152	0.115294	0.531108	5.91022e-06	1.37434e-05	0.0180075	0.00517538	-0.00178228	0.00179966	0.00358195	1.46456	144.692	2.60836	2.27005	1.5815	0.206419	95.596	3.19868	-5.92472	-1.96118	-8.26918	-1.84061	-3.38309	-4.54869	0.470374	1.02629	0.0107213	-0.107112	0.622919	Pathologic
0.37779	64.6204	0.314	0.000139682	53.6107	0.161104	0.504669	7.08354e-06	-0.000255119	0.0461294	0.0122485	-0.00336327	0.00350732	0.00687059	-1.77338	122.261	4.68724	-8.92954	2.19957	0.423844	98.7464	6.08644	-2.41363	0.0606879	-9.2934	-5.87134	-2.53315	-3.29847	-6.04609	-0.142879	-3.89387	0.404443	-4.82076	Pathologic
0.381825	61.57	0.3115	0.000123674	32.4065	0.117014	0.54484	-1.25294e-05	3.68021e-05	0.0391594	0.0115475	-0.002065	0.00197897	0.00404397	2.612	130.357	9.79922	3.19627	4.63327	2.41177	101.491	2.56388	-10.0052	-0.22848	-6.22078	-0.057206	-2.23721	0.660283	-3.53007	-1.08976	-2.22978	-0.131511	-0.305869	Pathologic
0.382105	90.566	0.2005	0.00034863	29.4059	0.265627	0.479138	2.28318e-05	-2.47438e-17	0.0533681	0.0131099	-0.00166691	0.00155738	0.00322428	3.60141	116.305	3.05491	-8.84861	1.89171	0.284807	97.6619	7.60196	-1.87224	3.97148	-4.37777	-0.015539	-6.33396	-1.20025	-1.04795	-4.34241	-1.73156	0.818395	-1.21243	Pathologic
0.384189	53.7875	0.328	0.000683342	36.8074	0.266096	0.459093	3.83179e-06	9.78689e-05	0.0716103	0.0181165	-0.00218478	0.00202208	0.00420687	1.4207	71.9352	-41.9288	1.94741	1.89908	0.12088	99.4567	7.02663	-1.44862	2.8494	-3.64672	1.85485	-1.75987	-4.88858	-3.30464	-2.84761	-2.16456	0.535031	-1.33314	Pathologic
0.384238	62.0476	0.2015	0.000376775	38.4077	0.325904	0.447908	0.000254874	-0.000123222	0.0464457	0.0125147	-0.00286738	0.00257658	0.00544396	1.6696	60.6899	-1.6116	3.00174	0.412122	0.751178	97.1749	3.42948	1.98393	6.78328	-3.81273	-1.07913	-0.984069	-4.40198	-6.33186	-1.26238	0.0759379	1.51217	-1.51233	Pathologic
0.387328	60.241	0.2005	0.000294633	41.6083	0.202773	0.514309	-0.000159331	5.36524e-05	0.0488641	0.0126771	-0.00135159	0.00149665	0.00284825	1.42921	71.7538	6.45704	4.34002	7.76935	2.85761	103.128	-0.0908291	-3.53396	-2.68152	-4.99622	1.2958	-2.98652	-1.62647	-5.32935	-5.34185	-5.55562	-2.12962	-3.78858	Pathologic
0.387851	46.4576	0.4155	0.000116444	46.8094	0.145644	0.482958	3.31397e-05	-2.87337e-05	0.0282025	0.00820902	-0.00117014	0.00107147	0.00224161	-0.914324	76.6524	7.11634	-0.350412	0.701309	0.0168419	91.1276	11.8938	-0.688905	-0.0243831	-9.40346	1.87885	-8.57495	-3.8273	3.41465	-1.51058	2.08747	-3.03794	-0.519263	Pathologic
0.388597	90.0225	0.248	0.00068942	35.8072	0.359665	0.417685	-9.66375e-08	0.000181387	0.0558122	0.0144098	-0.00357404	0.0034297	0.00700374	-1.15888	82.4635	-23.6758	2.75496	0.513123	0.251933	95.3435	5.53688	2.55472	6.14944	-0.374182	3.04773	-3.74322	-4.54573	-5.88391	-4.79877	-4.2159	-2.8239	-2.95632	Pathologic
0.38876	70.0935	0.2695	0.000126368	41.4083	0.269899	0.456875	8.34932e-06	2.97958e-18	0.0275197	0.00694932	-1.07476e-06	1.27338e-07	1.2021e-06	-0.968182	79.9344	8.42056	3.1323	1.00839	0.151696	93.3421	7.159	-0.11584	0.562217	-5.63488	-0.637979	-2.07699	-0.993699	-4.17302	-3.30237	-3.26804	-3.55835	-1.71746	Pathologic
0.389014	56.9801	0.3405	1.26919e-05	35.6071	0.0694409	0.556619	8.13111e-06	3.29804e-05	0.0159314	0.00499039	-0.00108163	0.00122681	0.00230844	2.25898	128.29	2.63816	2.27333	2.09491	0.932706	96.4591	1.37212	-10.8541	0.878936	-4.85827	-1.8687	-3.66169	-1.51454	-3.88212	-1.54947	-1.85611	0.604583	-1.02418	Pathologic
0.389927	64.1026	0.309	0.000200833	37.0074	0.280624	0.487653	-4.35323e-06	-5.74642e-06	0.0384215	0.0109975	-0.00066044	0.00055895	0.00121939	-0.454478	70.3671	12.0954	4.44184	2.27919	0.590656	98.677	5.14949	-4.78633	-1.61367	-4.24557	1.10706	-2.69109	-0.732356	-3.10545	-1.19459	-2.25842	-1.38639	-2.11753	Pathologic
0.390463	52.2421	0.2935	7.53504e-05	11.8024	0.0887956	0.517003	3.59973e-06	0.000249672	0.0321514	0.0132988	-0.00647383	0.00644333	0.0129172	-0.482937	55.9392	7.62984	2.72044	3.42048	0.649766	97.8054	5.14109	-6.31141	-2.85607	-7.87003	-2.52002	-3.59671	-5.31692	-5.23838	-1.69678	-2.9101	-0.151317	-0.771251	Pathologic
0.390806	60.4534	0.3025	0.00093228	39.6079	0.345743	0.420567	8.23935e-06	0.000144364	0.0743906	0.0178778	-0.00194162	0.00207549	0.00401712	1.84217	65.8143	-49.2356	1.5808	0.953695	0.0537609	93.5796	9.98602	5.39019	5.53471	-4.18342	0.100583	-5.60567	-8.64847	-6.97486	-1.8609	-3.26871	-1.14488	-3.95407	Pathologic
0.39349	89.6191	0.2895	9.38939e-05	11.8024	0.0632184	0.518208	-7.00754e-05	0.000134346	0.0334455	0.01322	-0.0062678	0.005993	0.0122608	-0.477799	52.5685	6.83725	2.3252	3.66489	0.590736	97.9788	5.47326	-6.57193	-2.29044	-7.98906	-2.48834	-3.43424	-5.31362	-5.40301	-1.95134	-3.53587	0.0507694	-1.30815	Pathologic
0.394497	60.423	0.3025	0.000931412	39.6079	0.343768	0.422395	-1.52018e-05	0.000111439	0.0747319	0.0182669	-0.00208645	0.00205341	0.00413986	1.79844	64.6839	-48.3454	1.77016	0.986298	0.0497815	93.4845	10.2394	5.33564	5.45203	-4.29666	0.264894	-5.63253	-8.89787	-6.99076	-1.74787	-3.19228	-1.07283	-4.14174	Pathologic
0.395946	49.3421	0.3265	0.000185691	35.4071	0.29099	0.453811	-1.61661e-05	-8.08245e-05	0.031948	0.00886488	-0.00187338	0.00174883	0.00362221	2.28004	78.2107	6.82403	3.55134	0.304245	0.0107796	90.949	10.9058	0.501718	3.63983	-7.7264	0.428909	-4.93681	-4.85943	-5.48916	-3.91375	-2.41661	0.140774	-2.34312	Pathologic
0.396401	38.7222	0.7725	1.46028e-05	71.2142	0.171502	0.517171	-4.71271e-06	3.97923e-06	0.0128333	0.00391039	-0.00137418	0.00139147	0.00276565	-0.972861	78.9368	1.20817	2.26572	0.720176	0.284139	94.0275	0.903189	-3.24719	-2.11735	-7.06684	-3.50709	-7.03731	-4.97945	-3.76602	-2.05142	-0.650193	-0.20061	-1.42228	Pathologic
0.400298	49.1602	0.3265	0.000116982	37.6075	0.278826	0.460008	-1.66994e-05	-3.37123e-05	0.0324795	0.0090931	-0.0019227	0.0017387	0.0036614	2.10244	74.253	6.98574	3.31052	0.308552	0.00261548	90.7475	11.2241	1.3098	3.40591	-8.25222	2.10428	-4.43256	-5.06315	-4.76038	-3.09046	-2.08448	0.735254	-1.87315	Pathologic
0.400336	54.8697	0.3685	0.000233606	46.4093	0.178515	0.498006	1.29667e-05	-2.31433e-05	0.0428238	0.0141738	-0.00245835	0.00209712	0.00455547	1.33436	87.7366	14.1673	1.01432	2.94389	0.504928	98.3093	6.72021	-3.45615	-3.33853	-6.13796	-3.70305	-5.29906	-1.24373	0.395569	0.0675611	-6.75506	0.778684	-2.40746	Pathologic
0.404143	95.1626	0.2565	0.000112147	47.6095	0.200339	0.514238	7.25059e-06	1.80648e-05	0.0307456	0.00985917	-0.00125153	0.00131278	0.0025643	-0.164214	86.5327	10.807	2.22832	2.1559	1.03457	99.186	2.2072	-6.78769	-1.27838	-6.62267	1.77416	3.62243	-1.73293	-8.36764	-4.81422	-3.1654	-4.41001	-3.74038	Pathologic
0.404762	91.1854	0.2485	0.00081829	40.4081	0.384916	0.421934	-2.61052e-05	-4.79092e-05	0.0583847	0.0166255	-0.00431482	0.00416549	0.00848031	-0.597553	56.6873	-16.7312	4.20458	0.550415	0.174892	95.1193	7.02154	2.42512	5.13303	-0.733005	2.52219	-3.14352	-4.94521	-6.52188	-3.30716	-2.20632	-0.781108	-2.9473	Pathologic
0.40479	84.0925	0.246	5.21987e-05	34.6069	0.268319	0.476058	-4.91596e-06	6.94095e-05	0.0218345	0.00630694	-0.0010328	0.000960597	0.00199339	0.849604	70.2095	5.30677	2.46869	1.25651	0.236908	94.3287	5.12845	-3.09147	0.554076	-4.62006	3.42675	-3.76961	-1.09963	-1.66879	-1.39221	-3.07601	-1.12394	0.188512	Pathologic
0.405094	113.96	0.236	0.000179146	81.2162	0.145905	0.530029	3.68024e-06	-3.31431e-06	0.0526527	0.01192	-0.0011362	0.000940731	0.00207693	0.0461564	108.16	6.4396	-5.973	3.9669	2.10533	103.09	2.05462	-7.77047	-1.23075	-8.65259	-2.9965	-8.50063	-2.8525	-4.46017	0.203792	-3.1244	-1.76053	-1.42811	Pathologic
0.405648	32.8587	0.2005	0.000594422	35.6071	0.359115	0.447147	-0.000131434	-2.1438e-05	0.0545051	0.0173555	-0.00252007	0.0026741	0.00519417	-0.865016	68.6345	-125.5	5.83754	2.33637	0.385397	100.067	1.78396	1.25837	1.12875	0.139531	-1.35285	-1.74777	-2.38722	-2.97475	-4.18645	-4.98607	-4.44573	-2.62903	Pathologic
0.407877	102.652	0.293	0.000428468	36.0072	0.259884	0.446308	4.65177e-05	-1.69631e-08	0.0558981	0.0133279	-0.000643654	0.000806372	0.00145003	-1.81769	57.5035	-10.4374	5.72633	2.68198	0.16074	95.85	8.81924	0.945872	1.28358	-4.16636	-0.452386	-4.67064	-2.85468	-4.96821	-0.490213	-3.40232	-2.42373	-4.99592	Pathologic
0.4079	69.3241	0.3035	0.000895438	40.6081	0.336271	0.420224	6.04545e-06	4.46903e-05	0.0603488	0.0153091	-0.00187108	0.0019059	0.00377697	1.26145	63.5394	-16.8742	6.21289	0.745286	0.0193497	92.2004	10.6541	5.206	4.21155	-4.97459	1.01846	-4.33685	-5.93714	-6.21716	-2.31378	-4.20558	-2.62456	-4.15924	Pathologic
0.408231	57.3614	0.34	3.75019e-05	34.807	0.141895	0.536086	3.76745e-06	-1.73721e-06	0.0183006	0.00604124	-0.00107264	0.00131594	0.00238858	1.65852	76.9173	4.38506	2.58574	1.90612	0.96681	96.7281	2.07011	-9.9748	2.27247	-4.44081	-0.797103	-2.98881	-1.18992	-3.36973	-2.65816	-2.86034	-1.00482	-2.33308	Pathologic
0.410244	32.8767	0.527	0.000130756	45.8092	0.356581	0.458407	-2.02481e-05	-0.000426406	0.0299709	0.0113727	-0.0063002	0.00562912	0.0119293	0.565606	54.9115	7.82627	2.48168	0.561832	0.273557	95.3535	3.76179	0.081575	2.71375	-6.68261	-0.873596	-4.74769	-2.31442	-4.94856	-4.38293	-4.31134	-2.46878	-3.59137	Pathologic
0.411336	62.1762	0.421	0.00114848	35.6071	0.293616	0.455495	1.5331e-05	-8.98939e-05	0.0807571	0.0218884	-0.00402759	0.00368051	0.0077081	1.10236	50.9143	-51.8285	-4.89167	3.69131	0.713905	100.396	7.56558	-3.6476	3.20336	-3.00383	0.659067	-2.25401	-0.534461	0.391212	-2.12044	-0.15789	-2.49741	-2.26115	Pathologic
0.41189	65.4664	0.2845	0.000813421	45.6091	0.268404	0.449055	-7.44101e-06	1.83794e-05	0.0706165	0.0191721	-0.00185995	0.0017517	0.00361165	1.4029	59.9001	-22.557	3.77587	3.28035	0.251402	96.561	9.90745	-0.316053	2.72195	-5.39026	-2.4359	-7.75211	-4.6812	-8.99228	-3.28603	-4.16328	0.662069	-1.76422	Pathologic
0.412477	31.8302	0.888	0.000282431	45.8092	0.393551	0.431359	-1.00578e-05	-9.36037e-05	0.0410035	0.00987093	-0.00142104	0.00154541	0.00296645	-0.468831	84.1147	5.30633	3.439	0.621153	0.0347216	91.196	10.7478	1.00641	2.89374	-6.14504	0.954506	-7.4488	-11.979	-9.40813	-2.63133	-4.64696	-1.32706	-5.54065	Pathologic
0.415225	66.335	0.301	0.00020716	37.2074	0.287617	0.503077	1.68724e-05	-7.13708e-05	0.0416014	0.0124903	-0.00105082	0.000993899	0.00204472	-3.3978	95.0331	10.4903	5.04507	2.19185	1.33293	101.618	0.868485	-5.0878	1.66765	-3.34106	0.673577	-4.99701	0.159531	-2.40034	-1.43124	-3.10159	-1.70571	-3.42192	Pathologic
0.415389	31.348	0.952	0.000256144	40.4081	0.234441	0.494489	1.70839e-05	1.43393e-06	0.040473	0.01179	-0.000763135	0.000571288	0.00133442	-0.630985	60.2923	12.2841	4.69515	3.03184	0.733766	99.2534	4.8214	-4.67343	-1.77493	-4.56086	0.568984	-2.64541	-0.970711	-2.96637	-0.8237	-2.23572	-1.4594	-2.28917	Pathologic
0.415437	99.0917	0.2125	0.00029206	75.8152	0.160258	0.48703	6.63261e-07	-2.42777e-05	0.0513005	0.0150991	-0.00115702	0.0013366	0.00249362	-3.12619	65.4375	12.9877	11.4545	4.00474	1.11719	101.925	1.95479	-3.16607	-0.863784	-4.77735	-0.974739	-4.95795	-2.43565	-3.4814	-0.854646	-1.65669	-0.0904439	1.00811	Pathologic
0.421158	32.8947	0.471	1.86251e-05	39.808	0.259997	0.444868	1.27853e-07	-1.66618e-05	0.0118139	0.00364873	-0.000977168	0.000886938	0.00186411	0.985948	81.2422	3.20877	0.481754	0.0290501	0.000348721	83.9639	10.629	-1.8272	7.54449	-0.621269	-0.136891	-2.19023	-8.06554	-5.22793	-3.74253	-4.16676	-1.67411	-3.16245	Pathologic
0.423233	53.6673	0.527	0.000737868	29.6059	0.574454	0.414542	4.74377e-06	7.34712e-05	0.0582931	0.0146393	-0.00165733	0.00160567	0.00326301	-3.73993	74.8624	-14.7357	3.17365	0.44996	0.0195794	93.3273	10.5616	0.685967	6.57198	-3.56045	3.02451	-3.49756	-3.63065	-4.34935	0.585963	0.0145466	4.5208	-1.43559	Pathologic
0.423346	65.7895	0.2005	0.000336447	34.2068	0.188625	0.518998	0.000169421	-1.15546e-16	0.0588719	0.0160257	-0.000914103	0.000610334	0.00152444	0.147419	61.7077	11.1316	1.96	4.93506	2.13177	104.092	0.919747	-4.09978	-0.393865	-6.27356	-2.3723	-4.70586	-1.49252	-1.70027	0.492186	0.042532	0.344641	-1.20648	Pathologic
0.423549	66.2617	0.2745	0.000237819	59.4119	0.197589	0.454589	-1.57986e-05	0.000153526	0.0462706	0.0124986	-0.00237207	0.00233097	0.00470304	0.716856	55.4075	3.04155	1.88477	0.548117	0.0862669	95.3549	5.91394	2.63717	3.6037	-2.303	0.22942	-6.16633	-10.9069	-10.0377	-3.5738	-0.671288	3.25053	-1.47403	Pathologic
0.424166	45.9946	0.3025	0.000187621	60.4121	0.131081	0.521285	-3.20377e-05	1.05693e-05	0.0478591	0.0158343	-0.00363249	0.00339666	0.00702915	-0.164769	72.799	6.12321	0.597422	4.30838	3.07049	103.014	-0.306476	-3.9962	2.06984	-5.61515	-3.56782	-7.13914	-4.61917	-4.88197	-0.841777	-0.531512	0.349678	-0.970383	Pathologic
0.425522	54.3232	0.271	2.03631e-05	36.4073	0.38835	0.460683	-3.06642e-06	7.69273e-11	0.0116371	0.0030748	-0.000468066	0.000488843	0.000956909	-1.92599	59.4169	2.81391	0.845891	0.329321	0.0107738	88.1219	8.32117	-3.60157	0.715882	-3.29097	0.582304	-2.52974	-3.23134	-3.91127	0.631684	-2.604	-2.73611	-1.62579	Pathologic
0.428524	46.6563	0.222	3.31368e-05	50.21	0.156632	0.494989	2.24932e-06	1.98504e-05	0.0185278	0.00519405	-0.00079922	0.000843466	0.00164269	-1.8309	122.913	5.35971	1.72227	0.694433	0.205745	93.8396	4.96778	-3.88265	2.30918	-5.2989	-2.68027	-5.53838	-4.34569	-3.53551	-0.639498	-2.91815	0.636297	-1.17514	Pathologic
0.429053	30	0.7595	0.000531145	53.4107	0.235172	0.478443	-9.60712e-06	-8.63976e-05	0.0664968	0.0188152	-0.00415112	0.00380089	0.007952	2.14676	76.7084	-13.8963	-1.7814	5.30781	0.772488	100.278	7.13276	-3.69339	-2.68105	-5.48331	-1.97007	-4.96531	-4.20293	-4.76663	-4.86349	-3.8271	-3.541	-4.16988	Pathologic
0.432366	67.2646	0.364	0.000115764	51.6103	0.179734	0.476692	4.6743e-06	7.79479e-18	0.0341307	0.00847231	-0.000504369	0.000601014	0.00110538	-0.619762	106.684	4.94356	3.03795	1.43335	0.166121	94.5449	8.93593	-2.30115	-1.00258	-8.75153	0.391433	-6.73213	-4.32162	-5.1278	-1.35708	-4.78035	-2.41585	-2.08142	Pathologic
0.434156	36.7309	0.3695	0.000593748	36.0072	0.336861	0.434329	2.55628e-06	-4.63877e-07	0.0606754	0.0169298	-0.00311456	0.00264182	0.00575638	-0.816671	58.3834	-18.0956	4.75325	1.04403	0.0444608	94.401	10.2642	1.85831	3.23035	-5.09258	3.90754	-0.555393	-6.27883	-2.44957	0.125079	-1.324	-0.856221	-3.20577	Pathologic
0.434554	46.1184	0.287	5.86733e-05	49.4099	0.137805	0.512583	1.78273e-06	8.11825e-05	0.0273719	0.00894192	-0.00278508	0.00262586	0.00541093	1.16924	64.3074	5.74156	1.86717	2.41723	0.503092	96.766	5.11809	-4.2218	-2.24901	-4.77974	0.233514	-3.1357	-2.38773	-1.7324	-2.27077	-3.54511	-2.32274	1.45366	Pathologic
0.434778	35.9604	0.835	7.29297e-05	32.4065	0.164251	0.515706	-2.5391e-05	1.41049e-05	0.0243655	0.00777442	-0.00115578	0.00120663	0.00236242	0.70415	79.2778	6.97208	2.99216	1.44135	1.46348	99.1797	-1.78265	-4.4598	1.35679	2.51738	0.894347	-10.6975	1.37878	-6.96353	-3.99123	-1.96343	-2.36458	-2.43055	Pathologic
0.437082	111.317	0.27	0.000103969	70.6141	0.158319	0.493188	-0.000297793	9.40809e-05	0.0282368	0.00891359	-0.00298054	0.00292401	0.00590455	-4.24752	102.8	-0.21395	6.62988	1.19623	0.362969	96.5052	3.27292	-1.05463	1.2047	-3.61279	-0.364091	-5.45407	-6.18236	-5.53201	-1.47891	0.288818	2.31958	0.740515	Pathologic
0.437458	92.8793	0.2005	1.00559e-05	42.6085	0.173183	0.510896	-4.18564e-08	3.58899e-05	0.0106443	0.0035169	-0.000875589	0.000888198	0.00176379	0.331453	51.5993	2.26986	1.04232	0.622657	0.0971299	91.1042	4.7649	-5.4305	0.508214	-6.60836	-0.0218556	-1.75524	-3.32347	-3.06797	-3.52614	-0.438705	-2.0266	-1.78902	Pathologic
0.438181	36.6972	0.3695	0.000516356	36.0072	0.328335	0.436609	-1.16864e-05	-4.8689e-06	0.0609185	0.0175696	-0.00323754	0.00285756	0.0060951	-0.823541	57.48	-15.2324	5.56872	1.05286	0.033764	94.6797	9.52388	3.72776	1.5181	-4.9305	3.45406	-0.268759	-6.43126	-2.24681	-0.215464	-1.19203	-1.09542	-2.99163	Pathologic
0.439487	79.2602	0.266	0.000217601	27.6055	0.327729	0.444599	-3.6788e-06	-0.000103569	0.0387114	0.0130563	-0.00392224	0.00409752	0.00801976	1.64442	62.2878	8.43834	3.77934	0.427332	0.103274	93.5065	6.80535	3.04255	3.72983	-3.26842	2.49822	-3.5042	-3.13645	-3.84335	-2.79389	-0.149225	3.08531	0.691013	Pathologic
0.44172	65.3595	0.287	0.000528944	51.0102	0.257162	0.442429	-1.21327e-06	9.16801e-05	0.056492	0.0145209	-0.00164777	0.00148689	0.00313467	0.755137	61.1514	-7.81356	1.23268	2.12787	0.13664	94.8669	9.67785	0.646781	2.07139	-4.21665	-1.33236	-6.66608	-5.58774	-7.28843	-7.07921	-2.84818	-0.578796	-1.38742	Pathologic
0.442077	92.9512	0.2605	0.000113904	51.8104	0.175148	0.498033	-5.22309e-06	-6.5704e-05	0.0285329	0.00910462	-0.00141784	0.00136467	0.00278251	2.65048	95.1216	9.71329	0.892077	1.43617	0.678989	98.0346	3.31869	-6.45784	1.18348	-2.56975	0.51914	-3.61383	-5.3795	-2.20241	-2.97876	-3.44896	-1.93487	-1.37901	Pathologic
0.44294	75.0939	0.212	8.15104e-05	89.6179	0.108108	0.532202	1.14762e-05	3.80461e-05	0.0421111	0.00827413	-0.00149231	0.00155094	0.00304325	-2.36071	268.504	4.79283	-5.58448	3.27542	1.74775	100.3	4.88921	-10.8798	-5.20331	-7.56738	-3.99903	-6.33333	-3.40007	-3.05677	-2.45419	-1.68899	-0.949483	-1.45518	Pathologic
0.445123	42.9799	0.2865	0.000236332	57.4115	0.161505	0.527642	-5.68794e-05	-5.35021e-05	0.0509027	0.0148466	-0.00231291	0.00227154	0.00458444	0.318168	56.0592	-11.593	3.68028	2.07085	1.52259	103.837	-0.658544	-4.10671	0.93951	-4.24205	-1.87083	-5.37487	-4.26307	-4.48857	-2.56743	-2.43196	-0.377831	-1.09741	Pathologic
0.445229	32.9489	0.4725	2.17222e-05	52.4105	0.241746	0.456113	-1.95167e-06	-4.21158e-06	0.0125779	0.00372932	-0.000959104	0.00089713	0.00185623	0.755939	73.1752	3.09612	1.00484	0.0234658	0.000349955	84.7382	11.0904	1.40358	3.19942	-8.83471	2.26145	-4.80568	-5.13245	-4.96313	-3.06298	-3.11057	-2.04259	-3.20927	Pathologic
0.445994	79.9467	0.303	6.2202e-05	59.812	0.240387	0.493962	-0.000200519	-3.54555e-05	0.0245582	0.00786281	-0.00214989	0.00205679	0.00420668	-1.29738	82.7137	5.9485	5.80049	1.81891	0.178918	93.5414	7.66128	-1.49046	-3.08188	-6.55849	-0.619729	-3.98121	-4.56881	-3.15259	-2.04727	-0.354091	-0.404646	-1.49917	Pathologic
0.446798	46.1894	0.6435	6.17015e-05	45.209	0.246288	0.509929	-8.13435e-06	3.21927e-05	0.0181793	0.00557839	-0.000764923	0.000763827	0.00152875	0.193394	62.0027	4.98796	0.923175	1.278	0.37951	95.4345	3.57576	-9.83266	1.46998	-2.20077	-0.805081	-3.55805	-5.49547	-2.53798	-4.15875	-5.4021	-4.86518	-3.42251	Pathologic
0.45115	39.6825	0.723	0.000269757	49.2098	0.162218	0.497516	6.45512e-07	9.45276e-14	0.055966	0.0164726	-0.00142605	0.0017577	0.00318374	1.43559	71.359	8.26227	2.77655	5.46631	1.65889	101.329	3.89203	-3.47309	-0.445706	-6.91924	-4.10919	-6.83438	-4.17289	-6.78683	-1.24708	-2.28263	-2.82636	-1.2382	Pathologic
0.451661	61.665	0.364	3.91394e-05	48.0096	0.209131	0.473528	-3.04558e-06	-1.93912e-05	0.0168637	0.00524729	-0.000907317	0.00097906	0.00188638	1.66884	63.6414	3.97403	2.30715	0.524978	0.00151735	89.0563	9.77728	-0.516942	-0.869481	-12.564	2.64571	-3.5409	-6.97812	-3.60538	-3.91461	-2.6883	-3.22897	-2.61131	Pathologic
0.452151	69.1244	0.2915	8.70689e-05	40.4081	0.172818	0.511425	9.48247e-06	-5.13275e-05	0.0313021	0.00937182	-0.00151894	0.00168509	0.00320403	0.675886	77.2561	7.42718	3.85374	2.69073	0.426104	98.1676	4.31104	-4.51825	-4.24765	-5.40028	-0.979916	-2.63421	-3.63489	-5.47061	-1.66269	-2.63252	-2.61752	-2.02412	Pathologic
0.452421	32.5203	0.2875	0.000206516	35.007	0.267203	0.467426	-1.1475e-05	-4.26705e-07	0.0350805	0.00912017	-0.0010322	0.00102506	0.00205726	0.490225	100.555	-0.428929	3.23501	1.70598	0.685076	96.5777	5.77995	-5.91622	6.27567	-2.60001	1.36617	-5.60468	-3.13829	-5.67232	-2.59579	-4.27851	-1.63515	-2.04627	Pathologic
0.453153	102.652	0.221	0.000125166	40.208	0.186766	0.478281	-2.41799e-05	-5.21039e-18	0.0299375	0.00761917	-0.000403645	0.000317639	0.000721283	-0.560606	49.2608	6.41491	7.38079	2.94691	0.0770628	92.1729	10.2955	1.54136	-5.85067	-10.3517	-0.266702	-5.95396	-3.52471	1.31031	2.94253	-0.793335	-4.17752	-4.24486	Pathologic
0.453546	73.8916	0.316	0.000321892	35.8072	0.268047	0.457643	-1.30727e-05	-2.94528e-05	0.0475679	0.0131709	-0.00105189	0.00100222	0.00205411	2.80625	66.7721	4.08857	2.8404	1.02462	0.0456825	94.0131	10.1337	1.04755	3.47244	-6.88228	0.0495223	-5.10409	-2.15029	-5.72577	-1.92119	-1.79591	-1.63555	-0.262873	Pathologic
0.453895	35.3982	0.6295	6.43396e-05	12.2024	0.203651	0.543047	-3.6711e-05	0.000485357	0.0214986	0.0102013	-0.00655603	0.00660557	0.0131616	0.845252	94.8469	7.41454	1.34375	1.44512	1.63369	99.13	-3.03884	-4.13894	1.34649	-3.20518	0.746515	-5.18463	-4.167	-5.07357	-3.36442	-2.81345	-1.39765	-1.62227	Pathologic
0.453949	112.782	0.2005	0.000581659	32.2064	0.26256	0.490844	2.59348e-06	-2.20149e-05	0.0548994	0.0188754	-0.00207841	0.0026361	0.00471451	2.37307	77.0602	4.28994	3.34114	4.11908	2.44338	102.315	1.65671	-0.976534	-2.05991	-6.43205	3.37942	-2.85658	-3.94802	-2.65111	4.35248	-3.24736	-3.42015	-6.82158	Pathologic
0.454018	120	0.2005	0.000107278	46.2092	0.173929	0.512789	-2.3924e-06	7.24754e-12	0.0331552	0.00986794	-0.000390382	0.000443962	0.000834344	0.263417	58.6393	6.94135	6.138	4.53226	1.96082	100.105	1.13067	-4.28025	-1.27989	-4.64402	-4.22832	-3.58099	-0.697036	-6.62466	-2.44369	-3.59174	-3.16285	-2.1312	Pathologic
0.455494	66.3717	0.3105	0.00133573	49.81	0.312189	0.417294	-9.39528e-06	2.64985e-05	0.0890653	0.0211749	-0.000849679	0.00093918	0.00178886	-0.266998	51.6212	-62.224	0.462781	0.721902	2.26499e-05	92.1499	13.4968	2.50343	8.21174	-6.16492	3.34254	-9.82966	-11.1602	-15.8447	3.55622	-10.849	5.87546	-8.12756	Pathologic
0.456274	60.0601	0.3395	0.000111253	75.015	0.153282	0.484443	1.186e-06	1.80109e-05	0.038382	0.0109972	-0.000905333	0.000983955	0.00188929	-1.91985	71.0213	5.3443	4.85214	3.08231	0.361861	95.1834	8.83227	-2.96188	1.91548	-9.5279	-8.15928	-8.0364	1.92796	-1.92528	-1.44541	1.23047	-1.1206	-2.00693	Pathologic
0.457179	120	0.2005	0.000188183	27.4055	0.42212	0.449284	-8.91268e-06	-2.92495e-05	0.036283	0.00944723	-0.00186879	0.00161269	0.00348148	0.00378889	61.4312	8.16574	-0.949619	0.000375622	0.0289226	91.3928	8.1108	7.42668	1.94405	-6.32882	4.77543	1.38309	-13.3551	-11.2412	3.95072	4.20916	5.98853	-1.22463	Pathologic
0.45859	61.1621	0.3305	0.000472437	28.4057	0.216316	0.496408	0.000375331	-4.3503e-05	0.0574251	0.0193255	-0.00439814	0.004903	0.00930114	-0.0652909	72.9148	6.05928	-14.8025	1.63332	0.65558	99.6698	6.32928	0.357338	-4.30327	-5.93311	-3.06461	-0.804194	0.738417	-2.52377	-1.53076	-1.0354	-0.000529675	-0.781725	Pathologic
0.459507	68.0272	0.2005	5.62348e-05	74.6149	0.128163	0.510793	-1.00112e-06	-3.73525e-05	0.0236987	0.00708928	-0.00119167	0.00105327	0.00224493	4.31486	101.2	3.44709	5.99148	3.27965	0.35184	96.466	4.19449	-6.8709	-4.22188	-6.18218	-5.70158	-5.94996	-4.25081	-4.37518	-4.77828	-3.79801	-2.54179	-0.991689	Pathologic
0.460572	95.9233	0.2495	0.000257487	35.6071	0.187232	0.491559	-6.49095e-06	-4.4045e-06	0.0570214	0.0160318	-0.00348863	0.0034143	0.00690293	-2.68074	64.9915	-3.04646	-3.8749	5.22003	0.119466	97.9692	9.42279	-3.52759	0.90366	-7.63725	2.61104	-1.27339	-5.22296	-2.98551	-0.96952	-0.63712	-0.666046	-0.42328	Pathologic
0.461571	100.587	0.2705	0.000139681	74.2148	0.0943016	0.538687	4.52224e-05	0.000308927	0.0449714	0.0184281	-0.0079818	0.00636064	0.0143424	-0.262381	46.9055	4.79206	7.73802	3.73926	1.57601	101.487	3.86536	-9.43656	0.46291	-7.37652	-1.50688	-4.82205	-5.08641	-2.26749	0.103084	-3.21612	-2.7772	-2.2891	Pathologic
0.462742	110.599	0.2305	9.71493e-07	75.4151	0.120676	0.518258	1.56756e-07	-5.86201e-05	0.00316724	0.00133905	-0.000678112	0.00070725	0.00138536	0.355669	62.5995	0.122068	0.324055	0.137526	0.0318921	84.9805	1.21724	-11.4037	-2.1438	-10.9843	-5.50896	-7.00964	-4.22947	-4.40962	1.46518	-6.18208	2.59032	0.825254	Pathologic
0.463409	107.431	0.2115	0.000207343	70.4141	0.147711	0.476379	2.83619e-05	0.000243306	0.0448323	0.0135715	-0.00335156	0.00301727	0.00636883	-2.07085	60.8226	3.5724	1.52538	1.54948	0.138305	96.6553	6.76575	0.62091	-1.14965	-9.16311	-3.39922	-6.16017	-6.86194	-5.09085	-2.20419	-4.66574	0.481481	-2.42461	Pathologic
0.463449	98.0392	0.2435	0.000622976	40.208	0.317686	0.463983	-1.09393e-05	1.04557e-08	0.0476987	0.0155205	-0.00150148	0.00142198	0.00292345	-1.39812	55.0065	13.5153	5.44826	2.30942	1.06851	100.149	3.20701	-1.93627	-1.99493	-3.20488	3.39658	-5.29317	-0.504365	-2.92681	-1.53658	-3.38242	-4.83905	-4.65605	Pathologic
0.46361	91.7431	0.311	8.46973e-06	70.4141	0.156242	0.496496	-7.91428e-05	-8.97582e-07	0.0104917	0.00344897	-0.000969842	0.000931692	0.00190153	3.2305	84.478	2.76871	1.54594	0.246341	0.0509103	89.4767	4.82659	-0.326401	-1.58523	-6.9978	-1.6643	-4.72633	-4.14536	-2.85598	-0.643165	0.574729	1.5376	0.80683	Pathologic
0.464055	72.8597	0.301	0.000684483	40.008	0.248672	0.487192	-2.51068e-05	8.17445e-05	0.0622395	0.0213441	-0.00281138	0.00295142	0.0057628	0.184105	70.6381	2.27035	-6.86679	6.53939	2.67529	102.591	1.67462	-0.14983	-0.542687	-9.47855	-1.45362	-1.08595	-0.635221	-0.802582	-4.27508	-6.44186	-5.00118	-2.93683	Pathologic
0.464485	83.3333	0.2845	9.8625e-06	34.2068	0.208619	0.49971	5.25146e-06	-1.33116e-05	0.00963749	0.00273623	-0.000406268	0.000458104	0.000864372	1.29431	58.2206	2.05281	0.559027	0.122001	0.0357169	89.4001	4.93167	0.189087	-5.32416	-3.90738	-1.84497	-2.19347	1.38971	-2.31842	-2.73879	-0.733242	-1.47275	-1.93102	Pathologic
0.464502	106.952	0.2125	0.000175488	44.6089	0.256949	0.459828	1.79015e-06	1.25715e-10	0.0299342	0.00767878	-0.00058537	0.000628379	0.00121375	-0.515087	49.4528	6.02341	2.18555	0.992254	0.973964	97.7102	0.373596	-1.73763	5.13375	-0.281241	-4.14802	-0.321567	-5.43804	-4.04447	-5.04097	-4.63787	-1.25746	-3.22203	Pathologic
0.464776	81.9113	0.2005	0.000160568	27.8056	0.105395	0.53996	-1.31194e-05	9.74655e-05	0.0585591	0.0205145	-0.00526977	0.00587187	0.0111416	-2.10083	77.0253	3.03721	-4.22192	10.3861	2.55555	103.376	3.06281	-7.41602	-4.14294	-3.84409	0.983656	0.284962	-0.620943	-3.00285	-1.42138	0.607689	-0.661252	0.901314	Pathologic
0.465174	95.8466	0.2005	6.33501e-05	50.21	0.149625	0.493411	-3.09423e-05	1.38653e-05	0.0233014	0.00645713	-0.000438536	0.000418973	0.000857509	1.0825	61.1963	6.57238	1.40027	1.22929	0.370988	96.1276	3.95573	-7.47225	2.7715	0.162792	2.10066	-0.938908	-2.0662	-0.128687	-1.17809	-3.23048	-3.08835	-2.20995	Pathologic
0.465617	34.9447	0.421	0.000331195	40.8082	0.185829	0.498327	8.72073e-06	-6.46162e-05	0.0606053	0.0178669	-0.0022342	0.0022686	0.0045028	-0.853342	70.2107	0.95189	1.06127	2.49509	2.04844	103.156	1.31707	-3.26222	3.68586	-6.40902	-5.30851	-4.08586	1.30152	-6.26716	-7.80618	-4.27568	2.81121	-2.95834	Pathologic
0.467429	67.0391	0.339	3.16958e-05	22.8046	0.160901	0.536225	1.18094e-06	9.23431e-06	0.0216435	0.006702	-0.00145896	0.00141501	0.00287397	-4.09666	162.928	5.60608	1.75814	1.2344	0.81205	98.7612	-2.00995	0.333826	-0.703268	-8.88312	2.80408	-1.31826	-1.26224	-4.99163	-0.614144	-1.773	1.57112	0.0240155	Pathologic
0.468696	56.953	0.5005	0.000187191	63.2126	0.110575	0.511397	-0.000145359	-2.31155e-05	0.0437296	0.0131968	-0.00171239	0.00185556	0.00356795	-0.95883	48.179	10.4704	6.64879	2.8502	0.908646	100.226	4.17407	-3.361	-3.21429	-3.38126	-1.68955	-3.90976	-0.903443	-3.92994	-0.396609	-5.44459	0.668242	-2.30527	Pathologic
0.469905	52.3789	0.5165	0.000311795	41.4083	0.282744	0.450566	4.38824e-05	-1.05167e-05	0.0446466	0.0133924	-0.00166598	0.00180725	0.00347323	-3.29868	74.039	8.28066	4.95417	1.9904	0.0614918	94.7679	8.90576	1.35083	-1.34691	-6.33833	-0.0448742	-2.41769	-6.03544	-2.82872	-3.84904	-3.68254	-3.09003	-2.4857	Pathologic
0.469974	63.8978	0.47	3.51998e-05	75.6151	0.121753	0.513203	-4.20344e-06	0.000105439	0.0210277	0.00750555	-0.0025377	0.0024007	0.0049384	0.0436545	58.7139	3.81469	4.19065	2.0701	0.221118	96.0366	3.35654	-4.36491	-1.11098	-7.30953	-1.44382	-3.09087	-5.47941	-3.9146	-3.45798	-2.80438	0.86937	-0.934935	Pathologic
0.471386	74.0284	0.2005	0.000278282	37.6075	0.190622	0.484523	-2.2643e-05	-3.22037e-05	0.0533594	0.0144162	-0.00155218	0.00181846	0.00337064	-1.60297	116.089	-5.64818	-0.776063	2.32686	0.420239	98.3615	7.38757	-0.762252	-1.64659	-7.40967	-0.721908	-3.79539	-0.694901	-6.39046	-2.42818	-1.29117	-2.70543	-0.701694	Pathologic
0.472146	67.0017	0.3735	0.00136318	37.8076	0.337535	0.419931	-4.30356e-06	5.83325e-05	0.0803449	0.0228197	-0.00229043	0.00249195	0.00478238	-0.177477	47.613	-65.4335	5.22696	1.52446	0.0849511	94.4754	11.6396	1.97353	4.85758	-4.46822	1.25296	-2.54611	-3.89046	-4.89304	-2.56435	-4.75611	-0.658643	-4.39163	Pathologic
0.472918	84.3882	0.2765	0.000280607	48.6097	0.181908	0.458962	-3.99388e-06	2.25511e-05	0.0464129	0.013129	-0.00144309	0.00138687	0.00282997	1.13236	60.6938	10.0643	4.90482	1.4523	0.0751389	96.6563	6.62211	0.13444	2.4813	-5.03203	-2.17757	-5.99596	-4.89292	-4.81762	0.478001	-2.73448	-1.97989	-2.40083	Pathologic
0.473718	73.3496	0.275	0.000402917	58.4117	0.167439	0.49388	-2.62254e-05	0.000170026	0.0641812	0.0192812	-0.00489094	0.00498708	0.00987802	-2.9699	66.384	1.33699	-12.1614	3.49361	1.6994	102.893	1.73555	-3.00359	2.61699	-6.94579	-4.74239	-8.66291	-3.93781	-6.4167	-3.15001	-1.65093	-0.62162	-1.55373	Pathologic
0.473863	60.4534	0.272	0.000611123	44.2088	0.161806	0.516365	4.57242e-07	0.000135449	0.0663328	0.0203689	-0.00146471	0.00153961	0.00300432	-0.210481	63.6693	12.5941	-1.09434	7.29685	3.20283	103.265	4.41663	-8.01129	-2.23681	-7.58959	-2.18565	-3.37199	-3.58197	-3.18912	-2.82706	-2.3822	-1.80532	-2.63857	Pathologic
0.474031	32.345	0.8865	0.000386877	39.0078	0.260111	0.435524	1.6142e-06	-5.30237e-05	0.0464611	0.0116447	-0.00150785	0.00164798	0.00315583	-0.149622	64.131	3.34318	2.96454	0.662222	0.0699271	93.1	8.68785	2.92435	3.35761	-4.49801	0.824673	-6.63283	-8.52562	-8.528	-2.71829	-3.51867	-1.67356	-4.15234	Pathologic
0.474457	31.7376	0.8095	0.000193503	70.214	0.131975	0.512636	-1.70167e-05	-0.000261071	0.0444113	0.0168374	-0.00553816	0.00559261	0.0111308	-0.281844	54.9211	9.3757	-3.10527	2.49064	0.969552	100.933	1.78537	0.0466829	-4.87278	-5.48248	-4.59533	-3.22786	-2.08859	-3.60672	-0.887599	-4.74535	0.972812	-2.33621	Pathologic
0.475785	93.8967	0.32	0.000547466	40.008	0.353362	0.443099	4.4437e-06	3.26832e-05	0.0523323	0.0158788	-0.00321094	0.00322576	0.0064367	-1.22612	61.1757	-4.34777	3.54759	2.60612	0.327466	96.8772	7.49707	-1.22226	1.07216	-3.27654	0.469231	0.482434	-3.60225	-4.077	-0.092232	-4.41952	-3.88568	-3.15241	Pathologic
0.475977	62.144	0.2715	0.000534848	44.2088	0.16664	0.519485	-2.07229e-06	0.000157036	0.0678528	0.0209753	-0.00151356	0.00166214	0.0031757	-0.116545	59.5672	12.2594	0.172189	8.08823	3.41907	103.959	3.30941	-7.56395	-2.51109	-7.26951	-2.47752	-3.61881	-3.63955	-3.99909	-2.23199	-3.04265	-1.66477	-2.848	Pathologic
0.476354	38.7472	0.2915	0.000404174	41.6083	0.297768	0.446998	-9.2985e-06	0.000241082	0.0539891	0.0152989	-0.00303612	0.00310916	0.00614529	-0.498984	59.5537	-9.40257	7.92115	1.64658	0.597949	98.3172	4.43627	0.268041	3.93215	-3.518	1.54979	-3.96247	-5.71402	-6.34565	-4.16164	-1.91009	-1.04758	-2.16909	Pathologic
0.477544	60.1504	0.35	0.000349915	76.4153	0.228539	0.472331	-1.72881e-06	5.62808e-05	0.0459472	0.0138327	-0.00103039	0.000952695	0.00198309	-1.20048	51.8255	8.28845	3.75814	4.265	0.482515	96.0376	9.14138	-3.31272	-0.225574	-8.6425	-9.27198	-9.42072	0.713503	-1.65123	-1.22854	1.09719	-0.489283	-0.741231	Pathologic
0.478134	77.3196	0.2855	0.00053297	38.8078	0.374057	0.43183	-1.55121e-05	-2.47486e-05	0.0610826	0.0169862	-0.00178196	0.00172642	0.00350838	-0.595826	51.1477	-18.2062	3.7741	1.66669	0.0650683	94.1729	10.9852	0.846392	3.49391	-5.71205	2.57245	-0.0369264	-5.46459	-4.54611	-0.796268	-4.54646	-3.96605	-3.47681	Pathologic
0.479429	48.7013	0.6165	0.000115593	45.6091	0.208332	0.479936	0.000315147	-5.98321e-05	0.0289137	0.00968826	-0.00170418	0.00179834	0.00350252	0.10125	51.7203	10.6473	3.91976	1.85843	0.277154	95.1834	6.02166	-1.7057	-1.15465	-2.57321	-2.89092	-3.38909	-4.62639	-5.42776	-0.50035	-3.51461	-1.40212	-1.27941	Pathologic
0.479861	69.5249	0.313	0.000172951	62.4125	0.223965	0.484269	4.63359e-06	0.000253121	0.0393515	0.0143776	-0.00473966	0.00484621	0.00958586	-0.69916	45.473	7.92723	1.41466	3.15618	0.557926	98.5364	3.62462	-1.57797	-0.553981	-5.72314	-2.94856	-5.81243	-6.02723	-6.61486	-3.3901	-3.08814	-0.96548	-1.64786	Pathologic
0.480023	31.7544	0.8895	0.000385278	44.2088	0.378229	0.427692	-7.08973e-06	-1.90164e-05	0.0443672	0.0115222	-0.00152833	0.0016148	0.00314313	-0.249373	64.7594	6.61585	4.46848	0.674525	0.026566	91.056	11.5102	1.175	3.20185	-6.15478	1.60542	-6.7473	-12.2335	-8.91245	-1.97598	-5.14593	-1.12337	-5.27219	Pathologic
0.482421	73.9827	0.2005	0.000483308	170.634	0.213824	0.516119	-1.87397e-05	6.48493e-05	0.0663322	0.0220809	-0.00402381	0.00411455	0.00813836	-0.299229	49.3803	1.68551	2.14098	2.47837	13.3767	104.255	-5.8616	-18.5497	-11.1267	-9.03432	-3.46083	-3.52661	-4.47619	-3.45754	1.06633	4.84244	4.8407	0.208347	Pathologic
0.483055	32.967	0.883	2.06778e-05	52.4105	0.229892	0.45841	-1.91896e-06	4.77321e-06	0.0129145	0.00397036	-0.00089712	0.000911792	0.00180891	0.702274	66.2578	3.36334	1.0722	0.0472516	0.00298878	86.524	8.88115	0.703207	4.05599	-6.16339	-1.54532	-1.69602	-6.16966	-3.90591	-4.04924	-2.16609	-1.61855	-3.53693	Pathologic
0.483765	32.7511	0.358	0.00112704	32.0064	0.324151	0.427018	8.16476e-06	-3.51633e-05	0.0735347	0.0222026	-0.00265174	0.00272042	0.00537216	1.16455	50.5978	-36.032	6.4371	1.6219	0.0886389	96.0198	9.95058	0.954603	2.38483	-3.08211	1.52398	-2.90389	-1.00903	0.129304	-2.80163	-2.13325	-3.03047	-3.4821	Pathologic
0.483989	53.8358	0.3355	0.00145157	35.8072	0.331834	0.442789	-6.44769e-06	6.22103e-05	0.0845761	0.0227474	-0.00255074	0.00218633	0.00473707	0.849422	54.5959	-72.6595	1.61617	2.18163	0.12088	99.6633	7.33757	-1.10373	3.52085	-2.99883	2.47226	-1.42173	-5.26002	-3.7846	-3.1898	-2.68049	0.255985	-1.47285	Pathologic
0.484442	55.5298	0.391	0.000376371	50.01	0.188638	0.491048	-5.08139e-06	3.75599e-05	0.0609765	0.0176774	-0.00337933	0.00345027	0.0068296	1.36072	60.973	-8.92701	3.31629	3.80044	1.24643	102.565	2.69537	-4.53898	1.85185	-3.76326	-3.3299	-5.15583	-5.40031	-5.91902	-3.77979	-3.31415	-0.566616	-1.51068	Pathologic
0.484502	40.6642	0.31	0.00059409	46.4093	0.227304	0.459438	0.000176276	-9.43598e-05	0.0592173	0.0195993	-0.00324919	0.00296881	0.006218	-1.78457	61.0249	-7.81113	8.03389	2.37754	0.657666	100.326	3.64197	-1.76626	3.75272	-2.92202	-0.803459	-6.25096	-6.97869	-6.16858	-2.25053	-2.45204	-0.261972	-3.17295	Pathologic
0.484697	32.1975	0.9035	0.000141543	37.4075	0.23095	0.448365	2.64217e-06	1.76586e-05	0.0274593	0.00803062	-0.000881863	0.00104266	0.00192453	1.41343	56.2577	6.61876	3.93848	0.643798	0.0818761	92.6971	6.91351	0.614415	2.74238	-8.01786	-1.04044	-4.56521	-4.20177	-5.55759	-0.775713	-5.6492	-3.94566	-3.50376	Pathologic
0.486413	79.6813	0.3185	0.000593804	33.2066	0.228212	0.448081	1.61509e-05	-0.000103014	0.0645884	0.0185738	-0.00287966	0.00238843	0.00526809	1.66175	57.0074	-18.947	0.439124	0.818505	0.0362079	94.0088	11.0498	3.68912	3.13272	-6.95096	3.34544	-2.83272	-6.74071	-5.58362	-1.64613	-2.11794	0.920728	-3.32089	Pathologic
0.487229	56.8451	0.479	2.25418e-05	66.4133	0.0984493	0.530447	2.215e-05	7.94624e-05	0.0195222	0.00658161	-0.00250145	0.00245059	0.00495205	1.14219	106.968	3.79993	2.56623	1.88824	0.309929	96.0821	3.26382	-5.73867	-1.70511	-7.71288	-1.24922	-3.39349	-4.48943	-0.348055	0.58351	-0.724193	-0.615461	-0.325853	Pathologic
0.487625	84.9858	0.2755	0.000432841	39.0078	0.271916	0.459196	-4.98565e-06	-3.82331e-05	0.0518595	0.0144904	-0.0015146	0.00152042	0.00303502	1.13846	52.4829	6.3538	4.30304	1.51358	0.0651972	96.7817	7.00585	0.57717	3.02988	-4.41438	-2.16682	-6.20615	-5.15949	-5.31657	-0.0413993	-3.39166	-2.59977	-2.74301	Pathologic
0.487993	84.0336	0.3015	0.00016598	38.2076	0.220939	0.475376	-2.27674e-06	4.31458e-06	0.0331008	0.0109621	-0.00145197	0.00140308	0.00285505	-0.0699025	51.4452	6.94671	5.17994	1.92063	0.347985	95.2482	9.17877	-6.54066	0.276528	-5.36264	-1.33143	-7.05075	-2.24304	-2.70181	-2.15996	-1.90275	-2.92417	-0.928723	Pathologic
0.489516	61.6967	0.322	0.000403872	36.2072	0.256497	0.470935	-1.44435e-05	3.79393e-05	0.0444537	0.0150458	-0.00109408	0.00124855	0.00234263	0.374192	53.9595	16.1157	3.15577	2.41145	0.279283	97.3847	7.33135	-2.90883	-0.927069	-4.44131	-2.3424	-5.2959	-0.983106	-4.26888	-3.21941	-3.49926	-2.49957	-2.36596	Pathologic
0.490296	79.6813	0.326	0.000732721	38.4077	0.302673	0.417362	1.04784e-05	3.31838e-05	0.0638341	0.0174093	-0.0023206	0.00218177	0.00450238	1.59966	47.7266	-23.6838	2.80249	0.975892	0.0604562	95.1226	8.54535	1.81383	3.3662	0.235976	-0.739374	-2.25423	-7.41195	-6.4183	-4.06812	-3.84445	0.0400109	-3.09453	Pathologic
0.491939	62.4025	0.3255	0.000427795	38.6077	0.226586	0.475373	-5.85104e-06	1.40935e-05	0.047059	0.014862	-0.00077548	0.000949739	0.00172522	1.09312	67.778	17.2892	2.18985	2.13697	0.678404	98.1183	7.71295	-5.60393	1.03932	-6.5959	-0.992083	-4.57695	-2.13889	-4.32167	-3.50307	-3.36146	-2.19471	-2.228	Pathologic
0.492769	115.942	0.247	0.000279082	30.6061	0.154662	0.492935	1.28689e-05	8.17143e-13	0.0550899	0.0160807	-0.00226802	0.00284509	0.00511311	0.991548	47.2923	2.0898	-6.68891	4.83955	0.425522	98.9675	7.77951	-3.03018	-1.62523	-6.95676	-0.426118	-4.06616	-4.18165	-2.87772	-1.45012	0.693534	-1.04761	-0.577849	Pathologic
0.493949	64.8649	0.2005	0.00047113	36.6073	0.333634	0.435541	1.68508e-05	-1.66725e-05	0.0516621	0.0141584	-0.00244075	0.00237297	0.00481372	1.30905	59.5309	-6.29047	2.17392	0.179486	0.340451	95.3105	5.90531	2.50571	8.52746	-5.06975	0.95386	-0.078386	-5.58449	-7.75327	1.25654	-2.45671	2.03892	-3.89035	Pathologic
0.495337	51.4139	0.304	3.47562e-05	32.6065	0.424466	0.435181	3.31076e-05	-4.66001e-06	0.0128693	0.00369478	-0.000656337	0.000633375	0.00128971	-1.24908	46.7907	4.06316	0.454503	0.166576	0.0105856	87.2136	8.50388	-2.64358	2.42675	-0.373728	2.69635	-2.81973	-3.28411	-6.61896	-2.18262	-3.29066	-1.49382	-1.59744	Pathologic
0.496252	102.916	0.212	0.000325925	40.6081	0.291691	0.462641	-6.77495e-07	1.18165e-09	0.0428003	0.0113212	-0.000693531	0.000703762	0.00139729	-1.45167	40.0999	8.43208	2.66711	1.02242	0.649256	98.2038	3.47994	-0.968694	4.13797	-1.76216	-8.82411	-0.222542	-7.40706	-1.78304	-3.67687	-3.97535	0.375707	-2.9275	Pathologic
0.498408	35.3774	0.2005	1.98049e-05	36.6073	0.150218	0.517248	-1.55532e-06	1.71937e-06	0.0167126	0.00528334	-0.00148797	0.0013488	0.00283678	-1.48868	71.4392	4.1547	1.44758	1.27304	0.586922	95.869	0.710463	-3.06687	-0.724412	-3.53246	2.7155	-1.88227	-2.58184	-3.54445	-1.49349	-1.54576	-0.786671	-0.511868	Pathologic
0.498603	110.497	0.2575	9.95203e-07	82.8166	0.146182	0.485375	-2.83037e-06	-5.77227e-05	0.0029833	0.0013087	-0.000638527	0.000686098	0.00132463	0.399855	44.4996	0.122765	0.367233	0.0495529	3.16835e-06	80.0285	8.31237	-11.0396	0.675863	-20.0636	1.58398	-12.109	-2.55887	-6.233	1.94859	-2.00812	-0.723181	1.24208	Pathologic
0.499067	64.3087	0.3415	0.00021929	41.0082	0.227325	0.445025	-2.28479e-05	-0.00016599	0.0369411	0.0122198	-0.00365509	0.00355405	0.00720914	-0.885491	46.5258	6.83158	3.95674	0.234574	8.07443e-05	91.1513	12.2318	-1.54353	4.78682	-14.7319	8.95038	-7.50148	-9.70309	-11.0842	2.63529	-6.81002	4.34776	-6.10876	Pathologic
[truncated: 754 more rows]
