# Supplementary material for: Machine Learning Algorithms for Processing and Classifying Unsegmented Phonocardiographic Signals: An Efficient Edge Computing Solution Suitable for Wearable Devices
Source: Sensors (Basel). 2024 Jun 14;24(12):3853. doi: 10.3390/s24123853 (PMC11207414; doi:10.3390/s24123853)
Supplement: Supplementary file 1 [file sensors-24-03853-s001.zip › File S1/Datasets/Test/Test_Set_Multiclass.xlsx]

## Sheet: Sheet1
features1	features2	features3	features4	features5	features6	features7	features8	features9	features10	features11	features12	features13	features14	features15	features16	features17	features18	features19	features20	features21	features22	features23	features24	features25	features26	features27	features28	features29	features30	features31	features32	features33	features34
0.311443	70.5053	0.2945	0.00492465	0	0.174944	0.43356	-0.0350879	-0.0345109	0.0541332	0.0171806	-0.0399464	-0.0297751	0.0101713	-0.843084	93.865	52.8555	-10.5536	3.72155	0.0116616	97.4656	7.93045	-3.39649	-3.08726	-15.8836	-3.79912	-10.7601	-2.31491	-3.60126	-0.649928	0.469024	-1.0866	1.83183	Normal
0.359547	67.4536	0.295	0.00613186	0	0.244905	0.419335	-0.0391531	-0.0396474	0.0509011	0.0160872	-0.0456464	-0.034944	0.0107024	4.84736	105.519	62.847	-1.88459	3.56403	0.0165366	97.6113	7.53246	-4.50409	-3.34143	-15.3384	-3.15686	-8.15104	-1.68667	-2.92726	-3.25056	3.6019	3.47032	-0.0192504	Normal
0.369724	67.7201	0.328	0.00024769	80.6161	0.133336	0.506915	0.00365906	0.00367671	0.0460346	0.012892	0.00143726	0.0058989	0.00446164	-4.85028	121.966	10.985	-1.08064	6.05003	0.729204	97.7225	8.4085	-6.40025	-7.71085	-13.9282	-1.16051	-1.0082	-4.71981	-6.20955	-3.25302	0.258331	-0.635986	-2.87553	Normal
0.396924	61.6016	0.3155	0.000470856	25.205	0.182209	0.477183	-0.00638745	-0.00630596	0.0608637	0.0166054	-0.00866953	-0.00398978	0.00467975	1.18302	74.3546	3.35377	-0.5629	4.56011	0.135838	95.5432	12.632	-1.07537	-2.61121	-7.96329	-3.31668	-4.74281	-0.228511	-0.0978062	3.78252	0.797236	-0.545204	0.508711	Normal
0.409794	96.6962	0.2475	0.000443619	88.8178	0.172884	0.485273	-0.00986199	-0.0096119	0.063229	0.0235201	-0.017448	-0.000911253	0.0165368	0.879343	61.6717	20.9164	-14.4834	6.26207	0.226816	98.4077	8.6235	-2.9147	-7.04744	-15.268	-3.46039	-4.94158	-3.92176	-1.26214	0.1676	-0.377568	-1.10307	-0.812314	Normal
0.41375	56.6572	0.3405	0.000593379	80.4161	0.222497	0.474494	0.00444264	0.00443073	0.0662681	0.0175695	0.00193487	0.00729489	0.00536002	-2.44243	73.6505	13.5743	-28.4834	5.47359	0.596522	98.1365	10.2101	-5.77228	-7.89714	-12.3128	-1.89695	-5.19223	-8.19291	-2.08693	1.3081	5.81821	-0.816854	0.793198	Normal
0.415798	62.5326	0.3295	0.000500967	67.4135	0.17733	0.482867	-0.00902622	-0.00934238	0.0680761	0.0203255	-0.0130474	-0.00434298	0.00870445	-2.12116	73.0068	15.4992	-22.9	3.68621	0.111397	97.7735	10.072	-1.03661	-0.966164	-11.3841	-2.06282	-7.43923	-4.2477	-2.8662	-3.737	-1.98808	-4.55532	0.975929	Normal
0.41833	34.2173	0.438	0.0025292	0	0.0742595	0.452873	-0.0251456	-0.0247421	0.0632771	0.0204074	-0.0294035	-0.0198735	0.00953	-2.50219	71.1763	20.9216	-7.43755	1.13355	0.103331	96.8655	9.13697	1.848	-0.538835	-6.54421	-0.1064	-4.576	-5.27346	-3.08039	-1.64485	-2.54016	-1.61893	-1.41129	Normal
0.42254	57.8313	0.3315	0.000493064	82.2164	0.250678	0.476052	0.0045085	0.00409129	0.0551019	0.0149726	0.00231799	0.00654047	0.00422247	-3.44091	83.979	11.486	-4.63756	7.58962	0.622029	97.6924	9.64652	-6.67376	-7.81575	-10.9005	-0.914912	-2.62854	-9.74961	-2.17986	-2.23222	4.61683	1.61267	1.63136	Normal
0.435949	58.4226	0.3335	0.000571155	82.2164	0.24025	0.486138	0.0052041	0.0041102	0.0590593	0.0164986	0.00216463	0.00653584	0.0043712	-1.38697	76.1786	15.5301	-8.5348	7.10932	0.803559	99.4142	7.58284	-5.72071	-7.56354	-8.80821	-0.114579	-6.84475	-6.10356	-1.40978	-1.6903	3.77973	2.9276	2.17466	Normal
0.43761	65.1112	0.3265	0.000242411	65.213	0.100308	0.5036	0.00496406	0.00489287	0.0531522	0.0168277	0.0018665	0.00788407	0.00601756	-4.13662	72.3595	16.8011	5.17177	7.1342	0.66547	99.2105	7.58506	-6.10599	-4.94168	-13.291	-2.25533	-2.47322	-4.11887	-4.56883	-3.50885	0.256965	-1.67836	-0.543025	Normal
0.439929	64.3777	0.3075	0.0577216	0	0.706379	0.190543	-0.120127	-0.120193	0.0547979	0.0175096	-0.124084	-0.116361	0.00772275	-2.93916	71.0973	199.795	-7.64133	4.06422	0.0540161	96.8548	9.41777	-0.597943	-3.63929	-12.0634	-2.97117	-6.5021	-4.1517	-1.00136	-3.46061	-0.627241	-0.966845	-0.0425115	Normal
0.46442	75.4243	0.3645	9.77989e-05	52.0104	0.0556212	0.604833	-5.15578e-05	-5.11731e-05	0.0560373	0.0177361	-0.00165458	0.00164356	0.00329814	-0.083727	58.999	8.24683	3.82636	18.067	22.5399	106.971	-7.05829	-6.52205	-3.81029	-4.42291	-4.91394	-3.35075	-4.10412	-3.7491	-1.40158	-2.34479	-4.40801	-3.20971	Normal
0.468934	64.7948	0.327	0.000285905	80.6161	0.118754	0.504439	0.00494089	0.00489753	0.0559402	0.0179957	0.00197336	0.00831257	0.00633921	-3.87254	68.082	18.4349	4.94071	7.59481	0.806019	99.9383	6.81868	-5.27115	-6.82627	-11.3644	-2.77565	-2.44339	-5.23683	-3.76079	-3.51778	-0.459246	-1.6717	-1.15338	Normal
0.473974	59.7015	0.3185	0.0013836	0	0.0401356	0.469336	-0.0185984	-0.018483	0.065834	0.0235886	-0.0266795	-0.0110956	0.0155839	-2.16665	50.0048	28.4818	-8.40383	2.53051	0.0254119	98.5927	9.23589	-3.46806	0.262535	-11.7232	-1.71454	-8.30898	-0.384218	-3.00491	-4.99798	-1.31302	-2.49664	-1.52401	Normal
0.482306	65.8617	0.326	0.000170571	92.2184	0.0920887	0.501499	0.00353313	0.00358031	0.0428856	0.0130634	0.000980592	0.00579523	0.00481463	-4.56891	78.1794	12.2994	9.1803	7.60413	0.591114	97.7938	7.9018	-6.77419	-6.75014	-11.7166	-0.995626	-0.364795	-4.90213	-4.76464	-4.12206	1.31882	-1.47525	-2.78884	Normal
0.486075	66.7408	0.3295	0.000343857	85.6171	0.121544	0.507563	0.0046005	0.00478436	0.0636232	0.0186326	0.00151123	0.00784896	0.00633773	-3.94264	79.8751	14.3115	2.26142	5.84839	0.974385	100.205	7.54434	-7.14948	-8.86075	-13.4008	-0.548981	-0.414741	-7.38095	-4.72029	-3.88268	0.203737	-1.24695	-2.48814	Normal
0.490554	60.9137	0.4905	0.000123833	12.6025	0.265267	0.491877	0.00120326	0.00118872	0.027702	0.0147005	-0.00662001	0.00989865	0.0165187	-1.90918	65.527	11.8145	2.6699	2.21184	0.145702	95.3465	5.55304	-4.58779	-7.76398	-8.895	-3.82416	-2.26962	-5.65855	0.328771	-0.349367	1.39682	1.79057	-1.20432	Normal
0.490937	82.7586	0.2605	0.00041106	74.815	0.157279	0.490287	0.000752386	0.000879933	0.0607646	0.0188493	-0.00374615	0.00603905	0.0097852	1.25499	72.389	10.6519	-8.66128	6.42458	0.29902	98.7487	8.11395	-1.88281	-4.14908	-12.0453	-2.59305	-7.45922	-0.871725	-0.879402	-0.515569	-1.96094	-3.20371	0.0943593	Normal
0.491133	57.0342	0.332	0.000494172	0	0.0282101	0.511464	-0.011115	-0.0108464	0.0638727	0.0208063	-0.0169214	-0.00598857	0.0109328	-2.83252	61.9957	18.7233	-9.04705	5.4194	0.025853	100.374	8.20081	-6.84924	-0.340204	-14.2422	1.63912	-4.63136	-1.6109	-0.386526	-3.32287	-0.386548	-4.82932	-0.255412	Normal
0.505744	85.7756	0.2635	0.000303346	40.208	0.138697	0.482506	0.00138397	0.00165594	0.055716	0.0192604	-0.00318707	0.00653806	0.00972513	-0.532962	42.5451	11.1622	0.978362	4.18018	0.160496	98.0828	8.448	-2.75421	-2.61516	-12.4987	-0.616324	-5.74867	-3.15693	-1.88175	1.24702	-0.362899	-0.4239	-0.693841	Normal
0.511824	83.6237	0.297	0.000953164	49.81	0.300208	0.45485	0.00347096	0.00185767	0.0769232	0.0346936	-0.0136005	0.0217695	0.03537	1.44954	44.0329	-11.992	8.41564	1.90202	0.0312801	96.3911	10.831	0.0435037	2.8872	-7.4405	1.05965	-4.14524	-3.55742	-3.25763	-3.51715	-5.45975	-5.35803	-1.63668	Normal
0.517774	115.274	0.256	0.0144251	0	0.286335	0.371452	-0.0600524	-0.0600535	0.0671643	0.022339	-0.0650696	-0.0530553	0.0120143	-1.72155	48.6057	77.6672	-1.09442	0.534331	0.0137257	96.2487	10.3782	-0.359834	1.89614	-11.157	2.38697	-5.68253	-7.75434	-6.77666	-3.60472	-3.25393	-0.602456	-4.00691	Normal
0.519331	60.03	0.3135	0.00110739	0	0.0538911	0.4744	-0.0166387	-0.0160926	0.0503664	0.0200202	-0.0253455	-0.00919297	0.0161526	-1.4992	60.1927	28.2429	-7.77693	1.51428	0.0332997	96.9506	8.93899	-2.97655	-0.661426	-11.0737	-1.61118	-5.72691	-6.6545	-3.75804	-1.81469	-2.90397	-6.39519	0.393303	Normal
0.519505	48.5437	0.3575	0.0554812	0	0.563652	0.252091	-0.117772	-0.118497	0.0734375	0.0274147	-0.127544	-0.107093	0.0204517	-1.27816	36.8534	153.478	0.828463	1.16064	0.00682525	96.5128	9.72878	0.74521	2.34356	-6.03646	-2.33436	-5.96133	-6.28433	-6.12373	-5.53806	-2.80269	-0.757611	-2.56171	Normal
0.52554	57.0613	0.3315	0.000617459	0	0.0224358	0.506666	-0.0124244	-0.0114441	0.0654639	0.0216179	-0.0174101	-0.00632141	0.0110887	-3.12685	58.7813	20.6027	-9.7353	5.40782	0.0224002	100.062	8.4561	-5.53492	-1.10731	-15.7906	2.03434	-5.51927	-1.59651	-0.924199	-2.51709	-0.582667	-5.56458	0.748832	Normal
0.527601	62.6959	0.3345	0.0440837	0	0.555947	0.260045	-0.104981	-0.105548	0.066482	0.0267436	-0.115084	-0.0946219	0.020462	0.113535	46.2094	147.365	-3.62372	0.802161	0.0040991	95.1746	10.2427	3.55334	1.60842	-6.91495	-0.0934788	-4.11493	-5.47315	-3.54192	-4.20051	-0.941919	0.581438	-2.52855	Normal
0.529642	120	0.2215	0.00572162	0	0.155535	0.420245	-0.0378207	-0.037701	0.062444	0.0222447	-0.0450981	-0.0304314	0.0146666	-3.90996	64.6586	51.0035	-5.97812	0.86848	0.0133009	95.514	10.6546	-0.187348	2.3376	-11.1859	1.06405	-8.16632	-6.91113	-7.83724	-1.29727	-2.50049	3.52748	-2.91302	Normal
0.531779	58.3374	0.319	0.000900733	63.8128	0.210034	0.469989	-0.00873495	-0.00871035	0.0871612	0.0256952	-0.0106006	-0.00621344	0.00438713	0.529531	40.5949	-8.82043	-13.4639	8.86517	0.0417072	97.2402	11.4664	2.54961	-2.01032	-14.7994	-0.137258	-11.4569	-0.490011	-5.99585	-0.771307	-2.89368	-0.597321	-0.458552	Normal
0.532664	120	0.2505	0.000328594	14.6029	0.25035	0.483556	0.00122321	0.00188581	0.0305202	0.0166851	-0.00849198	0.0108869	0.0193789	-1.3906	51.7612	14.8186	2.55896	2.15161	0.14779	95.6171	6.18796	-3.65444	-7.15231	-8.12048	-3.98384	-2.71786	-4.79744	-0.0509963	-0.185047	1.30605	0.605772	-1.24843	Normal
0.5333	97.2447	0.2485	0.000688355	96.4193	0.175745	0.481082	-0.00992149	-0.00949483	0.0686599	0.0266561	-0.0173886	-0.000172878	0.0172157	0.602447	47.333	22.9274	-13.4458	8.63778	0.158375	98.891	8.66123	-3.61479	-4.90902	-15.3046	-4.06319	-7.32608	-2.4074	-0.0507607	-0.797124	1.06954	-2.28133	0.110899	Normal
0.53344	59.97	0.31	0.00103155	57.6115	0.199243	0.472226	-0.00804231	-0.00790756	0.0892178	0.0262629	-0.0100646	-0.00529182	0.00477281	0.306151	41.1631	11.3268	-38.9498	9.64254	0.0727233	97.484	11.475	2.60392	-3.48834	-14.3906	-0.995122	-11.3737	-0.922712	-5.27227	-1.48512	-2.58938	-3.23496	0.570412	Normal
0.538731	76.5795	0.327	0.000211929	68.6137	0.0793164	0.514323	0.00333987	0.00376123	0.0477655	0.0141201	0.000785929	0.00593722	0.00515129	-4.9214	90.6912	3.82046	5.16442	5.46994	0.84928	98.5584	8.77396	-5.98847	-5.15873	-11.2835	0.574222	0.604622	-3.36677	-2.87107	-2.61318	3.74433	-1.2753	-0.539211	Normal
0.546599	95.7702	0.248	0.000746468	51.0102	0.36309	0.431475	0.00133278	0.0014714	0.062372	0.0202946	-0.00255838	0.00459434	0.00715272	-1.77032	56.0231	10.4251	2.1915	1.74272	0.0308009	95.6642	10.4113	0.215358	1.06489	-8.13253	-0.852032	-5.91939	-7.22792	-4.93668	-4.02612	-2.79551	0.0608741	-2.03173	Normal
0.548226	68.6106	0.3005	0.000763824	67.2134	0.302976	0.445141	-0.00564518	-0.00550824	0.0644073	0.0191679	-0.00928667	-0.0017418	0.00754487	2.28888	65.9615	11.6395	-13.4603	3.19497	0.0415299	94.9854	10.2533	3.32329	-0.945465	-9.91289	-4.95888	-8.99299	-3.81244	-4.91553	1.34992	1.66454	1.21949	1.08822	Normal
0.550507	78.9993	0.3805	0.000112738	105.821	0.0747379	0.562642	-8.17692e-05	4.69843e-05	0.0443824	0.0166971	-0.00233335	0.00279089	0.00512423	0.511065	41.3154	8.73593	11.5701	17.1329	6.85044	104.18	-2.33519	-7.16303	-4.68381	-4.89526	-3.07737	-3.74638	-2.27794	-2.55022	-0.668706	-5.97031	-1.65259	-1.44984	Normal
0.550914	69.0449	0.3065	0.000916775	35.007	0.201927	0.457649	0.0106065	0.0100588	0.074028	0.0332983	-0.00358214	0.0253551	0.0289372	0.855911	47.4477	0.485996	1.12968	0.974527	0.000560271	95.548	11.8777	-0.82324	5.14563	-10.8067	6.41794	-4.87432	-4.08747	-5.47755	-0.550568	-2.55891	1.9305	-2.89248	Normal
0.557655	101.266	0.223	0.000509832	67.4135	0.147791	0.47777	-0.00668041	-0.00678087	0.0571922	0.0185678	-0.00961338	-0.00306537	0.00654801	0.514898	48.6299	15.4605	-0.421815	6.75182	0.152113	97.0867	9.54851	-0.90387	-3.50644	-13.1822	-3.64965	-4.86019	-2.5226	-2.16025	-1.46788	1.04356	-1.59236	0.391174	Normal
0.558786	81.2458	0.26	0.000360148	40.4081	0.147452	0.492514	0.000686181	0.000564191	0.0590053	0.0191141	-0.00382514	0.00526964	0.00909478	0.431125	43.6723	11.1854	-2.48428	4.5584	0.151423	98.3247	9.09962	-2.85256	-2.94413	-13.3362	0.984754	-6.26566	-1.20776	-0.388374	-1.54945	-0.122196	-0.456557	-0.384469	Normal
0.5588	83.8574	0.2875	0.00198717	0	0.0630795	0.481318	-0.0222888	-0.0219529	0.061101	0.0231788	-0.0292467	-0.0147776	0.0144691	-2.37018	48.9854	32.2952	-9.31472	3.67491	0.400661	98.6312	8.54125	-2.951	-3.90292	-13.331	-1.3387	-4.0718	-8.04133	-4.28458	-2.27843	-0.950803	-1.03071	-2.08486	Normal
0.561126	75.5668	0.331	0.000201495	68.6137	0.0810454	0.510934	0.00344862	0.00357056	0.0492448	0.0146872	0.000664874	0.00592255	0.00525767	-4.34628	82.4746	13.1738	6.59407	6.1703	0.864234	98.4531	8.14192	-6.60086	-8.23099	-12.2394	-1.42512	-0.912662	-5.55337	-5.37672	-3.95313	2.66379	-1.90657	-2.54731	Normal
0.563731	111.421	0.209	0.00337801	13.2026	0.340506	0.44854	-0.0141738	-0.0154702	0.0671616	0.0356238	-0.0339333	0.00472476	0.038658	0.784853	46.5513	47.5812	-29.6233	3.18373	0.281432	99.1061	7.03147	-3.35406	-2.17092	-8.6339	-6.41044	-7.70864	-1.05771	0.717913	-0.0880573	1.68894	-1.35742	2.2327	Normal
0.564579	99.7506	0.227	0.000723012	85.8172	0.196494	0.474493	-0.00675919	-0.00603064	0.061791	0.022891	-0.0124978	9.99492e-05	0.0125977	0.603172	42.5763	19.105	-1.55564	8.42975	0.15241	97.3403	9.33276	-2.11527	-5.06514	-15.8386	-5.0898	-5.77941	-2.12313	2.12544	-0.994929	0.676088	-1.95179	-0.964593	Normal
0.566446	96.231	0.244	0.000474566	68.4137	0.144827	0.493334	-0.0100451	-0.00982444	0.0849522	0.0277878	-0.0139919	-0.00500604	0.00898582	0.172697	36.0885	11.4506	-29.466	12.0958	0.428828	99.6768	9.89999	-0.691881	-4.68375	-12.6611	-1.90102	-5.06711	-3.63809	-1.20405	-0.410915	-0.535511	-4.16755	0.789298	Normal
0.570295	99.6678	0.203	0.000324958	35.8072	0.189173	0.475865	0.00410462	0.00417887	0.0594142	0.0273162	-0.00929362	0.0189227	0.0282163	-0.0270693	43.111	1.77311	-0.189552	2.04621	0.0331895	96.7412	9.82217	-2.30972	2.76265	-6.9224	0.803946	-2.52266	-4.97731	-1.61825	-1.26159	-2.87602	-3.21571	-2.57705	Normal
0.57038	65.2529	0.303	0.00497397	0	0.251079	0.406677	-0.0352632	-0.0351108	0.0432326	0.0154892	-0.0401499	-0.0302389	0.00991092	1.5538	57.6883	54.1521	2.33291	3.01911	0.000511437	95.2689	9.35555	-4.20794	-1.30173	-20.1028	-0.0536289	-13.4099	2.76198	-5.40722	-1.45295	0.132905	0.305642	-2.16927	Normal
0.570725	108.794	0.2185	0.00900224	0	0.376958	0.381859	-0.0474401	-0.0473271	0.0435715	0.0223092	-0.0589224	-0.0365731	0.0223493	2.17544	52.6653	80.2715	2.64187	5.42117	2.08906	102.149	0.469453	-8.74682	-5.11428	-4.58413	0.669135	1.33783	-1.9194	-0.979634	1.13865	-0.248421	-1.08325	-0.868329	Normal
0.571129	60.03	0.31	0.000838927	57.4115	0.201022	0.471321	-0.00808246	-0.0080406	0.089361	0.0270394	-0.010685	-0.00508925	0.00559576	0.307413	39.3834	-0.748474	-23.084	9.37002	0.0698035	97.4727	11.3525	2.72812	-3.32154	-14.2337	-1.16222	-11.0022	-1.45548	-4.66995	-1.78718	-2.25541	-3.28956	1.15573	Normal
0.571522	52.4017	0.3575	0.0495767	0	0.499254	0.285885	-0.111329	-0.110262	0.0790931	0.0316005	-0.122257	-0.0993993	0.0228574	0.0661818	35.1492	160.841	-15.258	1.60189	0.0654763	97.3922	9.59693	1.69909	0.194624	-8.90317	-0.863374	-6.56893	-6.73832	-5.32488	-4.40141	-2.28956	1.35127	-2.73464	Normal
0.572491	111.836	0.26	0.000444738	44.4089	0.187351	0.481073	0.00109103	0.00152389	0.0631691	0.0288905	-0.0118649	0.0162457	0.0281106	0.235036	38.4954	13.5981	3.7191	3.40412	0.0221661	95.9311	10.7965	1.54716	-0.00751746	-12.0793	0.580605	-6.82102	-2.12062	-3.15438	0.757506	-0.648242	-2.13266	-3.02047	Normal
0.572598	59.23	0.3205	0.000567428	71.6143	0.183606	0.473551	-0.00811715	-0.00774988	0.0720882	0.0195548	-0.0101199	-0.00485066	0.00526927	-0.854553	75.7685	15.3519	-45.0316	4.73686	0.20108	98.2041	9.37129	-1.58448	-0.955811	-10.8968	-5.61284	-10.8325	-1.73589	-3.28143	-7.02662	-1.33119	5.08765	-1.85848	Normal
0.573117	63.7959	0.308	0.000960134	78.0156	0.166655	0.463219	-0.00529018	-0.00506403	0.0909015	0.0299547	-0.0100831	0.000162891	0.010246	-0.093854	34.2507	2.43257	-27.9722	12.0367	0.130164	96.32	12.2016	2.27371	-4.09536	-14.4264	-6.66028	-11.0852	-1.2882	-5.56209	-1.15633	-0.778899	1.34449	-0.581642	Normal
0.57312	94.6372	0.234	0.000704778	49.0098	0.358859	0.452528	0.00116494	0.00120977	0.0562074	0.0176461	-0.00215104	0.00399192	0.00614297	-1.73899	52.8537	13.3149	3.07036	1.91692	0.0437376	96.3765	8.48567	1.24042	-0.741294	-7.06095	-2.76463	-5.08899	-6.9065	-4.05005	-2.14565	-3.28013	-4.919	-2.22807	Normal
0.576399	77.821	0.3495	0.000148618	110.622	0.0923622	0.578605	-0.000289581	-5.29337e-05	0.0482751	0.0163224	-0.00217708	0.0020504	0.00422749	1.90894	70.6701	8.59184	7.85641	16.9909	9.59408	105.395	-4.4783	-6.71616	-5.38344	-5.3611	-4.36542	-2.88268	-3.58568	-2.10334	-3.13374	-5.51032	-0.292059	-4.00209	Normal
0.577855	70.5882	0.3065	0.00119637	34.0068	0.218853	0.455036	0.00961388	0.00940932	0.0887233	0.0362204	-0.00596615	0.0244336	0.0303997	0.316794	36.8997	-36.2133	-4.45585	0.866463	3.30443e-06	96.4265	12.1126	-1.26246	6.19541	-9.93513	6.29356	-5.41761	-5.27168	-7.0684	-0.0552473	-3.90685	2.44679	-3.97068	Normal
0.579583	63.4585	0.3355	0.0413322	0	0.467631	0.309935	-0.101652	-0.101569	0.0768051	0.0301949	-0.113672	-0.0908837	0.0227886	0.328821	40.7846	135.32	-8.21636	2.14736	0.0149718	97.1583	10.5139	1.52474	0.842227	-10.6051	1.11379	-6.2976	-4.25076	-4.58383	-3.86495	-1.05578	0.0908921	-2.06624	Normal
0.579789	83.1025	0.2885	0.00197543	0	0.062986	0.481865	-0.0222229	-0.0220798	0.060969	0.023735	-0.0291847	-0.0143283	0.0148564	-2.23874	47.9092	33.2156	-10.0571	3.04949	0.356776	98.4472	8.71515	-2.20458	-4.59062	-14.1159	-0.0524052	-4.19899	-8.83961	-3.25064	-2.56208	-1.03957	-1.14423	-1.67204	Normal
0.579931	94.1176	0.248	0.000184814	13.6027	0.183578	0.479648	0.00415199	0.00339935	0.038936	0.0188774	-0.00698231	0.0145467	0.021529	1.08023	42.7673	15.5044	0.59927	1.13046	0.0910535	95.3611	7.83474	-1.35548	0.151271	-6.33451	1.91619	-0.497152	-3.94508	-0.846606	0.421862	-1.32295	-2.6635	-1.24852	Normal
0.583929	59.0261	0.312	0.000890694	57.4115	0.223077	0.471168	-0.00866142	-0.00864316	0.0868544	0.0266973	-0.010986	-0.00572237	0.0052636	0.0537089	36.8732	-9.3916	-6.27943	8.51733	0.0335024	97.485	10.8968	2.96098	-2.70841	-13.3209	-1.01934	-9.49486	-2.42821	-4.57572	-4.14746	-2.0127	-1.19298	-1.43593	Normal
0.586894	63.3245	0.325	0.000724588	61.8124	0.16423	0.475909	-0.00920992	-0.00943908	0.0810817	0.0258187	-0.0137567	-0.00450255	0.00925415	-1.83422	46.2389	2.5363	-23.1041	3.66455	0.158375	98.7761	10.1158	-1.44776	0.0835182	-11.3369	-2.50112	-8.63982	-1.16437	-4.39959	-6.43347	-1.057	-0.318258	-1.0888	Normal
0.587537	57.8035	0.3195	0.000616508	0	0.0202243	0.472415	-0.0124148	-0.0121647	0.0616758	0.0203203	-0.0177293	-0.00751617	0.0102131	-2.51644	51.737	18.9118	0.763343	2.88533	0.0639341	97.394	10.097	-3.22978	1.03414	-11.6556	-0.70671	-8.50955	-5.18906	-3.82028	0.505476	-2.27835	-4.93834	-0.461984	Normal
0.587691	77.4693	0.357	0.000100047	119.624	0.067077	0.57332	-0.000222223	4.66311e-05	0.045999	0.0170511	-0.0022956	0.0028002	0.00509581	-0.0138179	40.2982	10.8479	11.9158	16.5758	7.88917	104.803	-3.71178	-6.75417	-4.46912	-5.21731	-5.6077	-4.09136	-4.8578	-2.40345	-2.65163	-4.99497	-5.73762	-0.893781	Normal
0.589342	112.888	0.2665	0.0144841	0	0.338984	0.348024	-0.060175	-0.059751	0.0595128	0.0214396	-0.0665415	-0.0521809	0.0143606	-1.59264	43.482	78.4658	4.27099	0.912414	0.0464794	95.6337	9.86855	1.58476	-0.139648	-12.6753	4.60159	-3.96263	-6.64663	-4.61404	-2.98599	-3.40856	-2.26233	-3.95991	Normal
0.589784	78.6885	0.382	9.20045e-05	46.8094	0.0638361	0.568284	-0.000329751	4.20877e-05	0.0402995	0.0153208	-0.00220519	0.00217011	0.0043753	0.76494	38.6552	8.45655	10.1695	16.3024	6.13066	103.804	-2.80165	-7.11525	-4.73126	-4.53866	-2.52358	-4.05609	-3.47705	-2.17435	-1.83623	-3.7011	-3.14774	1.21155	Normal
0.593706	79.0514	0.32	0.00119621	60.4121	0.197541	0.450753	-0.00153794	-0.00145379	0.0883897	0.0300212	-0.0106646	0.00761327	0.0182778	-0.556268	49.0617	-63.353	-11.4746	1.81264	0.0227694	98.6339	9.88968	-1.74564	2.37652	-9.21636	-2.04582	-8.401	-3.49914	-6.0698	-4.39751	-3.63488	-1.96808	-2.46047	Normal
0.594461	98.3607	0.231	0.000334232	98.2196	0.164439	0.481808	-0.00666279	-0.00631151	0.059753	0.0213967	-0.0111393	-0.000422732	0.0107166	0.421098	48.6769	13.9271	-4.5376	5.54751	0.142928	97.4387	9.04779	-2.7824	-5.66852	-16.1813	-4.87796	-6.75267	-1.70329	1.01318	-0.700084	0.272493	-4.51082	-0.408506	Normal
0.59524	95.3137	0.2355	0.00038104	13.2026	0.198591	0.481278	0.00401389	0.00313205	0.0536264	0.0248967	-0.00862364	0.0170573	0.0256809	1.69574	46.8521	11.3084	1.24385	1.35898	0.154723	97.1792	7.81046	-0.464542	-0.0632905	-6.2501	2.31007	-1.27038	-1.79186	-1.20617	-0.0270885	-1.88054	-3.58947	-0.935536	Normal
0.596477	70.3812	0.269	0.000900372	44.809	0.359188	0.423562	0.00354	0.00336377	0.0614357	0.0212601	-0.00212453	0.0100543	0.0121788	1.76527	37.5452	-8.90363	6.01643	0.642467	0.00908267	92.8176	11.6733	1.74038	4.9267	-5.96282	3.36899	-3.72917	-2.92357	-4.09478	-1.33988	-4.1748	-3.49997	-2.80057	Normal
0.597066	63.3245	0.3325	0.000161146	49.81	0.0736	0.584658	-0.000200247	-1.98369e-05	0.0570792	0.0208715	-0.0019726	0.00150653	0.00347913	0.971887	46.4393	13.2036	13.8662	24.9262	14.1774	106.501	-4.78839	-6.05462	-5.45929	-4.40504	-3.44526	-3.11391	-3.22776	-2.1557	-4.29846	-3.21756	-3.82475	-0.213667	Normal
0.597638	120	0.2225	0.0056981	0	0.139441	0.401996	-0.0377429	-0.0374657	0.066474	0.0229498	-0.0444299	-0.030459	0.0139709	-4.03153	60.2019	43.5535	1.87932	0.794319	0.0985402	95.8225	9.8504	0.768001	2.02644	-9.53803	1.42707	-4.20582	-5.51926	-5.72605	-3.41767	-2.11804	0.892468	-2.67665	Normal
0.599785	87.2093	0.302	0.00133838	44.0088	0.358177	0.431592	-0.00490092	-0.0047128	0.078647	0.0298888	-0.0143732	0.00425395	0.0186272	-0.186507	38.0018	-30.7997	2.86464	1.48986	0.167556	97.2531	9.56698	-1.15341	3.93035	-7.30588	3.49737	-2.87291	-2.54472	-5.4909	-3.7328	-5.6883	-4.54098	-4.04562	Normal
0.600822	60.3318	0.3385	0.00245542	50.4101	0.235272	0.444414	0.00336339	0.00314485	0.10295	0.0343796	-0.00309216	0.0102827	0.0133749	0.0741006	29.1235	-47.7196	-15.4379	2.43994	0.105608	97.5905	10.9629	2.88559	2.35201	-9.72807	-0.511848	-5.85906	-4.52881	-4.09184	-4.96775	-2.78268	-2.78971	-1.88745	Normal
0.602012	65.6096	0.333	0.00151532	49.81	0.224765	0.458016	-0.0104972	-0.0109446	0.0922686	0.0332847	-0.0183725	-0.00280745	0.0155651	-0.811503	32.2998	-38.2167	0.933586	5.95847	0.211556	99.424	9.35757	-0.877375	0.268834	-6.15602	-0.601831	-7.07751	-4.41473	-5.45791	-3.80267	-3.50406	-2.43213	-1.32716	Normal
0.602173	54.7695	0.2855	0.00401922	37.4075	0.510507	0.39111	0.000684795	0.000732706	0.108884	0.0342587	-0.00598559	0.00651461	0.0125002	0.0803582	30.4977	-157.45	6.36072	1.31421	0.00815025	95.051	12.3306	1.43866	4.8952	-8.54635	9.07138	0.566298	-2.22644	-0.481357	-0.232409	-2.90528	-4.87596	-2.8619	Normal
0.604312	59.1424	0.338	0.0016572	46.8094	0.273715	0.44573	0.00333846	0.00310061	0.104108	0.0348356	-0.00325016	0.0105611	0.0138112	0.110207	29.3187	-53.9102	-13.2351	2.88881	0.150886	97.6402	11.2188	1.92373	2.83714	-9.43281	-0.48841	-6.8327	-4.23107	-4.16299	-3.69389	-4.32896	-1.71439	-2.95283	Normal
0.608035	76.6284	0.357	0.000109956	100.62	0.0767273	0.595114	-9.21274e-06	-2.33403e-05	0.0580725	0.0186669	-0.0011875	0.00108299	0.00227049	0.402533	59.9926	10.1558	7.8446	19.5684	18.3147	106.94	-6.06736	-6.07961	-4.80379	-6.46001	-4.93808	-6.33639	-4.40866	-2.12559	-3.9932	-1.59506	-3.18179	-2.17059	Normal
0.609133	97.2447	0.309	0.000183387	72.8146	0.112927	0.576154	0.000130076	-4.27533e-05	0.0604801	0.0225149	-0.00268005	0.00317928	0.00585933	-0.161317	36.0286	13.2741	12.8747	22.8118	14.619	106.506	-4.24636	-5.3287	-5.76283	-5.93335	-5.78456	-5.32868	-4.89547	-3.60986	-4.10703	-3.68371	-2.66967	-0.886643	Normal
0.609702	66.7037	0.35	0.00261986	37.2074	0.395457	0.413418	0.00179425	0.00198746	0.0981769	0.0334797	-0.00727282	0.0110621	0.0183349	1.63262	36.5327	-117.826	5.28903	0.506284	0.0132019	94.0708	12.3481	3.65837	4.71378	-5.80782	6.94253	-0.484696	-6.65409	-3.64366	-0.51434	-4.38335	-1.41368	-2.89051	Normal
0.612678	95.7702	0.249	0.000685364	68.2136	0.171762	0.492102	-0.0098591	-0.00962881	0.078245	0.0266339	-0.0139639	-0.00542634	0.00853756	0.706383	38.3865	11.1708	-17.8359	13.1134	0.306131	99.7252	9.41828	-1.89593	-4.29287	-11.156	-1.91814	-4.08816	-3.68827	-0.458307	-1.16494	-1.00906	-4.25742	2.00568	Normal
0.617213	99.42	0.226	0.000570279	93.2186	0.18916	0.474076	-0.00672905	-0.00609714	0.0681798	0.023298	-0.0116575	-0.000619324	0.0110382	0.768024	49.9405	13.7078	-22.865	8.17488	0.194975	98.0234	8.91324	-3.11197	-6.18623	-16.4788	-5.716	-7.06777	-1.58334	1.56723	0.34606	1.02368	-4.20506	0.351329	Normal
0.61788	117.073	0.253	0.0144676	0	0.337479	0.353048	-0.0601406	-0.0604008	0.059663	0.0195624	-0.0658873	-0.052718	0.0131692	-2.68006	76.3863	89.5692	-0.242452	0.712868	0.0277598	96.2542	9.50865	-0.474624	1.10738	-9.72119	-0.119911	-5.81689	-6.80328	-6.37854	-5.68956	-1.59697	1.65599	-4.24555	Normal
0.618032	109.79	0.2475	0.000885627	43.2086	0.242034	0.469374	-0.000328468	0.000321762	0.0675441	0.0253447	-0.00748228	0.00812563	0.0156079	-3.2986	49.8652	10.8345	-0.150428	4.1419	0.106006	97.2171	9.83621	0.495722	-0.548182	-10.8157	-1.48242	-6.24181	-1.98666	-3.23641	-2.90413	-3.11933	-5.8483	-1.40066	Normal
0.618539	64.1711	0.3295	0.0414909	0	0.39501	0.327903	-0.101847	-0.101835	0.0893828	0.0345032	-0.113185	-0.0923611	0.0208234	0.638242	36.0947	93.8623	1.03506	1.79449	0.0230012	96.901	10.567	2.34808	2.30243	-7.58566	0.228079	-5.36849	-6.80527	-5.47317	-4.91842	-2.56144	-0.770323	-2.10177	Normal
0.618801	80.9717	0.2765	0.00134735	90.218	0.32053	0.452666	-0.00314681	-0.00314876	0.0887555	0.0292053	-0.00801824	0.00128103	0.00929927	1.35706	36.1195	18.8591	-47.2268	12.9199	0.207358	95.0519	13.0838	2.61188	-7.30465	-17.1407	-6.5785	-10.815	-0.341017	-2.19926	1.5915	0.385784	-0.386079	-2.63926	Normal
0.618874	61.0998	0.31	0.00126324	95.4191	0.173214	0.45794	-0.00498208	-0.00500816	0.0927544	0.0306181	-0.00916555	-0.000447967	0.00871758	-0.0784756	30.7782	8.3487	-22.902	10.5026	0.125328	95.8565	12.5464	2.37827	-3.35354	-14.6108	-7.30513	-13.3437	0.410309	-5.55782	-1.53112	-1.02884	2.2867	-0.779718	Normal
0.620084	85.6531	0.2815	0.00133101	101.62	0.201634	0.450093	-0.0102237	-0.00991117	0.101496	0.0312878	-0.0129709	-0.00664362	0.0063273	-0.410101	31.7855	20.7444	-97.5439	18.1044	0.412288	98.7638	9.99008	-1.04804	-7.34638	-16.9962	-5.19762	-10.5886	0.764037	-0.508717	3.08874	3.19103	-0.725601	2.14604	Normal
0.622858	110.092	0.2475	0.000673704	45.8092	0.212138	0.472856	-0.000294778	0.00050841	0.0746331	0.0286767	-0.00944476	0.00815284	0.0175976	-3.14501	50.375	14.3927	-10.7799	6.47391	0.0966943	98.038	9.82437	-0.00022033	-1.23688	-9.80583	-2.7067	-6.50712	-3.00712	-4.01671	-2.69089	-2.70505	-5.23077	-2.18147	Normal
0.622863	65.8617	0.319	0.00112668	50.8102	0.24745	0.459018	-0.00200882	-0.00222945	0.0945027	0.0324615	-0.00958989	0.00584792	0.0154378	-0.742646	35.9294	-68.1609	-8.28055	2.07466	0.0343617	98.5465	10.9281	-2.52236	4.87046	-9.58358	0.402897	-9.52833	-1.62751	-7.23657	-1.9118	-5.21653	-2.52083	-3.32376	Normal
0.623685	59.97	0.319	0.216244	0	0.766043	0.154207	-0.23251	-0.232796	0.0908736	0.0335295	-0.240871	-0.225824	0.0150477	2.2932	40.5762	-47.1926	-12.7701	6.70797	0.243769	100.544	8.76565	-1.29134	-2.55882	-6.55064	0.376926	-3.32951	-4.87412	-0.829415	-1.36257	0.0101977	-1.39487	-0.465377	Normal
0.626091	85.6531	0.275	0.00133785	43.2086	0.360935	0.44753	-0.00293945	-0.003097	0.086565	0.0279316	-0.00823186	0.00179626	0.0100281	1.10629	34.4894	-47.473	3.29692	6.358	0.10668	95.1956	13.1892	3.42444	-0.907141	-10.1051	-1.50663	-3.42811	-1.2124	-2.83044	-6.18391	-6.69472	-3.04836	-3.17508	Normal
0.626174	55.9963	0.3305	0.000489455	27.2054	0.202351	0.477893	-0.00711168	-0.00673363	0.0704636	0.0228438	-0.00981799	-0.00381301	0.00600497	-2.66929	42.1405	17.6057	-4.49077	3.59989	0.0227941	97.6849	10.0289	1.75468	-1.35306	-13.9194	2.96629	-4.26564	-1.52547	-0.612643	-3.28294	2.42697	-0.860047	-0.558872	Normal
0.630042	118.343	0.254	0.000313267	37.2074	0.169147	0.484409	0.000972783	0.00170814	0.0669984	0.0311818	-0.012467	0.0166327	0.0290998	-0.0664086	32.4079	14.0514	4.15833	3.92304	0.0336127	96.2482	10.9134	1.14865	0.363328	-11.2165	-0.328831	-8.09325	-3.15078	-3.45667	3.2758	-1.82891	-2.75647	-2.90175	Normal
0.630827	86.145	0.2805	0.00219207	85.8172	0.27949	0.441355	-0.0100145	-0.00958046	0.0992158	0.031373	-0.0130441	-0.00594708	0.00709704	-0.213242	31.2259	5.58196	-97.3021	20.7399	0.544074	99.0286	9.02531	-1.40772	-9.25367	-16.1646	-5.79559	-11.371	2.07865	-0.905559	1.70221	3.56275	-0.158902	1.6502	Normal
0.635815	113.314	0.2615	0.014522	0	0.307906	0.362491	-0.0602535	-0.0599082	0.0639773	0.0221325	-0.0654265	-0.0536462	0.0117804	-1.49753	47.6406	79.6978	3.90631	1.22176	0.0367155	97.0896	8.47586	0.790727	0.670276	-6.9004	-0.818169	-3.64827	-6.97753	-4.93616	-4.3469	-2.4934	-1.85313	-3.64255	Normal
0.637305	115.607	0.2575	0.0145282	0	0.300704	0.364443	-0.0602666	-0.060125	0.0651102	0.0223715	-0.0664806	-0.0527935	0.0136871	-2.60166	62.1165	79.5955	6.75624	1.45424	0.0505712	96.8113	9.34918	0.0770033	0.879319	-8.07853	1.46275	-3.25056	-7.59485	-4.68179	-3.72578	-3.31072	-1.4432	-3.38075	Normal
0.638951	114.723	0.234	0.00132101	15.203	0.228647	0.46291	-0.00221985	-0.00252146	0.0642387	0.028147	-0.011933	0.00731993	0.0192529	2.94945	48.3041	20.1753	4.77497	6.76498	0.1316	95.5507	11.0578	1.72771	-3.37503	-8.77435	-4.54588	-4.05494	-4.0524	0.801273	1.15739	1.06943	-3.0548	-3.19527	Normal
0.6403	75.3769	0.373	0.000141063	54.4109	0.085452	0.603082	-2.94468e-05	-1.58451e-05	0.0582592	0.0185723	-0.00161635	0.00162423	0.00324058	-0.457539	64.0026	9.16052	4.78333	19.483	23.4407	107.148	-6.82175	-6.60816	-4.21623	-4.11568	-5.45927	-3.67401	-6.36976	-5.17771	-3.07171	-2.83217	-3.24919	-3.71377	Normal
0.641025	47.9425	0.3595	0.0553745	0	0.474825	0.284855	-0.117659	-0.116923	0.0876329	0.0323482	-0.128096	-0.107063	0.0210326	-0.627717	28.2423	103.565	-1.18302	1.18861	0.000918417	96.505	10.3167	1.02211	4.0592	-4.13823	-2.11432	-5.73783	-9.0389	-6.7761	-2.18785	-3.53677	-0.309304	-2.24434	Normal
0.64142	65.7174	0.336	0.0037033	43.2086	0.360123	0.415164	0.0010876	0.00216327	0.109312	0.0387771	-0.00814864	0.0115026	0.0196512	0.517645	27.0718	-215.262	7.25491	2.52111	0.0932186	99.5568	6.12673	4.68177	0.920512	-0.776012	1.69912	0.869017	-3.66748	-4.14743	-3.79534	-2.07518	-0.874546	-2.23427	Normal
0.642329	41.6378	0.3965	0.000180961	57.4115	0.0957513	0.569176	-0.000326399	-5.82443e-05	0.0561404	0.0192145	-0.0017393	0.00189019	0.00362949	0.980435	48.1772	11.3199	7.85399	19.8883	11.3517	106.112	-4.05533	-6.34549	-5.74624	-5.89658	-4.68004	-4.16915	-5.12557	-3.02131	-2.63077	-5.19901	-0.817692	-2.95255	Normal
0.642371	65.4664	0.2975	0.00410077	36.6073	0.510547	0.401465	0.000253504	0.000887856	0.107261	0.0354414	-0.00539449	0.00680625	0.0122007	-0.36124	28.994	-117.068	5.26644	2.772	0.0111983	96.6441	11.8708	-0.0585105	3.93801	-9.0538	8.75381	1.23311	-3.43916	1.15937	1.05257	-0.965004	-5.21643	-0.371887	Normal
0.645327	54.8948	0.3395	0.00034084	0	0.0344928	0.457603	0.00923093	0.00922225	0.034763	0.0117002	0.00707953	0.0115435	0.00446401	1.6386	33.0815	15.8208	2.95033	1.1216	0.00705918	93.9721	9.71035	-2.88139	1.35263	-10.3086	4.78893	-0.349512	-5.22529	-0.0467396	-0.252423	-1.35507	-2.87365	-0.708366	Normal
0.649404	58.6224	0.321	0.281622	0	0.929299	0.0554566	-0.26534	-0.265438	0.0518819	0.0230054	-0.2741	-0.257333	0.0167676	-1.77428	43.4105	-141.134	2.98022	4.09222	0.0715698	98.4666	6.47628	0.413317	-4.09776	-8.40708	-0.855241	-3.15296	-2.31045	-0.463124	-0.0461051	-0.202649	-2.52183	-2.39982	Normal
0.649956	85.6531	0.2715	0.00138742	48.6097	0.345426	0.446503	-0.00293425	-0.00338326	0.0847178	0.0277612	-0.00834425	0.00223105	0.0105753	1.16274	34.6032	-37.6212	2.15673	6.23361	0.0980241	95.2333	13.1889	2.25725	0.610458	-10.2584	-1.63045	-3.74932	-0.3132	-2.20687	-7.40158	-6.22237	-2.90993	-2.59768	Normal
0.656059	55.2486	0.3415	0.000573365	83.2166	0.250647	0.471787	0.00430939	0.00442306	0.0591144	0.0150926	0.00204026	0.0070861	0.00504584	-2.87769	88.0858	10.0395	-17.6114	4.28321	0.558165	97.3756	10.1358	-5.94184	-9.62239	-12.5308	-1.45795	-4.71246	-8.74319	-2.23691	0.0397438	5.579	1.77323	-0.713952	Normal
0.656558	81.7996	0.29	0.0346334	0	0.317511	0.351321	-0.0930503	-0.092349	0.0966272	0.0360161	-0.0994554	-0.0844779	0.0149774	0.324895	31.4938	62.2667	2.83236	3.49068	0.16882	98.1143	10.4685	0.0621145	2.45446	-5.19881	2.11908	-2.53033	-3.02593	-1.97459	-2.94043	-1.91157	-1.91403	-1.67139	Normal
0.65734	60.9756	0.321	0.00181583	29.6059	0.288207	0.482255	0.00570378	0.00588683	0.0995029	0.0340287	0.000902114	0.0112023	0.0103002	0.419716	29.8843	-25.3993	-21.2001	3.24151	0.46089	101.458	10.0486	-4.61464	-2.43091	-9.10886	3.16028	3.43404	-6.06469	1.47715	1.5871	-0.0335267	0.924535	-1.58719	Normal
0.657581	66.5927	0.337	0.00482648	0	0.105973	0.432998	-0.0347364	-0.034991	0.0716614	0.0253707	-0.0403145	-0.0278558	0.0124587	-0.948153	35.7525	37.7652	0.469613	1.05076	0.0287137	96.2479	10.8551	1.00789	1.38131	-9.85793	0.740903	-7.36373	-3.72764	-3.61474	-4.62926	-2.45491	-0.986125	-2.94538	Normal
0.658083	84.8057	0.3325	0.000557728	60.012	0.186029	0.47655	-0.00984824	-0.00954475	0.0682811	0.0213909	-0.0144398	-0.00487284	0.009567	-1.66602	52.1937	15.3095	-12.7243	3.55588	0.144794	97.6473	9.94223	-1.15709	0.178925	-11.8465	-1.96908	-10.8031	-1.06716	-4.86765	-3.97144	-2.58007	-0.768636	-0.577144	Normal
0.659671	74.8596	0.2825	0.0013105	0	0.0197778	0.467952	-0.0181004	-0.017915	0.0904554	0.0301596	-0.0220894	-0.0136946	0.00839482	0.605823	35.6981	30.8068	-46.0096	13.1302	0.025885	99.2221	9.95895	-1.11563	-2.1064	-18.0355	-0.0103283	-11.2555	1.22661	-3.20264	2.3004	0.589175	-1.01344	1.08943	Normal
0.660242	94.3396	0.2185	0.000549458	0	0.0259437	0.470426	-0.0117203	-0.0110727	0.0513586	0.023802	-0.0211625	-0.00136071	0.0198017	1.69158	39.6204	27.3801	5.06299	2.28929	0.0333412	95.3695	9.95981	-0.678924	-0.136917	-8.31625	2.18896	-2.7269	-4.44936	-0.584394	-1.49944	-0.302385	-1.21784	2.46629	Normal
0.661241	60.0901	0.3405	0.0016566	57.6115	0.234516	0.452286	-0.008475	-0.00863477	0.0907225	0.0314077	-0.0145295	-0.00257783	0.0119517	-0.261499	29.7358	-22.5541	-0.448519	4.89691	0.123851	98.7069	10.2875	-1.62053	1.74207	-7.47324	0.0761458	-7.56463	-1.03172	-5.47347	-6.50603	-3.35382	-1.50492	-1.51021	Normal
0.662264	66.6667	0.336	0.00482705	0	0.101506	0.431584	-0.0347385	-0.0348552	0.0734108	0.0267824	-0.0412111	-0.0271774	0.0140337	-0.809785	32.995	38.3729	-0.0211111	1.55135	0.046508	96.9891	10.4079	-0.352835	1.97195	-9.52985	0.176792	-6.10007	-5.87425	-3.74573	-3.03359	-2.94964	-1.04573	-1.98951	Normal
0.662808	62.273	0.4815	0.00108945	58.4117	0.174667	0.47805	0.00071496	0.000722484	0.0943015	0.0344418	-0.00902025	0.0107884	0.0198086	1.20545	30.1974	14.3331	-43.1426	12.1795	0.710752	99.0405	11.2629	-1.76182	-4.55252	-12.4935	-3.16272	-3.83132	-5.7876	-5.49014	-5.81266	-4.1023	2.57334	0.985921	Normal
0.66461	87.7193	0.2905	0.000289563	14.6029	0.130921	0.457189	0.00286885	0.002198	0.0444194	0.022844	-0.0112762	0.0143326	0.0256088	0.717156	32.7904	21.0978	5.93833	1.13276	0.0631439	94.6009	9.03584	-0.8579	0.474047	-7.61984	-0.0665401	-4.08777	-6.07856	-5.05996	-5.57144	-4.30681	-2.37084	-2.46206	Normal
0.665284	62.5326	0.3345	0.00437284	0	0.052638	0.425762	0.0330637	0.0330951	0.0996862	0.0374824	0.0231553	0.0435681	0.0204128	0.984888	26.5042	-72.5459	2.7605	2.64153	0.0160052	99.2409	10.1195	-3.37276	4.12624	-7.63634	4.64511	-0.950999	-1.56099	-0.665902	-3.16798	-0.406795	-0.686094	-1.53201	Normal
0.665384	69.0052	0.2895	0.00494785	0	0.21583	0.436369	-0.0351705	-0.0338214	0.0491623	0.0183841	-0.0393411	-0.028646	0.0106951	-1.87398	62.4676	52.1273	8.28505	3.6387	0.0107002	98.0968	7.5672	-5.12814	-2.03039	-14.2191	-0.879299	-5.93946	-4.81949	-1.47835	-1.13859	1.08755	-0.868063	1.63177	Normal
0.665522	57.7756	0.337	0.00167076	47.8096	0.256	0.440155	0.00314355	0.0030458	0.101953	0.0343704	-0.00330385	0.00920179	0.0125056	0.496474	27.9672	-68.9249	-2.41237	3.53617	0.166121	97.6631	11.3928	0.82049	1.52366	-4.99077	-1.62247	-6.46166	-5.80238	-4.58895	-3.27849	-3.79008	-1.22309	-4.14199	Normal
0.665543	68.2982	0.2915	0.00489633	0	0.219365	0.433315	-0.0349869	-0.033858	0.0484148	0.0184017	-0.0393375	-0.0290403	0.0102972	-1.35292	60.8711	51.7253	9.01465	3.5199	0.000164756	97.5614	8.0285	-4.74788	-1.62094	-15.1079	-0.892535	-7.44871	-4.28526	-2	-0.0117025	0.996884	-1.71246	1.28333	Normal
0.666516	30.1887	0.9525	0.00368836	0	0.0457616	0.441497	0.0303659	0.0307665	0.0986224	0.036454	0.0205222	0.0404179	0.0198957	1.1392	27.6942	-66.9961	-0.386038	2.54552	0.029532	99.2996	9.7431	-0.61668	0.668817	-9.24754	6.14536	1.63653	-4.55277	0.949142	-0.0687913	-0.722844	-1.83212	-0.915005	Normal
0.666575	67.3023	0.3265	0.000537753	94.0188	0.106144	0.55058	1.15759e-05	-6.5468e-05	0.0850581	0.0284715	-0.00238328	0.00266903	0.00505231	-0.534656	40.3552	9.14599	-12.223	28.4893	15.8327	107.942	-3.12412	-5.59809	-7.26171	-7.03294	-7.39105	-6.07919	-4.5516	-3.40196	0.085472	-3.74415	-1.06386	-4.66222	Normal
0.666812	111.008	0.2005	0.00124766	16.0032	0.262497	0.488376	0.00106146	0.00278992	0.0798373	0.039208	-0.0166191	0.0205409	0.0371601	-1.61608	30.9911	23.7696	7.42609	4.81001	1.32913	102.308	4.8611	-2.50425	-5.77159	-3.25866	1.00047	0.697888	-3.07063	-1.01416	0.54686	0.223791	-0.196625	-1.41846	Normal
0.66783	65.6814	0.3105	0.103959	0	0.598395	0.245452	-0.161213	-0.16154	0.0934148	0.0329114	-0.168491	-0.15534	0.0131511	0.50189	30.2366	135.461	-12.2302	8.0013	0.171968	100.702	8.84527	-1.37663	-1.84928	-8.20194	1.52649	-3.34088	-3.74296	-0.262486	2.14817	0.414832	0.230358	0.709118	Normal
0.669137	97.4026	0.2305	0.000615346	84.817	0.153404	0.483449	-0.00665513	-0.00631486	0.065198	0.0235918	-0.0116597	0.000362422	0.0120221	0.375522	45.5354	17.8957	-8.47407	7.87402	0.178156	97.8198	9.34299	-2.84657	-5.23457	-16.6139	-5.07132	-6.10198	-1.6391	1.06317	-1.17266	0.720183	-3.41555	-0.814156	Normal
0.669531	69.6056	0.3335	0.000472236	78.0156	0.130289	0.54286	-0.000360767	-9.97523e-05	0.0700658	0.0256291	-0.0054822	0.00415368	0.00963589	-0.362353	39.3862	7.25791	4.85933	19.6212	13.2425	106.694	-3.50474	-7.24222	-7.87636	-7.70865	-7.66756	-5.99613	-3.76514	-2.87847	-0.684133	0.135416	0.428176	-0.843773	Normal
0.669742	43.494	0.6905	0.00194983	0	0.0758989	0.485615	-0.0220785	-0.0218432	0.0548438	0.0235333	-0.0294738	-0.0128437	0.0166301	-2.0059	30.6722	32.6356	2.46797	7.30134	0.600292	99.548	6.65446	-3.44146	-4.93697	-10.4724	-0.741815	-3.60672	-8.27597	-4.90812	-1.95799	-1.05916	-0.741128	-0.505939	Normal
0.670128	79.8935	0.2825	0.0012962	0	0.0180121	0.471473	-0.0180014	-0.0177728	0.0944366	0.0319307	-0.0223582	-0.0129579	0.00940025	1.21768	32.9252	28.6891	-50.6324	13.8063	0.0503267	99.8132	9.6725	-1.11833	-2.5097	-17.0107	0.293727	-10.4261	1.59037	-2.50349	3.37155	0.816767	-0.462863	0.469773	Normal
0.671055	81.3008	0.3695	0.00031651	15.4031	0.329626	0.464366	0.00345312	0.00306736	0.0383687	0.0177965	-0.0041891	0.0114238	0.0156129	1.28578	35.7625	15.7458	1.72852	0.904538	0.0137138	93.948	9.09462	-1.02833	0.697075	-7.11832	2.68463	-1.1051	-4.09433	-0.424096	-0.156796	-2.02701	-5.24813	-1.19586	Normal
0.672604	72.9927	0.287	0.00438667	40.4081	0.465067	0.405865	0.00544172	0.00555106	0.111671	0.0378772	-0.00216391	0.0129522	0.0151161	1.06076	28.7432	-148.966	4.73596	2.35467	0.0146339	96.4628	11.7514	1.96498	3.12508	-9.10483	6.18198	-1.22594	-2.84075	-2.46576	-7.49899	-3.76052	-6.35738	-3.75675	Normal
0.673363	72.2022	0.305	0.00172009	39.808	0.311984	0.458528	-0.00382313	-0.00470065	0.102698	0.0401604	-0.0202685	0.0116487	0.0319172	-0.535159	30.1636	-95.5504	-6.30528	4.30856	1.02959	100.618	8.72573	-2.20177	5.0791	-8.71042	-0.0584635	-2.39424	-1.37956	-4.51777	-0.878951	-0.115837	-2.43729	-4.47551	Normal
0.674142	62.7287	0.339	0.00135047	41.8084	0.255669	0.447417	0.0029448	0.00287299	0.101107	0.0319656	-0.00247309	0.00788185	0.0103549	0.0531587	31.4629	-84.3876	3.83687	3.55392	0.158114	97.6708	10.6237	2.61219	2.43423	-7.58402	-0.533837	-5.44704	-2.86048	-5.83846	-2.67636	-5.88093	-1.97171	-2.36218	Normal
0.674514	58.0833	0.3495	0.00387625	34.4069	0.526025	0.395523	0.00245325	0.002438	0.121985	0.0387554	-0.00248789	0.00638103	0.00886893	1.07146	25.8371	-200.947	5.69419	1.00996	0.0500128	95.2828	12.3404	2.42349	6.39618	-6.86423	8.44749	-2.55133	-2.09572	-5.66713	2.75307	-4.42563	-1.25282	-3.62048	Normal
0.674795	65.6455	0.3305	0.00134727	52.6105	0.241971	0.46013	-0.00917095	-0.00977066	0.0940292	0.0327238	-0.0146595	-0.00431064	0.0103489	-0.341607	27.3451	-46.2751	-5.12486	5.8295	0.0903501	99.2287	9.9884	-0.970004	1.57252	-8.0682	-0.576124	-5.6286	-3.74341	-4.51456	-5.34758	-2.19843	-3.16912	-1.11542	Normal
0.675663	76.5795	0.2875	0.00265289	35.6071	0.439398	0.409053	0.000848958	0.000665018	0.0932681	0.0309587	-0.0050527	0.00605362	0.0111063	1.1146	30.6155	-82.3021	5.67556	1.3751	0.00351401	94.7026	12.5119	0.137237	6.13311	-9.24805	10.1856	-0.900869	-5.51989	-3.46439	0.500823	-4.27091	-3.22064	-1.72185	Normal
0.676429	100	0.2515	0.000395714	44.6089	0.184164	0.493168	0.00265128	0.00294231	0.0684339	0.0280709	-0.00693697	0.0127946	0.0197315	-1.07879	29.5868	10.4823	-2.29762	5.49753	0.308327	99.768	8.32455	-2.91355	-0.429621	-9.40362	0.653062	-4.27252	-1.74066	-1.00569	-2.24421	-2.40875	-3.03255	-1.4659	Normal
0.67737	116.732	0.2525	0.014483	0	0.2887	0.359227	-0.0601727	-0.0606476	0.0668931	0.0225857	-0.0664076	-0.0520127	0.0143949	-2.28518	57.6961	81.5003	0.871099	1.04923	0.0265571	96.5356	9.616	-0.603839	1.47654	-9.64659	0.346098	-5.60999	-7.63308	-6.54284	-4.78389	-1.91719	1.5341	-4.03244	Normal
0.685216	114.613	0.2595	0.014474	0	0.256116	0.373738	-0.060154	-0.0601947	0.0726038	0.0251003	-0.0662085	-0.0523773	0.0138311	-2.20371	47.6414	67.494	6.16791	1.59257	0.0329882	96.8014	10.1295	-0.216158	1.67512	-8.97229	2.5274	-3.70331	-7.0125	-4.50964	-3.2112	-3.64354	-2.03896	-3.79181	Normal
0.685279	95.6175	0.283	0.000739894	41.6083	0.270317	0.463449	0.00693082	0.0068313	0.0772406	0.0367161	-0.0103487	0.0245782	0.0349269	-0.399996	37.4132	15.7948	-13.8641	4.20805	0.156855	99.1988	8.63235	-3.02981	0.147796	-6.16446	0.607187	-1.09613	-4.5724	-3.06463	-1.27283	-3.89755	-3.02793	-3.15011	Normal
0.686872	55.9701	0.329	0.000893556	30.006	0.25251	0.472532	-0.00737298	-0.00701402	0.0790545	0.025996	-0.0102424	-0.00476013	0.00548228	-2.50968	37.0359	16.1816	-15.5224	4.70225	0.0522979	98.1415	10.5315	0.820204	-1.13309	-13.0556	2.99622	-5.59347	-0.108479	0.182949	-3.20856	2.38649	0.561	-0.863186	Normal
0.687457	63.9659	0.3235	0.0023827	28.8058	0.318761	0.4593	0.00670254	0.00629907	0.0980155	0.0340298	0.00111578	0.0120545	0.0109387	0.00329763	26.8181	-22.7609	-29.341	2.61372	0.352583	100.013	10.2803	-0.526609	-4.55383	-10.1063	3.54047	1.19958	-4.05059	3.7391	-2.98801	2.54115	1.81739	-1.0925	Normal
0.688141	106.762	0.204	0.000644679	37.8076	0.185276	0.479616	0.000360462	0.000850277	0.0704639	0.027922	-0.00852339	0.00958977	0.0181132	-0.778732	26.7578	12.249	-1.44979	5.69339	0.181982	98.775	8.7182	-0.141974	-2.44342	-12.4242	-0.338163	-5.12607	-1.59573	-1.15245	1.5989	-0.710518	-2.93538	-1.77014	Normal
0.689082	55.7103	0.329	0.000735576	27.2054	0.220863	0.478897	-0.00751278	-0.00719849	0.0730563	0.023287	-0.0104093	-0.00492818	0.00548108	-2.6425	39.0083	17.499	-6.31351	5.0843	0.0393602	97.8968	10.4251	0.67308	-0.642768	-12.9278	2.71557	-6.44745	0.0549224	-0.998673	-2.59078	1.55857	2.04086	-2.16886	Normal
0.691406	81.1908	0.294	0.000135207	135.427	0.0465883	0.617969	-0.000100572	-0.000124368	0.0533645	0.0190083	-0.00152608	0.00132557	0.00285165	-0.453255	34.4858	1.21053	5.7607	18.4471	28.7532	105.739	-11.938	-10.7199	-9.56466	-8.64219	-5.9826	-3.16846	-4.72179	-2.34346	-2.32217	-1.73145	-0.0638202	0.5132	Normal
0.692955	62.7943	0.387	0.000298415	81.4163	0.0814186	0.579099	-1.13258e-05	1.19155e-05	0.0664807	0.0247233	-0.00442064	0.00448576	0.0089064	0.448232	44.9727	12.6201	5.70409	25.4208	19.7373	107.415	-4.96831	-5.93941	-5.39975	-5.80476	-6.31648	-5.10945	-5.8524	-5.40556	-1.80985	-3.19022	-1.60692	-1.54218	Normal
0.696254	63.1912	0.341	0.00229289	37.6075	0.383003	0.413907	0.00162472	0.00233376	0.101083	0.0346952	-0.00802912	0.0114141	0.0194432	1.56466	35.0905	-136.302	5.74344	1.13106	0.0429292	95.3257	11.6569	1.72421	5.30771	-4.45831	5.72386	-0.345689	-6.49082	-4.22622	-3.49292	-3.15587	0.590142	-3.69735	Normal
0.696306	113.852	0.2525	0.00182219	0	0.0318498	0.497103	-0.0213436	-0.0228239	0.0842157	0.0441048	-0.0452814	0.00269007	0.0479715	0.622869	36.3931	22.3219	-14.8	8.68815	3.55123	104.243	3.40229	-3.55712	-1.86851	-5.2867	-1.54652	-2.48509	-3.90778	-0.823232	-3.62157	-1.05374	-3.02775	-1.90129	Normal
0.696954	79.6813	0.2935	0.0011811	27.2054	0.214476	0.46791	-0.00636077	-0.00603709	0.0752348	0.0242017	-0.00915627	-0.00248451	0.00667176	2.33789	47.3391	10.9371	-0.806867	6.86836	0.328131	98.0659	9.78124	1.24625	-3.8199	-6.41959	-4.5608	-3.38223	-2.39121	-1.63648	1.83299	2.17132	2.95884	1.11399	Normal
0.698143	82.5309	0.279	0.00129455	0	0.0174266	0.471018	-0.01799	-0.0173734	0.0960779	0.0336522	-0.0233667	-0.0118726	0.0114941	1.05934	31.6833	32.2486	-57.1755	13.722	0.0424313	99.6221	9.99867	-0.890991	-2.23175	-17.5507	0.730347	-11.141	1.24769	-3.10126	3.72523	0.404795	-1.19277	0.939169	Normal
0.700577	57.5816	0.332	0.00065501	55.211	0.212165	0.467634	-0.0107622	-0.0106511	0.0719146	0.0223547	-0.0151276	-0.00649824	0.00862937	-1.65503	46.8306	2.4953	-2.28548	3.64195	0.0472192	97.7012	9.97119	-1.09009	1.15486	-9.99912	-3.61054	-9.55872	-1.08024	-3.98495	-4.34957	-2.81855	-1.95661	0.42291	Normal
0.701081	58.0271	0.329	0.000696913	56.0112	0.213325	0.470746	-0.0104597	-0.0098919	0.0706979	0.0217269	-0.0147888	-0.00630211	0.00848672	-1.56777	50.8567	5.74936	-10.5412	3.18573	0.173236	97.7163	9.90907	-0.603045	-0.125357	-11.137	-1.85169	-10.303	-1.54904	-4.01755	-4.05859	-3.56913	-1.9553	-0.59683	Normal
0.701554	59.2008	0.348	0.00430372	36.8074	0.537081	0.393201	0.0020885	0.00207	0.124499	0.0385468	-0.00217498	0.00577509	0.00795007	0.799098	26.3798	-221.536	5.27963	0.676121	0.01401	93.977	13.3081	3.107	7.65472	-6.65921	8.86377	-1.89181	-4.61467	-4.92693	3.37699	-5.37939	-2.73381	-2.57192	Normal
0.701967	73.0816	0.283	0.0026648	41.0082	0.451258	0.419952	0.00553203	0.00569294	0.114827	0.0386001	-0.0019286	0.012909	0.0148376	0.865318	27.8098	-161.962	5.77625	1.26604	0.0115308	96.1232	12.1032	2.71644	4.16231	-7.65668	4.86613	-2.35956	-2.84491	-3.31287	-3.55167	-3.26705	-3.98475	-3.97279	Normal
0.702477	63.593	0.304	0.00102024	59.812	0.175291	0.463226	-0.0048206	-0.00486483	0.0865309	0.0284136	-0.00909678	-0.000706599	0.00839018	-0.383413	30.9794	9.56744	-16.7007	9.98791	0.143544	96.1503	12.0997	2.63583	-3.93942	-13.9007	-6.23101	-10.5979	-1.32064	-3.35485	-2.2565	0.269108	-0.559002	0.631676	Normal
0.702671	62.8931	0.3025	0.00132717	59.812	0.188006	0.456413	-0.00487081	-0.00483652	0.0896948	0.0308961	-0.00938156	0.000200708	0.00958227	-0.199935	27.6328	16.5889	-24.4891	10.4001	0.131194	96.1111	12.3842	2.07195	-3.7513	-14.0094	-6.02725	-11.7003	-0.712824	-5.16323	-2.41317	-0.653776	1.16365	0.00998513	Normal
0.703387	62.8601	0.309	0.00121012	57.2114	0.25313	0.46726	-0.00944017	-0.00935726	0.0910901	0.0276419	-0.0120669	-0.00608133	0.00598556	-0.137754	39.7237	-6.12209	-17.7034	10.2755	0.0870799	98.0917	10.2169	3.62915	-4.54245	-14.1767	-1.29769	-9.8251	-1.5325	-4.65411	-5.50499	-3.17594	-1.90061	-1.83937	Normal
0.703679	96.0769	0.2695	0.000895052	14.6029	0.181964	0.468474	0.00686368	0.0071012	0.0787598	0.0371199	-0.0103694	0.0246967	0.0350661	-0.584813	40.731	14.143	-15.1872	4.25536	0.188021	99.4746	8.31133	-2.45519	-0.229024	-6.24001	0.630501	-0.869415	-4.1581	-2.88929	-1.60701	-3.76868	-3.46576	-3.20887	Normal
0.705176	120	0.2305	0.00570988	0	0.120335	0.407579	-0.0377819	-0.0377644	0.0723455	0.0263916	-0.0444806	-0.029843	0.0146375	-2.84096	45.1048	34.5073	2.56654	1.31186	0.0457148	96.1221	10.1737	0.681244	1.99757	-9.08259	-0.677972	-7.14617	-5.32792	-6.14936	-2.81946	-2.39882	0.548376	-2.66029	Normal
0.70532	63.8638	0.3335	0.00177624	49.2098	0.197585	0.454505	-0.00909387	-0.00874295	0.104207	0.0357536	-0.0154344	-0.00360807	0.0118263	-0.805266	29.5194	-48.2413	-15.5385	2.91954	0.138374	99.0433	10.6654	0.503291	1.2479	-12.8696	4.26744	-5.12018	-6.39707	-5.21445	-2.73779	-4.20282	-2.48117	-0.677431	Normal
0.707369	30	0.9905	0.00275985	55.211	0.265535	0.44111	0.00541268	0.00557035	0.109375	0.0360926	-0.000245036	0.0114142	0.0116592	0.0628235	28.6477	-14.6244	-44.4656	7.31779	0.189903	99.5475	10.1821	-2.20102	1.29348	-7.77648	-2.9508	-10.8261	-5.42629	-7.78836	-4.36497	-4.36673	0.53555	0.95751	Normal
0.708201	60.5144	0.31	0.00102347	60.8122	0.237452	0.472262	-0.0094337	-0.00929772	0.0893231	0.0274959	-0.0116458	-0.00630589	0.00533987	-0.177163	39.6368	-5.89511	-10.2833	10.6624	0.058536	98.1487	10.5574	2.18614	-2.67779	-13.8162	-1.52094	-9.16089	-1.73498	-5.17217	-5.36634	-2.40859	-1.13025	-1.28624	Normal
0.708756	72.42	0.298	0.00398835	39.2078	0.437223	0.413017	0.0055924	0.00585756	0.114494	0.0389974	-0.00187246	0.0126306	0.0145031	0.918369	26.5656	-158.449	4.94717	1.9552	0.0164667	96.4726	11.8172	1.87906	3.82269	-7.77777	5.47087	-1.21711	-2.60162	-2.39366	-6.51341	-3.67292	-6.09382	-3.504	Normal
0.709306	80.1068	0.271	0.000759194	12.2024	0.228036	0.47829	-0.0102492	-0.00950904	0.0654613	0.0287676	-0.0203401	0.000387251	0.0207273	1.2838	37.3465	25.2057	4.54562	4.38344	0.860562	98.6156	7.57621	-3.18239	5.82664	-9.26111	-7.68021	-6.03268	2.00144	-1.73224	2.10359	3.03186	-1.75951	2.23332	Normal
0.709363	30	0.4335	0.000870942	14.6029	0.163232	0.483816	-0.00183688	0.000134648	0.0815271	0.0320877	-0.0092637	0.00864838	0.0179121	-1.58939	44.6402	-32.5966	8.71427	9.12812	1.55453	102.578	2.28679	1.7236	-2.11893	-2.05432	-0.443271	-0.855916	-0.81101	-1.62515	-4.59466	-3.68905	1.55235	-2.27103	Normal
0.710824	100.083	0.2295	0.000412927	71.6143	0.157	0.485752	-0.00668429	-0.00672085	0.0578375	0.0191402	-0.00966719	-0.00379665	0.00587054	0.772359	45.1506	15.515	-2.71669	7.13438	0.174211	97.2631	9.7271	-0.976939	-4.45716	-12.7102	-1.92204	-4.29911	-3.80231	-1.31022	-1.81171	1.02975	1.7945	1.10673	Normal
0.712367	59.2885	0.34	0.00125985	0	0.0140122	0.484751	0.0177472	0.0174741	0.109814	0.0432742	0.00248147	0.034969	0.0324876	0.852364	34.7108	-68.6645	-13.3984	6.01092	0.0230088	99.272	11.3869	1.24948	1.07296	-14.2391	4.63376	-6.32453	-3.90365	-4.18779	2.19682	-1.69237	-2.1301	-1.33594	Normal
0.712882	67.8733	0.2965	0.00679138	34.2068	0.6123	0.386986	0.000370731	0.000704296	0.117865	0.0396347	-0.00681457	0.00774141	0.014556	-0.265083	26.1333	-174.459	6.67258	3.92744	0.0542606	97.8931	10.5984	0.775619	1.31353	-5.03539	4.33477	2.43478	-3.18434	1.92374	0.319583	-1.50692	-2.07932	-2.27892	Normal
0.716743	66.8524	0.4475	0.00532068	0	0.126505	0.432892	-0.0364715	-0.0362608	0.0680782	0.0259101	-0.0444454	-0.0277577	0.0166876	-2.68421	52.297	48.0687	-8.44778	0.430667	0.0261349	96.542	10.0891	0.692522	0.643129	-11.7966	2.1106	-5.75405	-8.81923	-6.73402	-3.06571	-0.328549	5.84092	-3.55856	Normal
0.71693	56.4706	0.3295	0.00324183	33.2066	0.43406	0.41177	-0.0165182	-0.0165981	0.101527	0.0337025	-0.0196364	-0.01275	0.00688645	-0.871265	25.6078	-56.7069	8.83799	4.3033	0.343722	97.6802	11.63	-3.41316	3.98861	-0.285538	1.96359	-2.56118	-2.64559	1.34477	-0.28998	1.25371	-0.759389	-3.21019	Normal
0.717036	107.239	0.213	0.000525511	34.0068	0.174912	0.47481	0.000512295	0.000947312	0.0666912	0.0273845	-0.00892872	0.00978731	0.018716	-0.075865	25.4776	13.865	3.8396	4.34097	0.0704303	97.9637	9.18424	-0.442313	-0.926937	-12.7222	0.221735	-5.29159	0.323046	-0.10739	0.851491	0.152376	-4.26057	-2.07357	Normal
0.718073	72.2456	0.2875	0.0047714	41.2082	0.494081	0.393771	0.000367976	0.000182839	0.107546	0.0367059	-0.00605143	0.00637376	0.0124252	-0.121506	23.8124	-130.778	3.1524	1.53587	0.00385682	95.4074	11.9236	0.408986	6.26184	-5.38656	6.25973	-0.665932	-6.55168	-3.10079	1.49889	-2.86319	-1.1433	-3.21179	Normal
0.720177	114.286	0.234	0.00114185	13.4027	0.164811	0.465798	-0.00203349	-0.00308583	0.0818313	0.0325051	-0.0116783	0.00696265	0.0186409	2.69571	49.465	13.2824	-16.7999	8.25909	0.186429	96.2964	12.7434	1.12552	-2.76523	-11.0445	-2.49526	-4.59737	-2.18182	-0.0176679	-1.16031	-0.824565	-2.95449	-0.0819628	Normal
0.720807	73.5294	0.3095	0.00145628	40.4081	0.311994	0.451904	-0.00349749	-0.00349815	0.0926332	0.0362671	-0.0163939	0.00835937	0.0247532	0.0468526	27.2634	-57.7206	2.82698	3.47475	0.846002	99.8585	8.57182	-2.26095	5.09612	-5.9852	-1.61135	-4.01358	-1.38993	-4.30456	-1.50759	-2.55675	-2.18579	-3.79562	Normal
0.722462	66.1886	0.2965	0.00642393	0	0.295674	0.392172	-0.0400747	-0.0399982	0.0439054	0.0172095	-0.0453638	-0.0350971	0.0102667	0.714166	32.3385	63.611	7.45761	3.60108	3.77158e-05	97.0005	8.15092	-7.0638	-0.183924	-15.8479	-1.78036	-10.4734	1.17046	-2.6619	0.461966	0.854259	-1.27507	1.31448	Normal
0.722579	65.1466	0.3025	0.00184299	44.6089	0.315838	0.424356	0.00154293	0.00150961	0.0846381	0.0318532	-0.00613204	0.0101249	0.016257	0.6963	26.2159	-37.6252	6.71034	1.94013	0.0209335	95.652	11.1616	0.28619	3.73957	-8.15686	1.77847	-6.45365	-7.87904	-7.31822	-3.83475	-6.25826	-3.29185	-4.67024	Normal
0.723494	57.2246	0.3265	0.00225981	33.4067	0.371902	0.422635	-0.0156046	-0.0158075	0.102616	0.034193	-0.0186036	-0.0118028	0.00680079	0.336659	23.1803	-63.4317	5.51092	2.63838	0.199494	96.6473	12.0267	0.951235	1.89915	-2.58673	2.91043	-2.49844	-2.39438	0.227765	-3.10499	2.79964	0.120033	-1.93016	Normal
0.726074	63.2578	0.336	0.00362193	0	0.0456789	0.433028	0.0300912	0.0303199	0.0977776	0.0364713	0.0204925	0.0403238	0.0198313	1.23899	29.5358	-78.7609	1.12712	2.23797	0.00521105	98.4415	10.6076	-2.41045	4.0658	-9.21777	6.4757	-0.835965	-0.87276	0.495787	0.222622	-0.562778	-2.66053	0.148228	Normal
0.726539	65.2884	0.46	0.00103296	81.4163	0.143317	0.484788	0.000418762	0.000791116	0.105509	0.0390856	-0.00933873	0.0121392	0.0214779	-0.139979	29.6779	3.94	-53.8054	14.1393	0.968509	100.572	9.85303	-0.161834	-5.00863	-11.2062	-4.7732	-3.01883	-5.30364	-4.08279	-1.93204	-4.51034	-2.77824	0.99398	Normal
0.726629	76.0456	0.277	0.00146896	0	0.0259752	0.467345	-0.0191635	-0.0191312	0.083264	0.0279224	-0.0228787	-0.0147435	0.00813514	0.457441	35.1146	34.3773	-31.9143	10.0184	0.0691282	99.0216	9.33596	-0.348421	-3.24641	-15.7668	-1.17195	-9.73143	0.582612	-2.08094	1.83502	1.61619	-1.84996	2.24599	Normal
0.727315	86.4553	0.284	0.00194424	88.4177	0.247117	0.446077	-0.0102658	-0.00988791	0.0935197	0.030329	-0.0130287	-0.00660619	0.00642253	-0.323843	28.9843	19.6063	-56.5323	17.9934	0.380346	98.6475	9.68062	-0.992074	-7.74665	-16.9244	-4.73705	-9.08187	0.120048	-0.323363	1.74314	2.88848	-1.73388	0.397042	Normal
0.727551	91.2548	0.269	0.00129281	88.8178	0.310647	0.457109	-0.0032191	-0.00332594	0.0779128	0.0297841	-0.00992572	0.00362329	0.013549	1.36131	28.7755	22.7537	-10.5313	12.4396	0.149657	95.8406	10.9129	4.19942	-7.11486	-14.2768	-7.87324	-7.78516	-0.407521	-0.354382	-0.0106297	1.20034	0.551663	-0.694276	Normal
0.72763	66.8896	0.291	0.00226862	42.4085	0.427979	0.426123	0.00554496	0.00544485	0.0984589	0.0342545	-0.00192465	0.0126479	0.0145725	1.35953	30.3042	-72.2235	3.23982	1.35898	0.00989331	95.5855	11.9623	1.72303	4.38389	-7.48388	6.06078	-2.09547	-5.41853	-3.84889	-3.39451	-4.97563	-4.73767	-3.61382	Normal
0.730112	71.5137	0.322	0.00133988	57.2114	0.227014	0.454643	0.00300781	0.00272119	0.0879908	0.0307824	-0.00388784	0.0103706	0.0142584	1.07015	28.281	8.45766	-27.9826	6.66793	0.155733	98.7021	10.0781	-1.17463	-3.27551	-15.0881	0.68264	-8.01585	-6.68627	-7.18518	-6.05216	-4.96404	-0.124861	-2.17405	Normal
0.731573	102.828	0.2445	0.0193598	0	0.340648	0.401465	-0.0695698	-0.0699519	0.0689528	0.0359708	-0.088044	-0.0512944	0.0367496	0.695572	24.6716	121.505	-5.90409	9.01896	6.03618	104.729	1.68923	-7.48168	-4.38001	-6.43446	-1.12199	-3.53485	-3.27519	0.0151929	-1.37245	-2.79039	-0.217772	-0.845954	Normal
0.734353	102.041	0.2615	0.0193587	0	0.37632	0.385119	-0.0695678	-0.0692551	0.0636947	0.0317545	-0.0856219	-0.0532641	0.0323579	-0.52937	40.8263	119.597	-10.0658	6.94634	3.76848	103.704	2.52918	-5.98045	-4.68153	-7.39154	-0.750264	-3.35402	-2.37919	-1.89814	0.0324191	-4.14598	-0.41159	-0.673116	Normal
0.734675	70.1754	0.3235	0.00282171	63.2126	0.265615	0.440406	0.00307409	0.00290956	0.0903267	0.0309645	-0.00376757	0.0109517	0.0147192	0.957083	28.5272	1.92179	-27.8584	7.04998	0.159869	98.9466	9.69277	-1.6502	-3.38163	-14.2255	-0.182563	-7.27431	-7.69521	-6.99936	-6.21246	-4.81806	-0.081465	-2.17329	Normal
0.73583	59.0842	0.311	0.00141843	57.6115	0.235888	0.468796	-0.00939593	-0.00934042	0.0930644	0.0284786	-0.0118066	-0.0064048	0.00540181	0.0307164	37.8792	-7.45462	-25.4997	9.60707	0.0771976	98.1436	10.0051	4.23703	-4.54247	-14.002	-2.60827	-9.28486	-0.934077	-4.83707	-5.10441	-2.70732	-1.14213	-2.01966	Normal
0.736184	96.3082	0.244	0.000565942	61.4123	0.175351	0.48952	-0.00992187	-0.00988885	0.0709133	0.0236742	-0.0137102	-0.00541816	0.00829199	-0.410705	46.7875	15.8189	-23.8116	8.47113	0.22462	99.0296	9.26303	-1.44051	-3.77402	-12.169	-2.13747	-5.30465	-2.29309	-1.43535	-2.40711	-1.77937	-3.28952	0.935892	Normal
0.738593	90.2256	0.2685	0.000785504	11.4023	0.211139	0.471676	-0.00991625	-0.0101919	0.0539584	0.0262241	-0.0222371	0.00262527	0.0248624	1.15157	30.7283	31.004	6.01747	3.74422	0.016285	95.16	10.7906	-0.555353	-0.00458606	-14.4717	0.934514	-7.3496	0.850214	-2.56422	1.37012	-1.18102	-0.566585	0.245074	Normal
0.739218	73.1261	0.317	0.00800632	0	0.122931	0.43295	-0.044739	-0.0451175	0.084673	0.0383623	-0.0618298	-0.0280633	0.0337665	0.787325	39.7538	45.278	-7.72199	5.24343	0.520362	99.6447	8.43693	-1.75508	0.758468	-5.17397	-2.15995	-5.43847	-1.89279	-3.41866	-4.25067	-2.71433	-4.38287	-1.53717	Normal
0.744709	99.6678	0.24	0.000429527	14.803	0.145482	0.478169	-0.00240991	-0.0020698	0.0658889	0.0268728	-0.0110646	0.00470407	0.0157686	0.217636	33.6914	16.2975	12.1228	5.17251	0.131815	95.4133	12.0526	2.74182	-4.82867	-8.96116	-2.64453	-3.25671	-3.72743	-2.08066	-3.15947	-2.33599	-1.26394	-0.369655	Normal
0.745166	104.621	0.262	0.0012966	0	0.0262989	0.496826	0.0180042	0.0172064	0.081908	0.03857	0.00215432	0.035122	0.0329677	-0.990332	28.141	38.6169	-30.9051	6.00852	0.601299	101.666	7.39108	-3.92498	-3.10986	-11.173	-0.223952	-6.4704	-1.87015	-2.66973	-3.47486	-2.50306	-2.25629	-1.38002	Normal
0.746908	60.9756	0.348	0.00445867	37.4075	0.524823	0.385651	0.00217983	0.00237367	0.12346	0.0397631	-0.00291784	0.00710841	0.0100263	0.872904	25.9449	-214.191	6.42928	0.567873	0.0075954	93.8264	12.5698	3.93395	6.34819	-4.37562	7.23431	0.000142832	-6.23293	-3.25473	-0.00837264	-3.67684	-0.480062	-2.4999	Normal
0.748295	63.4921	0.3035	0.00144365	59.812	0.177177	0.456318	-0.00497213	-0.00485778	0.0898848	0.0303112	-0.00925252	-0.000438136	0.00881438	-0.269442	27.5564	10.5468	-12.0926	10.1111	0.136596	96.176	12.229	2.17108	-4.05722	-13.4317	-6.82461	-11.2782	-1.54521	-4.70616	-2.20507	-0.32771	1.40364	-0.298976	Normal
0.749631	91.1854	0.284	0.00254078	47.6095	0.517376	0.409866	0.00243916	0.00209887	0.103413	0.0365343	-0.00335815	0.00812961	0.0114878	0.0360086	24.9592	-65.1281	-3.35793	1.68543	0.0135102	97.2574	10.9132	-0.739769	3.67198	-9.63397	1.73363	-6.75874	-5.87147	-6.94904	-3.71266	-6.22158	-5.33844	-4.46615	Normal
0.749795	72.0721	0.3165	0.0117848	0	0.155442	0.450645	-0.0542789	-0.0559283	0.090138	0.0430419	-0.0741471	-0.0348196	0.0393275	-0.0146702	26.0232	97.5069	-38.6168	8.48958	0.373097	101.664	7.81567	-3.1053	-3.50547	-11.2174	-2.19165	-4.01927	-4.40034	-3.96776	-0.0952782	0.603046	2.06596	-0.784866	Normal
0.752299	98.5222	0.263	0.00207199	0	0.0500325	0.501019	-0.0227596	-0.0233697	0.071113	0.034957	-0.039463	-0.00636082	0.0331021	0.135118	37.6608	46.5613	-39.4322	8.42687	3.41077	103.677	3.1128	-6.28137	-4.28497	-8.63608	-3.10557	-4.05411	-1.80884	-0.738725	-1.7767	-0.530032	-1.18727	-0.412124	Normal
0.7527	58.9971	0.3405	0.00270546	50.4101	0.238601	0.428289	0.00280219	0.00283223	0.10041	0.0339866	-0.00281661	0.00904041	0.011857	0.525214	28.8937	-65.3544	-2.17314	3.72578	0.0890752	97.5468	10.6694	2.15633	1.76829	-7.08898	0.6532	-4.93294	-5.27889	-3.86717	-3.942	-3.20397	-3.21145	-2.56775	Normal
0.752766	61.8876	0.3185	0.216793	0	0.732354	0.173302	-0.232805	-0.233602	0.0995368	0.0375614	-0.242235	-0.224962	0.0172727	1.90502	33.3133	-66.0821	-21.8111	7.90416	0.362384	100.959	8.88533	-0.78526	-3.07516	-5.93138	0.984296	-3.2657	-6.67078	-0.763565	0.838591	-0.643872	-0.827309	0.0810324	Normal
0.753732	111.524	0.235	0.000677869	15.003	0.172503	0.475105	-0.00203463	-0.00266358	0.0678766	0.0276207	-0.0114644	0.0073565	0.0188209	3.62434	60.0577	21.1847	-3.21823	7.55268	0.156159	95.309	12.8446	0.235668	-3.00555	-11.7541	-3.75303	-6.5924	0.85094	-0.266448	0.673516	1.09059	-1.95859	-0.622225	Normal
0.754487	92.1659	0.2525	0.00319126	48.0096	0.515994	0.40939	0.00213602	0.00184052	0.102113	0.0365825	-0.00448192	0.00817382	0.0126557	-0.0385051	24.4983	-71.0088	4.65431	1.33808	0.00539013	96.8134	11.368	-0.477376	4.16694	-9.66989	3.16477	-6.04692	-5.8384	-6.76429	-4.05711	-6.13601	-4.63962	-4.361	Normal
0.76122	84.0336	0.2985	0.00406126	48.2096	0.419268	0.420462	0.00148294	0.00120057	0.104063	0.0391021	-0.00729768	0.0112417	0.0185394	0.169014	24.6306	-77.805	6.61084	2.8136	0.0213556	96.9384	11.0752	1.11091	2.12717	-9.91273	1.05892	-7.10648	-7.8241	-7.20699	-4.56703	-5.90391	-3.95677	-4.99789	Normal
0.762156	66.6297	0.3265	0.0411557	0	0.459028	0.299919	-0.101434	-0.100966	0.0779433	0.0339968	-0.116636	-0.0870512	0.0295848	0.369296	32.7401	121.703	3.54246	0.974301	0.0130793	96.1342	10.7088	2.45341	1.49278	-7.51486	0.671661	-4.17985	-5.27938	-4.56547	-4.47416	-1.58588	-0.414297	-2.41863	Normal
0.762694	56.4706	0.3285	0.00223415	22.6045	0.382475	0.430626	-0.0125354	-0.0124993	0.0846051	0.0313267	-0.0187396	-0.00686071	0.0118789	0.527077	26.5607	-9.84951	7.61536	2.85342	0.000628938	94.7198	12.7119	-0.323883	6.95901	-9.66662	4.0474	-8.5677	5.2789	-3.02439	6.57873	-0.272886	1.48147	-0.194529	Normal
0.762979	85.6531	0.2815	0.00137325	87.2174	0.23008	0.451864	-0.0099635	-0.00968283	0.0888047	0.0299839	-0.0131251	-0.00562732	0.00749777	-0.302329	29.1337	20.3536	-55.9423	17.9389	0.243142	98.0696	9.68702	-0.368952	-7.89966	-17.5573	-4.81818	-11.0727	1.22496	-1.77145	1.44765	3.60661	-2.37669	1.73605	Normal
0.763365	75.9975	0.278	0.00146986	0	0.0228964	0.470926	-0.0191694	-0.0190064	0.0888446	0.0296942	-0.0229131	-0.0145101	0.00840301	0.333041	32.5838	33.992	-43.8734	12.2358	0.0678698	99.2329	9.64646	-0.227865	-3.3207	-16.8808	-0.422141	-9.99268	0.503343	-2.19863	1.88707	1.61859	-2.46692	2.82865	Normal
0.764399	96.5406	0.2665	0.000461571	42.2084	0.239217	0.485561	0.00178148	0.00189987	0.0619236	0.0260602	-0.00813911	0.0122698	0.0204089	-1.78039	32.6068	16.0989	2.21622	4.08573	0.253647	99.0646	8.30851	-3.5438	0.0443979	-7.85062	0.389719	-5.40593	-1.17071	-1.10185	-2.54441	-1.9218	-1.81639	-3.31946	Normal
0.765589	104.712	0.2175	0.00116285	42.0084	0.185588	0.478246	-0.000222214	0.00127651	0.0799273	0.0331077	-0.0125266	0.0148697	0.0273963	-2.43249	41.7146	3.28464	-12.8608	5.05972	0.227265	99.0803	9.71965	-1.41587	-1.28134	-9.09829	-1.97711	-5.48045	-4.67491	-2.22146	0.179149	-2.01702	-0.621164	-3.32983	Normal
0.766108	56.0748	0.326	0.0046113	30.006	0.404364	0.413982	-0.0164151	-0.0165137	0.109085	0.0370914	-0.0195815	-0.0122079	0.00737362	-0.0361868	21.9816	-83.2064	9.1793	3.67789	0.314347	97.5254	11.8901	-0.471611	1.85871	-2.28449	3.03362	-3.24429	-1.55951	0.480093	-2.33602	3.35078	-2.30655	-2.25632	Normal
0.766524	98.6031	0.259	0.00207129	0	0.045159	0.498075	-0.0227557	-0.0225987	0.0753345	0.0354975	-0.0396564	-0.00735368	0.0323028	0.0990095	35.1325	45.9077	-43.8723	5.95411	2.10951	103.328	4.1672	-5.28478	-3.28562	-8.99574	-3.56334	-5.34134	-0.782342	0.0481768	-1.83853	-1.5487	-0.423091	-1.53961	Normal
0.767369	30.2877	0.984	0.00360636	33.6067	0.593609	0.397384	-0.000116953	9.28482e-05	0.111078	0.0371272	-0.00590712	0.0068238	0.0127309	-0.52322	25.6946	-134.164	6.09282	2.45766	0.014649	96.7137	11.5593	0.219105	3.64989	-8.67633	8.56413	1.6991	-2.56134	0.877308	1.93676	-1.00642	-2.44302	-1.98046	Normal
0.769143	99.9167	0.2395	0.000507611	16.6033	0.166665	0.479382	-0.00239703	-0.00297524	0.0704031	0.0280572	-0.0111909	0.00545683	0.0166477	0.290373	37.9679	12.8764	6.1011	7.5754	0.13634	94.8873	13.7956	1.90065	-3.64366	-12.1823	0.306679	-3.46677	-3.09058	-1.47249	-3.39181	-3.12494	-0.751407	-0.242009	Normal
0.769201	100.251	0.224	0.000466194	72.0144	0.152198	0.482293	-0.00669449	-0.00695987	0.0626712	0.0214052	-0.0103007	-0.00305009	0.00725059	0.209483	45.2968	16.4484	-12.5141	7.89925	0.211795	98.0576	9.3593	-2.03525	-5.16911	-13.1158	-3.04666	-5.78663	-2.16295	-1.73864	0.0446187	0.013292	-2.91262	2.47713	Normal
0.769244	79.5229	0.378	0.000228164	98.2196	0.126124	0.561806	-0.000117192	8.93468e-06	0.0558242	0.0217857	-0.00207579	0.0020133	0.00408908	0.725459	29.887	13.5133	16.0801	25.5594	11.0393	105.907	-3.40167	-6.93713	-4.39579	-4.82768	-2.97999	-2.89289	-1.60765	-1.45979	0.736947	-0.395811	-1.40476	-4.0213	Normal
0.769608	54.3478	0.326	0.000924608	18.6037	0.329111	0.454941	-0.013529	-0.0125585	0.0748889	0.0293541	-0.0187945	-0.00714315	0.0116514	0.162233	26.7628	5.84771	9.90193	2.45514	0.0158545	95.4534	10.0431	3.97478	1.90182	-4.82138	-1.4663	-4.3386	-1.92711	-1.24468	0.840366	0.70204	1.25421	0.0200465	Normal
0.76987	57.8871	0.335	0.0582153	0	0.452769	0.294195	-0.120639	-0.121414	0.0940201	0.0341775	-0.129199	-0.113453	0.0157465	-1.09489	23.1337	90.0627	4.59516	1.60262	0.0630682	96.6407	10.2718	3.98717	2.10836	-5.90884	0.654244	-3.40094	-7.56289	-4.27851	-1.33188	-0.533455	-0.218489	-3.93085	Normal
0.773472	82.1355	0.366	0.000293897	116.423	0.0602961	0.581593	0.000203279	-5.12508e-05	0.0650729	0.0277186	-0.00486773	0.00348082	0.00834855	0.963059	30.3576	13.8124	20.3029	27.8581	18.2736	107.307	-5.15228	-6.34226	-6.09522	-5.68971	-5.52873	-3.58811	-2.36687	-2.42505	-2.07082	-1.10034	-1.06457	-1.26799	Normal
0.773878	64.6204	0.3485	0.00126181	43.6087	0.273748	0.439274	0.00212746	0.00240322	0.0850195	0.0331195	-0.0066964	0.0107957	0.0174921	0.0509682	23.4857	-26.2026	1.87225	2.38963	0.307307	98.3566	8.88855	-0.735097	4.04834	-3.03107	-3.32714	-3.65734	-3.60299	-1.87205	-6.29897	-0.571295	-1.95475	-2.67539	Normal
0.774154	63.5257	0.311	0.00747887	0	0.109332	0.421127	-0.0432402	-0.0423034	0.0879564	0.0344189	-0.0507418	-0.0358372	0.0149046	0.27447	31.6564	36.4795	-1.29118	1.29314	0.000606075	95.3834	11.7361	2.46165	3.66866	-8.71824	4.89086	-3.05932	-3.77856	-4.6886	-7.3263	-4.18453	-1.65639	-2.09974	Normal
0.775174	56.1798	0.344	0.00141576	0	0.0296748	0.446683	0.0188133	0.0187132	0.0778565	0.0299363	0.0113804	0.0259626	0.0145823	0.142634	30.4692	1.52857	1.13332	3.01366	0.1185	98.8597	8.31029	-1.998	0.359107	-6.22706	3.74289	-1.25886	-10.6601	-4.98558	-5.12293	-5.98669	-2.80908	-3.03366	Normal
0.776424	74.3955	0.2895	0.00579258	39.4079	0.483496	0.392043	0.000792964	0.000905474	0.111238	0.0380382	-0.00586995	0.0073817	0.0132517	0.552712	23.3972	-134.562	3.62565	1.36241	0.0100029	95.7188	11.7701	2.77652	3.84529	-7.12639	4.88974	-1.42832	-0.702584	-0.503748	-0.582026	-2.35363	-5.80928	-2.26932	Normal
0.777322	58.9102	0.3235	0.00335885	27.0054	0.431103	0.412827	-0.017067	-0.0171501	0.10864	0.0369591	-0.0203877	-0.0124585	0.00792924	-0.725314	22.3213	-88.1939	9.16793	4.09902	0.230071	97.3754	11.5863	-0.612811	2.90997	-2.70467	2.74662	-0.909237	-0.881704	-0.0390153	-0.447772	2.90909	-0.605273	-2.99224	Normal
0.784328	103.27	0.2275	0.0194401	0	0.347766	0.400992	-0.0697139	-0.0697311	0.0679847	0.0347486	-0.0868395	-0.0535942	0.0332453	0.319497	26.283	116.698	1.13457	7.98123	7.00139	104.989	1.37614	-7.73091	-2.89657	-4.93534	-0.664024	-2.62445	-3.85894	-1.16911	-2.4582	-1.88151	-0.883703	-2.1538	Normal
0.785195	66.2617	0.3365	0.00377732	0	0.0487162	0.460524	0.03073	0.0308071	0.0965945	0.0372399	0.020094	0.0397461	0.0196521	1.20026	25.5447	-28.7015	-1.71366	3.53968	0.1005	101.166	9.12665	-4.9427	0.680233	-9.46422	7.746	3.854	-8.08698	1.97813	0.333631	-1.31679	-1.46352	-0.419016	Normal
0.785311	87.2093	0.2675	0.00223444	43.6087	0.373784	0.437025	-0.00295223	-0.00294455	0.0844564	0.0280865	-0.00854187	0.00208203	0.0106239	1.86267	38.8422	-29.4634	7.64799	5.5743	0.109426	95.0447	13.0515	2.67633	-0.362288	-9.68348	-1.61333	-4.20428	-0.37584	-3.39649	-6.28947	-4.32215	-4.38639	-2.75894	Normal
0.788324	70.7547	0.3265	0.0027279	63.2126	0.263724	0.438781	0.00262222	0.00225966	0.0932175	0.0332126	-0.00519075	0.00992712	0.0151179	1.30659	26.9151	-9.81527	-9.59636	5.04531	0.133001	98.5512	9.96129	-0.114411	-2.73328	-13.5927	-1.99275	-5.42681	-6.27349	-5.15637	-8.97987	-4.35668	-2.21743	-2.90013	Normal
0.788716	56.5504	0.3165	0.173841	0	0.76347	0.149242	-0.208471	-0.207995	0.082132	0.0329886	-0.217162	-0.199096	0.0180661	-1.26631	24.8099	1.27775	0.431279	2.30234	0.00639799	98.0873	8.12713	3.32614	-0.621367	-6.35302	1.20867	-0.26827	-4.07328	-2.57915	-6.04634	-2.79285	-1.87403	-2.98001	Normal
0.793519	73.8007	0.3035	0.00186833	41.8084	0.323953	0.461695	-0.00458037	-0.00567359	0.0995598	0.0402673	-0.0187252	0.00912188	0.0278471	0.00583759	23.6564	-62.6179	-1.6565	7.34012	0.890459	100.833	8.61389	-2.47665	2.89245	-7.17559	-1.34683	-1.84272	0.38857	-4.5643	0.330772	-0.55374	-1.18474	-6.48669	Normal
0.797417	62.4675	0.335	0.00355017	0	0.0459515	0.440494	0.0297916	0.0299634	0.0966839	0.0366516	0.0189308	0.0404054	0.0214746	1.15203	28.6706	-49.644	0.473645	2.2878	0.0826599	98.9658	9.81128	-0.100263	0.0277815	-7.7611	5.41136	0.706229	-3.08951	0.390408	-1.40637	-1.59814	-0.358484	-2.70073	Normal
0.798525	70.1754	0.3055	0.00182468	40.6081	0.336053	0.453989	-0.00383497	-0.00549777	0.092556	0.0365072	-0.0167478	0.00924263	0.0259905	-0.6372	27.7075	-42.6504	-3.83333	4.58984	0.704393	99.8962	8.58797	-1.17496	3.45665	-9.81078	-0.844855	-1.86265	-1.80057	-4.57518	-1.02543	-0.137339	-2.92593	-4.7828	Normal
0.799486	68.1044	0.289	0.00642198	33.8068	0.580235	0.391452	-0.000577646	6.37375e-05	0.133259	0.0470149	-0.00871008	0.00724256	0.0159526	-0.139219	22.8422	-263.121	7.77267	2.58534	0.0117576	96.5158	12.6406	1.22419	4.65094	-9.4298	9.65051	-0.572502	-1.84473	0.073585	2.57994	-0.749498	-3.62414	-0.67183	Normal
0.799631	101.523	0.278	0.000689389	46.8094	0.191272	0.476916	0.0018651	0.00286041	0.0688582	0.0294542	-0.00874333	0.0134613	0.0222047	-1.74848	37.6835	14.9257	2.18999	4.1347	0.373941	99.4636	8.00082	-1.93056	-0.624123	-7.21161	0.495294	-3.59672	-1.95129	-1.07512	-2.25192	-2.01583	-2.31556	-2.60664	Normal
0.801536	63.2244	0.285	0.00556584	36.2072	0.546425	0.388939	-7.44834e-05	-0.000105053	0.12399	0.04121	-0.0068212	0.00641723	0.0132384	0.468891	25.6058	-218.05	6.89433	3.26612	0.0129655	96.9774	12.0933	-0.0927774	4.66301	-10.7872	10.5678	-0.45796	-0.380658	0.232395	2.73441	-1.14016	-2.65906	-1.33519	Normal
0.803012	37.4883	0.306	0.00167538	55.6111	0.237196	0.455186	-0.00333987	-0.00358955	0.105559	0.0418879	-0.0158637	0.00995768	0.0258214	-0.153131	25.6978	-98.7925	-2.6525	1.61805	0.00721772	98.6048	11.1865	-1.23282	4.07291	-10.1283	2.91811	-6.23996	-7.74865	-7.19005	-0.761678	-4.47442	-0.455765	-2.8892	Normal
0.80589	81.3008	0.368	0.000252972	94.0188	0.0957651	0.563522	2.80137e-05	-2.63941e-05	0.0568981	0.0232533	-0.00244852	0.00210841	0.00455692	0.405053	25.705	12.347	17.0729	24.4802	11.266	106.143	-3.92686	-6.44678	-4.62573	-6.05547	-3.35798	-3.66689	-2.69737	-1.58975	0.466469	-0.275056	-1.25414	-1.49358	Normal
0.808311	56.2852	0.329	0.000903233	33.8068	0.280757	0.466129	-0.00989187	-0.00981481	0.0752156	0.0261614	-0.0138656	-0.00574957	0.00811602	-1.56219	30.7497	13.233	7.1776	2.82204	0.0272708	97.2822	10.5097	1.38827	0.899336	-10.0399	0.764622	-5.66134	-0.0959709	-2.63017	-3.80999	1.4728	2.34727	-2.86495	Normal
0.810612	71.8993	0.312	0.00900094	0	0.129783	0.462796	-0.0474366	-0.0472044	0.0873581	0.0418056	-0.0643827	-0.0300217	0.034361	-0.405381	21.0665	77.5672	-26.3523	7.58505	0.597034	101.464	7.78512	-2.48482	-2.96211	-11.293	-1.45925	-3.70597	-3.28655	-2.98048	-1.96259	-0.392072	1.06458	-0.14647	Normal
0.811029	77.4194	0.27	0.000877791	47.2094	0.160247	0.476744	4.2782e-05	3.94524e-05	0.0831744	0.0342683	-0.0141862	0.0139275	0.0281137	2.44636	41.6779	18.4041	-23.824	5.48075	0.415544	98.3989	10.3715	-0.379976	-0.446286	-4.72221	-5.63707	-6.89555	-3.87815	0.743183	-1.62865	-2.61946	-2.65886	0.138246	Normal
0.811966	71.4286	0.3075	0.00150903	43.2086	0.254737	0.444102	0.0118208	0.0118058	0.0988808	0.0457813	-0.00852724	0.0327398	0.0412671	-0.905068	29.3331	-59.672	2.43293	0.864231	0.00015787	95.4618	12.4109	-1.30755	8.49469	-5.59292	6.4667	-3.52317	-11.1299	-8.6418	3.66247	-6.87038	1.12241	-1.74031	Normal
0.813134	60.4534	0.346	0.0301396	0	0.247198	0.370337	-0.0868039	-0.0866543	0.107149	0.0398271	-0.0927885	-0.0787576	0.0140309	-0.534854	22.8054	47.2405	3.51576	5.03776	0.307856	99.8683	10.041	-1.38008	0.268666	-4.55428	0.209661	-0.767637	-2.544	1.31055	-3.33913	-2.63505	-3.69119	-3.5449	Normal
0.814426	67.9502	0.296	0.00100062	63.4127	0.158224	0.472902	-0.00245736	-0.00190868	0.0912981	0.037316	-0.0135651	0.010111	0.0236762	-1.16273	27.2583	5.04542	-10.1419	8.18715	0.10144	99.1681	9.94389	0.434022	-0.323374	-8.52013	0.28724	-5.48204	-3.111	-2.05458	-0.0268145	-2.56675	-1.58863	0.631525	Normal
0.81459	83.7404	0.2865	0.00139362	68.0136	0.184501	0.458402	-0.00429003	-0.00193745	0.0937766	0.0379216	-0.0140315	0.00646309	0.0204945	-1.18382	26.3385	14.2043	-27.7636	11.4846	0.125659	96.709	12.4014	0.546201	-1.83246	-14.7553	-5.5331	-9.89482	-1.7304	-4.08239	-0.892171	-1.00182	2.20508	1.05804	Normal
0.815288	65.7534	0.3045	0.0013832	35.207	0.23209	0.472515	-0.0022858	-0.00220276	0.0905849	0.0377234	-0.0126763	0.0100688	0.0227451	-1.87036	29.3158	5.19674	-0.247643	8.34152	0.0842573	99.1203	10.1037	-0.568682	0.853776	-9.3047	1.31719	-5.29148	-1.92129	-2.06484	-1.31633	-1.61527	-1.4008	0.929773	Normal
0.818749	101.781	0.2375	0.000704231	47.6095	0.162325	0.474108	-0.00232986	-0.00246738	0.0806401	0.0321284	-0.0115041	0.00591825	0.0174224	0.367943	38.3431	17.2195	-6.01983	7.77499	0.178759	95.4671	13.9034	2.11587	-3.89251	-11.2243	-0.339292	-5.01265	-2.96283	-3.57426	-2.66285	-3.32513	-2.37935	0.959211	Normal
0.819384	78.3801	0.312	0.000619433	40.8082	0.172092	0.553775	0.00012914	-1.38593e-05	0.0850186	0.0358107	-0.00498604	0.00564411	0.0106302	0.0854416	25.0744	27.962	12.5918	27.9318	17.3019	108.251	-2.68005	-4.66426	-4.04509	-4.90202	-3.04396	-2.7848	-3.212	-3.13664	-0.954724	-3.53954	-5.84783	-1.71528	Normal
0.825017	76.7754	0.3345	0.000523974	54.2108	0.100956	0.573232	0.00010424	-1.53537e-05	0.0837514	0.0327042	-0.00459441	0.00381793	0.00841235	0.282718	36.8055	27.5402	14.5009	26.1963	24.3596	108.812	-4.3892	-4.51006	-3.85566	-5.85083	-4.32555	-5.31791	-3.76952	-3.83335	-2.40083	-2.55894	-3.29702	-1.28158	Normal
0.826114	58.9391	0.34	0.0221567	0	0.212583	0.376777	-0.0744256	-0.0742616	0.101305	0.0380184	-0.0795738	-0.0674228	0.012151	-1.18893	21.0694	48.0738	1.77309	2.93456	0.103699	98.57	10.4294	-0.0506488	1.57455	-5.96249	0.337271	-2.0766	-1.1683	1.30061	-4.33895	-1.44316	-5.60645	-3.07061	Normal
0.826919	92.0245	0.2845	0.0029427	39.6079	0.316101	0.435803	-0.00667307	-0.00666493	0.108021	0.0455923	-0.023414	0.0102051	0.0336191	-0.135865	24.7335	-98.4368	2.75464	2.08549	0.140184	99.2472	9.40874	0.383075	2.02384	-5.07142	0.722286	-3.07805	-3.36553	-2.82872	-2.30797	-3.09594	-5.04448	-2.71488	Normal
0.826919	73.9827	0.302	0.192002	0	0.81462	0.129107	-0.21909	-0.219222	0.0739205	0.0302222	-0.225646	-0.212225	0.0134209	-0.618228	26.333	88.3298	-13.0648	8.63776	0.0337546	99.7669	7.92124	0.330814	-4.96233	-14.749	-0.801704	-4.92843	0.20637	0.472311	-2.40589	1.33706	-2.06014	1.25722	Normal
0.827635	64.6204	0.35	0.00218212	48.2096	0.286022	0.436524	0.00277053	0.00281244	0.109678	0.0430713	-0.00921537	0.0137083	0.0229237	0.388578	20.481	-77.1922	0.32561	5.59697	0.516938	99.4451	10.1323	-1.81941	3.51008	-4.40664	-0.767727	-3.75499	-4.20721	-2.74555	-5.60813	-0.847327	-2.6605	-2.99506	Normal
0.8303	75.9975	0.301	0.00238998	12.6025	0.21197	0.453247	0.0100613	0.0110509	0.0995082	0.0474925	-0.00938303	0.0314709	0.040854	0.256285	27.8877	-30.0483	-9.24324	0.829782	0.00368901	96.5559	12.1718	1.1145	4.15833	-11.8077	8.126	-3.96639	-5.92998	-5.63533	-0.716323	-2.58273	3.22327	-4.18478	Normal
0.834803	90.0225	0.266	0.00164938	49.4099	0.345165	0.440462	-0.00264404	-0.00316702	0.0798894	0.0272772	-0.00879462	0.00316324	0.0119579	1.93916	36.8315	-5.89873	1.85482	5.78152	0.0913731	95.0993	12.696	2.71261	-0.891382	-11.163	-0.657219	-5.62032	-2.0076	-4.25124	-5.49374	-5.4929	-3.37811	-1.29242	Normal
0.835679	56.6038	0.346	0.00506537	32.2064	0.528567	0.37271	0.00231466	0.00233064	0.11571	0.0353466	-0.00235947	0.00768757	0.010047	0.913401	30.6969	-196.302	5.42272	0.551125	0.0210038	93.6812	12.7716	2.38872	7.25235	-6.36098	9.54647	-1.25968	-2.84782	-4.88315	0.522563	-2.81001	-1.12226	-3.03639	Normal
0.835769	60.5144	0.314	0.0034736	0	0.0386888	0.465122	-0.0294686	-0.0290972	0.104132	0.0438516	-0.0409318	-0.0141724	0.0267594	-1.09701	23.8998	52.49	-62.209	12.8225	0.0595133	99.6817	9.34264	0.621127	-4.58252	-17.8302	-1.39397	-8.99565	0.593739	-2.68575	1.01297	2.45692	0.376269	2.45866	Normal
0.837496	83.4492	0.2905	0.00192942	76.6153	0.277347	0.450728	-0.00425893	-0.00261001	0.0973386	0.039685	-0.0140194	0.00632479	0.0203442	-0.827843	23.4387	19.5079	-32.0588	11.792	0.12014	96.9742	11.8831	1.41861	-2.09603	-13.6377	-6.63945	-9.74703	-2.65726	-2.74954	0.0500425	-0.73351	1.19915	1.11166	Normal
0.838451	59.761	0.321	0.172471	0	0.735519	0.164946	-0.207648	-0.207998	0.0881892	0.0352906	-0.215402	-0.200386	0.015016	-0.476792	22.4903	16.5263	-4.50258	1.51477	0.013665	97.7757	9.1042	3.5037	0.330877	-6.00944	-0.0648141	-2.2033	-4.94109	-2.54081	-3.4532	-2.97681	-2.91089	-1.6773	Normal
0.839569	59.6718	0.338	0.0587622	0	0.440787	0.299635	-0.121205	-0.121008	0.0965774	0.0376739	-0.131053	-0.112095	0.018958	-1.14061	20.9162	97.3308	1.6506	1.95538	0.0187804	96.7136	10.9124	3.28296	2.34955	-5.37944	-0.227153	-3.6415	-6.65269	-3.59982	-0.301494	-1.56447	0.282104	-3.98862	Normal
0.841377	63.4585	0.3445	0.00346478	41.6083	0.375076	0.422875	0.00263047	0.0024484	0.123501	0.0488338	-0.00980082	0.0131678	0.0229686	0.224585	18.7739	-142.805	3.71005	3.79974	0.401967	99.1515	10.1411	-0.912318	4.62798	-3.21181	0.290355	-3.77601	-6.3147	-4.44023	-5.64692	-2.43496	-2.23841	-2.80843	Normal
0.841561	74.2115	0.267	0.00141318	14.4029	0.286953	0.457472	-0.00991511	-0.00940552	0.0690807	0.0291148	-0.0213568	0.00107346	0.0224302	0.9162	49.9231	19.9626	-0.352586	4.09598	0.865846	98.5198	7.57365	-3.28591	5.8193	-9.59453	-8.09061	-6.36043	1.41265	-2.31741	2.06474	3.76665	-0.466325	2.70049	Normal
0.842686	60.1805	0.3075	0.00323228	41.2082	0.336094	0.44078	0.0116462	0.0115029	0.113956	0.0440925	-0.000423834	0.0246136	0.0250374	-1.1929	27.4274	-94.0423	-2.35949	4.34078	0.0961868	99.4809	10.3562	-0.0773917	1.92745	-6.41777	1.50492	-4.36264	-3.05282	0.126874	0.123338	0.309246	-1.65901	-2.20952	Normal
0.842919	85.4093	0.288	0.00142897	81.8164	0.237608	0.465115	-0.00431307	-0.00268314	0.099405	0.0405909	-0.0121354	0.0059593	0.0180947	0.311764	21.9121	21.6332	-44.1921	12.4435	0.133422	96.9836	12.5749	0.660835	-1.55832	-14.6892	-5.0827	-10.0006	-2.09227	-4.40327	1.63511	0.0126389	3.33339	0.718841	Normal
0.844653	58.5652	0.3265	0.281538	0	0.935852	0.0503776	-0.265301	-0.265611	0.0492026	0.0220125	-0.273015	-0.258002	0.0150136	-0.658744	29.5865	-131.836	4.42578	2.75016	0.0102552	97.4188	6.82478	1.44636	-3.05193	-8.94048	-2.20483	-2.9223	-2.24996	-0.84027	-1.549	-0.667596	-2.1843	-2.49082	Normal
0.845731	57.8313	0.334	0.00116146	0	0.0231381	0.478275	-0.0170401	-0.0166348	0.0796608	0.0331534	-0.027916	-0.00476012	0.0231559	0.211839	25.3917	20.0758	-4.22426	3.15273	0.068492	97.6705	10.7624	0.528501	1.69867	-13.3579	1.73549	-8.11122	-2.01029	-4.94425	3.0687	-2.15422	-0.467524	-0.0164537	Normal
0.849122	61.4439	0.3145	0.216481	0	0.752603	0.161182	-0.232637	-0.232861	0.0943384	0.0355363	-0.243781	-0.22334	0.0204409	2.52989	40.5905	-75.7452	-9.73718	6.48609	0.302788	101.276	8.10126	-1.54733	-2.1259	-5.62229	0.676228	-3.04669	-4.38161	-0.917909	0.250574	-1.36123	-1.4055	-0.36033	Normal
0.849658	69.0449	0.308	0.0017981	37.2074	0.361436	0.441781	0.000954818	0.00114864	0.0971726	0.0366389	-0.00607975	0.00848423	0.014564	-1.34895	31.7196	-49.2512	5.26784	4.8456	0.0879954	96.0691	12.8619	3.25576	-0.0348054	-9.82377	2.86768	-1.20012	-1.26298	-1.20367	-1.71631	-1.4948	-2.88493	-0.48725	Normal
0.85057	88.3652	0.2265	0.0124408	0	0.114188	0.386778	-0.0557692	-0.0547546	0.111331	0.0584495	-0.0852167	-0.0234851	0.0617317	0.0808009	23.4889	-47.36	2.22045	2.52093	1.03317	99.6087	4.86788	-1.35639	2.97249	3.53528	2.83207	-0.914938	-0.060046	1.28987	-0.0666667	1.33268	0.569747	0.145971	Normal
0.853636	52.2876	0.3565	0.0715152	0	0.454183	0.273514	-0.133712	-0.133983	0.103779	0.0381126	-0.139766	-0.126836	0.0129298	-0.614378	21.6839	60.7796	8.42887	1.01663	0.0119535	95.6663	10.7169	3.62881	3.00582	-4.40374	4.1391	1.53879	-5.58379	-3.34575	-5.00611	-3.54324	-1.69451	-3.20282	Normal
0.854117	68.1818	0.3185	0.0119358	0	0.141145	0.452256	-0.0546255	-0.0549855	0.095691	0.0447185	-0.0724917	-0.0353978	0.037094	-0.288491	21.2698	82.581	-35.6205	11.5739	0.644975	101.554	8.28028	-2.89201	-2.79449	-10.8591	-2.22271	-5.52989	-2.29509	-3.74633	-1.29588	-1.47353	0.198581	-0.172567	Normal
0.855499	75.1409	0.289	0.00135329	0	0.0186803	0.456276	0.0183935	0.0173142	0.100871	0.0457175	0.00408892	0.0337024	0.0296135	0.462853	23.5029	-51.4546	0.959761	2.63168	0.158338	99.9731	8.17701	-2.44827	4.59664	-2.52798	5.54504	1.17332	-9.00307	-5.07567	-3.21481	-4.08632	-1.34775	-0.972322	Normal
0.857464	68.1044	0.377	0.000321017	90.8182	0.127267	0.576381	-1.13066e-05	2.21435e-05	0.0664642	0.0232673	-0.00425261	0.00420714	0.00845975	-0.0513431	44.9163	13.7877	5.17677	22.7591	18.3192	107.326	-4.80008	-6.10265	-5.26345	-5.94744	-6.46183	-5.18484	-4.79046	-3.67127	-3.03796	0.688726	-2.07567	-1.69357	Normal
0.857657	108.597	0.237	0.000464758	50.6101	0.182704	0.474751	-0.000121285	0.000369372	0.0565264	0.0209296	-0.00691808	0.00716989	0.014088	-2.96555	67.178	6.60754	3.27703	3.56044	0.105445	96.4438	9.74311	-0.11355	-0.310114	-11.0521	-0.076151	-4.32452	-4.37563	-3.01358	-3.26415	-1.8449	-3.66035	-1.55261	Normal
0.862246	86.9565	0.285	0.0019043	48.6097	0.329606	0.4329	0.00297752	0.00285459	0.0920516	0.0396413	-0.0145798	0.0203779	0.0349577	1.0391	33.3421	-37.0841	3.43917	4.94922	0.219242	98.4624	9.39207	-0.719367	0.723361	-4.73176	-1.6815	-4.30943	-5.57235	-4.36633	-6.12793	-5.67321	-2.85332	-4.06782	Normal
0.863962	79.8403	0.2805	0.00176839	31.6063	0.258548	0.465688	-0.00101036	-0.000289554	0.0977883	0.0360074	-0.00524364	0.00433291	0.00957655	-1.88563	27.7834	-22.8064	-7.56818	11.7066	0.341724	99.6801	10.3704	0.211339	-2.15126	-10.3288	0.941981	0.943659	-1.39598	-2.99267	-4.24745	-0.361609	-0.748898	-1.22768	Normal
0.864858	77.5194	0.287	0.00198834	34.807	0.368889	0.45826	-0.000896888	-0.000775759	0.101074	0.0371824	-0.00565591	0.00356494	0.00922084	-1.46204	26.1111	-27.0705	-2.95679	11.429	0.377014	99.7139	10.5004	0.0441021	-1.54503	-8.77636	-0.522112	-0.420206	0.0720644	-3.50248	-4.49724	0.38719	-0.382668	-1.60953	Normal
0.864949	57.4163	0.337	0.00215584	18.6037	0.418557	0.424186	-0.0122768	-0.0123818	0.0747801	0.0283329	-0.0186953	-0.00700709	0.0116882	-0.0555343	27.8202	5.11182	7.46493	1.0561	0.00026495	93.5025	12.9313	0.386193	6.33252	-11.3824	6.69602	-7.51089	2.05897	-4.99255	3.87909	-0.274163	6.51137	-0.620632	Normal
0.86621	78.1759	0.3845	0.000467958	50.4101	0.108196	0.579045	-8.46196e-05	-7.88982e-05	0.0753309	0.0346004	-0.00986285	0.0088486	0.0187114	-0.224466	31.1141	27.4307	17.096	28.1579	24.4689	108.294	-5.05151	-4.52452	-2.96718	-3.36885	-5.11534	-3.94826	-3.27079	-3.71615	-3.32027	-3.52725	-3.57839	-3.15871	Normal
0.868893	103.093	0.2395	0.0195228	0	0.399813	0.365063	-0.069862	-0.0698519	0.0609952	0.0318465	-0.0866224	-0.0535065	0.0331159	0.780227	25.4857	121.355	-5.13363	7.17478	4.66777	103.777	1.77533	-7.14228	-2.65409	-5.8006	-1.9236	-3.89184	-3.92827	0.682673	-2.1316	-1.15368	-0.400217	-1.47025	Normal
0.869197	112.676	0.2005	0.00316721	14.0028	0.44964	0.434797	0.00774648	0.00107845	0.123352	0.0478467	-0.00856081	0.0102486	0.0188094	1.71211	24.301	-164.336	8.94333	8.53182	1.42609	101.85	5.06789	0.496331	-3.10836	-2.64786	-0.457125	0.140637	2.68498	-5.58624	-0.863831	2.69958	-0.0295198	0.688963	Normal
0.87022	67.3779	0.3	0.00101661	31.6063	0.207957	0.475267	-0.00249356	-0.00184139	0.0954105	0.0399816	-0.0132678	0.0103579	0.0236258	-1.3147	24.2956	-6.16497	-2.86089	9.50192	0.256476	99.5416	9.90226	0.393319	-0.301411	-7.67884	-0.260178	-4.94412	-2.76279	-1.54515	-0.783508	-2.31707	-0.878446	0.021787	Normal
0.870464	70.0525	0.429	0.0107449	0	0.638559	0.236861	-0.0518288	-0.0513753	0.0277324	0.0125329	-0.0582003	-0.0452392	0.0129611	0.026856	34.2677	85.775	4.61326	2.62656	0.102316	95.1749	5.83147	-2.79825	-5.68002	-14.4542	-2.32772	-4.97283	-5.12666	-0.912492	0.470863	0.242116	-1.0257	-0.0594833	Normal
0.872451	109.389	0.2005	0.00125078	18.6037	0.350623	0.465134	0.00199067	0.00237729	0.0752144	0.0356215	-0.0157739	0.0190327	0.0348066	-1.34161	35.5046	0.863752	6.83823	6.56989	0.690276	99.4203	7.71727	-1.46851	-4.73334	-3.01821	4.1603	-0.147922	-1.46673	-0.0387597	-2.15299	-0.175026	-0.678029	0.655843	Normal
0.874254	90.0225	0.2745	0.00157821	46.2092	0.28751	0.457082	-0.0064551	-0.00592794	0.10174	0.0457987	-0.0263592	0.0144108	0.04077	-0.86948	28.3013	-69.0035	-3.3088	2.79611	0.240774	100.979	6.48905	2.26145	-1.36519	-5.26693	0.365859	-0.623671	-5.8876	-4.17216	-3.7879	-4.46155	-5.08847	-3.13677	Normal
0.874703	56.5771	0.3215	0.00106601	14.2028	0.109808	0.469496	-0.00756609	-0.00755365	0.080932	0.030133	-0.0182024	0.00132912	0.0195316	-0.216412	40.6592	-6.85269	-15.5825	3.92791	0.176869	99.0422	9.57291	-1.72493	-0.324396	-6.31411	-0.679085	-4.81297	-2.07474	-0.658174	-0.439038	0.55506	-2.23434	0.335077	Normal
0.878205	77.8715	0.2835	0.0022037	31.8064	0.272673	0.456333	-0.000619485	-0.000576897	0.0982766	0.0355422	-0.00501817	0.00377606	0.00879423	-1.00576	24.8468	-18.2591	-11.3945	9.92104	0.274077	99.4386	10.5938	-0.296292	-1.10134	-9.03534	-0.76096	-1.35201	-2.16426	-2.37411	-4.75003	-0.943959	0.1299	0.107391	Normal
0.878244	65.9341	0.327	0.00301422	0	0.537898	0.295685	0.027451	0.0273824	0.0180074	0.00832988	0.0226438	0.0317579	0.0091141	0.726479	56.4708	34.9716	2.10031	3.17103	0.430537	94.6481	2.88955	-10.4071	-8.75728	-5.94394	-1.17166	-0.506239	-6.10269	-5.37673	-3.27753	5.31227	2.93174	1.63066	Normal
0.881972	66.0429	0.3095	0.0324332	0	0.220596	0.381077	-0.0900461	-0.0902772	0.119703	0.0428867	-0.0949395	-0.0855926	0.0093469	0.0503698	20.3085	-14.197	6.38207	4.06882	0.0881788	97.8358	11.4512	2.25632	2.53083	-5.31267	3.47084	-1.55471	-2.19034	-2.49878	-4.41486	-3.78594	0.699571	-1.91573	Normal
0.882262	61.8557	0.312	0.00280063	55.211	0.290519	0.43727	0.00533041	0.00560976	0.111471	0.0372004	-0.00126286	0.0111837	0.0124465	0.0907827	26.1796	-62.1083	-22.387	5.12921	0.147557	98.8761	10.4447	-0.462287	0.978453	-7.56053	-2.54008	-9.75194	-5.96554	-8.48739	-5.66848	-4.43928	0.248667	0.0623541	Normal
0.883394	107.72	0.2685	0.00168867	32.8066	0.267755	0.457633	-0.000615803	-0.000402521	0.104449	0.046514	-0.013335	0.0137394	0.0270744	-0.0678912	21.9067	-43.828	-2.71994	7.07313	0.17567	99.9988	9.52494	-0.165004	0.290034	-8.14331	5.63993	0.763808	-4.63223	-1.64879	-2.6412	-1.97118	-3.21847	-3.0449	Normal
0.883882	99.0917	0.2685	0.000768098	35.007	0.179984	0.482581	0.00205452	0.00213152	0.0646271	0.029547	-0.00974922	0.0144953	0.0242445	-0.884731	22.3627	20.7477	0.832516	2.90207	0.433011	99.208	8.01694	-1.62863	-1.5235	-7.83302	0.0103998	-3.97633	-0.784655	0.930658	-4.44138	-0.893813	-1.83228	-0.921693	Normal
0.88442	58.1959	0.3545	0.0715597	0	0.406182	0.295349	-0.133753	-0.133359	0.114458	0.0443277	-0.141104	-0.124446	0.0166584	-0.619122	18.3807	13.4129	11.2377	1.28093	0.00933095	96.1987	10.2365	4.28812	3.3628	-2.86207	3.22186	0.735779	-6.3927	-3.76155	-4.81544	-4.02023	-2.49285	-3.13242	Normal
0.884533	64.4815	0.3085	0.186246	0	0.757634	0.153263	-0.215781	-0.21571	0.0864753	0.0358183	-0.224973	-0.206001	0.0189721	-1.04648	24.3094	-41.5968	2.49811	2.8662	0.0368273	98.01	9.2499	2.70844	-0.470355	-6.28162	0.60268	-0.775246	-4.66779	-0.33235	-2.47962	-2.3358	-2.85948	-1.99223	Normal
0.886652	93.8233	0.2205	0.000704198	84.817	0.262794	0.467135	0.000585178	0.000642482	0.0689975	0.0236147	-0.00492832	0.0064136	0.0113419	0.3025	31.9211	14.6102	-15.0454	5.06978	0.0401765	98.5398	8.68949	-3.75766	-0.182852	-12.3868	-3.44577	-10.1377	-3.67798	-5.15582	3.65164	0.260195	1.94608	-0.765897	Normal
0.886837	58.4795	0.339	0.0585474	0	0.435734	0.303224	-0.120983	-0.121227	0.0973978	0.0381089	-0.130656	-0.112048	0.0186082	-0.892748	19.5987	74.0692	7.00366	1.2345	0.0152443	96.2803	10.9299	4.00375	2.62881	-5.94137	1.6958	-2.55878	-7.92754	-5.41872	-1.09145	-1.31444	0.457422	-4.0571	Normal
0.887846	59.6421	0.3385	0.0587033	0	0.436246	0.302269	-0.121144	-0.12111	0.0974137	0.0375451	-0.13132	-0.112341	0.0189797	-1.01447	21.4535	98.2854	-1.11863	2.24223	0.0207731	96.7767	10.9953	2.98778	2.43382	-5.26031	-0.442171	-3.95316	-7.67654	-3.1075	0.162889	-1.26438	-0.0836887	-3.92848	Normal
0.889511	64.5856	0.333	0.000182658	112.823	0.051583	0.587775	-5.94445e-05	1.98037e-05	0.0657579	0.0247855	-0.00408691	0.0039057	0.0079926	0.807128	42.6614	16.4541	17.2824	25.7719	17.2022	107.456	-4.84333	-5.60284	-5.43449	-5.09547	-3.2099	-3.59759	-2.2562	-2.98026	-3.29657	-3.59949	-2.4392	-1.13252	Normal
0.890491	63.6267	0.294	0.0028549	52.0104	0.394794	0.422113	0.00159046	0.00165387	0.102074	0.0390458	-0.00644601	0.0113853	0.0178313	0.214778	21.0332	-53.3778	4.11212	2.65918	0.0127285	96.7943	11.5467	0.336542	2.97912	-11.4872	2.83936	-7.30253	-6.78984	-8.04409	-4.82066	-7.19128	-3.37261	-4.33258	Normal
0.891845	83.8574	0.273	0.000391069	82.0164	0.203902	0.478779	0.000975156	0.00103087	0.0605839	0.0206388	-0.00425217	0.00627379	0.010526	0.614788	44.2116	13.5878	-1.65387	3.73375	0.0678633	98.1778	8.82749	-2.33891	-2.43656	-13.8868	0.20839	-6.80544	-2.3667	-1.96501	1.17733	0.426759	-0.46812	1.01362	Normal
0.892342	111.421	0.2005	0.00125396	11.4023	0.314654	0.469548	-0.0141365	-0.0143403	0.0747532	0.042196	-0.0382723	0.00906611	0.0473384	0.142821	21.4432	47.6742	-15.6626	9.13285	0.781513	101.077	5.71075	-5.62687	-4.73876	-8.89234	-5.57829	-5.11564	-2.70057	-1.58344	0.737136	2.23532	0.591871	2.84412	Normal
0.893848	109.29	0.263	0.00174538	0	0.0390614	0.501914	-0.0208889	-0.0208883	0.0749221	0.0400461	-0.0453873	0.00110648	0.0464938	0.9208	26.6319	44.0202	-12.6451	7.82144	3.87092	104.16	2.45628	-4.01438	-2.62538	-7.52294	-3.0391	-1.05397	-2.5828	-0.564813	-1.60582	-2.11332	-3.8918	-2.10726	Normal
0.895767	82.1918	0.3615	0.000196093	93.0186	0.0883316	0.569773	-0.000170618	3.59296e-05	0.0603025	0.0266455	-0.00422	0.00431019	0.00853019	0.458436	25.2706	16.9099	17.6175	25.7631	14.9377	106.615	-3.73752	-6.68073	-4.39578	-5.58562	-3.62318	-2.38652	-2.02338	-2.22904	-0.992158	-0.985108	-1.57769	-3.20676	Normal
0.896278	96.1538	0.2395	0.32705	0	0.856911	0.102272	-0.285941	-0.287161	0.0828206	0.0454776	-0.307729	-0.263419	0.0443107	0.665231	23.6859	-406.171	-8.33241	6.62124	0.729741	102.606	4.98403	-3.29365	-2.91939	-4.39793	-1.11588	-1.87489	-4.14025	-2.90665	-1.07823	-3.21052	-2.87545	-1.38853	Normal
0.896495	65.9703	0.296	0.00633074	0	0.325141	0.372953	-0.039783	-0.039618	0.0406811	0.0152361	-0.0453175	-0.0349794	0.0103381	1.13486	48.5547	62.3817	3.33071	2.39621	6.44731e-07	94.9641	8.95695	-3.95692	-1.24262	-17.7202	-1.64821	-12.4994	1.19019	-4.49775	0.6615	-0.0106775	-1.12723	0.568259	Normal
0.896911	80	0.28	0.000448655	15.203	0.356277	0.455627	0.00323124	0.00289813	0.0426192	0.0190015	-0.00480175	0.0109402	0.0157419	1.71913	36.5032	14.6194	2.46547	1.1789	0.0399941	94.2227	8.65029	0.663953	-0.403422	-7.28753	2.47503	-0.561352	-3.7567	-0.245524	0.732863	-3.40409	-6.01716	-1.19006	Normal
0.897665	68.3371	0.2955	0.000925137	62.8126	0.181615	0.468645	-0.00242265	-0.00201787	0.0972166	0.0402978	-0.0131577	0.00935316	0.0225108	-1.28363	24.2277	-4.09114	-1.7048	7.58923	0.144194	99.25	9.98644	0.78245	-0.33378	-8.00156	-0.130409	-4.88731	-3.39694	-1.23005	-0.808884	-3.31057	-0.607349	0.639085	Normal
0.898115	47.8851	0.363	0.0550039	0	0.492336	0.2849	-0.117265	-0.117282	0.0844298	0.0324148	-0.127187	-0.106406	0.0207811	-0.612232	32.1645	129.27	-1.93797	1.51807	0.019049	97.4764	9.81664	1.14354	1.83331	-7.40148	-1.05442	-5.58767	-5.92697	-5.35369	-5.35069	-1.65879	0.195078	-2.98326	Normal
0.899715	85.4093	0.2855	0.000875041	91.8184	0.256395	0.455585	-0.0101024	-0.00976001	0.0805411	0.0259965	-0.0132995	-0.0063485	0.00695098	-0.198742	30.4644	18.6828	-33.6219	12.922	0.20938	97.8877	9.20553	-1.10706	-6.89993	-16.6296	-5.88406	-11.9665	0.905407	-3.23937	3.07352	1.9777	0.0349642	0.117975	Normal
0.904649	120	0.2275	0.000716623	35.207	0.252945	0.478773	0.00404401	0.00504363	0.0716297	0.029761	-0.00758538	0.0138778	0.0214631	-0.0228912	31.4231	7.81308	-1.22702	4.73136	0.0925706	98.9415	8.61189	0.184357	-3.38216	-10.6798	0.818974	-1.18551	-3.91809	1.82988	-0.183977	0.0672004	-6.48951	-0.572329	Normal
0.905958	69.7269	0.3015	0.000995324	35.8072	0.222019	0.476606	-0.00215879	-0.0024114	0.100782	0.04295	-0.0145926	0.0115869	0.0261795	-0.971962	24.4765	-1.62521	-8.2735	9.61336	0.118198	99.7646	10.0581	0.257771	-0.0920338	-8.78657	0.635424	-5.08962	-1.81114	-1.67105	-3.47898	-1.8268	1.06643	-0.151633	Normal
0.907059	65.4308	0.3005	0.000459673	76.2152	0.23671	0.46199	-0.0049708	-0.00507995	0.058278	0.017255	-0.00780272	-0.00210233	0.0057004	2.3134	60.9222	14.9722	-10.1315	2.8423	0.0355487	94.3916	11.4308	1.93279	-0.148208	-13.0881	-0.19075	-9.20332	-3.11093	-5.38679	0.551648	-0.947733	2.26946	2.63261	Normal
0.91108	39.8804	0.753	0.00052135	61.8124	0.0775108	0.551761	0.000115202	0.000100162	0.0869523	0.0392545	-0.00794299	0.00734031	0.0152833	-0.104537	22.7339	31.8055	23.1158	26.7138	18.6253	108.366	-2.58559	-4.48244	-4.00995	-5.09355	-3.52823	-4.23749	-3.48971	-2.38085	-1.63435	-3.81025	-2.01846	-2.52745	Normal
0.911967	80.8081	0.279	0.0013861	86.6173	0.240497	0.470524	-0.0186115	-0.0183334	0.0902816	0.0319827	-0.0232847	-0.0130935	0.0101912	0.616216	27.8379	31.2038	-37.0206	11.8271	0.0491747	99.6229	9.32804	-0.960058	-2.76612	-16.5288	-1.70008	-10.5994	1.21642	-2.7254	1.46441	1.11625	0.17973	0.716693	Normal
0.913307	58.7947	0.325	0.281295	0	0.928932	0.0556008	-0.265186	-0.265399	0.0519911	0.0236058	-0.273351	-0.257763	0.0155873	-0.846745	28.1417	-137.741	4.13673	3.35154	0.0421625	98.0491	6.86533	0.617339	-3.10632	-7.63093	-1.75699	-3.73371	-2.93666	-1.12847	-1.19639	-0.0813767	-1.65954	-2.4425	Normal
0.913377	55.607	0.3455	0.00038069	0	0.0447008	0.443047	0.00975563	0.00963798	0.0320449	0.0111147	0.00749098	0.0120128	0.00452177	2.22319	36.0297	14.3836	2.55511	0.851043	4.44374e-05	91.7088	11.7727	-4.99158	6.54202	-13.1447	10.9048	-3.43779	-3.45075	-3.72639	4.18212	-3.97301	-2.64176	-0.418702	Normal
0.913474	65.3239	0.2975	0.000511281	74.0148	0.275994	0.45743	-0.00524146	-0.00518984	0.0564746	0.0169784	-0.00793769	-0.00194433	0.00599335	2.51839	66.5847	14.5262	-10.3552	2.74885	0.030811	94.2645	11.2151	1.7511	-0.0436343	-12.8263	-0.930211	-9.54495	-3.00438	-5.22452	0.992932	-1.04873	1.93711	2.6775	Normal
0.919908	100.418	0.264	0.00130593	0	0.0412846	0.494152	0.0180688	0.0179448	0.063594	0.0356011	-0.00159346	0.0376752	0.0392687	-0.359368	19.9073	40.1674	5.41682	6.93987	0.462441	101.394	5.99803	-6.51268	-0.958237	-6.25581	-1.23693	-1.49085	-4.22091	-1.70915	-1.45202	-2.64835	-0.382391	-2.43927	Normal
0.921316	120	0.2505	0.0959555	0	0.850185	0.132224	-0.154883	-0.150509	0.0558263	0.0398269	-0.185848	-0.121485	0.0643626	2.34542	58.2271	181.715	-1.65876	1.31836	1.59628	102.458	-3.64601	-4.01736	-4.96254	-5.23267	-1.4307	0.459794	0.756421	2.54984	3.30551	2.5526	3.00028	2.52628	Normal
0.922154	77.4693	0.382	0.000527263	50.4101	0.0938111	0.580111	-3.339e-05	-8.40241e-05	0.0819803	0.0376793	-0.0108813	0.00956034	0.0204416	-0.139339	30.4338	28.611	19.1414	33.8894	27.0946	108.812	-4.93432	-4.78529	-3.81007	-3.87341	-5.47554	-4.02372	-3.94384	-2.88493	-2.95099	-4.04994	-3.18142	-3.43271	Normal
0.922428	69.3642	0.3035	0.00178946	36.6073	0.310626	0.45027	0.000997081	0.00127124	0.0919485	0.036557	-0.0067853	0.00968671	0.016472	-0.99514	29.7468	-26.9064	2.73911	8.21955	0.150468	96.8092	12.2915	2.24113	-1.38432	-9.20349	2.42105	-2.34411	-0.654844	-0.229574	-2.99858	-0.950964	-2.63275	-0.371127	Normal
0.923273	66.2617	0.2995	0.000843229	35.207	0.194085	0.47159	-0.00227394	-0.00256839	0.0834294	0.0348656	-0.0120579	0.00875182	0.0208097	-1.28466	26.2509	13.1769	0.141217	6.4843	0.0329389	98.5644	10.1975	-0.884101	1.34568	-9.86846	0.829015	-6.0262	-1.07719	-2.9365	-1.88832	-1.11004	-0.0715797	-0.123666	Normal
0.923503	61.5385	0.34	0.0220958	0	0.248799	0.375171	-0.0743233	-0.0739527	0.0913481	0.0344141	-0.0797121	-0.0678281	0.011884	-0.851742	24.0116	68.9859	4.7823	4.75803	0.0872261	98.5537	10.2869	-1.63015	1.78947	-5.57368	1.73762	-0.329312	-4.58771	1.44983	-0.356443	-3.18027	-5.82285	-3.37317	Normal
0.923991	58.2242	0.3615	0.0711427	0	0.39511	0.304633	-0.133363	-0.132537	0.116836	0.0455493	-0.141284	-0.124534	0.01675	-0.557161	17.6524	1.94158	14.1509	1.50519	0.0183995	96.5231	10.4205	4.41196	2.39637	-4.044	4.68058	2.02908	-5.83565	-3.36252	-5.59397	-3.7752	-2.93041	-3.27618	Normal
0.926504	67.6437	0.3185	0.00168029	13.6027	0.172486	0.449097	0.0112028	0.0108433	0.0856868	0.0397442	-0.00672812	0.0301405	0.0368686	0.114703	33.2299	-24.2802	-0.210362	2.38558	0.00723432	97.2091	9.78572	0.692702	3.08428	-5.28708	3.44399	0.119926	-8.45367	-3.58305	-4.46767	-1.0159	2.20797	-2.60672	Normal
0.928212	86.3931	0.2735	0.00587004	0	0.0677225	0.408026	-0.0383081	-0.0383758	0.10089	0.0360358	-0.0458944	-0.0300766	0.0158178	-0.142803	25.8446	-42.5323	6.15303	1.76656	0.0354811	96.0998	11.5839	1.99987	3.46622	-6.70032	3.24973	-3.58182	-7.26473	-6.09031	-1.79437	-3.75522	-0.617913	-3.91075	Normal
0.929527	47.866	0.3625	0.0554621	0	0.472942	0.286158	-0.117752	-0.117685	0.0881297	0.0339718	-0.127491	-0.106833	0.0206581	-0.531103	29.4682	110.013	1.12053	1.19351	0.00503715	96.8539	10.1029	1.41699	3.12506	-4.9135	-1.58639	-5.2738	-8.72723	-6.64039	-4.19071	-2.70861	0.933091	-3.44904	Normal
0.930387	78.1759	0.292	0.190757	0	0.809801	0.133867	-0.218379	-0.218595	0.0748512	0.0318585	-0.225143	-0.211159	0.0139841	-0.51841	18.9583	73.6326	5.13701	9.67965	0.0849582	99.7927	8.02443	1.03904	-4.85533	-14.8069	-0.21145	-2.9345	1.04369	1.26106	-4.03974	0.714373	-2.21085	1.11378	Normal
0.931376	59.1716	0.348	0.00506003	40.208	0.417973	0.371333	0.00200293	0.00172399	0.130679	0.0415244	-0.00193585	0.00670495	0.00864079	0.714044	25.7192	-268.225	6.98271	0.474247	0.0206186	94.0528	12.7444	3.11662	7.39793	-5.03267	8.01603	-1.65761	-4.17354	-3.64744	2.28167	-3.38118	0.313473	-2.60533	Normal
0.931892	74.6269	0.3085	0.0301693	0	0.205499	0.38024	-0.0868466	-0.0867492	0.120769	0.0474306	-0.0947834	-0.080653	0.0141305	0.0686886	17.8319	1.29429	6.82213	4.28305	0.113633	97.867	11.2616	2.12501	2.93715	-4.97706	2.41515	-2.10553	-1.94413	-1.77878	-4.42412	-2.28247	-0.513226	-0.447823	Normal
0.93521	94.4882	0.2185	0.000921571	84.817	0.215597	0.471228	0.000615662	0.000793928	0.0691594	0.02463	-0.00565328	0.00764852	0.0133018	0.362393	30.6451	10.798	-12.5511	4.62217	0.0363298	98.2558	9.30935	-2.45981	0.280554	-12.0523	-1.26006	-8.37242	-3.73486	-4.37695	4.03628	-0.0315888	0.942513	-1.33289	Normal
0.936825	85.3485	0.2005	0.000814241	15.6031	0.208002	0.486709	0.00326419	0.00341112	0.0667786	0.0281967	-0.00659978	0.0146572	0.021257	-1.35585	47.0939	13.2901	2.8955	2.248	0.460087	99.0067	8.81928	-2.423	-2.65531	-7.63595	1.19854	-0.459892	-1.04898	-0.452434	-1.2659	-2.06559	-1.65605	-3.07719	Normal
0.936952	68.1818	0.312	0.00158552	43.0086	0.414099	0.433152	-0.00138408	-0.00134321	0.0908416	0.031936	-0.00654057	0.00359439	0.010135	-0.184307	26.753	-39.1263	2.03014	2.97332	0.396052	98.7178	10.1258	-4.09209	5.52023	-5.79245	-2.09618	-6.24884	0.0690264	-2.62063	-6.43174	-0.550855	-3.31377	-3.02517	Normal
0.937699	64.5161	0.314	0.0325445	0	0.26193	0.368182	-0.0902005	-0.0904837	0.107086	0.0404855	-0.0964468	-0.0850234	0.0114234	0.324684	19.5076	54.9411	12.7011	2.93815	0.0923994	97.6155	11.0696	2.64113	1.74086	-6.18188	1.93512	-1.82235	-0.236736	-2.50935	-5.08519	-2.72929	-1.31535	-1.72859	Normal
0.939062	68.6892	0.3065	0.00185206	34.807	0.322217	0.449304	0.000836368	0.00115517	0.0969738	0.0374525	-0.00716785	0.00962425	0.0167921	-1.26374	30.2363	-36.2563	2.10913	6.44027	0.119678	96.6086	12.8648	2.73217	-0.690481	-10.1421	2.68613	-2.83061	0.144424	-0.756703	-3.45683	-0.325509	-2.05385	-1.05137	Normal
0.940671	68.9259	0.3005	0.0012314	36.4073	0.210817	0.470525	-0.00237654	-0.00174299	0.0928748	0.0393312	-0.0140225	0.00911842	0.0231409	-1.02202	27.2629	1.19502	0.265877	9.15958	0.0829051	99.1934	10.4785	-1.38587	1.0583	-9.51033	2.41073	-6.52462	-2.17642	-3.52853	-1.38226	-3.66489	1.07063	-1.58043	Normal
0.941073	91.4634	0.279	0.00253839	46.4093	0.245881	0.452607	-0.00644851	-0.0045813	0.102206	0.0479331	-0.025842	0.0142977	0.0401397	-0.412954	26.0178	-51.2433	-0.420568	3.30477	0.191073	100.18	8.43814	-0.460388	1.61069	-5.48838	1.25718	-0.793817	-6.02331	-2.76555	-3.03199	-3.44868	-5.16816	-1.38855	Normal
0.942323	62.435	0.315	0.185368	0	0.769957	0.14712	-0.215272	-0.215515	0.083333	0.0367823	-0.225743	-0.205388	0.0203547	-0.766347	21.4122	-13.9015	2.23376	4.74608	0.0201439	98.1637	8.95682	2.71678	-0.784605	-7.51445	1.74957	-0.72072	-4.80047	-0.744162	-2.72875	-1.5449	-1.88006	-1.88486	Normal
0.943932	66.9269	0.301	0.00118091	30.8062	0.181549	0.464216	-0.00238787	-0.00215038	0.0945971	0.0413382	-0.0146468	0.0103608	0.0250076	-0.938322	22.8184	5.19196	6.39939	8.83706	0.086743	99.2701	10.143	-0.775312	0.811345	-9.393	0.784648	-5.38505	-1.60568	-2.77755	-2.34144	-2.05869	-0.864145	0.343124	Normal
0.944508	81.9672	0.2795	0.00202852	33.0066	0.325835	0.453051	-0.000359246	-0.000352411	0.0982219	0.0393716	-0.0070331	0.00643939	0.0134725	-1.65317	25.2096	-16.6383	6.63911	11.0201	0.321098	99.4201	10.7533	-0.903344	-0.574076	-9.23586	-0.885953	-0.213974	-0.547186	-3.58599	-5.18419	0.140258	-1.05178	-0.808915	Normal
0.944509	103.27	0.239	0.00431138	12.2024	0.39181	0.427245	0.00496987	0.00754677	0.0732835	0.0438557	-0.0203473	0.0306862	0.0510335	0.766087	21.0782	55.2317	-11.0121	2.90305	0.136025	98.4433	8.13509	-1.2446	-2.97989	-10.848	-0.628217	-2.89092	-4.49836	0.225152	-2.64244	-0.128522	0.666439	0.811649	Normal
0.946883	69.4043	0.2055	0.00756479	34.4069	0.583012	0.393166	-0.000539704	-0.000374206	0.121901	0.0474085	-0.00965309	0.0103945	0.0200476	-0.150646	19.7787	-153.795	4.60338	3.84079	0.0216214	97.0476	11.6753	1.33899	3.19286	-8.20611	7.1873	-1.32382	-0.136071	0.55594	1.98215	-1.11007	-2.71652	-2.00086	Normal
0.950141	63.1579	0.332	0.000160986	148.43	0.0402882	0.592977	0.000151591	-1.44801e-05	0.0615142	0.0213586	-0.002685	0.00250909	0.00519409	0.977373	50.0725	12.0709	15.0043	25.0827	13.567	106.895	-4.73153	-6.19475	-5.92997	-5.21813	-4.39959	-2.31401	-3.28345	-2.00688	-4.51585	-1.32931	-2.74254	-1.73808	Normal
0.950245	70.8801	0.3065	0.0303591	0	0.199045	0.378048	-0.0871193	-0.087338	0.123597	0.0468148	-0.0928546	-0.0816089	0.0112457	0.00695695	18.082	0.984433	7.14271	3.56101	0.139215	98.2806	11.0838	2.38221	2.39525	-4.75529	1.44339	-2.55263	-2.89611	-3.02082	-4.11769	-2.90587	0.226147	-1.12989	Normal
0.951634	65.5022	0.313	0.165643	0	0.707218	0.180167	-0.203496	-0.203181	0.0927203	0.039323	-0.214598	-0.192754	0.0218443	-0.352827	21.2811	9.85109	1.45646	3.92644	0.00580207	98.0261	9.49995	3.85224	-0.607363	-8.50621	1.30264	-1.71706	-3.34229	-1.40415	-3.77611	-2.14094	-3.75138	-1.88033	Normal
0.951926	120	0.2005	0.00266028	130.226	0.435734	0.44136	0.00112516	0.00106585	0.133779	0.0483477	-0.00934093	0.0105604	0.0199014	0.134909	24.1903	26.3487	-22.7172	-87.6341	5.46516	103.865	3.2585	-7.33736	-12.4742	-11.1886	-4.94	3.01667	12.0571	0.663492	-5.19044	-3.58651	-3.32389	0.42339	Normal
0.953196	75.4243	0.308	0.00263056	12.6025	0.236765	0.446312	0.0100465	0.0105323	0.0997716	0.0486857	-0.0108511	0.0327456	0.0435967	-0.19807	29.8288	-39.6502	-6.13099	0.820097	0.00246197	96.4367	11.8727	1.6297	3.90331	-10.3948	7.14584	-2.81004	-5.46217	-4.30622	-1.57574	-2.00906	1.48046	-3.44552	Normal
0.953513	68.2594	0.302	0.00132625	36.4073	0.21064	0.476488	-0.00251596	-0.00224895	0.0938485	0.0399064	-0.0137225	0.00910446	0.022827	-1.241	25.4017	-0.301566	7.73796	10.8472	0.136581	100.352	8.56539	-0.0468508	0.0397058	-6.38928	-0.643885	-2.88755	-3.14288	-1.9259	-2.56035	-2.61985	-1.32007	-0.374229	Normal
0.953893	106.667	0.236	0.0115576	0	0.20677	0.436225	-0.0537531	-0.0536008	0.0745441	0.0319258	-0.066659	-0.0398369	0.0268221	-0.322555	43.6138	82.2067	-45.295	1.82587	0.831679	101.42	5.90183	-1.56576	-1.57168	-9.22665	-3.63016	-5.08257	-3.0997	-2.3714	-2.60159	-1.38582	2.07821	0.371731	Normal
0.954609	71.8133	0.307	0.00884273	0	0.161364	0.459683	-0.0470179	-0.0470212	0.0763576	0.0385739	-0.0638451	-0.029877	0.0339681	-0.585623	17.4929	78.6774	-3.94746	7.20158	0.403536	100.749	7.75803	-2.04358	-2.60899	-11.3194	0.125033	-1.36564	-4.37695	-3.72539	-1.31927	-0.868209	1.79228	-0.969745	Normal
0.956186	69.2841	0.31	0.00182959	40.208	0.297852	0.447628	0.000518077	0.000855782	0.0978382	0.0388349	-0.0076806	0.00847082	0.0161514	-1.2453	27.4843	-30.5089	-0.193909	6.15598	0.110552	96.3719	13.0599	2.51783	-0.328215	-8.94027	1.90229	-3.62119	1.49359	0.307628	-5.70365	-0.0447701	-2.5591	-0.463033	Normal
0.957493	62.3377	0.317	0.00320962	0	0.0344323	0.464327	-0.0283268	-0.0279479	0.106569	0.0447097	-0.0403942	-0.0148978	0.0254964	-0.260216	23.0487	55.5813	-61.486	14.5441	0.0636894	99.7775	10.0332	-0.16692	-3.7037	-18.2928	0.566877	-9.53232	0.54074	-3.52032	0.877901	1.12498	1.25468	1.26281	Normal
0.957798	73.5745	0.2995	0.192264	0	0.786338	0.146701	-0.21924	-0.219314	0.0808267	0.0339296	-0.225602	-0.212675	0.0129269	-0.890719	21.122	70.3687	-14.3893	8.25364	0.0523266	100.252	8.13111	0.0295865	-3.97433	-13.9895	-1.85305	-4.63539	2.19188	0.956784	-4.02818	2.61097	-0.399105	0.718539	Normal
0.958507	81.7439	0.285	0.00312238	35.007	0.36484	0.451858	-0.000895874	-0.000394576	0.114379	0.0441832	-0.00683015	0.00493031	0.0117605	-0.922486	21.3759	-58.6279	-2.52709	12.1811	0.222686	99.5407	11.4058	0.356198	0.385538	-10.5447	1.25536	-3.03654	1.61115	-3.40742	-2.05388	0.638255	-0.742311	-0.181012	Normal
0.959956	115.385	0.2005	0.00220652	37.8076	0.232302	0.463853	0.00313005	0.00227413	0.123195	0.0571286	-0.0165891	0.0224474	0.0390366	1.00444	20.2552	-93.1416	-14.1217	2.10645	0.130399	99.7095	10.3026	0.112008	3.99449	-5.97884	2.34169	-2.85859	-8.24938	-4.47863	-0.115794	-1.28525	1.14468	-2.15471	Normal
0.960494	65.6096	0.335	0.00173685	47.6095	0.241049	0.448173	-0.00883606	-0.00940515	0.101424	0.0362136	-0.0157613	-0.00259742	0.0131639	-0.425861	23.7489	-59.3168	5.29053	5.81823	0.176713	99.3218	10.1759	-1.48864	2.44015	-7.65039	-0.213359	-7.00973	-3.50564	-5.35717	-4.17138	-3.20714	-2.43796	-1.87523	Normal
0.96259	67.7201	0.304	0.00126519	33.0066	0.205955	0.467633	-0.00239642	-0.00213977	0.0933639	0.0403235	-0.0133257	0.00898184	0.0223075	-1.12276	24.7893	7.79864	5.30592	8.91417	0.0887098	99.0749	10.4874	-1.24479	1.22447	-8.48429	1.7163	-5.70797	-1.46123	-2.87468	0.537583	-4.18287	0.39554	-0.569272	Normal
0.963239	79.9467	0.2635	0.000653431	16.6033	0.279132	0.47493	-0.00986944	-0.00943815	0.0622337	0.0295685	-0.0209228	0.000153297	0.0210761	0.348856	21.5993	27.5247	5.18789	5.24117	0.137554	96.8098	10.093	-1.91334	1.23749	-11.5848	-1.31265	-7.2869	1.61256	-1.88276	2.21251	1.09466	-1.39781	1.65331	Normal
0.964606	71.5564	0.31	0.0303898	0	0.210785	0.381094	-0.0871633	-0.0873655	0.119281	0.0451783	-0.0923058	-0.0826103	0.00969553	0.401028	17.4856	4.1566	12.3827	2.87168	0.0919796	97.726	11.631	2.14583	2.9408	-5.95799	2.06255	-2.46641	-1.53153	-3.39897	-4.21096	-2.36059	0.591353	-2.15203	Normal
0.966481	65.8617	0.297	0.00066405	66.2132	0.263325	0.45162	-0.00538236	-0.00525179	0.0620627	0.0188937	-0.00847601	-0.00183475	0.00664125	2.17971	59.2806	14.6951	-11.7535	3.02427	0.0307468	94.3235	11.535	2.16502	0.688639	-12.727	-1.34509	-10.8075	-1.71062	-6.50458	1.1094	-1.59073	1.59733	1.21681	Normal
0.967655	79.8935	0.3075	0.000565829	44.809	0.102302	0.558664	-9.86789e-06	-3.92801e-05	0.0815075	0.0317247	-0.00327661	0.0026789	0.00595551	-0.10475	25.4002	21.1636	16.5273	30.9645	15.6752	107.899	-2.58139	-5.28616	-6.13516	-5.23882	-3.08012	-3.80218	-4.43711	-6.77921	0.653977	-4.31796	-0.947614	-3.70482	Normal
0.971309	65.6455	0.339	0.00419871	0	0.044872	0.432419	0.0323987	0.0317725	0.106266	0.0417052	0.0212422	0.042248	0.0210058	0.762677	20.8865	-65.7421	1.82067	4.30031	0.0121717	99.4418	10.7389	-3.40711	4.00929	-10.5241	8.38696	0.577042	-4.06749	0.0629998	-0.792572	-1.0729	-2.1783	-0.754618	Normal
0.972348	79.4702	0.313	0.000432812	74.0148	0.0790776	0.551701	3.56239e-05	-7.8134e-06	0.0798232	0.0328378	-0.00359546	0.00347814	0.0070736	0.339509	22.9318	23.2522	23.7778	23.1373	13.9759	107.617	-2.09604	-6.15646	-5.0468	-4.23508	-3.63027	-5.49674	-3.11057	-5.74176	-2.1584	-2.10104	-2.99881	-1.29995	Normal
0.975508	63.9318	0.47	0.00541264	0	0.140346	0.43082	-0.0367853	-0.0360198	0.0646997	0.0224654	-0.0444538	-0.0278848	0.0165689	-3.41105	70.8665	51.7867	-12.6316	0.923487	0.105464	96.7082	9.29363	-0.276337	1.14497	-8.40685	0.346441	-5.03887	-13.1584	-7.52634	-1.00005	-1.50922	2.62184	-1.54716	Normal
0.977467	60.241	0.3525	0.00644375	37.0074	0.49029	0.385713	0.00223794	0.00209809	0.127601	0.0412005	-0.00344791	0.00698597	0.0104339	0.808274	26.6174	-238.328	6.73419	0.572163	0.023238	94.3072	13.2802	2.83046	7.49302	-7.29044	9.77288	-2.17153	-4.47891	-5.18678	1.69502	-3.72063	1.22282	-3.29897	Normal
0.977823	85.2878	0.29	0.527189	0	0.960323	0.0314278	-0.363039	-0.362037	0.0524941	0.0343405	-0.388363	-0.338615	0.0497479	0.440076	30.6197	-1061.7	-6.49832	4.05789	0.0841537	99.4429	4.27739	-4.94602	-3.82526	-5.05205	-4.3977	-3.06458	-4.80093	-1.18802	1.33506	0.676497	2.93533	3.41391	Normal
0.979303	68.6892	0.2995	0.00272591	31.4063	0.306882	0.448771	0.0036456	0.00416939	0.111896	0.0503471	-0.0106922	0.0208123	0.0315045	-1.14569	17.0908	-31.0022	2.08549	6.648	0.211687	98.6006	11.044	1.31144	0.143894	-4.12508	0.77141	-6.08324	-2.56813	-3.17724	-1.54362	-0.57645	3.9857	-0.477788	Normal
0.979533	115.053	0.2005	0.00180776	37.0074	0.2474	0.457578	0.00353907	0.00318076	0.114121	0.0543516	-0.0166642	0.0229707	0.0396348	1.06648	20.4865	-63.0375	-6.94155	1.8246	0.12979	99.4831	10.3022	-0.274215	2.97603	-9.09992	4.93448	-2.03326	-3.14871	-1.61696	-1.5932	-1.7616	-3.68885	-1.27876	Normal
0.983025	109.19	0.2355	0.000921228	43.2086	0.241844	0.47189	-0.000443636	0.000194404	0.0714419	0.0266832	-0.00799963	0.00829573	0.0162954	-2.82033	49.5472	-123.139	4.34631	5.21227	0.240235	100.652	4.79992	2.29406	-3.34905	-6.95453	-4.09023	-4.35615	-3.08999	-3.73274	-4.80415	-2.6685	-3.62731	-1.9064	Normal
0.98318	87.5912	0.2705	0.00152192	0	0.0266051	0.484922	-0.0195059	-0.0185022	0.0837616	0.0337574	-0.0300956	-0.00766092	0.0224346	0.360608	26.1392	34.1806	-25.4479	17.3603	0.278332	100.644	8.27639	-2.66573	-4.59901	-12.9949	-3.38208	-6.45602	-1.28291	-0.262291	-1.02977	1.61914	-1.36274	0.483553	Normal
0.984217	91.4634	0.266	0.000877486	86.0172	0.258562	0.460109	-0.00309598	-0.00330206	0.0764208	0.0301265	-0.00983666	0.0033084	0.0131451	1.13182	27.1617	20.7362	5.18808	13.2073	0.143292	94.6642	12.8667	3.32892	-5.91496	-17.6857	-5.14027	-9.2705	1.13624	-1.55759	-0.36261	0.561641	-2.99268	0.406578	Normal
0.98669	71.8133	0.292	0.000580619	43.0086	0.375966	0.429415	0.00142011	0.00124425	0.0486305	0.0218261	-0.00670096	0.0079597	0.0146607	1.31888	22.8674	20.2979	3.90926	0.258296	0.00465561	92.1929	11.2925	-1.81217	6.54648	-3.71369	2.46748	-3.2615	-6.49447	-5.3012	-2.87254	-3.84192	-0.769479	-3.23451	Normal
0.989129	56.9801	0.32	0.000627776	49.4099	0.209579	0.469073	-0.0123142	-0.0122665	0.0620232	0.0194708	-0.016947	-0.00806254	0.00888449	-3.14654	59.5991	13.0975	5.62282	3.80513	0.0894854	97.6288	9.51768	-2.01309	-1.15096	-10.2534	-1.21854	-7.88803	-5.65469	-2.42084	-2.42355	-3.3635	-3.9827	-0.714477	Normal
0.990909	100.418	0.2655	0.00128328	0	0.0349579	0.501181	0.0179114	0.0175047	0.0677562	0.0363328	-0.00149137	0.0364978	0.0379891	-0.596533	22.7667	37.8626	2.70535	8.31083	0.345545	101.611	6.68052	-7.00743	-0.440112	-6.51371	-1.30444	-2.48957	-4.28497	-1.8999	-2.33896	-2.00921	-0.204508	-2.20297	Normal
0.994878	94.3396	0.297	0.00169315	15.6031	0.22249	0.448971	-0.00721935	-0.00710486	0.0992268	0.0490415	-0.0268118	0.0131187	0.0399306	0.561837	23.0766	-39.7424	3.20066	1.58425	0.0453901	98.115	10.2619	-0.317141	3.04653	-5.75832	1.78327	-3.63015	-8.33709	-5.07148	-2.16635	-3.89056	-0.490855	-2.91717	Normal
0.99553	108.696	0.2005	0.00349142	35.8072	0.276358	0.433522	0.00430302	0.00561058	0.124627	0.0611549	-0.0210806	0.029112	0.0501926	-0.169094	19.8729	-116.754	5.14955	1.78812	0.0397002	97.0564	11.3372	2.13056	4.31268	-6.04697	4.23557	-0.67346	-2.26858	-0.961491	-4.41681	-2.39754	-6.64948	-1.53694	Normal
0.996221	66.8896	0.3	0.00253296	48.4097	0.353445	0.434918	0.00157935	0.00226582	0.102771	0.0370087	-0.00575803	0.0103932	0.0161512	0.0211793	28.4262	-76.1882	2.20224	4.10064	0.0712428	97.6086	10.8269	1.22924	1.82753	-7.99841	0.944712	-6.28595	-5.93938	-6.11182	-3.64401	-6.41067	-4.41879	-3.76802	Normal
0.996673	62.8601	0.3105	0.185372	0	0.725953	0.169395	-0.215274	-0.215833	0.0936409	0.0405773	-0.226329	-0.204623	0.0217061	-0.905721	21.3759	-61.2134	2.90847	3.76904	0.0198826	98.1198	9.56237	2.97339	0.151787	-6.96697	1.54502	-1.33173	-5.70407	-1.46206	-2.55167	-1.54731	-0.912203	-2.65096	Normal
1.00063	64.6204	0.361	0.000270574	49.4099	0.101104	0.552284	-0.000226667	-4.46557e-05	0.0646213	0.0274166	-0.00390239	0.00326029	0.00716268	0.088261	19.1088	19.8574	22.1344	19.6621	11.282	106.632	-3.82816	-0.354417	-6.94008	-6.4963	-1.94118	-5.78113	-2.21716	-5.37369	-2.18644	-1.41883	-2.06145	-3.38234	Normal
1.00065	67.0766	0.301	0.00215184	45.009	0.276149	0.436196	0.00146082	0.00207623	0.0970273	0.0362837	-0.00667035	0.0108891	0.0175595	-0.125659	29.5479	-56.1795	3.81857	3.78207	0.0624767	97.0986	10.899	1.02747	2.29079	-7.02527	0.0449239	-6.61374	-5.10899	-6.19217	-3.54139	-6.47238	-5.8939	-3.04787	Normal
1.00123	65.1112	0.305	0.0336144	0	0.243495	0.374396	-0.0916712	-0.0916778	0.114285	0.042726	-0.0985845	-0.085199	0.0133855	0.351332	21.1219	31.7553	6.73589	4.40631	0.13169	98.4417	10.7386	2.17593	0.942035	-5.56209	2.51953	-0.491526	-1.76632	-3.35829	-4.70156	-3.68997	-0.52394	-2.37652	Normal
1.00134	107.527	0.2715	0.0193497	0	0.301188	0.41737	-0.0695516	-0.0693475	0.075494	0.0369495	-0.0882717	-0.053439	0.0348327	0.500116	32.5808	78.876	-10.5969	-0.267583	4.52191	104.675	2.67287	-6.07994	-4.95418	-7.4472	-1.52638	-1.53608	-2.7456	-2.32659	-1.28904	-3.34652	0.0469106	-0.0571708	Normal
1.00566	60.6367	0.33	0.0011423	18.2036	0.292523	0.448735	-0.0121993	-0.01182	0.0827309	0.0336535	-0.0193973	-0.00539584	0.0140014	0.344691	24.5784	-2.45086	8.23593	2.71879	0.00278721	95.2082	12.1586	0.829567	5.53146	-9.31941	3.30432	-7.28233	2.93727	-2.58771	5.18138	-0.202872	0.673249	-0.400341	Normal
1.00789	79.3126	0.309	0.000672292	47.4095	0.104877	0.556612	7.71142e-05	-9.36756e-06	0.0822673	0.0327947	-0.00386479	0.00344773	0.00731252	0.0870347	25.0149	21.0424	19.6748	29.6741	15.2661	107.936	-2.35855	-4.87664	-5.40475	-4.22374	-2.83841	-3.7719	-4.74099	-6.0027	-1.87222	-2.03986	-0.449509	-3.8871	Normal
1.00987	56.899	0.523	0.000263974	12.2024	0.517112	0.428564	0.00138825	0.00138743	0.0192027	0.0115595	-0.00608885	0.0082938	0.0143826	1.18561	19.6562	10.7827	1.06867	0.798326	0.0114207	90.154	7.89243	-2.50418	-1.95251	-9.6056	4.57543	1.95042	-2.84054	0.140429	-0.976668	1.16538	0.957644	-1.9349	Normal
1.01117	60.3015	0.3105	0.00277932	41.8084	0.307106	0.447095	0.0116624	0.0116146	0.109461	0.0430119	0.000273738	0.0247707	0.024497	-1.24725	29.0879	-88.1074	-2.63221	5.21893	0.140199	99.4077	10.6087	-0.811622	2.36479	-8.31395	3.26485	-6.1679	-3.48741	-2.94334	1.68008	-0.0799729	-1.04692	-3.11369	Normal
1.01317	108.303	0.2335	0.00040641	35.8072	0.200813	0.489266	0.000643814	0.00122946	0.063608	0.0275001	-0.00882545	0.00978569	0.0186111	0.449091	23.019	20.7894	1.71888	3.89619	0.0627679	97.9648	9.09229	-0.229829	-1.54393	-13.4888	2.49507	-3.63487	-1.73316	-0.0153174	0.752287	0.0733563	-3.67504	-1.74567	Normal
1.01331	59.5533	0.3215	0.329523	0	0.941377	0.0462778	-0.287021	-0.286972	0.0506738	0.0236639	-0.296115	-0.277679	0.0184365	-1.08798	34.5818	-277.366	-2.07326	2.57353	0.0485676	97.3239	7.10784	1.6067	-3.12477	-8.0942	-2.68211	-2.81635	-3.76208	-2.6027	1.26478	-1.29431	-3.94448	-2.29586	Normal
1.01568	84.5666	0.276	0.0036328	36.0072	0.357063	0.453105	-0.000433433	-0.000742504	0.100479	0.0401005	-0.00725231	0.00588751	0.0131398	-1.36592	22.8707	-16.8882	6.31233	12.0639	0.338766	99.8382	10.5302	-0.80017	-1.26415	-8.86479	-0.468703	-0.0695681	-0.801248	-2.30717	-5.668	0.280097	-0.458328	-0.883683	Normal
1.02029	67.6819	0.444	0.000669622	15.6031	0.117265	0.489956	0.00223095	0.0013903	0.0644515	0.0263657	-0.00983137	0.0112081	0.0210395	-0.042718	82.0866	15.0657	-4.47818	5.17315	0.391801	99.5339	6.37509	-0.708024	-2.05936	-5.33484	-2.37629	-2.37275	-4.33216	-3.23227	-1.3382	-2.14274	-1.40823	-1.33344	Normal
1.02238	96.0769	0.2795	0.00301975	0	0.161928	0.485266	0.0274761	0.0272662	0.0442329	0.0124996	0.0225866	0.0321976	0.00961105	-4.15204	172.917	33.9752	0.613073	6.43658	2.20878	101.929	2.03656	-7.71819	-3.61235	-8.89379	-4.72664	-3.64093	-4.45061	-2.72428	-3.791	-1.4745	-1.27395	-2.96841	Normal
1.02388	59.2008	0.3195	0.173726	0	0.736294	0.16219	-0.208402	-0.207928	0.0883471	0.0359341	-0.215594	-0.200367	0.0152274	-0.524066	19.661	-8.02613	-0.138943	1.52042	0.0239023	97.786	9.17346	3.29009	0.415994	-6.18226	0.72022	-1.62893	-4.50821	-1.87002	-3.16928	-2.34772	-2.61825	-1.36651	Normal
1.02753	85.7756	0.2945	0.526979	0	0.958244	0.0331823	-0.362967	-0.360843	0.0539279	0.0358557	-0.389039	-0.336101	0.0529382	0.357855	27.7471	-1071.83	-5.94215	4.25401	0.12259	99.8015	4.09389	-4.54229	-4.03039	-4.62146	-3.82589	-2.88587	-4.7301	-1.34171	0.992043	0.75823	2.21762	3.03845	Normal
1.02854	54.1516	0.5525	0.00129076	13.4027	0.288147	0.447551	-0.0116142	-0.0111193	0.0709371	0.0351969	-0.0270785	0.00429997	0.0313785	1.26754	28.0638	21.4388	7.46643	5.49978	0.129315	96.6808	10.1319	0.393326	-2.79993	-8.61613	2.21463	-0.00977977	-3.03848	-0.0553196	-0.000627451	1.58421	2.93987	1.33689	Normal
1.02906	97.0089	0.2255	0.00042678	79.816	0.195768	0.483165	0.00059567	0.000953348	0.0628383	0.023585	-0.00620721	0.00811191	0.0143191	0.520827	33.9036	18.557	-3.42749	3.52136	0.0667289	98.4669	8.6202	-3.13086	-1.55995	-13.7833	-1.2708	-7.39662	-1.26572	-2.92721	1.69182	0.714309	2.7519	-1.33385	Normal
1.03409	91.1854	0.2795	0.00153803	42.2084	0.311544	0.45009	-0.00620083	-0.00579899	0.0995065	0.0457958	-0.0246617	0.0115299	0.0361917	0.490462	23.8769	-47.2814	-0.376794	1.24069	0.106139	98.7142	9.57427	0.291318	2.82266	-7.99876	2.63542	-2.57196	-1.89806	-3.29519	-3.95217	-3.34668	-4.25674	-3.40375	Normal
1.03669	71.599	0.3155	0.0622223	0	0.506522	0.275353	-0.124722	-0.124488	0.0870665	0.0436741	-0.1412	-0.109062	0.0321381	-0.925608	17.7183	127.437	0.956964	2.45073	0.00410627	97.7873	8.65634	4.56456	-1.10528	-7.3412	0.605369	-1.34601	-4.13579	-1.63672	-2.73452	-1.87944	-2.52837	-1.83047	Normal
1.03687	63.8638	0.356	0.000371145	75.8152	0.135759	0.520262	5.68263e-05	1.91903e-05	0.0635501	0.024622	-0.00233882	0.00260307	0.00494189	-0.0245965	21.4929	17.5825	20.4888	20.3286	4.00131	103.834	2.24587	-5.30481	-5.61746	-5.04839	-4.16217	-3.85105	-4.25173	-4.99052	-4.65911	-1.49875	-1.78251	-1.96212	Normal
1.03693	53.86	0.325	0.00148802	0	0.0429678	0.470747	-0.0192875	-0.0188615	0.0662592	0.0248455	-0.0279786	-0.00941692	0.0185617	-1.85099	47.1392	28.4557	-9.52709	1.89375	0.15077	98.327	9.54649	-2.66673	-1.32552	-7.67408	-2.44999	-4.64949	-3.77101	-2.28645	-5.48111	-2.3199	0.166229	-3.22485	Normal
1.0381	96	0.281	0.00302315	0	0.159207	0.486089	0.0274916	0.0273685	0.0447059	0.0133993	0.0217555	0.0328581	0.0111026	-3.98364	166.235	34.2548	1.07371	5.95844	2.31416	101.945	2.10057	-7.69441	-3.34344	-8.84779	-4.70116	-3.82506	-4.20936	-2.60648	-3.44736	-1.35487	-1.24294	-2.96135	Normal
1.03871	33.8123	0.872	0.000419798	14.0028	0.223593	0.423001	0.00156172	0.00103304	0.0472202	0.021828	-0.00638859	0.00832444	0.014713	0.921878	20.9915	22.1963	2.38336	0.117465	0.00581797	90.4593	11.254	1.97425	4.6491	-4.54512	5.3031	-2.69329	-12.1006	-6.01329	-0.446751	-6.03653	-2.07964	-2.15525	Normal
1.04073	64.6204	0.36	0.000310054	52.8106	0.0937691	0.563962	-0.000256454	-4.09091e-05	0.0665431	0.029569	-0.0048508	0.00435985	0.00921065	-0.0678071	17.6854	21.0235	23.1614	20.7035	16.0075	107.259	-4.94793	0.354133	-7.69834	-5.09165	-3.35148	-3.6594	-3.36382	-3.22001	-2.42061	-0.901892	-3.21089	-2.123	Normal
1.04489	62.6959	0.33	0.00172392	54.2108	0.230531	0.457132	-0.00910272	-0.00906752	0.0998088	0.0335699	-0.0144939	-0.00362398	0.0108699	-0.335814	29.1386	-41.5524	-8.65082	5.24562	0.17864	99.4821	9.97556	-0.153879	1.28928	-10.7566	1.95089	-5.76256	-2.85523	-5.51321	-5.31111	-2.52568	-1.62001	-2.03116	Normal
1.04807	76.1421	0.323	0.000971623	13.4027	0.339275	0.440137	0.00416998	0.00498302	0.0396782	0.0223046	-0.00726811	0.016561	0.0238291	-0.725564	25.4384	26.4149	3.86654	0.523643	0.0229311	92.6381	9.42302	0.842246	2.02692	-6.83779	1.10136	-3.52321	-0.882778	-1.11467	-1.43609	-1.14376	-0.212461	-1.52389	Normal
1.04987	101.695	0.2735	0.000471411	38.0076	0.235243	0.479349	0.00519801	0.00538717	0.0605522	0.0226497	-0.00264712	0.0146265	0.0172737	-0.284775	55.3604	-0.378479	-1.83409	2.93461	0.0108352	96.8659	10.767	-2.89323	3.39887	-12.1174	4.96778	-4.95019	-3.07929	-2.92737	1.29838	-1.96161	-3.10549	-0.660814	Normal
1.05125	70.4639	0.3085	0.00303032	37.6075	0.364329	0.44407	0.00033125	0.000850299	0.0951715	0.0373591	-0.00713451	0.00853444	0.0156689	-1.0115	27.7608	-50.9306	1.37782	6.45414	0.170004	96.5808	12.4741	2.53127	-0.987012	-7.67754	2.20824	-1.94214	1.36048	-0.175899	-3.35227	-0.0549428	-1.09707	-0.906721	Normal
1.0531	102.128	0.267	0.00134814	0	0.0341141	0.509796	0.0183585	0.0165616	0.0709458	0.0345659	-0.00107989	0.0349561	0.036036	-1.80301	33.9518	39.5322	-10.309	8.06548	0.735405	102.465	5.93441	-7.46887	-1.66952	-8.23964	-2.91361	-4.46703	-2.2292	-1.72326	-2.83576	-1.79892	-2.91368	-1.45266	Normal
1.05344	81.1359	0.294	0.00318626	51.8104	0.372129	0.429691	0.00151029	0.00232148	0.120972	0.0466202	-0.00867436	0.0123585	0.0210328	0.0741476	20.7386	-65.894	-22.2577	3.46233	0.0461444	98.07	11.3175	0.514806	2.29746	-9.55446	0.251355	-7.19446	-8.8027	-7.25114	-5.49085	-6.87355	-2.72319	-3.97431	Normal
1.05694	104.987	0.2005	0.000889441	8.80176	0.0530339	0.484727	3.68555e-05	0.00149132	0.0764367	0.0321391	-0.0117003	0.0132922	0.0249925	-2.0677	37.3183	17.5615	-7.73092	6.90546	0.251742	99.3823	8.80098	-0.915087	-3.15521	-9.3073	-2.71948	-4.1225	-4.72908	-2.61655	-3.11233	-1.61829	-1.58336	-3.17516	Normal
1.05711	74.2574	0.3195	0.0632266	0	0.50821	0.282544	-0.125725	-0.125803	0.0874977	0.0438662	-0.14255	-0.108935	0.0336146	-0.751984	18.4725	138.239	-4.64222	2.97097	0.0142619	98.2786	9.87232	0.865147	0.805692	-8.68083	0.253068	-4.35069	-1.91806	-1.30692	-2.7938	-2.67972	-6.29533	0.140958	Normal
1.05722	55.8659	0.329	0.00257799	27.2054	0.392704	0.425323	-0.0161489	-0.0163259	0.102673	0.0334096	-0.018953	-0.0127139	0.00623907	0.355285	23.4955	-74.7601	9.28291	3.01448	0.271071	97.4049	11.5915	-0.671335	2.1372	-1.36147	2.21102	-1.66013	-1.47985	-0.751978	-2.19468	3.29975	-1.6321	-1.7984	Normal
1.05725	67.5295	0.3235	0.00283544	31.8064	0.353641	0.436262	0.013351	0.0133453	0.119649	0.0594351	-0.013372	0.0399955	0.0533675	0.485289	18.7892	-107.5	1.9861	3.52606	0.161154	100.832	8.04173	-2.98928	1.02812	-5.02146	9.65557	7.80039	-6.75572	1.78546	-0.331467	-0.345672	-0.781158	-0.382793	Normal
1.05977	120	0.231	0.000389108	66.2132	0.127044	0.479271	0.00106991	0.00170894	0.058874	0.0289441	-0.0131848	0.0150055	0.0281903	0.254487	23.8366	23.0059	4.56823	2.82161	0.0668992	96.0977	9.97144	0.827301	-0.221832	-9.47569	-2.30276	-6.05609	-2.17512	-2.03925	-0.0944457	-1.67051	-4.53607	-2.80313	Normal
1.06028	69.808	0.3185	0.0628005	0	0.511108	0.2743	-0.1253	-0.124557	0.0866733	0.0438159	-0.140316	-0.108769	0.031547	-1.11228	20.1112	143.405	-0.815974	3.29388	0.00667818	97.7562	10.0315	1.13457	0.849023	-9.37801	0.860726	-4.58636	-2.53024	-1.66815	-1.95293	-2.0714	-4.94489	-0.547441	Normal
1.06609	106.195	0.283	0.00403128	12.4025	0.241969	0.429391	0.00381303	0.00471086	0.116075	0.0591885	-0.0227431	0.0294801	0.0522232	-0.296041	17.7951	-68.4038	4.27555	1.14524	0.0219598	96.4716	11.6325	2.1021	4.38177	-8.01264	5.17041	-2.27876	-3.87728	-2.74987	-1.67979	-4.1817	-6.02501	-2.32816	Normal
1.06797	64.2055	0.3455	0.00284707	40.6081	0.330228	0.427506	0.0025623	0.00284499	0.104783	0.044069	-0.0091207	0.0145783	0.023699	0.484527	17.8453	-51.5128	7.29651	4.26437	0.671383	98.9853	9.76113	-2.21516	5.53877	-3.0671	-0.799136	-5.39259	-4.31239	-3.47206	-6.13593	-1.75141	0.49036	-4.9324	Normal
1.07261	61.0687	0.332	0.00101464	18.8038	0.32262	0.446283	-0.0124756	-0.012242	0.0790033	0.0320582	-0.0213986	-0.00511522	0.0162834	1.13751	28.9012	2.94039	8.41633	2.03905	0.00037706	94.4363	12.8224	1.93005	4.63291	-12.8839	7.00986	-7.25825	2.40801	-3.67808	5.00284	-0.898426	2.24208	-0.369434	Normal
1.08179	70.713	0.292	0.000663741	15.003	0.195241	0.417962	0.0014697	0.00115921	0.0464468	0.021589	-0.00642781	0.00822587	0.0146537	0.80903	19.5154	23.544	4.51287	0.144892	0.000968948	90.843	11.7714	-0.0369945	6.21217	-6.57495	5.15871	-2.83324	-6.39573	-5.30559	-1.92835	-4.12798	-1.20435	-3.65068	Normal
1.08228	50.4838	0.3565	0.0455678	0	0.443993	0.30097	-0.106733	-0.107099	0.0848167	0.0338848	-0.118831	-0.0947987	0.0240323	-0.220281	29.0364	107.562	1.80806	1.67924	0.00701534	96.3196	10.4963	1.33433	3.15454	-4.95375	-2.47951	-6.11415	-7.27059	-5.41105	-1.49726	-4.20146	-3.55783	-1.40308	Normal
1.09198	60.9756	0.333	0.0442878	0	0.520438	0.279516	-0.105223	-0.105439	0.0716161	0.0278325	-0.115499	-0.09414	0.0213591	0.943965	56.2746	63.5918	-6.25055	1.596	0.116955	98.8058	6.31917	4.17458	-1.96088	-5.7621	-2.11346	-4.48881	-3.68078	-4.4954	-5.05974	-1.06311	-2.27785	-2.28031	Normal
1.09462	111.94	0.2235	0.0021233	12.4025	0.195033	0.467527	0.00324005	0.00397848	0.106486	0.0511864	-0.0172188	0.0237414	0.0409601	1.42918	22.5084	-15.1958	-21.3824	1.07307	0.0211288	98.9267	11.2797	-0.0566015	2.35602	-14.0853	6.95878	-4.50707	-1.59444	-3.19544	-2.12857	-1.26325	-0.316701	-1.92807	Normal
1.09697	94.6372	0.2705	0.0176537	0	0.451308	0.303449	-0.0664337	-0.0666297	0.0518258	0.0169523	-0.0701551	-0.0626149	0.00754017	-2.21044	86.6391	99.2859	5.70302	0.789237	0.0915421	95.336	9.21182	0.283807	1.33091	-5.87047	-0.332611	-4.28984	-7.7271	-5.54095	-4.97519	-2.11896	-1.47378	-3.79477	Normal
1.09697	77.4693	0.2895	0.00371888	13.0026	0.217445	0.437336	0.0114902	0.0117	0.0970188	0.0465292	-0.00970937	0.0309633	0.0406726	0.0580259	25.5429	-46.9923	3.81444	0.410552	0.00206064	95.8162	11.7198	0.965157	5.39456	-6.50525	5.61894	-2.11942	-9.63824	-5.27812	0.238393	-3.61818	0.60395	-2.54469	Normal
1.10007	96.8523	0.2495	0.327808	0	0.881746	0.0854874	-0.286272	-0.286847	0.0743486	0.0398322	-0.304478	-0.266361	0.038117	-0.671195	20.4523	-368.773	-2.13323	3.97969	0.531356	101.076	5.33213	-2.62468	-0.33569	-2.12433	-1.47191	-3.73676	-5.02325	-3.14392	-3.71505	-2.60131	-4.01686	-0.721243	Normal
1.10275	93.0954	0.2745	0.000850429	15.6031	0.278771	0.471275	0.00359715	0.00347152	0.058384	0.0321527	-0.0127064	0.0197892	0.0324956	0.682831	18.9296	32.7955	1.01095	2.84298	0.103256	98.3432	7.78198	-2.49787	-0.976105	-8.9285	-0.673652	-2.46241	-2.8584	-0.584804	-2.0005	0.129527	-1.05793	-0.854291	Normal
1.10735	86.8936	0.272	0.00193203	14.6029	0.263727	0.458288	-0.0182343	-0.0155783	0.0855913	0.0421501	-0.0354651	-0.00337793	0.0320872	0.873999	27.2224	46.7547	-12.6652	9.11112	0.0374442	98.182	9.86868	-1.84565	-1.56842	-16.3719	-3.14813	-10.7923	1.82051	-2.25374	-2.58267	-1.05527	-4.86097	0.552143	Normal
1.10813	108.011	0.2205	0.00114463	11.0022	0.280614	0.469597	0.00649249	0.00588961	0.0587211	0.0340713	-0.0162936	0.0262057	0.0424992	-0.0545887	30.0818	41.8135	-0.00109918	4.24589	0.220873	97.5194	9.14342	-1.97202	-6.14594	-12.0646	6.55093	-1.88587	-2.34626	0.603969	-3.7883	-1.17024	1.38389	-0.218212	Normal
1.11285	35.1288	0.834	0.00102294	88.0176	0.265375	0.464881	-0.00314364	-0.00323085	0.0712875	0.0250374	-0.00763559	0.00124251	0.0088781	1.48447	34.127	16.4295	-2.42061	10.4117	0.124965	94.5167	12.7548	2.60109	-4.90557	-16.0374	-6.27234	-9.96445	0.408839	-0.985201	0.226268	-0.272413	-2.79873	-0.471093	Normal
1.11384	86.4553	0.2855	0.00227408	15.6031	0.139161	0.470698	0.00751315	0.00879251	0.118637	0.0626479	-0.0205443	0.0362018	0.056746	-0.574452	16.266	-6.72237	-26.6893	2.38785	0.221079	100.244	10.2874	0.460603	1.50493	-12.1843	4.44035	-3.28739	-3.49954	-3.59751	-0.904139	-0.0926344	3.26149	0.707897	Normal
1.12319	71.2166	0.317	0.0622069	0	0.548851	0.257668	-0.124707	-0.124362	0.0800417	0.0363216	-0.136068	-0.112513	0.0235547	-0.810107	19.7112	141.533	5.4613	2.33106	0.0663202	96.7911	10.0668	2.15195	1.28876	-7.6544	0.995641	-3.78538	-2.83378	-2.19941	-2.14429	-3.68696	-6.18132	-0.0569272	Normal
1.12381	71.2589	0.317	0.0118278	0	0.182029	0.438817	-0.0543778	-0.0554731	0.0821009	0.0414027	-0.0747199	-0.0343728	0.0403471	-0.31589	22.1589	96.4507	-22.3548	9.20693	0.266635	100.498	8.60049	-3.73274	-1.42772	-12.3616	-0.923691	-6.93189	-1.93882	-4.67651	1.02193	0.279872	1.51024	-0.371525	Normal
1.12514	69.3241	0.428	0.000502906	12.8026	0.284308	0.468608	0.00828465	0.0085946	0.0428763	0.0224326	-0.00234442	0.018771	0.0211154	-0.361421	24.9076	25.9633	3.9079	1.78413	0.0922077	95.102	8.41418	-0.0640942	-0.825672	-10.479	-2.8041	-5.05585	-1.42642	-1.43806	-1.04508	0.424689	-1.47269	0.552731	Normal
1.12536	98.3607	0.241	0.000443466	40.4081	0.180377	0.475428	-0.00243909	-0.00248152	0.0601193	0.0248911	-0.0104408	0.00440018	0.014841	0.866633	32.4998	16.9944	13.9476	4.82207	0.111682	94.0161	13.1909	2.54052	-3.6329	-11.4463	-0.122156	-2.81092	-1.75244	-1.40512	-2.60189	-2.67313	-2.75975	-1.22183	Normal
1.12648	87.7835	0.2695	0.000507257	12.4025	0.198238	0.483847	-0.0099731	-0.00869993	0.0618565	0.0272104	-0.0218177	-9.06498e-05	0.0217271	2.88061	59.5559	19.3861	9.63788	6.26994	0.0451921	96.8659	10.0469	-0.908147	-0.825638	-11.5985	-1.84451	-6.46171	-0.12169	-0.802773	1.42742	0.369129	-0.181549	0.299636	Normal
1.12702	50.6543	0.593	0.00123997	11.8024	0.2519	0.467969	0.00493739	0.00726896	0.0733723	0.0426612	-0.0182968	0.0303838	0.0486806	0.0843616	18.5341	39.3086	0.241029	2.76916	0.119002	98.2033	8.6676	-0.117612	-0.11377	-8.46152	-1.16726	-4.59191	-5.21291	-1.2976	2.87797	-1.07505	-3.51316	1.32809	Normal
1.12936	86.5801	0.287	0.00115725	14.0028	0.202367	0.457398	-0.00725026	-0.00784561	0.089662	0.0428457	-0.0273124	0.0125008	0.0398131	0.423997	29.8309	-31.3445	2.62689	0.486734	0.0384678	97.1145	9.92335	2.83421	1.66871	-7.11992	2.17036	-2.60815	-9.90388	-5.25942	-2.04311	-1.93594	1.88211	-2.99279	Normal
1.12968	66.1521	0.3045	0.000542278	75.6151	0.254923	0.462212	-0.00523156	-0.00509886	0.0587166	0.0176935	-0.00844052	-0.00183265	0.00660786	2.03534	71.2499	11.146	2.55803	3.03982	0.0429291	94.5517	11.2652	1.891	-0.484732	-12.8337	-1.99753	-8.86611	-2.6306	-4.23218	-0.196756	2.09542	2.27003	2.98294	Normal
1.13064	70.8801	0.315	0.00322937	28.2056	0.367908	0.429287	0.00603181	0.00602381	0.114071	0.059612	-0.0216872	0.0330801	0.0547673	0.543178	19.5497	-79.9649	-1.71673	4.61623	0.151024	100.527	8.6396	-2.79995	-0.269303	-5.7395	6.24693	7.9557	-8.52623	3.76465	1.59884	1.59593	-0.362573	-0.3361	Normal
1.13127	67.3401	0.3145	0.000791692	12.4025	0.139254	0.466001	0.00941927	0.00985442	0.0748019	0.0307122	-0.00360449	0.0237523	0.0273568	-1.32819	52.8936	3.5311	-9.5333	0.814558	6.57042e-06	96.2607	11.3397	-0.734249	4.23041	-10.4876	5.03903	-4.83503	-6.04802	-5.94331	-1.67689	-1.82375	3.15265	-3.6139	Normal
1.1316	44.4939	0.675	0.0176464	0	0.376126	0.338097	-0.0664198	-0.0668227	0.0605171	0.0191446	-0.0701311	-0.0629072	0.00722398	-0.878749	61.3869	93.464	7.54573	1.57544	0.109373	96.2889	9.50385	0.27673	1.51224	-6.74004	0.431358	-3.96724	-7.01808	-4.70351	-4.15042	-2.10442	-1.83433	-2.40758	Normal
1.13207	90.7029	0.2795	0.0013631	39.2078	0.280378	0.453918	-0.00659431	-0.00577695	0.105496	0.0492966	-0.0271236	0.0137542	0.0408778	0.354611	23.5539	-52.255	-3.61412	1.28006	0.106771	99.3615	9.55452	0.512614	2.00322	-8.81832	2.64393	-2.66161	-0.843842	-2.39207	-5.36814	-3.18773	-4.65733	-2.99474	Normal
1.13253	36.1228	0.7985	0.000580896	13.4027	0.206324	0.488825	0.00390592	0.0042172	0.0594342	0.0306001	-0.0116751	0.0214834	0.0331584	-1.28025	51.0752	33.6753	-5.16608	2.35693	0.668918	98.8734	6.35979	0.462013	-2.36347	-4.45961	-4.20036	-2.58789	-2.68277	-0.952101	-5.37642	0.806186	2.64623	2.35028	Normal
1.13619	36.0036	0.785	0.000501151	12.2024	0.186357	0.488585	0.00396884	0.00444933	0.0582456	0.0297436	-0.0114947	0.0217014	0.0331961	-1.3664	55.1246	32.6492	-5.55247	2.40814	0.658797	98.8193	6.2584	0.329584	-2.35065	-4.49494	-4.46612	-2.61138	-2.78622	-0.976105	-5.35031	0.651158	2.60819	2.64928	Normal
1.13662	31.5209	0.8035	0.0176625	0	0.388065	0.328567	-0.0664501	-0.06669	0.0590333	0.0187164	-0.0702386	-0.0626486	0.00759	-1.0386	65.935	92.5887	7.1034	0.817279	0.0983577	95.7502	9.60516	0.433832	2.10031	-5.92172	0.512347	-3.96185	-8.08621	-5.78362	-3.46917	-1.79743	-1.16265	-2.44674	Normal
1.14113	65.2884	0.3265	0.000429832	80.6161	0.132425	0.500652	0.0049575	0.00500037	0.0573705	0.0177972	0.00201511	0.00822607	0.00621096	-3.42654	75.035	15.2353	2.60153	7.3274	0.671548	99.2628	8.10866	-6.36133	-7.94563	-12.9879	-0.137016	-3.72881	-5.21467	-3.97966	-4.38582	-0.868148	-0.310383	-2.32172	Normal
1.1425	62.6959	0.309	0.00740409	0	0.130017	0.413839	-0.0430235	-0.0431334	0.0787499	0.0317352	-0.0489766	-0.0356214	0.0133552	-0.054486	23.7113	41.6699	9.6347	0.617646	1.10025e-05	94.0616	11.827	4.72771	2.08197	-10.3013	7.70277	-1.18122	-11.0421	-4.82941	-0.012852	-4.80437	-3.68446	-1.40206	Normal
1.14529	81.0263	0.293	0.050565	0	0.731936	0.170957	-0.112433	-0.112217	0.0481429	0.0194228	-0.119237	-0.106047	0.0131904	0.469835	45.3785	194.704	-5.04074	1.24556	0.0412604	96.4978	7.63718	-2.23366	-2.4294	-11.1021	-1.54217	-6.07054	-9.76758	-5.28183	-2.44374	-0.170261	4.50577	0.226766	Normal
1.1481	70.7547	0.4165	0.000507975	46.0092	0.213209	0.478225	0.000117507	0.00177886	0.0674259	0.0272406	-0.0094034	0.011334	0.0207374	-2.41232	59.238	2.67264	4.31034	6.08337	0.55317	99.6268	6.67542	-0.234461	-1.92856	-4.18274	-1.64479	-1.82041	-2.9401	-3.77716	-3.71616	-4.27075	-1.7887	-2.70765	Normal
1.15006	88.1057	0.2685	0.00585124	0	0.0564062	0.416149	-0.0382467	-0.0382621	0.111161	0.0406449	-0.0451069	-0.030344	0.0147629	-0.522348	23.9164	-72.1464	8.21835	1.86765	0.0491232	96.5583	11.4063	2.18885	4.05747	-3.87885	0.289193	-3.3228	-5.8532	-5.96457	-5.01301	-2.35224	0.453778	-4.31526	Normal
1.152	91.2548	0.262	0.00225888	14.803	0.393416	0.453492	0.00375825	0.00501636	0.0791298	0.044736	-0.020929	0.0280139	0.0489429	-0.180867	15.8647	34.9412	0.627276	2.68191	0.110487	98.5848	9.13251	-0.808521	-0.924069	-13.4427	4.53565	-3.19073	-2.42102	-1.35815	-1.79942	-0.742633	-0.926825	-0.293954	Normal
1.15274	64.8649	0.31	0.00323357	35.8072	0.299541	0.46329	0.00080203	0.00151614	0.125034	0.0558136	-0.0136768	0.0181401	0.0318169	-0.880357	17.2611	-38.2587	-7.38463	13.4849	0.355877	101.077	10.5527	-0.49932	-1.36399	-8.74271	1.05177	-2.96041	2.3193	-1.0888	-6.8181	1.23438	4.08189	0.0317628	Normal
1.15359	71.2166	0.3075	0.0336612	0	0.229973	0.380649	-0.091735	-0.0921565	0.11873	0.0452908	-0.0982922	-0.0853646	0.0129276	0.318535	18.7107	13.235	10.0328	3.30515	0.079889	98.3192	10.9608	2.07237	2.40111	-4.61041	0.984953	-0.972958	-2.94004	-3.126	-3.69103	-2.43465	-0.853783	-1.66379	Normal
1.15502	81.6882	0.2705	0.0104174	33.8068	0.561744	0.390625	0.00248232	0.00432272	0.144298	0.0620909	-0.00952114	0.0166779	0.026199	-0.255261	13.7353	-204.799	2.49581	6.67111	0.292534	101.01	9.19009	0.285861	1.16242	-5.70828	1.46112	-0.849804	-0.182504	1.66699	0.260503	1.09797	0.244225	0.0417324	Normal
1.15655	118.93	0.2245	0.00579039	0	0.191099	0.401897	-0.0380473	-0.0374286	0.0557641	0.0197097	-0.0441514	-0.0302181	0.0139333	-3.85846	66.7213	51.1229	3.9849	1.677	0.133275	96.5275	6.83073	3.415	-1.32756	-6.05295	-3.85581	-5.43929	-6.33913	-3.884	-5.2856	-1.18659	-1.17217	-0.575384	Normal
1.16309	63.0583	0.329	0.00185589	52.8106	0.224174	0.450175	-0.00872387	-0.00900567	0.10377	0.0353006	-0.0144925	-0.00276466	0.0117278	-0.322819	27.6016	-68.836	-7.24451	2.89291	0.0207495	98.4956	11.4822	-0.757015	2.98643	-12.9111	3.12099	-7.92567	-1.23667	-7.36026	-6.15709	-2.85776	-0.341813	-3.89553	Normal
1.16538	73.3048	0.3055	0.000783756	44.4089	0.291128	0.47215	-0.00445518	-0.00420938	0.0776855	0.0347696	-0.0195193	0.00986974	0.029389	-0.350617	21.8199	-1.27168	1.85655	5.10155	0.704097	100.076	7.62054	-3.14577	2.95046	-6.47428	-2.58586	-2.82622	-1.51846	-4.08238	-0.678652	-2.84113	-2.55506	-3.30124	Normal
1.16629	63.7281	0.299	0.000288334	31.0062	0.198182	0.493155	-0.00638021	-0.00617322	0.0559018	0.0177013	-0.0089996	-0.00295024	0.00604936	2.15407	68.8724	14.3627	5.10992	5.48787	0.290248	96.3077	11.7571	-2.03184	-2.96568	-10.508	-0.773293	-1.65495	-1.81172	-1.70066	-0.639155	1.43256	-0.015262	-0.540588	Normal
1.16951	81.9672	0.2005	0.000484646	15.203	0.439882	0.437246	0.00355977	0.00300673	0.0373749	0.017861	-0.00509403	0.0119925	0.0170865	2.17293	38.886	17.5677	1.36627	0.346683	0.0297525	92.3186	8.44645	2.17155	0.11237	-4.99246	2.1481	0.621798	-1.34666	-0.0648655	-3.0993	-0.569609	-1.70932	-2.35637	Normal
1.17029	83.3333	0.2905	0.00173873	66.0132	0.198493	0.459786	-0.00437189	-0.00323297	0.100363	0.0411367	-0.0120566	0.00558422	0.0176408	-0.763416	24.0271	25.6175	-41.8889	11.1949	0.106861	96.9613	12.4585	1.26678	-1.66628	-14.3772	-4.08759	-10.1108	-3.46585	-4.90641	1.01689	-0.873878	1.24391	1.23394	Normal
1.17248	96.7742	0.2665	0.00116361	0	0.042714	0.501445	0.0170559	0.0169021	0.0596696	0.0302877	0.00172631	0.0335067	0.0317803	-1.43713	36.1472	38.4742	-0.534312	5.77972	0.64953	101.028	6.15608	-6.4902	-2.66223	-8.05649	0.542336	-3.44105	-3.44931	-1.49851	-4.65926	-1.36745	-0.116504	-2.20878	Normal
1.17944	87.2727	0.3445	0.0121376	0	0.122437	0.374292	-0.0550854	-0.0529881	0.105356	0.0569668	-0.0849821	-0.0249519	0.0600302	-0.599355	16.6222	-7.91363	2.04444	4.57511	1.83642	100.95	3.92693	-2.96157	3.12942	1.6513	2.84544	-1.51842	0.348331	-0.325142	-0.785942	1.72987	2.20196	0.951535	Normal
1.18007	82.4742	0.24	0.00342087	14.6029	0.439586	0.420059	0.0121005	0.0123484	0.0998646	0.0581757	-0.0168817	0.0444033	0.061285	0.43672	14.2324	4.31153	3.31373	0.339672	0.00239561	96.0124	11.2511	-0.163769	5.24979	-6.77219	4.42692	-2.17578	-6.0106	-4.09238	-1.72577	-2.29124	-0.395497	-2.03045	Normal
1.18421	97.7995	0.25	0.32728	0	0.890959	0.0754244	-0.286042	-0.285575	0.071025	0.0417135	-0.30676	-0.262689	0.0440709	-0.514877	16.8963	-356.783	-0.412621	5.95857	0.699865	101.407	4.47341	-4.27098	-0.309285	-3.73278	-1.87583	-1.04107	-2.17394	-0.386273	-2.34545	-1.78488	-1.12598	-0.750106	Normal
1.18514	70.0935	0.3315	0.00296718	13.4027	0.411124	0.450436	0.00801851	0.0100151	0.0852752	0.050323	-0.0190413	0.0382051	0.0572464	-1.28903	20.3807	52.1105	-6.85538	3.48413	0.0635571	98.3031	8.74134	0.825856	-1.2922	-8.61455	-0.53979	-2.84265	-3.85578	0.42452	-2.11485	1.83939	0.341151	-1.71312	Normal
1.18738	82.0232	0.2925	0.00169031	82.2164	0.192058	0.464042	-0.00432112	-0.00312827	0.0952614	0.0387011	-0.0128352	0.00478769	0.0176228	-1.00045	25.7773	21.8745	-31.0108	11.6391	0.111334	96.6998	12.4029	1.75631	-2.6007	-14.6116	-4.51094	-10.4105	-2.19251	-3.62609	0.587219	-1.77639	-1.48324	1.5283	Normal
1.19532	77.8715	0.309	0.00119071	56.0112	0.232782	0.45691	-0.0016332	-0.00184789	0.0835639	0.0342862	-0.0142934	0.0120393	0.0263327	-0.351507	33.4396	-27.3224	-1.27819	1.84099	0.139332	98.5944	8.51027	0.200709	1.75991	-5.40507	-1.54758	-4.76411	-6.56943	-4.65386	-3.58619	-3.56881	-3.26277	-1.27198	Normal
1.19827	113.852	0.2005	0.00179318	11.4023	0.380136	0.456624	-0.0139447	-0.0155712	0.064511	0.0371581	-0.0345606	0.00726813	0.0418288	0.0627024	18.5231	43.1868	-3.66063	5.98236	0.622863	99.9	5.62053	-5.58207	-5.16941	-8.7775	-5.07892	-4.51064	-0.397708	-0.156287	-0.512602	2.59462	1.08004	3.23991	Normal
1.20096	78.6885	0.292	0.12058	0	0.738087	0.161585	-0.173623	-0.173106	0.0734796	0.039245	-0.189081	-0.155457	0.033624	-1.05532	14.4545	109.603	4.34681	1.40297	0.0154573	96.3494	8.51481	3.02373	0.849734	-4.39129	0.947206	-0.32814	-3.939	-1.93694	-3.65978	-2.95728	-2.15948	-2.26929	Normal
1.20206	65.182	0.3095	0.0334965	0	0.217864	0.376985	-0.0915103	-0.091195	0.122623	0.0453671	-0.0965724	-0.0866372	0.00993521	0.333234	18.4557	-1.51575	9.6476	4.98741	0.172994	98.6567	10.9972	1.71507	2.02946	-5.54622	1.64561	-2.37718	-1.02379	-2.63513	-5.73945	-2.37856	-0.0779848	-1.57765	Normal
1.20227	89.153	0.2875	0.000728976	43.4087	0.393594	0.433778	0.00152351	0.00122188	0.0504639	0.0234311	-0.00704478	0.00920314	0.0162479	0.4903	17.7699	21.1459	2.73272	0.9621	0.0309384	94.5443	8.33025	1.49816	0.738012	-1.54536	0.579506	-0.218661	-6.44176	-2.84639	-3.15534	-2.52743	-1.71571	-1.92487	Normal
1.20276	65.182	0.3075	0.0333691	0	0.231318	0.377926	-0.0913361	-0.0912446	0.117752	0.043743	-0.0969346	-0.0853598	0.0115748	0.324489	19.3647	7.18495	9.46488	5.2931	0.153745	98.5009	11.1224	1.46071	2.12789	-6.06483	2.22935	-2.48323	-0.962728	-2.66959	-5.61417	-3.24479	-0.207199	-1.906	Normal
1.20295	104.348	0.212	0.000641096	45.6091	0.177126	0.475795	0.000634365	0.00191624	0.0658107	0.0260327	-0.00711659	0.00856914	0.0156857	0.0855571	25.0867	13.9339	-1.22081	2.88879	0.0917533	97.9675	9.06942	-0.874654	-0.0408458	-12.7224	-0.596844	-7.10618	-1.92823	-2.68779	-0.0134145	-1.05636	-1.25517	0.132507	Normal
1.20669	76.9231	0.274	0.0102192	31.0062	0.498112	0.393981	0.0185697	0.0168527	0.154619	0.0679855	0.00764569	0.0281406	0.0204949	-0.151816	12.5528	-252.114	3.43377	5.6521	0.0689175	100.859	9.90029	-2.45779	4.05968	-5.70515	4.41427	-0.362197	2.61005	1.21011	-2.5681	0.208183	-2.14042	-2.93859	Normal
1.20715	59.761	0.314	0.21561	0	0.7489	0.164357	-0.232169	-0.232728	0.0950762	0.0344403	-0.241462	-0.224088	0.0173745	1.95641	38.2434	-65.1214	-8.23016	6.92831	0.464404	101.159	8.77735	-2.45504	-2.0551	-5.20074	0.859577	-3.70211	-5.17139	-0.839318	0.688316	-0.418761	-0.809465	-1.18082	Normal
1.20921	71.8563	0.319	0.061988	0	0.528776	0.263924	-0.124487	-0.124114	0.0831241	0.0383854	-0.136635	-0.111503	0.0251313	-0.781844	18.1777	125.36	4.77927	2.04695	0.00344696	96.338	10.9163	1.27333	3.17448	-8.22358	2.12107	-4.30645	-2.52541	-2.07602	-1.23737	-3.71521	-6.9961	0.0592491	Normal
1.20944	58.6797	0.3275	0.281207	0	0.929667	0.0551372	-0.265145	-0.265312	0.0516482	0.0232462	-0.273363	-0.256546	0.0168169	-1.14673	33.2454	-135.207	2.00636	2.54087	0.00618947	97.6389	7.02925	1.65899	-3.33974	-9.92732	-1.60835	-2.87413	-2.42618	-0.727171	-2.28706	-0.618077	-2.11544	-2.3541	Normal
1.21232	82.5309	0.2675	0.00370766	34.6069	0.36561	0.441898	0.0190424	0.0177153	0.122839	0.0556766	0.00603221	0.0290846	0.0230524	-0.0851772	12.3446	-39.2468	-10.1358	9.70161	0.710168	101.935	8.3456	-0.69662	0.0783595	-7.81853	0.536227	1.60635	-0.0240745	2.50337	-1.00085	2.90004	-1.69763	-3.13081	Normal
1.21506	106.289	0.216	0.0960428	0	0.756565	0.156927	-0.154954	-0.155365	0.0621978	0.0328015	-0.174745	-0.136928	0.0378169	1.76893	43.6386	169.965	2.28401	3.88786	1.77258	100.442	2.84944	-2.17156	2.66331	1.51334	0.296036	-4.04418	-5.86461	-6.82096	-4.6725	-2.70488	-1.33514	-2.12605	Normal
1.22101	101.095	0.2005	0.00579662	116.023	0.460244	0.431603	0.0100502	0.0102176	0.126828	0.0603076	0.00487661	0.0150645	0.0101878	-0.0769518	12.4155	15.7318	-10.7466	45.9397	1.84902	103.676	4.47015	-7.09229	-10.4091	-14.5236	3.80623	1.96655	4.58514	4.58184	-3.81495	-2.50842	-7.52995	-4.26068	Normal
1.22306	89.4188	0.279	0.00148523	13.8028	0.245814	0.457575	0.00727876	0.00883109	0.0854107	0.0465143	-0.0134513	0.0321219	0.0455732	0.113874	18.2872	8.58893	2.02943	3.61795	0.339727	100.407	7.16438	-2.46609	0.891357	-4.51141	-1.63425	-2.36548	-5.2669	-2.94579	-3.85481	-2.47114	-3.60469	-1.82192	Normal
1.22341	70.0117	0.2935	0.00731079	35.6071	0.564521	0.390656	-0.000504086	-0.000485329	0.129046	0.0503811	-0.00983409	0.00981732	0.0196514	-0.0610781	19.1807	-184.292	6.62812	5.77109	0.111766	98.6717	10.8764	0.253028	1.03362	-7.7759	7.61497	1.49649	-0.606263	1.12625	1.09224	-1.54526	-2.18013	-1.80749	Normal
1.22404	69.3241	0.307	0.00174664	31.8064	0.30716	0.454966	0.00597894	0.00647613	0.102998	0.0539568	-0.0259717	0.0368099	0.0627816	0.0139401	24.9699	-44.7015	-17.6241	3.65966	0.281326	101.197	7.71416	-2.42991	-2.70428	-4.88153	5.0942	6.64543	-5.68037	2.70124	3.87019	-1.17956	1.02267	-0.857249	Normal
1.23241	90.0225	0.2605	0.00227432	15.003	0.340884	0.43718	0.0097815	0.0115108	0.093858	0.0536076	-0.0203078	0.0426873	0.062995	-0.645799	22.1828	-12.6126	1.22217	0.971797	0.0227312	96.1798	9.83388	0.580167	5.66267	-0.938027	2.94442	-0.536635	-11.5273	-5.96533	-1.53171	-3.70236	0.422288	-0.353632	Normal
1.23679	67.9887	0.441	0.000656556	13.6027	0.364848	0.462988	0.00497864	0.00507235	0.0443403	0.0240812	-0.00533857	0.0162999	0.0216385	-0.160388	20.1598	28.0737	5.39183	2.17058	0.0290003	94.7313	9.43257	-1.08265	-1.05167	-13.0501	-0.00157303	-5.61756	-1.24238	-1.18426	1.386	-0.0258911	-1.94884	1.32365	Normal
1.23856	74.4417	0.319	0.0617153	0	0.465755	0.287281	-0.124213	-0.123313	0.0940994	0.0486753	-0.138556	-0.104906	0.0336497	-0.682804	15.566	104.222	4.46611	2.01301	0.000419252	96.9935	10.2859	1.90188	2.46516	-6.84212	1.99475	-2.5662	-6.0227	-2.8885	-1.26949	-3.14173	-4.00866	-0.523281	Normal
1.23955	86.2069	0.2005	0.012316	0	0.11364	0.381424	-0.0554887	-0.0558382	0.110977	0.0619981	-0.0867638	-0.0225683	0.0641955	-0.0458247	15.6482	-7.0873	2.0497	4.73554	1.98899	100.934	3.92699	-3.2382	2.64457	1.13795	3.91087	1.02408	0.922864	1.20686	0.906827	2.69927	0.367958	1.15947	Normal
1.24216	77.9221	0.276	0.00792714	34.807	0.537302	0.40783	0.0182212	0.0171414	0.153434	0.069784	0.00654906	0.0285658	0.0220168	-0.279966	11.1554	-217.253	-1.72633	6.26518	0.56769	101.161	10.37	-1.75876	1.00823	-6.01786	5.21037	-0.272655	1.05983	-1.2292	1.09535	-0.413537	-2.86234	-3.8726	Normal
1.24864	70.34	0.3155	0.0614162	0	0.540184	0.260905	-0.123911	-0.123268	0.0808568	0.0389106	-0.136182	-0.109908	0.0262735	-0.93356	17.6872	142.221	2.4894	1.63558	0.00505564	97.8847	8.25537	3.70884	-0.747933	-6.82579	-0.749958	-2.12811	-2.69495	-1.28268	-3.41161	-2.08188	-3.13264	-1.18518	Normal
1.25068	106.195	0.2005	0.0038374	14.2028	0.366494	0.452255	0.00338409	0.000683025	0.143508	0.0652878	-0.0179126	0.0151986	0.0331112	0.694206	17.3967	-205.517	12.494	13.8403	2.60141	104.32	3.12051	1.99468	-2.80031	-2.46203	-1.13254	2.20813	-0.754526	-3.10506	-2.72063	0.171827	2.44137	-1.76915	Normal
1.25093	89.955	0.2685	0.00332288	15.003	0.316645	0.449616	-0.0186581	-0.016392	0.0929881	0.0476709	-0.0355311	-0.000207498	0.0353236	-0.0999578	15.1869	54.4657	-19.7537	8.75077	0.150637	99.0993	9.31059	-1.90144	-4.18665	-17.7026	-1.64252	-7.73232	0.626089	-1.64883	-4.19467	-0.0223126	-2.7811	1.80887	Normal
1.25341	104.076	0.289	0.000518155	419.284	0.0870929	0.602094	-0.000430763	-0.000177898	0.115142	0.0511072	-0.00900751	0.00760853	0.016616	-0.0195008	18.5076	24.53	24.2613	28.5705	43.2042	110.364	-9.72806	2.91242	-9.6505	-3.49953	-2.79128	-4.15062	-2.77089	-4.18385	-2.38198	-2.38375	-4.11119	-1.2391	Normal
1.25965	70.6714	0.3115	0.00225406	17.4035	0.266549	0.449248	0.00488037	0.00451269	0.0947882	0.0512837	-0.0178129	0.0297218	0.0475347	0.102311	15.8292	-0.348951	-0.788984	2.82103	0.31912	100.763	7.59012	-4.26351	-1.46727	-6.32626	8.60229	6.29978	-4.28431	3.10211	-1.75981	2.42416	-0.37346	0.211734	Normal
1.2604	98.5222	0.2005	0.00115444	13.6027	0.207526	0.456437	0.00111774	0.00166909	0.0857982	0.0428138	-0.0188945	0.0232617	0.0421563	1.22297	34.6491	-10.9189	-1.31661	0.918441	0.100927	97.5702	9.56226	1.01173	1.86829	-7.09685	3.0049	-2.37755	-6.51347	-3.66649	-2.96969	-3.19714	-2.20216	-2.18185	Normal
1.26144	80.7537	0.27	0.0109488	31.2062	0.612374	0.390639	0.00222186	0.00322002	0.157561	0.0701071	-0.00964506	0.0169912	0.0266362	-0.475297	11.8446	-275.374	2.36433	9.40076	0.215759	100.769	9.96161	0.652191	0.641618	-7.16839	3.73745	0.930151	-0.0784606	1.63162	-0.215927	1.501	0.567525	0.130723	Normal
1.26691	69.6864	0.333	0.00222666	13.4027	0.449086	0.451165	0.0074699	0.00814086	0.0801839	0.0482075	-0.0195728	0.0383766	0.0579494	-1.32566	21.0097	52.394	-4.88557	3.69887	0.0993201	98.3345	8.4169	-0.241936	-1.59401	-7.42781	-1.23584	-3.38865	-3.76113	0.853828	-1.63503	1.81784	0.577031	-1.59256	Normal
1.27457	59.8205	0.3345	0.00122195	0	0.0202827	0.473407	-0.0174782	-0.0167888	0.0875864	0.0344685	-0.0301939	-0.00473511	0.0254588	0.46731	30.5979	-7.42492	-8.71941	5.43372	0.0211964	98.56	10.8323	-0.00784079	0.397635	-14.2919	2.89579	-6.26855	-2.5767	-2.63973	-0.260761	-1.52452	-3.66034	0.528199	Normal
1.27766	59.1424	0.305	0.173132	0	0.770363	0.146077	-0.208046	-0.207684	0.0804255	0.0332939	-0.217149	-0.19936	0.017789	-0.890399	21.4478	24.4545	2.13403	2.44266	0.0180405	97.9303	8.35692	3.22365	-0.73351	-6.47608	1.6334	-0.34427	-2.1161	-1.54108	-6.70101	-1.55821	-1.67187	-2.52065	Normal
1.28121	92.0952	0.2175	0.000598712	18.2036	0.205683	0.461333	0.00425278	0.00381318	0.0628616	0.0294986	-0.0103646	0.0180517	0.0284163	1.11859	31.1099	1.18296	1.8489	0.9024	0.125759	96.2638	8.55235	1.90903	1.61605	-6.08856	3.62491	-0.0576344	-5.42064	-2.07719	-0.955074	-1.52754	-4.49785	-2.19199	Normal
1.28335	94.4882	0.304	0.00085933	49.6099	0.237576	0.454207	0.002863	0.0022532	0.0761887	0.0349664	-0.0146389	0.0170992	0.031738	0.741429	34.3258	-14.2869	11.618	3.17014	0.415187	98.4111	7.84258	0.517758	0.958854	-2.95741	-0.264218	-2.45742	-3.90643	-2.87456	-3.7321	-4.36018	-3.93088	-2.7317	Normal
1.28626	91.7431	0.2625	0.00181501	15.203	0.305667	0.465587	-0.0178318	-0.0154693	0.087069	0.0444589	-0.0343948	-0.000961995	0.0334328	-0.0529415	17.0611	47.9085	-1.62714	12.3489	0.0620917	98.7984	9.62512	-1.83883	-3.22305	-16.8557	-0.627222	-8.67547	-0.515618	-1.53261	-0.661779	-0.245913	-3.23525	2.15015	Normal
1.28659	52.7009	0.2535	0.105697	0	0.957913	0.0328277	-0.162555	-0.16181	0.0245953	0.0159917	-0.173205	-0.151403	0.0218019	-0.742489	14.7129	218.414	1.64309	0.0588658	2.32825e-05	91.3158	4.72187	3.15267	-0.0413187	-2.25935	-1.36555	-2.26268	-5.78745	-4.38116	-2.69266	-0.799924	0.618754	-1.08725	Normal
1.28721	83.1025	0.2785	0.00722397	31.8064	0.465728	0.430867	0.023634	0.0221842	0.144284	0.0675496	0.00923042	0.0374714	0.028241	-0.433706	11.5733	-125.316	-5.25248	8.59991	0.747543	102.851	9.03688	-4.27423	2.98137	-5.74657	2.39631	-1.70676	1.37968	1.08798	-1.23884	1.38416	0.384725	-3.11241	Normal
1.28749	68.8073	0.302	0.00505038	25.6051	0.487378	0.433136	0.00621518	0.00695178	0.139527	0.0665587	-0.0160079	0.0296702	0.0456781	-0.254776	12.9089	-127.385	-10.2193	7.33605	0.662953	100.789	9.54629	0.0298062	3.22159	-8.08149	-1.31619	-0.160101	1.64303	-1.59428	2.60512	1.49378	2.60734	-0.645717	Normal
1.29191	61.665	0.307	0.00286884	35.4071	0.301306	0.4517	0.0120306	0.0123141	0.116075	0.0454744	-0.000100019	0.0261169	0.0262169	-0.603573	28.2571	-112.626	-0.792556	5.69983	0.182251	99.7002	10.5898	0.331237	0.718331	-7.00078	2.68296	-5.73168	-3.11077	-0.465396	0.22013	0.287513	-3.74879	-1.28408	Normal
1.29371	73.4844	0.303	0.00155773	42.0084	0.290109	0.45026	-0.00449419	-0.004958	0.10015	0.039992	-0.0218933	0.0106403	0.0325336	0.44946	37.8872	-99.4214	6.5853	3.67599	0.679894	99.9343	8.65538	-1.13304	3.86146	-5.72766	-0.298604	-0.670984	-1.14727	-5.09323	-2.87103	-0.973413	-1.55915	-4.22691	Normal
1.29455	87.7193	0.267	0.00178071	45.209	0.347929	0.446646	-0.00298984	-0.00331492	0.0832503	0.026957	-0.00865518	0.00277078	0.011426	2.07413	43.2569	-20.6812	1.39942	6.4443	0.12214	95.2534	13.0402	2.85023	-1.57146	-10.243	0.525917	-2.58835	-2.03354	-3.52822	-6.46358	-6.07416	-3.06804	-1.66933	Normal
1.29906	81.1359	0.2745	0.00867827	34.4069	0.549246	0.397332	0.00223483	0.00441781	0.162086	0.072464	-0.0129487	0.0173	0.0302487	-0.336188	12.099	-293.943	10.8185	11.6656	0.251524	101.049	10.0769	-0.396235	2.15346	-7.23658	4.44323	0.849373	0.0344407	0.755983	-0.333474	2.1788	0.347536	-1.71519	Normal
1.29925	88.2353	0.2655	0.00161707	49.4099	0.349872	0.445725	-0.00287589	-0.0033587	0.0807593	0.0269373	-0.00834995	0.0025935	0.0109435	2.1008	43.0072	-12.8389	-0.346482	5.62517	0.0997242	95.2951	12.7449	2.55308	-1.36588	-10.8374	-0.190703	-4.36696	-1.57795	-3.74814	-6.36305	-5.29506	-3.16012	-1.62244	Normal
1.30069	61.4439	0.36	0.000622624	419.484	0.0846094	0.598685	-0.000233789	-0.000115548	0.122132	0.0549798	-0.00856737	0.00816496	0.0167323	-0.00594472	16.8446	20.7815	23.0308	26.9348	47.9644	110.631	-10.4574	2.54365	-8.84298	-3.56466	-4.54784	-4.75267	-3.6336	-6.33073	-4.55581	-2.96622	-3.47014	-2.41865	Normal
1.30366	93.75	0.29	0.00208694	15.6031	0.16369	0.475571	0.00775664	0.010798	0.109696	0.0637364	-0.0301762	0.0464971	0.0766733	-0.526507	17.5863	7.79946	-18.911	4.38998	0.0637077	100.268	9.99978	-0.809799	1.12767	-10.1334	2.49818	-3.60508	-6.85362	-2.74005	-0.626107	-0.902276	1.06985	-1.09966	Normal
1.31007	63.6943	0.3085	0.00108321	75.8152	0.188786	0.462758	-0.00533806	-0.00539368	0.093228	0.0320424	-0.00991814	-7.51596e-05	0.00984298	-0.654636	28.8034	8.97705	-15.9938	13.0666	0.130231	96.6915	12.1177	2.12911	-4.29636	-13.4418	-7.13809	-10.8915	-0.674485	-4.57335	-2.23539	-0.281895	0.608006	-0.0741049	Normal
1.3104	55.325	0.3305	0.00165261	30.206	0.301094	0.460987	-0.00962921	-0.00945599	0.0774888	0.0249639	-0.0135691	-0.00577075	0.00779839	-1.98875	39.3412	7.82529	-3.85611	3.43176	0.0268521	97.2715	10.9699	0.29974	1.86405	-9.37673	-0.693596	-6.69426	1.43791	-2.47253	-1.32981	2.73153	0.611666	-1.56995	Normal
1.31203	88.6918	0.2655	0.00137765	51.0102	0.297612	0.453152	-0.0027674	-0.00330006	0.0824947	0.0281695	-0.00836228	0.00308331	0.0114456	1.66137	37.8971	-10.0743	0.588066	6.72481	0.107088	97.9484	8.5177	4.40194	-2.42979	-6.92429	-4.95574	-2.91226	-3.3374	-3.88826	-5.95425	-4.83896	-3.80078	-1.47993	Normal
1.31455	86.7679	0.262	0.00041918	15.003	0.346612	0.472984	-0.0100814	-0.00946717	0.0477209	0.0229692	-0.0204188	-0.000467219	0.0199516	1.44034	29.3566	28.5146	6.9069	2.68447	0.00425204	94.5195	10.5799	-0.932786	0.997664	-14.6564	3.20115	-6.94992	0.668386	-1.44637	1.49885	0.166728	-0.292887	0.935199	Normal
1.31495	99.3377	0.2745	0.000615711	35.007	0.184737	0.497552	0.00205188	0.00284095	0.0687547	0.0320133	-0.0110086	0.0143973	0.0254059	-1.4488	24.6977	24.466	-1.97029	4.06967	0.488416	100.275	7.60554	-2.63171	-0.772695	-8.06007	-0.846828	-4.02675	0.59416	0.104439	-2.353	-0.984594	-3.05616	-0.686781	Normal
1.31766	69.6864	0.3105	0.00914289	0	0.139691	0.464471	-0.0478092	-0.0478354	0.0842917	0.0390513	-0.0647603	-0.0322147	0.0325456	-0.437843	21.5009	76.8234	-12.0517	8.99943	0.34845	101.198	8.5008	-3.95783	-3.6993	-12.6413	-0.428483	-2.50656	-4.07709	-3.66415	-1.95386	0.132986	3.05749	-2.38956	Normal
1.31863	72.9927	0.3175	0.00157845	32.6065	0.256864	0.444486	0.0107027	0.0100695	0.0907031	0.0412376	-0.00687397	0.0291817	0.0360556	-0.0292652	31.2691	-36.6682	0.262596	1.63356	0.000211412	96.2695	12.53	-3.071	8.25081	-9.58066	7.13596	-6.15099	-2.80633	-7.94179	-0.0274954	-4.60726	4.35405	-4.8536	Normal
1.32031	88.2353	0.3405	0.360622	0	0.838531	0.101369	-0.300259	-0.297295	0.093388	0.0572823	-0.335657	-0.266498	0.0691589	-0.00883934	10.1952	-617.906	-0.4998	0.726924	0.0388234	98.8427	6.33072	2.6771	-2.13888	-5.35664	-0.500002	0.319244	1.01547	0.500961	-2.96163	-0.149344	-0.610666	-0.131833	Normal
1.32736	96.7742	0.2425	0.0923426	0	0.634631	0.218443	-0.15194	-0.147674	0.0827962	0.0514736	-0.181485	-0.118769	0.0627163	-0.623204	15.6587	118.27	0.144726	1.69234	0.435218	99.1259	6.54376	0.568442	1.52554	-3.75807	0.783407	-1.15291	-8.85433	-6.05775	-2.308	-1.2039	0.343189	-0.76762	Normal
1.32913	65.5022	0.307	0.00246776	32.6065	0.304878	0.470262	0.000366697	0.000794421	0.113417	0.0502768	-0.0137173	0.0162278	0.0299452	-0.818821	18.0831	-16.1514	0.179651	9.97278	0.484391	100.374	10.8473	0.0538464	-3.38853	-7.34485	2.34088	-1.73017	0.180235	0.67102	-7.71883	0.890961	0.864398	1.87147	Normal
1.32992	97.7199	0.242	0.327373	0	0.860575	0.0992788	-0.286083	-0.287422	0.0815879	0.04576	-0.307955	-0.263399	0.0445559	1.13817	22.8195	-360.883	-10.2653	8.41241	0.907617	102.999	4.96814	-4.84229	-2.84277	-5.16347	-1.84466	-2.72238	-2.85711	-2.71739	-1.10482	-2.65078	-2.07276	-1.21909	Normal
1.33296	97.0874	0.2215	0.00252237	14.4029	0.522771	0.438809	0.00693079	0.0061429	0.0805063	0.0401764	-0.0107772	0.0258481	0.0366253	1.49196	27.0909	14.4189	9.30841	6.88086	0.303729	98.7188	9.07939	-2.42887	-4.1091	-6.76945	5.06933	1.76446	-4.28773	0.159557	-4.88318	1.28999	1.56677	-2.25665	Normal
1.33434	82.1355	0.2765	0.010206	32.2064	0.543682	0.408976	0.000442967	0.00342693	0.173949	0.0733817	-0.01065	0.0133061	0.0239561	-0.362526	13.0133	-409.172	-15.509	8.28316	0.155776	100.142	11.6216	1.49063	1.58584	-9.5297	5.21114	-1.20047	1.52094	1.33569	0.667471	0.195946	-4.76872	-1.86836	Normal
1.33697	69.4043	0.309	0.00899354	0	0.133987	0.468474	-0.0474171	-0.0477317	0.0856421	0.0405662	-0.0639148	-0.031436	0.0324788	-0.595256	20.4914	74.5799	-11.0254	10.047	0.326896	101.204	8.8934	-4.39966	-2.64046	-13.0734	0.998026	-2.48456	-3.40647	-3.7792	-0.734781	-0.32308	3.19462	-2.58137	Normal
1.33919	71.7703	0.314	0.00176012	16.6033	0.2921	0.453279	0.00583072	0.00638939	0.10104	0.0545523	-0.0206259	0.0330387	0.0536646	0.0422977	16.7837	-47.6128	-5.9094	3.74849	0.481907	101.778	5.90908	-2.84145	-1.93353	-1.09578	5.26645	4.80723	-2.18985	0.430827	0.460674	0.793817	-0.790005	-0.439001	Normal
1.34554	102.828	0.2425	0.0019686	12.2024	0.292025	0.47112	0.00501001	0.00592005	0.0765821	0.0449756	-0.0221492	0.0321309	0.0542801	0.0701518	20.0583	48.6388	-18.4464	3.14943	0.110387	98.9737	8.37444	0.00177051	-2.7324	-11.6895	-0.230484	-3.47114	-5.38073	-0.711819	-0.868848	0.0723985	-0.0990963	1.08863	Normal
1.34578	77.9221	0.275	0.0133882	35.007	0.616593	0.392746	0.0194552	0.0177824	0.169206	0.080506	0.00557658	0.0313686	0.025792	-0.18987	9.82744	-286.87	8.93579	7.48766	0.27516	101.694	9.64109	-2.89277	3.1581	-4.59307	4.28922	0.0663705	1.95772	1.28512	-1.11267	-0.367241	-2.14605	-3.55853	Normal
1.34664	91.8133	0.2485	0.00341659	14.803	0.350872	0.466495	0.00446337	0.00415954	0.0877018	0.0490177	-0.0218809	0.0303899	0.0522709	0.39484	19.8458	41.3083	-25.8757	5.92379	0.374675	100.713	7.61651	-1.68461	-2.87746	-12.369	0.296259	-3.77427	-1.19517	-0.362725	-0.930726	0.566105	-0.615199	0.696874	Normal
1.34791	70.922	0.3075	0.00898412	0	0.14181	0.461452	-0.0473923	-0.0476015	0.0828603	0.040174	-0.0635242	-0.0309513	0.0325729	-0.465954	19.0578	78.6917	-13.7404	8.99543	0.393982	101.172	8.3235	-3.67853	-3.15063	-12.9383	0.860701	-1.70625	-3.84163	-4.07497	-1.81454	0.161166	0.851014	-1.45277	Normal
1.35055	72.1154	0.327	0.000471019	14.0028	0.370967	0.454106	0.00405235	0.00532368	0.04171	0.0236224	-0.00547017	0.0150252	0.0204954	-0.247735	13.931	29.3516	4.05207	1.34273	0.0248388	93.6029	9.63683	-0.0705237	1.20073	-7.5634	-0.858583	-3.52304	-1.01445	0.431796	-2.2247	1.75649	-2.09726	0.469824	Normal
1.3531	60.3622	0.342	0.000373513	0	0.036896	0.460625	0.00966324	0.00968583	0.0351467	0.0123626	0.00691414	0.0120866	0.00517249	1.86811	32.2499	15.2083	2.87103	1.23857	0.00201322	93.8798	10.231	-4.20582	3.18042	-12.4304	7.90422	-0.8334	-4.88665	-0.459395	-0.368484	-0.956913	-4.90684	0.348194	Normal
1.35641	70.7965	0.308	0.00177771	33.8068	0.313338	0.450277	0.000656357	0.00109586	0.0967637	0.0389219	-0.00809974	0.0095712	0.0176709	-1.08443	27.3054	-22.378	-4.01663	6.06977	0.13743	96.8507	12.6869	2.30454	-1.24237	-9.60793	2.41165	-1.88103	0.263733	-0.61292	-4.05962	-0.507877	-0.922593	-1.03003	Normal
1.3577	74.2115	0.2875	0.000441066	39.808	0.29675	0.439368	0.00348488	0.0029542	0.0545074	0.020606	-0.00256985	0.00932996	0.0118998	1.49913	30.638	9.5594	3.95173	0.608863	0.000643737	92.7721	12.3167	-0.0373992	5.25056	-11.025	6.63696	-4.60537	-1.43985	-4.07338	-0.743875	-3.986	-3.98515	-3.03153	Normal
1.3588	36.3857	0.8075	0.00158437	12.4025	0.199388	0.444634	0.0118046	0.0114158	0.0960341	0.0478547	-0.0100344	0.0355713	0.0456056	-1.05525	25.5374	-37.0388	2.96192	0.43507	0.00350746	94.6677	12.6506	-0.984737	9.41612	-3.95758	5.6161	-3.50591	-8.89126	-8.32636	2.11709	-4.40693	5.52364	-4.79157	Normal
1.35918	70.0935	0.307	0.00221177	34.6069	0.343781	0.444218	0.000768237	0.000951453	0.103053	0.0408567	-0.00834619	0.00933405	0.0176802	-1.06717	26.469	-48.6472	-1.14075	5.55264	0.123637	96.4926	12.9631	3.28703	-0.502543	-8.31489	0.513952	-2.91789	1.8051	-0.183901	-4.54708	-0.981942	-1.95922	-0.252443	Normal
1.37072	108.108	0.2005	0.0958664	0	0.838652	0.110342	-0.154812	-0.155156	0.0481077	0.0305086	-0.173608	-0.136471	0.0371366	0.0618382	13.194	200.336	0.39499	5.55809	1.871	100.783	2.32378	-4.98324	-2.2702	-2.11394	-0.119113	-2.2485	-1.1325	-2.86604	-2.03202	-0.871672	-2.60185	-1.85271	Normal
1.37338	74.813	0.3135	0.0625134	0	0.504927	0.274773	-0.125013	-0.124331	0.0875558	0.0451179	-0.143189	-0.107704	0.0354856	-0.594569	15.5467	128.15	1.80288	1.71101	0.00645027	97.0337	10.609	1.05379	2.42861	-8.3532	0.917542	-4.31456	-2.055	-2.01539	-3.78226	-2.56685	-5.21274	-0.924989	Normal
1.38523	32.5115	0.9235	0.00210544	13.4027	0.34448	0.458453	0.00799136	0.00950344	0.0854011	0.0527871	-0.0228186	0.0429436	0.0657623	-0.678264	15.6324	53.4308	-0.916288	4.24231	0.139143	98.7068	9.18687	-1.13122	0.476323	-7.36164	0.714018	-4.13997	-4.05628	-2.2168	-1.50863	-0.794114	0.241321	-2.82701	Normal
1.39653	91.7431	0.2635	0.00269529	15.203	0.313085	0.467348	0.00379104	0.00295766	0.078063	0.0440951	-0.0203152	0.0278668	0.0481819	0.410494	18.2361	33.7386	2.51194	5.52097	0.142876	99.9884	7.48572	-0.583541	-3.09714	-10.6868	0.0573598	-2.06798	-3.34893	-0.340738	-2.06865	0.260313	-0.623175	-0.553644	Normal
1.39669	71.3012	0.309	0.00910763	0	0.190344	0.440411	-0.0477169	-0.0480708	0.070033	0.0356327	-0.0645364	-0.0312419	0.0332945	-0.275787	20.4921	82.7431	-2.08835	5.52134	0.285416	99.8613	7.82563	-2.09139	-1.82855	-11.1426	-1.72529	-4.37988	-2.30408	-3.3224	0.165486	0.0865628	-1.6943	0.252329	Normal
1.39997	99.42	0.291	0.00382183	38.4077	0.412356	0.427587	0.00664098	0.00754282	0.107489	0.0444427	-0.00520686	0.0183973	0.0236042	-0.425895	22.0896	-76.4722	10.6337	4.44353	0.0386978	98.775	10.3674	-0.09252	2.73225	-9.11676	4.26437	-2.45874	-4.48976	-3.08998	-2.43404	-3.64938	-4.34315	-3.00561	Normal
1.40332	81.9113	0.278	0.00568346	35.4071	0.424327	0.439613	0.0231901	0.0217522	0.144446	0.0663923	0.00937007	0.0362784	0.0269083	-0.598353	12.5146	-124.215	-21.804	8.8938	0.972688	103.14	8.88195	-3.41256	1.33452	-6.75135	3.64494	-2.07623	1.23651	0.213166	-0.406433	0.594138	0.952596	-3.14697	Normal
1.40422	88.5609	0.276	0.00138185	15.6031	0.306948	0.47327	0.00357126	0.00240553	0.0650725	0.0371232	-0.0176475	0.0229755	0.040623	0.10605	17.814	38.2808	3.3136	4.24648	0.176879	99.0445	7.73862	-2.30609	-1.86056	-9.55992	0.94167	-1.0163	-3.96915	-1.06188	-1.89547	-0.822446	-0.954682	-1.34152	Normal
1.40529	106.857	0.2005	0.00359686	12.6025	0.190747	0.435148	0.00406902	0.00516893	0.126043	0.0609847	-0.0223166	0.0305204	0.052837	0.00497471	17.5785	-125.054	2.502	1.63046	0.0141898	97.4519	11.3194	1.77777	4.51223	-6.99539	4.42726	-2.19469	-1.46291	-1.74758	-2.4584	-3.23537	-6.65925	-1.8072	Normal
1.4064	98.9283	0.2315	0.00206425	11.6023	0.204478	0.443179	0.00151268	0.00244348	0.0919547	0.0435032	-0.0145447	0.0202031	0.0347478	2.24295	27.0038	-34.5367	2.66363	0.698647	0.0299091	96.5446	10.6083	0.110582	4.81712	-4.67791	2.83448	-2.68102	-6.50363	-4.58522	-1.53115	-2.86972	0.376445	-2.28782	Normal
1.41468	83.7404	0.318	0.0768243	0	0.603481	0.244857	-0.138586	-0.141354	0.109811	0.0859286	-0.207457	-0.0666394	0.140818	0.0482003	4.68092	59.6551	0.350529	-0.222656	0.758883	101.79	-3.88636	-8.68752	-1.61597	-2.14495	7.12694	6.78107	4.76528	3.53887	3.81804	3.84414	1.72462	0.241243	Normal
1.41548	101.695	0.257	0.00163714	12.0024	0.280936	0.463919	0.00491255	0.00676072	0.0737375	0.0455736	-0.0245928	0.034517	0.0591099	0.343068	15.6942	46.9737	-1.60002	2.67581	0.0987262	98.3105	8.79329	-0.455786	-0.766531	-10.3204	-0.406463	-4.39569	-2.96536	-0.30488	-0.201874	0.417271	-2.41842	-0.51569	Normal
1.42047	101.523	0.253	0.00114077	16.0032	0.286302	0.468203	0.00532221	0.00664726	0.0721585	0.0447397	-0.0229694	0.0340347	0.0570041	0.427097	15.8427	50.3687	-2.41796	2.71218	0.138732	98.4484	8.09852	-0.0916326	-1.30145	-9.4659	-1.22439	-4.28494	-2.89003	-0.11817	0.290813	0.147825	-1.68554	-0.811551	Normal
1.42077	68.2594	0.327	0.00215953	17.2034	0.324702	0.448966	0.0112417	0.0118879	0.100836	0.0527607	-0.013983	0.0355599	0.0495429	0.2397	19.432	-23.4667	2.19191	3.57302	0.200485	100.648	7.31729	-3.70795	0.448377	-5.99937	10.123	7.66954	-6.63328	0.822254	1.78566	-1.02671	-3.1533	0.600483	Normal
1.42213	69.4444	0.2935	0.00125414	35.207	0.203566	0.474005	-0.00246672	-0.00272899	0.0905681	0.0364032	-0.0132059	0.0105979	0.0238038	-1.45767	29.1507	4.33842	-6.52992	8.51358	0.0758252	99.4338	9.68335	-0.121971	-0.316879	-8.89763	0.519484	-4.86255	-2.2118	-2.40507	-3.27907	-2.21177	0.274641	0.41945	Normal
1.42658	91.2548	0.2535	0.0034416	48.0096	0.486615	0.414594	0.00217426	0.00184051	0.107496	0.038054	-0.00473476	0.00860733	0.0133421	0.0237379	25.5459	-103.198	6.83795	1.74859	0.0118944	97.2461	11.4054	-0.672284	4.60774	-8.60059	3.02076	-5.88591	-6.56113	-7.10077	-3.16501	-6.40447	-3.6802	-3.8567	Normal
1.42787	102.128	0.2005	0.00276172	13.0026	0.414418	0.396303	-1.86835e-05	0.00234257	0.105489	0.0509815	-0.0168875	0.020176	0.0370635	-0.347287	17.3479	-50.3646	4.62146	2.88583	1.11429	101.059	0.504601	-0.121846	-1.81483	-1.54905	0.0441955	0.0638755	1.25777	1.94791	2.64526	2.8357	0.963507	0.613647	Normal
1.43467	38.0952	0.521	0.00125497	13.2026	0.725163	0.379106	-0.0141578	-0.0158305	0.0485752	0.029252	-0.0303305	0.00247206	0.0328026	-0.181266	13.5874	41.0247	1.55826	1.46412	0.0951444	95.8156	5.61983	-3.93937	-1.21932	-5.63248	-3.15668	-2.77375	2.10873	1.45996	-0.127575	4.31194	3.18919	-1.03597	Normal
1.43927	74.9532	0.2865	0.00232806	10.002	0.338016	0.444735	0.00790198	0.00945443	0.0758611	0.0476035	-0.0207282	0.0355584	0.0562866	0.280926	11.8487	47.5519	0.213619	5.35422	0.505558	98.8188	8.66357	-5.6345	-1.59935	-2.55631	5.57093	3.1584	-6.11475	-0.182754	1.2273	-0.905102	-0.287265	-0.561271	Normal
1.44371	68.6892	0.302	0.00364117	32.6065	0.362886	0.461125	0.00103336	0.00126282	0.122659	0.0566808	-0.015279	0.019104	0.034383	-0.358296	17.6991	-37.2603	-3.67773	12.2882	0.547617	101.584	8.77428	2.02575	-4.52229	-5.85916	-0.24777	-0.183731	0.965227	-1.67226	-6.20519	-0.0946471	3.24437	-1.66675	Normal
1.44808	66.2252	0.3095	0.165701	0	0.716715	0.168772	-0.203532	-0.202743	0.0906014	0.0387977	-0.213063	-0.193313	0.0197506	-0.306038	20.2434	-11.1924	5.58002	2.48589	0.00695915	97.5693	8.93823	3.26776	0.941604	-4.73085	-0.77539	-1.72647	-2.40918	-2.22015	-5.90435	-2.47419	-1.62138	-2.49494	Normal
1.45043	83.9161	0.2725	0.00347976	40.208	0.291012	0.452801	-0.000414665	-0.000704805	0.100829	0.0402338	-0.00722386	0.00588911	0.013113	-1.09559	20.8604	-10.822	-0.579687	12.9509	0.339983	99.7192	10.6107	0.0218049	-2.12282	-10.2057	1.07679	-0.421109	-1.1441	-2.50264	-5.08863	0.10218	-0.0327918	-1.24856	Normal
1.45753	101.695	0.2585	0.0010727	12.0024	0.216078	0.470268	0.00492756	0.00605237	0.0770152	0.0447475	-0.0206762	0.0320733	0.0527496	0.355235	15.7301	37.7736	-1.82151	2.65138	0.091869	98.4342	9.1163	-0.39933	-0.164246	-10.2893	-0.0323097	-4.56234	-3.47391	-1.01331	-0.254728	-0.151356	-2.38236	-0.850591	Normal
1.45995	30.2648	0.2005	0.010367	0	0.464232	0.400163	-0.0509093	-0.0387483	0.120987	0.0573892	-0.0576682	-0.0250031	0.0326651	0.0320778	22.2659	-108.153	3.19565	4.41677	2.39852	102.962	1.37536	2.88459	-2.07713	-3.66263	-3.23663	0.369723	2.61414	0.130638	0.955238	-0.09735	0.247569	0.484339	Normal
1.46152	91.3938	0.2665	0.00189625	15.4031	0.459631	0.447366	0.00377257	0.00370258	0.0703338	0.0423964	-0.0195082	0.02629	0.0457982	-0.0577846	11.5022	44.2859	3.424	2.61888	0.122907	97.9778	8.61789	-0.526971	-1.998	-12.8532	3.08972	-1.16019	-4.81937	-1.47009	0.250985	0.260439	0.0386021	0.0172456	Normal
1.46326	67.0391	0.346	0.000347005	56.8114	0.0855302	0.566745	-0.000111841	-6.71314e-05	0.0783699	0.0385257	-0.00834488	0.00754318	0.0158881	-0.102513	13.5606	24.574	22.3687	29.5772	27.3473	108.605	-5.55207	-1.06833	-6.42038	-3.7419	-5.05632	-3.88756	-4.85741	-5.25437	-2.55803	-4.21347	-0.927571	-3.42925	Normal
1.49305	69.4444	0.306	0.00759992	27.8056	0.436825	0.410186	0.00596484	0.00484168	0.140435	0.0643154	-0.0179359	0.0304773	0.0484132	-0.264551	15.5419	-156.988	-25.1086	6.01079	0.522328	100.63	9.73184	-0.126832	3.39761	-9.61883	-1.86317	-0.768863	2.17666	-1.77778	-0.464421	1.48851	2.94901	0.769713	Normal
1.49469	71.7703	0.3145	0.0303001	0	0.213238	0.375214	-0.0870346	-0.0868978	0.118245	0.0444675	-0.092784	-0.080888	0.011896	0.195088	18.7461	-3.73381	11.4196	3.62237	0.0897058	97.8081	11.318	2.15161	2.37062	-5.85732	2.55178	-1.93596	-2.83576	-2.84333	-5.47319	-2.73765	1.28781	-2.02181	Normal
1.49753	78.8955	0.294	0.119093	0	0.631314	0.216269	-0.172549	-0.172811	0.0933893	0.0466283	-0.18834	-0.154899	0.0334411	-1.10653	18.0013	58.5615	3.34781	2.11318	0.0117994	97.3234	9.59098	2.18901	2.32158	-4.64872	1.81174	-0.828538	-4.14262	-2.61117	-4.38054	-2.9152	-3.38849	-2.41729	Normal
1.50121	85.9599	0.2715	0.00671542	31.6063	0.507481	0.417773	0.0200644	0.0202117	0.142879	0.0677929	0.00493891	0.0333288	0.0283899	-0.00901439	10.2218	-120.961	-7.27253	9.15095	0.272161	101.254	10.0632	-1.38671	1.56236	-9.01971	3.80057	-1.4028	3.15654	1.41538	1.20025	1.51913	-4.10251	-0.923621	Normal
1.5031	108.108	0.2005	0.00391911	12.6025	0.206106	0.424381	0.00442827	0.00660579	0.125948	0.0618394	-0.0194589	0.0310146	0.0504735	-0.711572	19.0282	-101.776	2.38483	1.9918	0.0274624	96.9691	11.6556	3.04978	2.8952	-9.60855	6.62988	-1.52262	-1.94393	-1.37143	-4.48948	-2.64064	-6.39187	-3.38801	Normal
1.5061	64.5161	0.3375	0.00734205	13.0026	0.536041	0.43343	-6.33805e-05	-0.000659282	0.130088	0.0775023	-0.0404681	0.0436997	0.0841679	-0.0368086	11.3352	3.01561	-4.58835	9.18821	5.67834	105.311	1.74344	-1.73366	0.786625	-0.849279	-2.33318	-4.47755	0.349387	-0.434473	-4.31318	-0.544518	1.36958	1.1465	Normal
1.50672	102.128	0.2445	0.0612128	0	0.51852	0.271275	-0.123706	-0.121403	0.084559	0.0511472	-0.154125	-0.0928201	0.061305	0.0192932	13.4039	121.69	3.57102	2.80757	0.427898	99.4424	7.68343	-2.81066	1.05695	-1.95456	-0.768737	-3.70266	-5.92716	-4.92058	-5.29181	-3.28221	-1.87196	-1.97917	Normal
1.5172	97.8793	0.245	0.0920232	0	0.63123	0.217273	-0.151677	-0.149914	0.0837526	0.0544349	-0.187465	-0.115338	0.0721268	0.0878798	11.33	122.251	0.952501	3.65866	0.452221	99.3997	6.63905	-1.41193	1.24317	-3.38198	0.0908763	-1.77801	-5.86306	-2.83385	-3.48546	-2.6171	-1.14159	-0.183716	Normal
1.52767	105.727	0.2555	0.10529	0	0.965351	0.027363	-0.162242	-0.161296	0.0222234	0.014918	-0.172492	-0.151742	0.0207505	-0.363924	10.3209	221.068	1.45718	0.395159	0.0113988	92.6354	3.79938	-1.22792	-0.606663	-1.18156	-2.20041	-1.30796	-3.91289	-3.70253	-2.52961	-1.23758	0.699098	-0.00586331	Normal
1.53171	76.4331	0.286	0.00421464	10.202	0.277399	0.432929	0.00693013	0.0101094	0.0919494	0.0557217	-0.0243873	0.0390314	0.0634186	0.363867	12.1958	35.253	2.67766	4.56506	0.993374	99.9714	8.86053	-5.3155	-2.31329	-3.94895	6.07912	1.98086	-3.26339	-0.0445201	0.167935	1.97862	-1.76385	1.08409	Normal
1.54367	59.97	0.2005	0.105472	0	0.461054	0.309713	-0.162383	-0.172256	0.158641	0.0901087	-0.19683	-0.138876	0.0579543	0.608881	10.5439	-224.154	6.29448	7.44516	0.712188	100.154	7.14054	-2.40679	-0.485184	0.750839	2.33336	0.646621	-0.911087	0.262867	-0.65524	-0.822976	-0.142164	1.25555	Normal
1.54525	41.2088	0.7285	0.00580425	14.4029	0.541978	0.394341	0.0115774	0.0117144	0.106976	0.0603762	-0.0146004	0.0404536	0.055054	0.639592	14.6596	-9.62982	1.74196	0.497771	0.000342964	94.6982	12.7331	-2.25676	8.82761	-7.60993	7.27596	-4.59608	-2.90248	-6.12649	0.907802	-5.06566	0.419233	-2.52074	Normal
1.56155	91.673	0.267	0.00552769	14.803	0.325181	0.429511	0.00875384	0.00999443	0.125873	0.0723313	-0.0292704	0.0489741	0.0782445	-0.689223	15.2038	-78.8004	3.3244	1.38555	0.0147452	98.1097	11.1262	0.307667	4.27068	-8.11045	6.6479	-1.00357	-8.67239	-3.81244	0.557622	-2.71328	-0.505385	-1.367	Normal
1.56748	83.5655	0.2705	0.00511643	36.0072	0.405987	0.441064	0.0236945	0.0243601	0.149815	0.071129	0.00751551	0.0374023	0.0298868	-0.246959	10.5023	-155.007	-18.7898	10.7181	0.525881	103.794	7.9096	-2.52854	0.448706	-5.25566	1.21859	0.29861	0.0515258	1.49771	-0.325363	1.02145	0.915177	-3.38561	Normal
1.5675	64.4468	0.341	0.0110867	10.8022	0.537937	0.40023	-0.000702372	-0.0010807	0.154804	0.0930036	-0.0406572	0.0444135	0.0850706	-0.307352	8.51743	-54.4911	-1.14519	10.5199	5.27496	105.52	1.82829	-0.587905	-0.388611	-1.1979	-0.599941	-4.04981	-2.57941	-0.793679	-4.19353	-1.34023	0.786796	-0.267064	Normal
1.58181	92.8793	0.253	0.00312961	15.4031	0.358443	0.452714	0.00364067	0.00434435	0.0782738	0.0449649	-0.0213387	0.0286705	0.0500091	0.474763	14.7009	30.2268	3.35796	4.26846	0.233898	99.7512	7.21412	-0.577446	-1.34369	-7.51428	0.141741	-1.47383	-4.54256	-1.41473	-2.37732	-1.12497	-0.863387	-0.257501	Normal
1.58521	96.8523	0.246	0.0932356	0	0.583572	0.242884	-0.152673	-0.150954	0.0922898	0.0586988	-0.188669	-0.113489	0.0751801	-0.0252836	10.5594	98.8165	2.61112	5.21131	0.55915	99.9996	7.01873	-1.38279	1.85061	-4.16899	0.334877	-2.32216	-4.36868	-4.08791	-3.88566	-2.81294	-1.78296	-0.316662	Normal
1.59223	30.349	0.2005	0.011212	0	0.390672	0.411964	-0.0529434	-0.0414093	0.13815	0.0711434	-0.0729055	-0.0216912	0.0512143	0.114892	15.236	-142.89	3.59713	4.66415	2.44586	103.335	1.90522	3.13058	-2.05896	-3.71018	-3.05507	0.395056	2.61146	0.406078	1.219	-0.179488	0.292701	0.532482	Normal
1.59696	76.6284	0.2615	0.00611223	26.8054	0.439643	0.397814	-0.0138882	-0.0109994	0.146474	0.0771708	-0.0481125	0.0271994	0.0753119	-0.564623	15.1652	-230.408	6.77376	1.17273	0.211643	96.0659	9.05475	4.0788	4.97205	3.40435	1.10297	1.89587	1.04782	1.38059	1.24541	0.699419	-1.33825	-0.755042	Normal
1.60396	93.8233	0.257	0.713098	0	0.91993	0.0673475	-0.422226	-0.421002	0.0968721	0.064996	-0.469732	-0.377266	0.0924665	0.353394	10.8084	-2235.2	2.77315	2.72996	0.920607	100.199	4.38577	-0.433372	1.58589	1.70169	0.869076	-0.43618	-1.39331	-0.607767	-1.56049	-0.661394	-1.13328	-1.7956	Normal
1.62457	94.3396	0.265	0.730921	0	0.920384	0.0670738	-0.427469	-0.425437	0.0981664	0.067066	-0.476338	-0.380707	0.0956307	0.238747	9.953	-2546.07	3.40304	2.46551	1.20855	101.693	2.10016	0.29472	1.01889	2.1178	0.575788	-0.512784	-0.901158	-0.50459	-1.00905	-0.0446528	-0.0265338	-0.904627	Normal
1.62569	31.2826	0.3675	0.00489853	12.8026	0.460393	0.411821	-0.000517801	0.001521	0.124021	0.070463	-0.0322996	0.0361099	0.0684095	-0.287872	11.3877	-49.5811	7.03392	3.64607	1.26095	102.058	2.28813	1.08884	-1.50378	-2.43344	-1.55495	-2.18793	-1.67706	-0.724899	0.614114	1.27131	0.0349968	0.18436	Normal
1.64643	76.8738	0.2525	0.00517419	15.6031	0.5974	0.398467	0.0124133	0.0120689	0.0974613	0.0594274	-0.0196686	0.0403973	0.0600659	0.203492	9.65848	32.0472	3.71985	0.579214	0.000424399	95.1119	11.6945	-2.32135	7.56433	-5.84283	4.59001	-3.2104	-3.37371	-4.16142	-1.31298	-2.25643	1.02053	-1.61565	Normal
1.65816	36.0685	0.5605	0.105729	0	0.959045	0.0322404	-0.16258	-0.16177	0.0244458	0.0167925	-0.174115	-0.150745	0.0233703	-0.163392	9.16987	218.669	1.85459	0.395232	0.0114095	93.069	3.7604	-0.589217	-0.507412	-1.00217	-1.92726	-1.54732	-4.06609	-3.9059	-2.77708	-1.50431	0.402914	-0.253319	Normal
1.68242	82.2481	0.2775	0.0079931	35.207	0.549372	0.402798	0.00243019	0.00465464	0.164536	0.0741394	-0.0133404	0.0183401	0.0316805	-0.238108	11.857	-316.496	-4.10569	7.17262	0.128166	100.881	10.1578	1.08127	1.29489	-7.62472	4.1432	-1.35242	1.07634	1.46209	0.599536	0.0493006	-0.566456	0.16056	Normal
1.68384	81.5772	0.276	0.00969229	35.207	0.589067	0.394415	0.00244242	0.00503669	0.167993	0.0755664	-0.013997	0.0194429	0.0334398	-0.195086	11.785	-337.762	1.52728	5.65394	0.135227	100.502	10.1334	2.32264	1.15172	-7.84322	4.3529	-0.324879	0.616032	0.609505	-0.541166	0.732339	0.0399416	-0.994074	Normal
1.69699	67.4157	0.408	0.135577	0	0.638259	0.268446	-0.184104	-0.1971	0.129138	0.0789909	-0.232657	-0.153795	0.0788611	0.41768	9.84454	-43.5741	-4.01827	3.04625	1.51107	102.843	5.31198	-4.69651	-4.95021	-3.4227	2.61509	-4.95237	-6.27364	-0.257325	-3.49336	1.75914	1.7557	1.43443	Normal
1.69945	69.7674	0.346	0.0132185	10.4021	0.582195	0.404618	-0.00127087	-0.00355674	0.132283	0.0843457	-0.0467202	0.0480229	0.0947431	0.170255	8.70782	24.9218	-2.09673	6.97939	4.389	103.871	2.73787	-1.75653	2.07889	-1.49341	-1.12716	-8.03999	4.02736	-0.897569	-6.82846	-2.50068	1.71751	-0.299033	Normal
1.70517	103.627	0.2355	0.00578041	10.4021	0.344294	0.423502	-0.00287748	-0.00427627	0.15493	0.105791	-0.0829231	0.0701908	0.153114	0.457746	9.40137	-58.6085	10.2395	3.00982	0.162439	97.312	9.52943	7.26024	1.85323	-2.49289	1.32576	-4.35515	-4.13274	-1.95733	0.0493897	-1.36419	0.506915	-1.8243	Normal
1.71142	44.9102	0.3925	0.00584261	6.60132	0.490157	0.398965	-0.0357499	-0.0285231	0.130595	0.0902812	-0.0950693	0.0343719	0.129441	-0.967658	11.0458	-33.1695	2.87708	0.582132	0.0327243	92.6208	10.2186	4.56914	8.5751	3.04179	2.06392	-0.963013	-1.8326	-3.38664	0.927447	-3.73484	-1.53778	-2.16627	Normal
1.76688	66.9269	0.338	0.0133616	10.202	0.582198	0.39361	-0.00108726	-0.00224773	0.123937	0.0788924	-0.0455257	0.0406112	0.0861369	0.365391	8.25464	28.1966	8.29669	6.15262	3.78812	103.013	3.16594	-3.36723	4.32787	-0.910911	0.303169	-9.65294	-0.0322804	3.27016	-9.54359	0.0703593	0.318101	2.87354	Normal
1.77566	67.4916	0.408	0.125558	0	0.637964	0.282318	-0.177171	-0.195881	0.13409	0.0869122	-0.231082	-0.137643	0.093439	0.315926	8.584	-48.5279	-3.92554	3.11858	1.79385	103.449	4.20241	-3.45811	-5.62359	-3.28301	2.2055	-4.91921	-6.35198	-1.12754	-2.87476	0.792151	1.46012	1.38637	Normal
1.78863	85.9599	0.2485	0.00802582	14.4029	0.57645	0.377079	0.0126785	0.0117128	0.0969622	0.0639199	-0.02483	0.0519804	0.0768104	0.383412	7.82551	55.7166	5.73078	0.154123	0.00011272	94.4487	11.9219	1.39538	4.0237	-10.6389	7.96035	-2.15344	-5.88656	-4.12087	-1.73446	-2.57452	0.0212968	-2.5904	Normal
1.83268	89.0208	0.2005	0.118989	0	0.907064	0.0605478	-0.172474	-0.172119	0.0394001	0.0283796	-0.190631	-0.150986	0.039645	0.00544162	5.85587	192.321	1.70921	1.28658	0.229964	95.8112	2.81715	-5.3147	-0.599594	-2.73591	-1.5001	-0.597395	-2.87416	-1.13771	2.6043	2.93393	3.42902	2.60211	Normal
1.8693	59.7907	0.2005	0.0455667	0	0.586089	0.356513	-0.106732	-0.111477	0.180795	0.133079	-0.207182	0.00143487	0.208617	0.0127891	7.24213	-255.357	3.10371	12.7618	2.17001	103.52	3.96219	-2.35753	-3.25786	-2.43524	0.346681	0.891256	0.305464	-2.19824	0.37131	3.18929	1.97063	0.0856288	Normal
1.87765	75.4243	0.232	0.010095	12.8026	0.695397	0.37709	-0.0124622	-0.0155365	0.161725	0.104705	-0.0778949	0.057125	0.13502	-0.376449	9.24602	-147.322	12.1597	4.22721	1.53674	100.171	4.93051	0.495002	6.5027	-3.2355	2.02803	3.9222	0.352062	-3.81674	-2.5125	-0.520935	0.433401	-1.04374	Normal
1.93744	76.9231	0.2005	0.0350861	0	0.263241	0.32916	-0.0936565	-0.0912448	0.188749	0.133091	-0.187478	-0.00903854	0.17844	0.106667	5.51626	-258.148	-1.62038	1.0776	0.476584	98.7912	4.51391	-2.46341	-6.84809	-3.44564	2.30307	6.15601	13.2832	-0.810328	0.977499	6.19517	-3.21041	4.23418	Normal
2.07666	106.667	0.2005	0.0741583	0	0.477935	0.296482	-0.13616	-0.132983	0.191773	0.145182	-0.247051	-0.0142999	0.232751	-0.35891	4.66958	-368.681	1.02564	1.40458	1.56102	100.952	2.13847	-4.40127	-0.664457	-0.350602	0.963075	1.11072	-6.09811	9.38776	-1.80291	0.265091	-1.90869	1.27525	Normal
2.16305	72.8597	0.3965	0.0334192	0	0.28718	0.321492	-0.0914046	-0.0961357	0.171842	0.128286	-0.191954	0.00138349	0.193337	0.395812	4.53526	-91.2115	-1.67499	0.909132	0.449906	98.702	3.70115	-3.17374	-7.57439	-4.40073	1.7883	6.20176	12.9367	0.0714506	1.59593	6.57063	-2.01218	4.61364	Normal
2.17676	60	0.2005	0.028919	0	0.462146	0.329315	-0.085028	-0.0825029	0.15696	0.113508	-0.162155	-0.00376399	0.158391	-0.503059	5.05975	-88.1678	0.993329	0.704664	0.429396	99.2179	2.7446	-4.05346	0.112276	3.30446	3.76231	2.4068	1.43896	0.713649	1.38744	-0.335326	0.374828	-0.731554	Normal
2.26878	60.3622	0.2005	0.0278323	0	0.444133	0.327963	-0.0834151	-0.076367	0.16329	0.121571	-0.172584	0.0105021	0.183086	-0.514892	4.50329	-93.8366	1.02034	0.690129	0.276251	98.1475	5.12478	-6.26691	1.69357	3.23451	3.80378	3.05545	1.21012	0.921112	1.39829	-0.147692	-0.0865346	-0.219551	Normal
2.37759	70.9639	0.352	0.931994	0	0.922531	0.0625885	-0.482699	-0.48417	0.115058	0.0921021	-0.56213	-0.40403	0.1581	-0.122597	3.27802	-3663.2	1.05599	2.38987	1.12058	99.7308	1.8066	-3.64259	-2.31229	-5.58915	-0.526485	3.43363	1.7913	3.15969	1.48149	2.52091	2.49725	1.21765	Normal
2.40308	67.3401	0.3755	0.362805	0	0.666134	0.231526	-0.301167	-0.292325	0.230917	0.185048	-0.458038	-0.13632	0.321718	-0.138923	2.91126	-1991.95	1.21843	2.60459	1.18344	102.282	-2.99989	-5.08834	-1.30921	-0.094083	2.55909	4.60388	4.51056	3.93108	4.60643	3.28581	3.141	1.73172	Normal
2.43118	41.0116	0.732	0.181805	0	0.585755	0.269768	-0.213193	-0.211088	0.202252	0.158377	-0.349288	-0.0786648	0.270623	0.00490494	3.58205	-779.926	2.76326	2.26592	1.05275	100.961	0.0690989	-7.41589	-2.46621	-0.688501	4.95989	3.7057	4.20522	2.90317	4.29779	4.10175	3.12477	3.104	Normal
2.44108	72.2456	0.316	0.112119	0	0.478188	0.306626	-0.167421	-0.164885	0.209919	0.161437	-0.295455	-0.0280203	0.267435	-0.242016	3.74457	-611.885	2.4008	5.31685	1.09427	99.1199	9.54735	-2.5863	-4.87492	-1.45103	-0.093952	-2.02949	1.34186	-0.949146	1.63229	1.64052	0.364252	0.421069	Normal
2.45512	63.3914	0.412	0.092292	0	0.441763	0.294392	-0.151898	-0.149067	0.206536	0.158831	-0.278756	-0.0297135	0.249043	0.213852	3.80202	-483.612	1.95992	2.37953	0.747694	100.475	0.830713	-1.00321	-5.06963	1.07536	1.83903	2.57346	0.483569	2.56589	2.48566	2.06101	1.67244	1.59688	Normal
2.47461	30.2496	0.6525	0.0556437	6.0012	0.68036	0.315942	-0.0106976	-0.0317541	0.248204	0.182164	-0.155587	0.0950516	0.250639	0.693255	4.3488	-597.836	0.686297	0.0566673	0.00122386	89.4917	4.34655	6.19497	5.27147	4.53335	3.69756	4.30754	3.26695	3.36947	4.11223	4.88043	4.47475	2.5295	Normal
2.5192	88.6263	0.321	0.0459154	7.80156	0.628637	0.302286	-0.00821036	-0.023506	0.238222	0.180805	-0.160927	0.110214	0.271141	0.518199	3.95888	-453.626	0.634507	0.0495264	0.000190886	86.5557	8.0125	7.30686	3.70411	1.12788	4.51252	4.53115	1.0872	3.3513	4.48032	5.32975	5.65741	1.67247	Normal
2.52343	31.5126	0.9525	0.0752661	0	0.479947	0.294334	-0.137173	-0.135254	0.184661	0.138543	-0.231504	-0.01673	0.214774	-0.714497	4.7631	-386.289	1.13811	0.512985	0.311741	95.0858	0.313402	0.5606	5.54303	1.58344	4.33826	2.2047	1.95195	0.561034	0.815184	-0.136423	2.0229	1.10288	Normal
2.52605	86.7679	0.33	0.0427466	1.40028	0.406319	0.315264	-0.0131549	-0.0437524	0.235602	0.17821	-0.16711	0.106751	0.273862	0.747119	4.43463	-453.107	0.633627	0.0373094	0.000896605	87.9085	5.83829	7.39837	5.61923	4.43509	4.62341	3.68874	1.04761	2.38479	4.24971	4.90746	4.56345	1.99468	Normal
2.54162	31.746	0.9455	0.0927052	0	0.401173	0.287079	-0.152238	-0.149329	0.196467	0.15472	-0.273986	-0.0193892	0.254597	-0.187922	3.41324	-452.165	1.1294	0.756854	0.61606	97.2526	-0.815267	0.471415	3.02039	2.66015	0.646682	2.4917	2.33441	3.45291	3.00422	1.61577	1.0138	-0.10697	Normal
2.5784	75.8534	0.2745	0.068379	0	0.370633	0.339727	-0.130747	-0.13423	0.220187	0.171326	-0.273131	-0.00724444	0.265886	0.244262	3.31073	-485.915	3.47086	4.01474	1.1576	100.339	6.63075	-3.59066	-3.03756	3.81322	4.10652	0.772647	-2.06558	-1.18318	1.06764	1.32823	1.24415	1.45268	Normal
2.58166	86.5177	0.3425	0.0575865	1.40028	0.353968	0.296316	0.0121873	-0.0169719	0.243635	0.185356	-0.147311	0.13458	0.281891	0.678093	4.05783	-525.503	0.463821	0.0279969	0.000380011	88.6594	4.86738	7.02025	5.58561	4.57025	4.275	3.44137	1.56271	2.27017	3.40683	4.11366	3.8208	2.01108	Normal
2.58408	56.4706	0.2005	0.753787	0	0.886405	0.0916639	-0.434105	-0.434168	0.13783	0.110049	-0.524661	-0.331578	0.193083	-0.267472	3.26023	-3159.77	0.0419197	0.0529691	0.046753	99.0369	-0.84379	1.21176	1.12164	1.71289	1.65136	1.81717	1.67203	1.80582	1.69652	1.66825	1.49646	1.34057	Normal
2.6093	56.2061	0.2005	0.732907	0	0.829034	0.120184	-0.42805	-0.432138	0.164302	0.129207	-0.54069	-0.316476	0.224214	0.028002	3.28297	-3039.86	0.267069	0.242678	0.136796	91.0239	1.38556	3.84202	5.39069	7.0732	6.04702	1.87224	3.36662	2.23035	0.257536	2.38524	4.50934	6.4002	Normal
2.63043	62.0476	0.3685	0.0902941	0	0.444996	0.309426	-0.150245	-0.135921	0.247582	0.183262	-0.271576	-0.003223	0.268353	-0.383309	4.03224	-1059.2	0.584614	0.173293	0.0439143	96.4485	0.29989	2.51727	2.4344	2.93352	2.89381	2.77346	2.3603	2.50841	2.45725	2.48326	2.24199	1.87448	Normal
2.65498	44.1501	0.3805	0.0845572	0	0.498658	0.311376	-0.145394	-0.128587	0.24707	0.188097	-0.279553	0.0122022	0.291755	-0.296512	3.63284	-941.862	0.479168	0.291504	0.0904416	94.0204	1.80731	1.48454	2.98642	6.00839	5.05739	2.98068	2.55348	2.86942	2.81313	2.91727	2.61528	2.01761	Normal
2.66825	86.2689	0.3485	0.0684757	7.40148	0.780464	0.291024	-0.0112256	-0.0447201	0.300323	0.224256	-0.1947	0.131146	0.325847	0.656998	3.963	-1178.63	0.517288	0.0837553	0.000817894	92.3662	2.0765	4.31576	3.76325	4.00231	4.20407	4.11173	2.92413	2.78841	3.06697	3.76743	3.88896	2.99441	Normal
2.67973	66.8151	0.3175	0.0525701	0	0.620872	0.238746	-0.114641	-0.111114	0.0998022	0.0787312	-0.180097	-0.0535653	0.126532	0.052318	3.12312	101.992	0.528549	0.137507	0.0404544	91.0738	2.68911	3.43165	2.57977	3.21772	2.19152	1.48979	-0.0643446	0.329706	0.728025	1.88156	1.36739	0.718193	Normal
2.68337	47.1143	0.302	0.687014	0	0.872001	0.116658	-0.414432	-0.418162	0.15652	0.123624	-0.519628	-0.311253	0.208375	-0.0449777	3.22817	-2723.63	0.0209268	0.0113748	0.000565161	94.2676	-0.13853	2.27373	2.4453	3.17101	3.09508	3.26096	2.99704	3.08826	2.97911	2.93588	2.6441	2.25467	Normal
2.70837	30.3183	0.2015	0.0816377	0	0.371276	0.314807	-0.142862	-0.134881	0.222919	0.170463	-0.26528	-0.0089376	0.256343	-0.366741	3.76749	-671.172	3.32188	1.10445	0.283393	96.4781	4.05332	0.796191	3.32143	0.471848	1.6105	1.60075	-2.16716	-1.22817	2.25818	2.36794	5.10649	1.70106	Normal
2.71376	75.662	0.279	0.064362	0	0.303827	0.328388	-0.126848	-0.12074	0.263094	0.204625	-0.291365	0.026737	0.318102	0.0118371	3.27482	-972.324	3.21507	2.78081	0.672853	100.489	5.14	-0.304647	-1.3021	2.77727	3.75489	1.73152	-1.48447	-1.63894	0.432134	2.32368	2.13102	1.1784	Normal
2.71442	75.7576	0.2845	0.0662799	0	0.288414	0.33558	-0.128724	-0.112067	0.2643	0.205023	-0.286491	0.0251875	0.311679	-0.0787236	3.34581	-973.609	3.94547	3.39065	0.560351	98.1627	9.56672	-3.76613	0.618576	1.27599	5.69299	1.83101	-2.40327	-1.34911	0.548324	2.10685	1.48097	0.320403	Normal
2.7268	61.0687	0.415	0.0525555	0	0.312692	0.320946	-0.114625	-0.095852	0.263948	0.200079	-0.261369	0.0454997	0.306869	-0.256445	3.40605	-1021.33	1.45538	0.520455	0.22919	97.4036	1.8001	1.96119	1.97686	3.58577	2.22762	0.931325	1.99744	3.36328	3.43164	2.81191	2.24919	2.25197	Normal
2.7494	61.4754	0.433	0.0528062	0	0.272976	0.317376	-0.114898	-0.100864	0.265252	0.207866	-0.278175	0.0680354	0.346211	-0.298144	3.1576	-923.531	1.52511	0.0981428	0.0179853	90.3317	7.52179	6.44408	3.84446	1.59384	3.91586	3.24222	0.835533	1.8999	2.37063	3.2462	4.80665	3.23533	Normal
2.75696	62.9591	0.477	0.250237	0	0.623433	0.247496	-0.250119	-0.24548	0.212199	0.165478	-0.377827	-0.116481	0.261346	-0.0905021	3.06189	-1195.25	1.50996	2.27871	1.76876	100.489	-2.32654	-1.9343	-0.238959	4.03588	6.71281	0.609372	3.70437	4.22278	2.98641	0.753618	1.59496	1.15635	Normal
2.77236	33.389	0.708	0.63392	0	0.892128	0.114703	-0.398095	-0.401375	0.152131	0.122821	-0.505613	-0.28877	0.216842	-0.0887963	2.82844	-2403.72	0.0131361	0.00312842	0.000135566	94.3122	-0.206453	2.18028	2.24994	2.9926	2.92105	3.13923	2.89208	2.97813	2.83492	2.81301	2.50218	2.14836	Normal
2.78248	77.9221	0.3855	0.0635571	9.0018	0.72726	0.297286	0.00845935	0.00227585	0.216257	0.172481	-0.13987	0.138823	0.278693	0.212553	2.86803	-203.745	0.792797	0.0260054	0.00026299	84.1895	12.1564	7.1833	5.63445	-2.29298	9.02545	4.55148	-1.50729	2.30398	2.85724	4.26821	6.80126	-0.560736	Normal
2.80263	91.8836	0.214	0.209007	7.80156	0.854172	0.25871	0.00215089	-0.0199255	0.304785	0.229892	-0.184546	0.167012	0.351558	0.46955	3.69834	-1215.59	0.888671	0.0619961	0.00119628	90.8091	3.61758	5.51748	4.24679	3.87201	4.04018	3.3917	1.61201	2.01012	3.16177	4.41637	4.40269	2.73069	Normal
2.80319	81.5217	0.3685	0.0734388	0	0.349545	0.321292	-0.135498	-0.128596	0.275661	0.207946	-0.282444	0.0258994	0.308343	-0.196179	3.38613	-1168.69	0.798658	0.950598	0.842906	97.0149	-2.54564	5.96281	-0.000523204	4.3933	7.64794	6.01512	1.94616	2.86729	2.23768	3.39598	3.40245	3.74087	Normal
2.81063	85.6531	0.258	0.0797699	7.60152	0.796836	0.291496	0.00326753	-0.00493958	0.294033	0.231505	-0.1959	0.165006	0.360906	0.412681	3.21163	-964.674	0.793072	0.109019	0.00331679	92.131	2.67101	5.08211	4.4395	4.33176	3.91654	3.30184	2.04741	2.06551	2.5477	3.20598	3.11242	2.31784	Normal
2.81524	88.4956	0.252	0.0450762	7.80156	0.624475	0.303218	-0.00721849	-0.0330108	0.246766	0.187152	-0.152987	0.12242	0.275407	0.462317	3.5475	-517.168	0.551781	0.0256229	0.000210308	87.2716	6.86748	7.84405	5.39547	3.71887	4.94533	4.486	1.41875	2.3865	3.19089	3.40082	3.44435	1.50638	Normal
2.83657	44.0205	0.2005	0.614848	0	0.923654	0.112828	-0.392061	-0.398497	0.151607	0.123436	-0.499477	-0.277859	0.221617	-0.0633435	2.6353	-2263.77	0.00688198	0.00250162	9.11977e-05	88.2189	1.08138	3.81821	3.99864	4.55046	4.28963	4.06615	3.42554	3.47749	3.58073	3.82961	3.57463	2.86384	Normal
2.84072	88.3002	0.204	0.0600386	7.60152	0.746943	0.304317	-0.0038886	-0.0373995	0.261031	0.206048	-0.199448	0.143506	0.342954	0.646638	3.24615	-703.133	0.424376	0.0588597	0.0003413	97.4097	-0.124168	2.17164	2.20242	2.82584	2.722	2.83381	2.4812	2.54169	2.46608	2.49735	2.28713	1.9661	Normal
2.84236	50.2302	0.543	0.563472	0	0.90557	0.117559	-0.375324	-0.384246	0.147735	0.12062	-0.479292	-0.265722	0.213571	-0.0121707	2.70249	-1962.21	0.0168213	0.00751381	0.00030786	89.4139	0.899881	3.59557	3.73977	4.3641	4.22201	4.14656	3.65467	3.624	3.61229	3.84821	3.50629	2.70983	Normal
2.84419	31.8387	0.4495	0.701712	0	0.884743	0.122069	-0.418841	-0.425164	0.165287	0.134366	-0.532318	-0.302763	0.229555	-0.0724896	2.67348	-2944.07	0.0144144	0.0071079	0.000393776	95.5109	-0.487993	1.77887	1.87403	2.59085	2.54527	2.78357	2.59706	2.72348	2.61983	2.57778	2.31843	2.0152	Normal
2.84695	38.1194	0.6705	0.57188	0	0.913024	0.104096	-0.378114	-0.37096	0.133866	0.106369	-0.463414	-0.287057	0.176357	-0.248688	2.91169	-1885.31	0.0131491	0.00111753	7.17804e-05	92.7187	-0.241556	2.09536	2.19683	2.91109	2.87053	3.06964	2.84275	2.92069	2.79396	2.76755	2.4868	2.15972	Normal
2.85297	56.7376	0.2005	0.735675	0	0.883497	0.0948319	-0.428858	-0.424419	0.139531	0.113554	-0.524625	-0.320419	0.204206	-0.146519	2.64109	-2828.65	0.0463849	0.0204666	0.0424809	95.6898	-0.405407	1.95407	1.99857	2.53806	2.4652	2.53208	2.26902	2.25443	1.99406	2.02092	1.64267	1.52673	Normal
2.85772	36.2976	0.796	0.0493032	5.20104	0.720575	0.318229	-0.0855505	-0.0698518	0.265969	0.205597	-0.252164	0.0664544	0.318619	-0.106406	3.15106	-817.111	1.65075	0.140062	0.088732	91.9955	5.62138	4.03208	4.47233	0.348243	4.03555	1.89415	0.78866	0.909972	4.59614	4.88416	5.51029	1.96042	Normal
2.86151	77.9221	0.3765	0.0671447	7.80156	0.771383	0.236612	0.00510593	0.0138803	0.216687	0.176242	-0.147237	0.161629	0.308866	-0.089417	2.66615	-174.121	0.496067	0.0254567	0.000509516	85.8856	9.45593	8.06653	4.26408	0.54992	6.22368	5.10834	-0.025818	2.11919	1.46695	2.75134	3.77569	-0.87922	Normal
2.86248	78.637	0.382	0.0590817	9.0018	0.796798	0.273346	-0.00256366	-0.00103733	0.215006	0.173022	-0.156567	0.147253	0.30382	0.0476964	2.81263	-183.96	0.669171	0.0319158	0.00131944	90.417	4.62707	6.77781	5.33201	4.30438	4.14147	3.54527	1.52666	1.57437	1.89485	2.39734	2.24464	0.278184	Normal
2.93015	66.482	0.2005	0.70593	0	0.930813	0.0959982	-0.420098	-0.416187	0.141594	0.114501	-0.524238	-0.320291	0.203947	-0.134231	2.68918	-2672.24	0.0260226	0.0162314	0.000777188	94.4736	-0.484724	1.7359	1.7318	2.41384	2.39106	2.66287	2.50359	2.49902	2.24844	2.1578	1.88685	1.73273	Normal
2.94222	30	0.6945	0.273552	7.80156	0.878188	0.257944	0.00616153	-0.0123616	0.338682	0.269046	-0.231011	0.20795	0.438961	0.303765	2.91303	-1579.82	0.974987	0.0535686	0.000570696	95.1544	0.919495	3.37632	3.2299	3.56098	3.27942	3.25921	2.83042	3.02016	3.13998	3.30341	3.08847	2.57637	Normal
2.94247	97.2447	0.235	0.221604	7.80156	0.87871	0.244887	-0.0233351	-0.0442082	0.356865	0.280318	-0.263192	0.196606	0.459799	0.270776	2.94791	-1866.91	0.938822	0.0730254	0.000709191	84.4214	12.6563	3.26636	6.68128	-3.40124	10.5013	4.22932	-2.28683	1.14242	7.4953	2.7292	6.62623	3.07802	Normal
3.01689	80.6452	0.3725	0.226345	8.20164	0.858836	0.258546	-0.0127299	-0.0515829	0.381723	0.310924	-0.290501	0.227836	0.518337	0.333026	2.53643	-2178.26	1.24109	0.187558	0.0106377	90.1365	4.8525	6.49345	5.1748	4.83167	3.6031	3.83011	2.33071	2.53237	3.73476	4.22842	4.29527	2.61184	Normal
3.03108	87.4636	0.3435	0.0621855	8.80176	0.766737	0.282779	-0.0162384	-0.0216095	0.212261	0.177072	-0.179097	0.145767	0.324864	-0.00776201	2.32184	-110.949	0.634639	0.02951	0.000803873	91.5292	3.14142	5.5021	4.48599	3.93586	3.61144	3.27283	2.25917	2.21184	2.29852	2.69871	2.26155	0.771717	Normal
3.09377	88.6918	0.2545	0.226466	7.60152	0.879882	0.261382	0.0052177	-0.029431	0.372051	0.300846	-0.263936	0.228261	0.492196	0.386838	2.59764	-2191.56	0.899939	0.0781472	0.00239475	97.7474	-0.0738312	2.36297	2.75176	3.41019	2.96073	3.18437	2.91004	3.09768	3.0027	2.71386	2.51596	2.14816	Normal
3.12967	98.0392	0.2005	0.187273	8.40168	0.875647	0.261394	-0.00228734	-0.0052303	0.378057	0.303483	-0.258861	0.229097	0.487957	0.139421	2.56602	-2212	0.477662	0.0493794	0.000935827	95.9945	0.39422	2.87314	3.00276	3.68362	3.61279	3.70066	3.26879	3.29521	3.17736	3.10357	2.75328	2.28185	Normal
3.14322	98.9283	0.248	0.507845	8.20164	0.924023	0.231592	0.00210727	-0.0041303	0.445352	0.373446	-0.35493	0.349979	0.704909	0.0705923	2.1567	-3363.67	1.0501	0.0556168	0.00181786	90.3503	4.92361	6.61683	4.90812	3.80442	3.77115	3.07352	1.13247	2.271	3.82887	4.59141	4.46856	2.65152	Normal
3.1722	95.3137	0.2005	0.498535	8.20164	0.906971	0.25341	-0.00118036	-0.0390065	0.462098	0.3886	-0.359301	0.376266	0.735567	0.116824	2.12449	-3780.05	1.28929	0.277616	0.0140061	93.4224	2.99923	5.35641	4.47149	4.46886	4.477	3.83929	2.5598	2.79151	3.16106	3.74759	3.74522	2.49497	Normal
0.180776	59.0551	0.438	7.07984e-05	12.4025	0.0915631	0.579395	-0.000230299	-0.000152393	0.0313886	0.011745	-0.00734819	0.0066989	0.0140471	3.43878	271.483	5.70035	2.51202	1.62402	3.08887	102.22	-6.45861	-9.91544	-8.10742	-9.66588	-3.83676	-0.685487	-0.688976	-3.97056	0.112394	0.0171569	1.35125	2.56018	MVP
0.25798	44.6429	0.6725	0.000274957	15.6031	0.292507	0.533211	-0.000200877	0.000117771	0.0316485	0.0181746	-0.012924	0.0125663	0.0254903	-4.23163	147.116	16.7883	2.59568	4.60272	3.04141	101.685	-3.43351	-6.7647	-4.38336	-3.38264	-1.46445	-1.56978	-0.949672	-1.17607	-1.97082	-1.24189	-0.5558	1.40269	MVP
0.275094	56.7644	0.2005	0.00122564	10.8022	0.457869	0.476837	-0.000483865	0.00130615	0.0532091	0.0322573	-0.0248826	0.0230618	0.0479445	0.607432	73.1052	39.4106	-6.70554	1.81811	0.63722	99.667	2.53586	2.19103	-6.8932	-5.37912	-1.32059	0.59618	0.271004	-2.77682	-4.56226	-0.637485	-0.583259	-2.9737	MVP
0.28502	55.4785	0.2005	0.000387419	87.4175	0.260087	0.477741	-3.13929e-05	8.41891e-05	0.0597803	0.0187098	-0.00864706	0.00824431	0.0168914	1.03381	89.8725	9.92645	-26.6792	5.60062	0.516061	97.3676	8.53414	-4.24231	-6.5632	-14.8152	-10.3636	-6.47166	-1.81077	-4.253	-1.64834	1.57619	1.19847	-0.414758	MVP
0.286835	30	0.2005	0.00073952	11.4023	0.205492	0.498239	-0.000334874	-7.07029e-05	0.0592976	0.0302962	-0.0208128	0.0182148	0.0390276	-0.0522526	67.7911	31.7253	-7.37204	5.01489	1.51194	101.633	3.83744	-5.39544	0.139428	-6.35599	-6.03365	-4.83786	-4.82495	-3.33713	-1.29905	-0.160352	0.432398	-1.58685	MVP
0.310753	57.4713	0.2005	0.00118008	12.0024	0.484599	0.474991	-0.000362018	0.000354947	0.0533834	0.031942	-0.0235425	0.0219483	0.0454908	0.590736	72.2217	39.3031	-7.20597	1.42905	0.624935	99.5725	2.61066	2.48058	-7.04678	-5.51253	-1.04737	0.691165	0.303659	-2.73916	-4.65903	-0.495281	-0.389707	-3.05346	MVP
0.314342	55.2232	0.2005	0.000325948	86.4173	0.240236	0.488105	-0.000790142	0.00016323	0.0628621	0.0199897	-0.00884918	0.00869543	0.0175446	0.299459	77.9463	13.2528	-33.2057	5.8741	0.792905	99.0199	7.04278	-4.24201	-7.54663	-14.2114	-5.26415	-8.78527	-6.05814	-0.0986615	-0.565847	1.23272	-1.06836	0.59635	MVP
0.315109	53.9326	0.2005	0.000119005	134.227	0.0843816	0.560901	-0.00014554	0.000200875	0.0488642	0.0164919	-0.00846022	0.00808341	0.0165436	1.85952	102.303	10.149	3.95202	3.06502	4.49147	104.644	-3.66273	-7.72464	-7.82576	-8.9048	-4.47949	-1.46296	-1.73435	-3.59134	-1.43199	-2.17886	-1.09025	0.276644	MVP
0.323017	47.6569	0.3145	0.000857047	11.4023	0.561868	0.443475	-0.00073221	0.000201535	0.0408386	0.0279113	-0.0221649	0.0197191	0.041884	0.222243	50.0913	36.4902	1.55988	2.60517	2.72829	100.718	-3.58599	-8.84015	-4.87219	1.43031	-1.86971	5.84576	2.2641	1.15506	-0.819803	0.914012	5.79271	3.02926	MVP
0.333418	44.3951	0.6765	0.000313753	13.8028	0.362429	0.521773	-0.000194753	0.000146774	0.0341244	0.0202664	-0.0145346	0.0142614	0.0287959	-3.17143	110.48	20.69	2.17366	4.40934	2.79673	101.857	-2.96266	-5.87316	-3.56272	-2.50351	-0.761884	-1.28544	-0.920984	-1.50849	-2.43842	-1.88326	-1.12646	0.94769	MVP
0.359983	55.9701	0.2005	0.000422276	82.4165	0.29888	0.485273	-0.00316075	-0.000525225	0.0556233	0.0233974	-0.0113703	0.011308	0.0226782	-2.19591	52.8982	17.3376	-2.96336	6.69579	1.26121	99.799	4.47069	-3.89547	-4.04692	-10.8405	-2.91389	-6.17721	-9.6418	3.60389	2.64882	5.00413	1.1993	2.87559	MVP
0.360262	58.309	0.3465	0.000798376	11.8024	0.386714	0.48023	-0.000184429	-0.00108309	0.0574828	0.0335571	-0.0260546	0.0231249	0.0491795	3.04681	90.1182	44.4913	-14.1303	2.60963	2.64715	103.087	-2.27052	-3.39494	1.20949	-4.97946	-7.10775	-7.21422	-9.10684	-5.21988	0.840372	3.81393	0.653983	-0.140704	MVP
0.370102	55.607	0.214	0.000956308	85.4171	0.302169	0.457162	-0.000783441	-0.000268146	0.0692923	0.0209413	-0.00753649	0.00699375	0.0145302	0.98603	67.7719	9.37718	-26.7483	8.65915	0.794668	99.2844	6.58999	-2.6962	-6.28517	-12.8601	-9.169	-3.97419	-5.99113	-0.313419	-1.23441	4.54419	1.45076	-0.945084	MVP
0.373501	55.4785	0.5415	0.000400791	83.0166	0.233498	0.495613	-0.00126284	-0.000325255	0.0580356	0.0237101	-0.0126698	0.0127006	0.0253704	0.459017	69.2571	19.7441	-11.0048	5.94864	1.47539	100.601	4.42316	-3.95328	-6.45163	-11.662	-3.13056	-6.53282	-4.01182	-0.300006	-0.00157381	1.79334	1.22681	-0.00993933	MVP
0.387316	49.2005	0.367	0.000470366	63.4127	0.155724	0.467341	0.000148822	-0.000304524	0.0680674	0.0300061	-0.0169024	0.0166571	0.0335595	-0.72277	58.1306	17.4576	-13.0662	3.51128	0.479233	97.3781	9.35539	-1.56883	2.17267	-9.59729	-0.934634	-4.54514	-12.0211	-1.95114	-2.71792	-0.987945	-1.51343	0.743529	MVP
0.387475	50.8906	0.2005	0.00031764	10.6021	0.326298	0.535497	-7.22002e-05	0.000624365	0.030995	0.0159663	-0.0106765	0.0106227	0.0212992	4.46536	264.743	15.9513	0.550814	1.71003	1.30534	101.606	-3.74215	-7.95607	-3.84947	-5.11834	-1.74412	-1.62367	-1.16511	-0.737387	-0.53119	0.330282	0.460856	0.603025	MVP
0.417511	55.788	0.5385	0.000410169	81.2162	0.209894	0.500589	-0.00205546	-0.000361707	0.0561286	0.0226133	-0.0117337	0.0118586	0.0235923	-1.17489	70.7606	18.378	-3.34508	6.2223	1.69733	101.286	3.23968	-4.38389	-5.60302	-10.5256	-2.78846	-6.27026	-3.03208	-0.374368	1.42629	2.49623	0.553309	0.608373	MVP
0.461059	34.7021	0.811	0.00149498	12.0024	0.354357	0.474612	-0.000411227	0.000965327	0.0600854	0.0354146	-0.0254297	0.0246583	0.0500881	0.311736	58.9885	44.3253	-8.44502	3.23609	0.518477	98.8038	8.05516	-4.04702	-3.82464	-3.54222	-3.17993	1.04523	-2.35238	-1.70635	-3.03636	0.143971	-2.15768	0.0461302	MVP
0.462337	48.1348	0.2305	0.000370373	18.0036	0.232167	0.50268	-0.000139029	0.000320611	0.0540127	0.0263716	-0.0145813	0.0152391	0.0298204	-0.990716	40.6671	18.1723	3.80438	4.3273	3.35165	103.208	-0.556588	-6.48125	-0.575187	-0.0555491	2.93616	3.21275	2.14112	0.665252	0.22922	0.522485	-0.224974	-0.458657	MVP
0.471688	83.9161	0.24	8.01734e-05	12.4025	0.518153	0.465117	-2.39345e-05	3.74929e-05	0.0130426	0.00853314	-0.00589078	0.00582041	0.0117112	1.6681	51.0005	6.37966	0.780717	0.586226	0.41513	94.645	-4.683	-1.27922	-2.13239	-1.2015	-0.101421	-1.52835	0.70059	-3.23919	-0.886936	2.20286	2.92661	1.74054	MVP
0.471879	85.592	0.3175	0.000564631	10.6021	0.217098	0.492101	-3.96253e-05	0.00197976	0.0590193	0.0298194	-0.0178653	0.0171098	0.0349751	1.44447	55.0849	24.6631	2.2298	8.28176	1.89738	101.139	4.02829	-3.69358	-0.824051	-3.44146	-1.924	-3.37992	-5.304	-4.99541	-4.25421	-2.20101	-1.5488	-0.65445	MVP
0.472207	31.746	0.8455	0.000552525	14.4029	0.212814	0.477788	-0.00416084	-0.00103454	0.0516695	0.0231861	-0.0124305	0.00935939	0.0217899	2.23626	73.1196	21.9909	1.54611	4.09861	0.471882	97.4249	6.33112	-0.782695	-2.83831	-4.61282	-4.63398	-6.61942	-5.44645	-4.74158	-1.32036	-5.71036	1.56097	2.91374	MVP
0.473871	55.7621	0.2005	0.000462114	85.217	0.315123	0.477627	-0.0038926	-0.000117393	0.0547591	0.0218521	-0.00981745	0.0100928	0.0199102	-4.61101	51.2481	14.6807	4.94461	6.55775	1.49738	100.51	2.84197	-4.13772	-4.17759	-9.77855	-1.25977	-5.18422	-10.7512	3.1738	3.84001	6.69979	3.20495	2.99476	MVP
0.478252	40	0.385	0.000316309	26.6053	0.282839	0.467576	-0.000133593	0.000358787	0.053274	0.0221682	-0.0102024	0.00989015	0.0200926	-1.35232	45.3552	14.1646	3.66141	2.33692	0.308978	96.5064	8.22686	0.637886	-2.26314	-0.338324	0.182318	-6.45289	-4.54544	-4.59972	2.6246	2.75676	1.60325	0.0481592	MVP
0.480886	89.0208	0.2905	0.000302622	16.0032	0.232586	0.470648	-0.000129166	0.000415343	0.0454583	0.0185658	-0.00841158	0.00857357	0.0169851	-2.7063	73.3795	1.91673	3.67053	2.65054	0.731549	98.3188	4.90991	-3.44937	0.0472312	0.508225	0.128624	-1.02568	-2.11508	5.32687	-1.19921	3.19706	-1.60278	1.47363	MVP
0.490278	82.4742	0.242	0.000102032	12.4025	0.564918	0.458315	-0.000155737	-2.7203e-05	0.0134666	0.00913361	-0.00690117	0.00654438	0.0134456	1.58411	45.4316	6.97683	0.748254	0.650235	0.398082	94.6862	-4.58669	-1.58912	-2.96535	-2.08769	-0.665202	-1.87244	0.663755	-3.31773	-0.964712	2.34082	3.12505	1.73249	MVP
0.493518	70.6714	0.405	0.000865274	13.8028	0.263802	0.454299	-0.000233449	-0.000244275	0.0518315	0.0267557	-0.0152211	0.0156874	0.0309085	-0.713552	64.4918	16.6251	2.73754	3.77061	0.339981	96.424	7.52796	-0.812047	1.36806	-3.57128	-1.67357	3.14154	-1.28333	-1.18503	-3.59638	-3.62994	-3.31715	-0.202024	MVP
0.499544	77.6197	0.2005	0.000467431	13.0026	0.272425	0.503866	-0.00019128	-0.00152901	0.0495965	0.0273805	-0.0196661	0.0181527	0.0378188	-0.394866	55.2869	21.8602	2.02853	1.88555	1.88083	101.834	-3.97629	3.98242	3.40707	0.764912	-4.23285	-1.67148	-2.58143	-2.29035	-1.18228	-1.1141	-1.61073	-1.7203	MVP
0.504643	76.5795	0.3165	0.000618355	12.2024	0.117093	0.48806	-0.000158494	-0.00105628	0.0685868	0.0334943	-0.0170627	0.0167231	0.0337859	1.6579	39.5103	23.5295	-1.69808	2.45044	1.24296	102.146	2.95702	0.16328	-1.22657	-2.13567	-2.17345	-1.6518	-3.9326	-1.76193	-2.21423	-3.04878	-1.54353	-0.43654	MVP
0.505591	104.712	0.2005	0.00118858	16.4033	0.374157	0.463964	-1.48505e-05	0.000103766	0.0574498	0.0290959	-0.0154221	0.0140192	0.0294412	-1.24912	50.2409	26.17	4.46369	3.7595	0.637795	98.8889	6.47514	-2.35504	-2.84454	-4.6325	1.77954	-0.892522	0.552048	-1.31872	-1.75224	-4.05445	1.44456	1.61052	MVP
0.505713	54.3971	0.482	0.000456187	9.80196	0.194831	0.539582	-0.000693033	-0.000284901	0.0490807	0.0258988	-0.0167224	0.0168688	0.0335911	-0.0846681	75.7212	28.1963	3.71738	2.35501	3.19553	103.889	-2.74796	-9.30057	-3.18423	-0.359029	0.452289	3.6949	3.55366	2.26063	1.58876	1.41612	0.872216	0.148866	MVP
0.510777	51.8583	0.3715	0.000420545	13.8028	0.105464	0.47355	5.69259e-05	-0.000371391	0.0639613	0.0279204	-0.0168578	0.0154915	0.0323494	-1.03814	57.5915	10.4082	-4.43225	3.66333	0.474599	98.0394	7.99686	-0.833212	1.52747	-6.67349	-3.13299	-6.98047	-6.1175	-0.878807	-2.89961	-1.6498	-4.81484	-0.0271162	MVP
0.510803	75.4717	0.3185	0.000782114	11.6023	0.13795	0.490619	7.63198e-05	-0.000328302	0.0667233	0.0335379	-0.0172752	0.0177835	0.0350587	1.58732	42.0437	28.2274	-2.253	2.13238	1.10807	102.044	2.89279	0.146222	-1.31745	-2.12042	-2.00239	-1.34939	-3.81112	-1.49594	-1.92822	-2.95645	-1.36694	-0.231614	MVP
0.512351	45.9946	0.3535	0.00092353	12.4025	0.356229	0.498078	-0.00257976	-0.00235689	0.0459764	0.0282319	-0.0235593	0.0170206	0.0405799	-0.466505	70.1849	34.0793	3.53074	3.93584	3.54157	103.31	-3.22153	-5.86614	-1.38281	-2.24654	-6.19563	-5.83316	-3.78397	-1.21279	1.91331	1.56226	0.849655	0.144246	MVP
0.520317	54.6946	0.2005	0.000630283	53.4107	0.155637	0.488026	-0.00357873	0.000168575	0.0796951	0.0291621	-0.00801061	0.00875984	0.0167704	-0.340892	53.0172	-13.604	-3.2662	11.0043	4.16372	103.094	2.21445	-0.3227	-0.582117	-1.7832	-2.4193	-3.79919	-4.16324	-4.50905	-3.08981	-2.47121	-2.45999	-1.08453	MVP
0.522085	80.591	0.303	0.000637815	76.2152	0.150984	0.47803	-3.32916e-05	0.00022504	0.0786856	0.0332806	-0.0164354	0.0170918	0.0335272	1.25588	45.8149	18.8461	-4.95028	8.42289	0.610214	97.7734	11.2996	-1.61573	-6.77952	-12.1288	-3.72638	-3.00363	-6.93771	-5.24589	-4.4562	-4.24977	-2.08515	-1.84633	MVP
0.522923	42.735	0.3775	0.00129498	12.8026	0.451717	0.477558	-0.00220713	-0.00353585	0.0491323	0.0310262	-0.0232045	0.0196457	0.0428502	1.74097	38.4326	39.1733	5.44191	3.80298	3.72902	103.289	-3.83446	-2.19017	-5.69318	-1.90593	-0.130025	-7.27236	-1.98531	-1.58618	0.265456	1.76856	2.5033	1.51223	MVP
0.530936	54.9451	0.3365	0.000570127	57.2114	0.249923	0.466351	-0.00233076	-0.00181172	0.0670293	0.0258114	-0.0116231	0.00901378	0.0206369	3.06044	61.2472	0.657742	-0.15655	3.57003	0.21051	96.4085	9.60164	0.562711	1.09647	-4.77005	-3.22968	-6.93593	-5.4376	-5.69971	0.439346	-5.31917	-3.52957	0.343009	MVP
0.535602	67.3779	0.415	0.000650182	13.2026	0.483567	0.493253	-0.000376641	-0.00101392	0.0314619	0.0200976	-0.0144557	0.0143244	0.0287801	0.146998	35.1553	21.4626	2.64641	3.36449	2.64136	100.212	-2.7136	-6.29443	-3.66318	-0.89638	-2.269	0.309266	0.616207	-0.348488	-0.0698287	0.810485	-0.52978	0.880531	MVP
0.538839	67.7201	0.4435	0.000421647	13.0026	0.215391	0.537286	0.000284563	7.72804e-06	0.051469	0.0271272	-0.014287	0.0160376	0.0303246	0.37087	57.9582	29.1251	4.30865	10.3153	4.74461	104.049	-2.12439	-7.32176	-4.16119	-3.88376	1.13461	2.16613	0.184826	0.00107612	1.82978	2.60964	2.18495	1.29347	MVP
0.548069	63.9318	0.352	0.000902835	11.8024	0.145974	0.489491	-0.000225863	-0.00115037	0.0825887	0.0350771	-0.0171206	0.0162259	0.0333464	-1.04795	35.4498	-0.366994	-11.6486	5.95729	2.23634	102.2	1.56206	5.31569	-1.25141	-8.77549	-7.12276	-2.77987	-5.41902	-2.74116	-3.64137	-2.9331	0.398422	-0.650589	MVP
0.548657	77.5194	0.348	0.000688209	12.6025	0.21776	0.506776	-0.000192843	-0.0015458	0.0547616	0.0289876	-0.0206287	0.0189116	0.0395403	-0.0442527	48.347	23.4995	0.249537	2.62918	2.29893	102.591	-3.12693	3.64348	2.70376	-0.204827	-5.61767	-3.57915	-4.13213	-2.69934	-0.764143	-0.474831	-0.658616	-1.05879	MVP
0.554894	57.1157	0.3555	0.00134491	42.8086	0.291942	0.448468	-0.00018112	-0.00022522	0.0876961	0.0361669	-0.015894	0.0149236	0.0308176	0.946079	37.1138	-28.2905	1.58491	1.57475	0.112947	95.5184	11.5442	1.9474	4.49416	-3.70388	-2.82267	-5.99304	-4.50121	-2.17782	-5.95355	-4.9697	-0.0984799	-4.45915	MVP
0.560261	67.9117	0.322	0.000389263	13.4027	0.140362	0.480653	-0.0037471	-0.000654686	0.0520798	0.022335	-0.00999505	0.00735401	0.0173491	1.6114	47.6681	17.7731	4.30783	3.17737	0.437293	97.0057	7.24651	-0.126513	-1.6195	-5.26294	-4.2836	-6.00714	-6.1966	-3.52287	-1.22872	-6.80718	0.464378	1.09314	MVP
0.56564	58.9681	0.2005	0.000505971	16.4033	0.281874	0.480404	-0.00221363	-0.000179244	0.0469166	0.0238769	-0.0121667	0.00946588	0.0216326	-0.042814	39.2519	25.8776	3.48219	1.63001	1.89468	102.002	-3.22114	-2.91501	-1.67129	-10.1363	-5.20186	-2.84518	-0.814158	-1.5461	0.396831	2.55374	2.03937	1.39028	MVP
0.569264	82.0793	0.251	9.86667e-05	8.20164	0.366263	0.443585	-2.92054e-05	0.000189124	0.0145001	0.00967315	-0.00692263	0.00654725	0.0134699	1.24681	35.1464	7.58185	0.861747	0.712012	0.440597	94.8409	-4.54681	-1.7543	-3.02025	-2.05998	-0.422249	-1.54177	0.541232	-3.11583	-0.613399	2.2242	3.14283	1.94482	MVP
0.574185	112.15	0.268	0.00220604	28.2056	0.432125	0.429803	-0.000134795	-0.000809686	0.0899437	0.0323278	-0.0128863	0.0118399	0.0247261	-0.404268	49.4368	-83.0604	5.13925	2.97524	2.16081	102.306	1.69816	-0.836118	1.21114	3.87093	4.71223	0.16291	-1.51874	-1.1622	0.773331	0.228441	2.12175	0.952712	MVP
0.578689	84.2697	0.281	0.000571385	67.0134	0.124245	0.51711	-0.000116734	0.000675953	0.0696711	0.0353153	-0.0205234	0.0202473	0.0407707	0.729175	41.2197	25.4431	7.52023	9.52377	3.03968	104.343	1.5617	-3.55746	-2.16603	-4.71187	-0.311411	-1.44703	-1.53668	-3.22941	-1.67019	-0.90411	-0.458243	0.200843	MVP
0.581665	40.2414	0.6075	0.000331232	37.2074	0.349553	0.446481	-0.000150211	0.000343788	0.0421647	0.0146578	-0.00486441	0.00485532	0.00971973	-1.95433	64.7364	2.71901	4.34438	0.610731	0.403898	95.9865	3.41992	3.63817	5.25292	-2.50089	-1.99203	-1.97736	-2.68833	-1.88142	-2.2882	-0.526537	-1.53508	-0.428775	MVP
0.585862	60.5755	0.346	0.000824146	79.2158	0.187661	0.492752	-0.000384679	0.000503806	0.0656211	0.0334294	-0.0172962	0.0184013	0.0356975	-0.96064	26.8376	31.8065	-0.448996	5.67223	2.63053	102.88	0.225284	1.86059	-4.04907	-6.24982	-6.12556	-6.46573	-5.29246	-1.17519	-0.126123	2.58499	-0.0605231	1.61303	MVP
0.586884	53.4521	0.3685	0.00144883	14.0028	0.668844	0.417085	-0.00100627	-0.00186429	0.0451008	0.0313444	-0.0247695	0.0228568	0.0476264	-0.203917	30.7893	42.9243	1.0131	0.882162	2.41473	100.945	-5.02731	-10.5492	-0.373522	0.498984	2.30911	2.97203	3.12662	1.64081	3.0942	3.23462	3.28298	3.42629	MVP
0.590545	59.2593	0.35	0.00163328	11.0022	0.206882	0.502849	-0.000977951	-8.42129e-05	0.0773051	0.0417813	-0.0273035	0.0258592	0.0531627	-0.0817399	30.4261	44.5712	-19.6504	7.70599	2.64613	105.007	-1.97158	1.86283	-1.57849	-5.57419	-6.94954	-7.13205	-4.10464	-0.795646	0.704737	-0.351913	0.617567	1.41845	MVP
0.592143	47.5436	0.457	0.000480094	13.8028	0.179363	0.54257	0.0010517	3.4847e-05	0.0592293	0.0297611	-0.0135206	0.0164481	0.0299687	0.35928	44.4921	28.652	5.487	11.3381	6.22737	104.943	-1.25353	-7.52423	-3.08705	-2.13421	0.951036	1.79113	0.496571	-0.408667	0.942313	1.16579	1.08647	0.23874	MVP
0.596918	54.8196	0.326	0.000431549	12.6025	0.115622	0.495666	-8.37483e-05	-0.000503967	0.0613322	0.0297339	-0.0160653	0.01572	0.0317854	2.53228	43.681	29.9955	4.19796	6.81021	0.771613	98.595	9.11243	-2.70883	-6.64221	-3.12016	-4.35965	-7.53687	-1.74968	1.92833	-2.21026	-2.22593	-1.80349	-1.35208	MVP
0.600725	43.2277	0.4085	0.000511999	10.8022	0.332235	0.446331	-0.0013536	-3.90839e-05	0.0444002	0.0216875	-0.0120931	0.0123759	0.0244691	-1.96046	34.8336	18.295	2.93044	1.03629	0.283371	95.1855	4.13926	1.77937	1.89901	0.479324	1.16766	-2.66323	-1.76672	-1.58712	-1.17011	-1.10551	-0.957175	-2.46619	MVP
0.601873	45.8365	0.358	0.000854058	14.0028	0.121494	0.484911	-0.00219895	-0.00113144	0.0699709	0.0297424	-0.0159721	0.0144768	0.0304489	-2.60305	49.5314	19.2894	-9.99475	3.8811	0.911027	100.142	4.29406	3.44393	-2.82642	-6.31343	-7.44444	-5.40891	-2.67033	-5.71823	-3.12739	-0.154116	-0.0340785	-0.120031	MVP
0.606627	37.8788	0.601	0.000499248	26.8054	0.281122	0.462285	-0.000101829	0.000196448	0.0622228	0.0235057	-0.0103307	0.009396	0.0197267	-0.750674	50.7576	-15.0775	5.99503	2.76037	0.894671	99.5193	3.99883	0.947032	2.2688	-1.23304	0.455593	-4.31994	-1.72967	-1.05132	1.24142	1.58172	0.139705	-1.47156	MVP
0.608037	79.6813	0.3725	0.000802781	13.8028	0.258318	0.459225	0.00205462	0.00121977	0.0607949	0.028026	-0.0138979	0.0134232	0.027321	1.4619	44.9454	8.41448	7.35603	2.10281	0.399704	97.0225	5.58902	2.12441	0.448578	-0.670214	0.807491	-2.70637	-4.39988	-2.91151	-2.27077	-1.51363	0.307542	1.00864	MVP
0.60971	60.0601	0.3325	0.000393705	12.0024	0.208356	0.487916	-0.000116377	-0.000213772	0.0388211	0.0195892	-0.0106131	0.00923936	0.0198525	1.02504	35.7709	17.191	6.10347	5.17044	0.581403	97.8342	4.77461	-2.36624	-3.99959	-9.42638	-4.28057	-4.43522	-3.72604	-1.98537	-2.03065	-1.55457	-0.0109929	-0.734905	MVP
0.612036	49.0798	0.317	0.000632626	60.4121	0.160144	0.481755	-0.00214097	-0.000356105	0.0788986	0.0341123	-0.0177615	0.0163968	0.0341583	-2.08834	38.5882	21.6601	-8.61017	5.42766	0.939736	100.033	5.34094	3.73043	-2.06351	-5.5682	-6.30207	-5.11886	-3.64973	-4.87102	-7.54623	0.0204416	0.938346	0.595409	MVP
0.614023	56.4706	0.435	0.000871131	15.6031	0.292541	0.470235	-0.000113653	0.000292818	0.0495908	0.0259885	-0.0143415	0.0138909	0.0282323	-0.95088	28.4165	25.4731	6.82215	3.18863	0.48401	98.3668	5.55984	-1.14071	-2.55584	-3.16705	-0.156207	0.433031	0.220513	-2.18262	-1.81542	-3.54061	-0.552885	-0.158635	MVP
0.617785	71.4711	0.3235	0.000449326	13.6027	0.154984	0.499847	-5.40307e-05	-0.00065586	0.0632098	0.0328601	-0.0205529	0.019464	0.0400168	2.48419	39.6494	33.7205	6.25179	8.1357	1.15747	100.532	5.96214	-2.75989	-4.80451	-5.91406	-6.37444	-5.20274	-2.04076	1.83738	-0.675346	-2.22903	-1.8776	-1.25887	MVP
0.621238	58.9102	0.35	0.00185138	11.0022	0.215775	0.504226	-0.000643095	-0.000227308	0.077187	0.0427028	-0.0286955	0.0273268	0.0560223	0.0411921	30.0681	45.6897	-13.2795	7.26214	2.66628	104.922	-1.90853	2.35582	-1.3812	-6.18226	-6.85692	-5.67365	-3.1835	-0.972968	0.502253	0.0659635	0.816898	0.922569	MVP
0.621755	86.0832	0.2605	0.00231049	39.0078	0.391775	0.414742	-0.000160384	-0.00035864	0.0895938	0.0435378	-0.0224432	0.022969	0.0454122	0.0198321	36.4427	-39.6058	5.67945	0.527978	0.0880755	94.5839	8.73541	6.27553	4.92307	-1.50504	0.807941	0.330421	-5.363	-4.32071	-1.37789	-1.51958	-0.0888251	-3.62643	MVP
0.632152	55.0206	0.3555	0.00182524	39.2078	0.236281	0.436039	-7.02596e-05	-0.00010121	0.0906497	0.0386354	-0.0150024	0.0164864	0.0314888	1.0502	32.8934	-37.7007	6.77291	1.93467	0.212087	95.9422	11.0363	1.95828	4.11858	-2.73483	-3.77347	-4.69152	-2.87535	-1.80092	-4.86879	-6.27421	-4.88552	-1.8045	MVP
0.639941	77.4693	0.3455	0.00119572	15.6031	0.238655	0.501125	-0.000148854	-0.00165322	0.057669	0.0313089	-0.021874	0.0194222	0.0412962	0.0847546	40.1032	26.9129	1.77087	3.35988	2.44321	102.96	-2.71594	3.10925	1.8058	-0.229476	-4.62993	-2.83773	-4.19094	-2.89627	-0.526451	-0.196609	-0.691734	-0.96191	MVP
0.641638	59.2008	0.3535	0.00233367	39.2078	0.272277	0.429059	-0.000186346	-0.000349666	0.0919054	0.0395533	-0.0148219	0.0169359	0.0317578	0.465844	31.498	-36.5641	6.80431	1.59012	0.108227	95.0156	11.6042	3.33196	4.04471	-3.41253	-2.92561	-4.31452	-4.19801	-2.2099	-4.26717	-4.02112	-6.95457	-2.17051	MVP
0.642543	71.8133	0.2575	0.00152677	12.2024	0.658995	0.409294	-0.000534895	-0.00264992	0.0609465	0.0442745	-0.0350178	0.0335689	0.0685867	0.336679	20.9597	65.2299	2.0727	0.89459	0.684883	101.68	-7.41339	5.54854	5.30218	-3.71044	-0.152625	-8.20019	-4.81969	-4.5249	-1.09957	1.5442	1.63033	2.21755	MVP
0.642715	85.7756	0.2525	0.00169105	39.0078	0.369559	0.423929	-0.000104079	-0.000150865	0.0876784	0.0457309	-0.0261648	0.0271371	0.0533019	0.117434	37.4396	-23.5356	5.32119	0.566377	0.12397	95.0305	7.63741	7.21915	4.30071	-0.780697	0.36921	0.295507	-4.18316	-4.19219	-1.59028	-1.30878	0.164121	-3.59656	MVP
0.661764	51.7464	0.342	0.000688119	12.0024	0.0951076	0.487127	-0.000176463	0.000341463	0.0805711	0.0363534	-0.0178303	0.0165313	0.0343616	0.882558	30.1734	12.9233	-2.86161	8.82976	1.80851	101.814	5.35593	-0.691402	-1.8443	-6.21879	-4.7599	-3.29503	-4.62408	-5.2513	-4.10607	-1.7793	-1.49032	-1.95526	MVP
0.664463	61.6333	0.3425	0.000329208	9.60192	0.0802307	0.500939	-1.08568e-05	5.62921e-05	0.0625538	0.0249515	-0.014207	0.012979	0.027186	1.18666	67.6057	8.34876	-4.02287	6.80093	0.653633	99.386	7.31653	-1.00976	-4.29955	-3.64042	-6.62999	-6.21273	-1.25302	-2.28385	4.64586	-0.712792	-2.04769	-2.17123	MVP
0.677012	60.0601	0.361	0.0011889	51.4103	0.201729	0.45753	-0.000149044	-0.000984559	0.0996575	0.0378952	-0.011563	0.00823457	0.0197976	1.02944	27.0775	-21.6951	-1.95262	4.45773	0.767661	100.626	7.06984	0.0909291	3.74042	-3.00808	-3.68925	-7.10264	-4.69723	-5.27916	-1.51761	-2.00997	-1.10881	-1.19961	MVP
0.677219	85.1064	0.2305	0.000107792	8.40168	0.220771	0.537687	-5.70437e-05	-0.000473781	0.0172294	0.0104801	-0.00599701	0.00621267	0.0122097	0.636148	39.2557	7.02731	1.85054	1.82654	1.32801	97.2064	-4.8206	-2.00969	-4.3926	-2.94289	-2.93378	-1.50216	-2.15071	-0.656395	0.0949454	1.25419	0.167767	1.7719	MVP
0.680546	59.2885	0.313	0.000422815	11.4023	0.0963116	0.497627	-0.000162443	0.000129852	0.0625649	0.0271345	-0.0132114	0.0123946	0.025606	1.33877	43.6529	20.2805	-9.30492	6.65577	1.24568	100.735	4.86004	0.383353	-5.0755	-6.3732	-2.42793	-3.95875	-2.56065	-1.04907	3.15301	-0.0634174	-0.0249119	0.0441453	MVP
0.680576	53.6433	0.2005	0.00019142	11.2022	0.234516	0.476837	2.4777e-05	0.000329801	0.025497	0.0129285	-0.00682866	0.00822748	0.0150561	-1.67953	40.8102	12.0455	2.6155	1.28297	0.13833	96.1346	0.853345	1.00272	-0.3635	-4.88945	-8.25753	-7.80431	-6.33538	-2.86463	-0.283442	1.15825	0.592049	-0.191037	MVP
0.694002	61.0998	0.3315	0.000339462	13.4027	0.156637	0.472196	-0.00328686	-0.00168366	0.0545804	0.0242464	-0.012451	0.00892759	0.0213786	0.586966	34.6504	5.93475	4.22448	4.01738	0.44712	97.5283	5.97234	1.07608	-2.67283	-4.12927	-3.27915	-7.37195	-7.35264	-4.33489	-2.29003	-5.78478	1.45464	-0.384387	MVP
0.705756	60.5144	0.341	0.000620652	79.2158	0.203982	0.484458	-0.000735498	-0.00124777	0.0722145	0.0341659	-0.0165277	0.0172831	0.0338107	-0.892683	33.7061	30.0956	-22.2522	6.46236	1.51055	101.341	4.55685	-1.38748	-2.40764	-4.77412	-9.0591	-8.97273	-1.6167	-2.34203	1.3701	-0.328738	1.14407	1.39995	MVP
0.707406	70.0525	0.356	0.000600381	11.8024	0.128521	0.485375	-0.000270155	-0.00245129	0.0756838	0.0383301	-0.0211876	0.0202809	0.0414685	1.26816	27.9117	22.127	3.84802	9.13496	1.84326	101.512	5.67551	-2.67037	-1.68591	-5.76505	-4.56984	-5.16598	-6.71096	-2.70062	-1.82566	-3.10026	-2.86719	-1.99192	MVP
0.713708	60.3318	0.3395	0.000358673	14.4029	0.0900341	0.502015	1.91781e-05	-0.000234262	0.0656036	0.0269722	-0.0151507	0.0129979	0.0281486	1.37866	59.2698	11.3728	-6.15187	8.07198	0.709868	99.6014	8.53857	-3.58576	-3.76102	-4.48747	-5.16756	-6.03175	-1.26117	-4.10541	3.98753	-0.741433	-1.25192	-1.12702	MVP
0.72485	56.5504	0.281	0.00042563	14.6029	0.324244	0.47417	3.72956e-05	0.000250281	0.0485461	0.023188	-0.0130386	0.0116867	0.0247253	-0.117476	41.5594	16.2237	4.22873	2.72183	0.319731	96.2201	9.20959	-1.90526	-5.72451	-2.63656	2.39973	0.347052	0.380547	-0.257484	0.0854441	-4.36402	0.744112	2.7575	MVP
0.730314	59.8205	0.349	0.00184236	11.2022	0.213742	0.499645	-0.000422059	-0.000407494	0.0839745	0.0448693	-0.0238407	0.025729	0.0495697	0.237484	27.1441	45.6621	-18.1263	7.74052	3.79585	105.647	-2.19831	1.97512	-1.61122	-5.14865	-6.77576	-6.81206	-4.2647	-0.718069	0.44993	-0.845672	-0.264267	0.374839	MVP
0.734256	81.6882	0.282	0.000370566	12.2024	0.228612	0.537214	-7.0837e-05	-0.000686993	0.038881	0.0220173	-0.01394	0.0120076	0.0259476	0.877397	23.8262	20.8975	4.6004	4.20646	6.28776	103.098	-4.77716	-2.11853	0.397229	-1.20837	-4.28335	0.157664	-0.628079	-2.1914	-2.19199	-3.11987	0.68369	-3.01618	MVP
0.735313	60.2712	0.3785	0.00197346	13.6027	0.39665	0.449376	-0.000308617	-0.00123549	0.0702961	0.0428578	-0.0318118	0.0299441	0.061756	1.90459	38.798	58.4096	-13.2195	3.70905	0.585421	98.7014	7.8189	-1.25236	-4.20681	-7.99055	-5.41276	-2.72975	-2.72937	-1.58145	-4.28137	-2.14563	3.87829	0.556465	MVP
0.737402	85.8369	0.268	0.00222775	11.6023	0.179092	0.487728	-0.000783878	-0.000288263	0.0928584	0.0523978	-0.032912	0.0341027	0.0670147	-1.27556	19.4977	0.67931	6.9787	7.69723	5.68279	105.377	-2.40889	4.11128	4.01826	-4.25721	-4.86966	-4.97279	-2.04084	-5.02682	-1.02811	-1.48772	-1.83848	-1.78715	MVP
0.738488	91.3938	0.3125	0.000727052	14.803	0.266195	0.475214	-0.000202076	-0.0007231	0.0688162	0.0365226	-0.0197807	0.0191058	0.0388865	-0.335483	28.4289	25.2587	4.49111	5.21569	1.90684	101.428	3.42864	-1.85321	1.60582	-0.634477	-3.72812	-0.426961	1.98259	-2.38887	-3.03189	-3.7582	-0.977825	-1.00405	MVP
0.73917	54.9199	0.2005	0.000784414	56.8114	0.165513	0.49266	-0.00186876	5.44752e-05	0.0889906	0.0361313	-0.0115867	0.0109203	0.022507	0.622874	40.0831	-45.2624	10.8435	17.1864	5.60832	104.167	2.25955	-0.725295	-1.03991	-0.68229	-2.2205	-3.38503	-4.35866	-3.88588	-3.66056	-2.9489	-3.41481	-2.3412	MVP
0.739978	65.5022	0.345	0.000995581	45.009	0.32047	0.447433	-8.07694e-05	-0.00025007	0.0722595	0.0310806	-0.0118311	0.0114409	0.023272	0.821517	32.5239	-1.97579	7.1573	1.85164	0.0527093	95.219	10.9519	2.86708	1.39467	-6.65565	0.418538	-3.72644	-4.42911	-3.65833	-3.49781	-2.82465	-2.31922	-3.15407	MVP
0.742309	35.098	0.3225	0.000958872	15.003	0.151827	0.487875	8.82793e-05	0.000123007	0.071863	0.0363834	-0.0194396	0.0186775	0.0381171	2.62418	42.3984	27.9897	4.33898	5.88478	0.668815	98.9387	9.53428	-1.29347	-5.69792	-2.04472	-2.33646	-5.01476	-3.42935	0.712084	-0.0441649	-2.7011	-1.23048	-2.14676	MVP
0.74571	70.5467	0.3615	0.000922205	13.4027	0.150743	0.483897	9.39049e-05	-0.00182314	0.0786631	0.0398758	-0.0210764	0.0212853	0.0423618	0.971631	27.2928	30.6067	-6.06133	8.7328	1.55243	101.285	6.03112	-2.15618	-1.52425	-6.54966	-5.23184	-5.13816	-6.67237	-3.40797	-1.88912	-2.73654	-1.97918	-1.28318	MVP
0.751991	69.0449	0.238	0.00161455	11.4023	0.235679	0.469019	7.94949e-06	0.000244018	0.0675048	0.0333061	-0.016641	0.0167872	0.0334282	-0.459135	28.8505	13.5961	13.1315	4.8563	1.24881	100.771	3.78016	2.09059	-3.09275	-5.37166	-5.14039	-0.148289	-2.60207	-4.46057	-3.19813	-1.46594	0.620973	-1.35519	MVP
0.755383	64.9351	0.4625	0.000510196	15.4031	0.414811	0.428554	-0.000260511	-0.00055609	0.0471203	0.0244106	-0.0141384	0.0132576	0.0273959	0.249942	44.1083	19.9775	0.592242	0.607912	0.0506584	93.9301	6.33836	2.85937	0.733191	-2.95561	0.885363	0.778078	2.47558	1.97584	1.16385	-0.103921	-0.577121	1.49015	MVP
0.755501	71.9856	0.3515	0.000793178	11.0022	0.223405	0.483986	-2.67653e-05	-0.00265217	0.0600183	0.0348853	-0.0256907	0.0221558	0.0478465	2.63248	41.8481	36.2438	2.44418	6.67745	1.11898	99.6262	6.79927	-3.41759	-3.9335	-2.21203	-3.24177	-5.25373	-4.12456	1.26303	-2.55943	-3.03273	-2.0792	-2.4861	MVP
0.756623	56.684	0.417	0.000780942	15.4031	0.267339	0.474143	-8.67712e-05	0.000450748	0.063743	0.0306547	-0.0139921	0.0125789	0.0265711	-0.508687	24.0419	20.3232	6.99171	4.80778	0.722759	99.4299	6.73413	-1.3605	-3.72193	-2.68873	1.09375	0.86521	0.554573	-2.09435	-1.71166	-4.09381	-0.107657	0.698878	MVP
0.757185	53.9811	0.4935	0.000103707	11.8024	0.220205	0.460709	4.33428e-05	0.000484301	0.0222841	0.011049	-0.0065433	0.00696596	0.0135093	-1.55581	50.5534	7.28044	3.27497	0.963885	0.0359377	90.625	7.13855	0.819951	-3.45371	-11.28	-5.63739	-8.05876	-7.75312	-4.10661	-2.56791	3.89099	4.39006	-1.51709	MVP
0.757508	59.5829	0.318	0.000467394	84.4169	0.140137	0.486823	9.06222e-05	-0.00115705	0.0729708	0.0352318	-0.0179197	0.0183454	0.0362651	0.698098	24.2159	26.7328	-7.32936	8.1987	0.777013	99.6559	8.09676	-2.40517	-1.92795	-5.56615	-2.9045	-6.58226	-3.0464	-1.24853	4.9289	2.66736	-0.0228927	2.51206	MVP
0.758856	30.303	0.9905	0.000578171	11.0022	0.0900452	0.49574	-6.68548e-05	-0.000586423	0.0800648	0.0348113	-0.0158289	0.0149146	0.0307435	0.768322	37.6756	19.1083	-9.38474	8.11908	0.906371	100.671	7.31175	0.105612	-4.17744	-4.23697	-3.22513	-5.12818	-2.17827	-2.05095	3.13797	1.4042	1.02834	1.31677	MVP
0.759582	59.761	0.3605	0.000820786	43.0086	0.233349	0.45444	1.45309e-05	0.000129392	0.0837038	0.0364854	-0.0159203	0.0152227	0.031143	1.0106	27.7472	-13.1392	7.04631	2.3413	0.286989	97.4927	8.88973	2.13265	3.46511	-3.56513	-1.9816	-5.14194	-3.34464	-2.26094	-4.33834	-3.26122	-2.77124	-2.60448	MVP
0.765138	56.391	0.5325	0.00119976	11.2022	0.161515	0.497821	-0.000199284	-0.000405333	0.0845903	0.0428389	-0.0263429	0.0246724	0.0510153	1.23767	30.8987	5.34156	0.897268	8.38263	10.1889	105.104	0.33878	-1.41007	2.21182	-6.65491	-4.90967	3.3391	-5.26379	-4.60355	-0.958107	-4.55371	-1.96179	-0.423891	MVP
0.766747	74.3034	0.3025	0.00167393	40.008	0.16777	0.467024	-3.56888e-05	0.000103816	0.111106	0.0507341	-0.0224181	0.0182691	0.0406872	0.292567	21.2759	-28.4184	-1.29877	8.87191	0.980147	99.9896	10.9076	-1.69006	-1.36298	-1.75328	-1.17289	-5.58892	-2.51134	-2.42848	-2.384	-0.951153	-0.278675	1.2758	MVP
0.769369	74.6733	0.248	0.000701244	6.0012	0.318162	0.464953	0.00622113	-0.000702516	0.0628698	0.0296285	-0.0139194	0.0145255	0.0284449	5.26799	52.1862	2.59294	7.199	3.48301	0.613992	97.9837	5.73421	0.751748	-1.39761	-2.94439	-2.09195	-3.38821	-1.93622	-1.82885	-2.73385	-0.462184	0.213377	1.39367	MVP
0.770104	61.4754	0.359	0.0008496	49.81	0.206543	0.452982	-0.000282006	-0.000165857	0.065554	0.0338998	-0.0166615	0.016455	0.0331166	0.842856	30.9981	28.7278	3.39986	1.60507	0.160525	95.8477	9.14723	2.45316	1.72104	-5.5144	-0.464376	-2.89118	-4.14032	-1.14164	-3.28007	-2.06576	-1.28599	-2.09868	MVP
0.770715	72.0288	0.3395	0.0026937	10.8022	0.342899	0.458216	-0.000352554	0.00039822	0.080723	0.0510146	-0.0370659	0.035377	0.0724428	0.0347088	25.9526	68.9149	-30.5485	8.70507	1.4611	101.508	5.06092	-3.50314	-3.06935	-7.26398	-6.34141	-6.57666	-2.87643	-0.3211	1.42387	0.674923	-0.00584793	-0.426386	MVP
0.771616	61.8238	0.37	0.00205592	12.6025	0.300664	0.459885	-0.000184495	0.00110254	0.0815159	0.0476139	-0.0343761	0.031556	0.0659321	1.41519	34.3565	58.2767	-22.8056	6.19073	0.606421	98.9728	9.63918	-2.55588	-4.06723	-6.93192	-4.6685	-5.489	-2.29241	-2.14267	-4.2596	-2.74218	2.80355	1.02636	MVP
0.771884	64.7598	0.326	0.00189805	10.8022	0.542414	0.424405	8.34306e-05	-0.00164754	0.0561114	0.0369264	-0.023838	0.0250536	0.0488916	-0.428808	27.607	51.6344	-0.0468234	2.0706	0.787751	99.4869	3.57104	-2.75166	-1.3137	-3.61156	-2.311	-0.267167	-2.36992	-1.2313	-0.113547	-0.36844	1.64888	2.36404	MVP
0.781838	65.7174	0.3545	0.00114996	12.0024	0.219235	0.479036	-6.87087e-05	-0.0021801	0.0689463	0.0354118	-0.0194517	0.0183923	0.037844	1.09335	31.3332	35.404	-5.87973	8.74095	1.29465	100.763	5.54645	-2.88504	-3.34333	-8.24475	-4.96712	-3.89596	-6.39647	-3.71567	-2.37642	-1.31402	-0.519444	-0.846401	MVP
0.782993	75.1409	0.2675	0.000933855	38.0076	0.251131	0.442279	-0.000126666	8.67984e-05	0.0682997	0.0336486	-0.015323	0.0175789	0.032902	-0.881551	26.9759	5.88868	6.26891	2.60707	0.688168	98.3372	5.75136	0.525977	2.59647	-0.0119141	-0.795821	-3.23477	-4.1188	-3.57446	-1.94067	-1.19949	-1.08109	-2.45267	MVP
0.784193	51.1073	0.382	0.0016084	12.8026	0.39857	0.456297	-0.00237464	0.0018612	0.070821	0.043163	-0.0301	0.0286748	0.0587748	-1.29031	27.086	48.3875	-0.69955	4.77908	0.616982	99.1455	5.84082	-0.543697	-1.27578	-5.75774	-2.9083	-4.90791	-4.84715	-3.56639	-0.602618	-0.891227	0.0949187	-0.846091	MVP
0.78423	43.29	0.3615	0.00188682	13.2026	0.450343	0.462123	-0.00258056	-0.00186435	0.0598185	0.0383739	-0.0310243	0.0240736	0.0550979	-0.526423	32.9321	49.8785	4.55445	4.73489	3.5615	103.938	-1.9998	-5.52966	-2.45929	-3.67517	-6.45062	-4.99386	-3.05841	-1.60604	1.18153	1.38426	1.463	0.89854	MVP
0.784649	73.7554	0.31	0.000522929	13.2026	0.206928	0.471016	0.000651357	-0.000565075	0.0656778	0.0327208	-0.0174075	0.0142116	0.0316191	1.99431	31.0649	16.8157	6.81772	2.76109	1.19054	100.373	3.12012	1.4621	0.46021	-1.34944	-0.781225	0.66298	-3.09922	-2.8099	-3.06865	-2.24649	-3.2003	-0.783615	MVP
0.786426	52.9334	0.5405	0.000587929	17.6035	0.460614	0.422537	-0.000210554	-0.00109686	0.0460155	0.0249602	-0.0156115	0.0147147	0.0303262	-1.4031	48.3079	19.9307	1.61481	1.0638	0.512903	96.1709	2.93227	0.824935	3.39405	-1.50387	3.31124	1.43208	1.17551	-0.451223	0.432439	0.694047	0.371758	-0.458319	MVP
0.787308	57.1973	0.356	0.00161493	47.2094	0.292957	0.444569	6.94019e-05	-0.00037604	0.0829418	0.0351495	-0.0144613	0.0144121	0.0288734	1.30987	35.3394	-6.04619	2.92029	1.81868	0.208153	96.7337	9.24822	2.66641	2.91297	-1.86708	-4.02646	-3.8132	-2.59246	-2.19627	-5.32978	-5.44262	-1.42191	-3.24707	MVP
0.790547	58.7659	0.3515	0.00105023	13.8028	0.204757	0.509554	-0.000173103	-0.000381697	0.0861335	0.0432519	-0.0223089	0.0211186	0.0434275	0.446989	26.1784	31.8151	-24.881	7.40219	3.98405	105.343	-0.628612	2.2153	-3.173	-3.19232	-5.19847	-6.76933	-3.56402	-0.348961	-0.665002	-0.434635	0.658748	0.863332	MVP
0.795343	76.5306	0.276	0.000167018	10.6021	0.175718	0.489511	-0.000140869	-0.000471282	0.0301798	0.0163432	-0.00971245	0.00985273	0.0195652	-0.326626	27.5373	15.2683	5.04789	2.13297	0.397971	96.3485	4.25491	-0.616261	-4.63183	-1.72774	1.35326	-6.28952	-5.90469	-2.46385	-2.95355	-2.27781	0.51511	-0.176777	MVP
0.795891	52.9334	0.5395	0.000613978	17.6035	0.469104	0.430339	-0.000146574	-0.000799708	0.0460415	0.0253612	-0.0166534	0.0154857	0.0321391	-1.4203	48.1985	19.7286	1.58083	1.36992	0.462256	96.8695	2.4501	0.728312	2.68919	-1.38276	3.28671	2.42942	0.394681	-0.964403	-0.0448736	0.948834	0.25917	-0.987644	MVP
0.796028	49.8546	0.3975	0.00211412	12.2024	0.35542	0.457748	-0.00291493	-0.000862164	0.0720435	0.0417914	-0.0289645	0.027559	0.0565235	-2.79873	38.5102	30.9341	1.94957	2.52897	0.459394	98.4734	5.84664	2.37302	-0.512613	-4.79236	-2.45546	-3.02089	-5.53899	-3.47772	1.57284	-0.30301	-4.45702	1.87223	MVP
0.79709	61.8876	0.361	0.00174524	54.2108	0.206488	0.457001	-0.000118528	-0.000843007	0.0971187	0.0399339	-0.0139584	0.0112611	0.0252194	1.29589	26.1673	-2.10278	3.33947	4.15161	0.633608	99.1547	7.84434	1.79595	4.72034	-3.97811	-4.02887	-7.92588	-7.6383	-3.65776	-0.250849	-0.210942	-1.02851	-2.35771	MVP
0.797738	63.2244	0.366	0.00242449	12.6025	0.337098	0.451539	-0.000148098	0.00116237	0.0725968	0.0431917	-0.0306401	0.028343	0.0589831	0.928607	33.0842	52.1976	-5.27802	3.79478	0.413305	97.8711	10.0008	-2.70136	-3.4453	-6.58663	-3.42851	-3.40393	-2.14793	-0.24335	-5.28941	-3.14429	3.07581	-0.940472	MVP
0.800012	59.761	0.324	0.00322318	13.2026	0.357753	0.452653	-0.000156783	-0.00173161	0.0819756	0.049296	-0.033359	0.0327337	0.0660927	0.47908	28.3999	37.58	2.92688	4.04844	0.12449	97.362	8.81721	2.84928	0.82889	-6.98877	-2.03413	-3.45218	-1.47771	-0.798768	4.63813	-0.828848	-4.7187	-0.653877	MVP
0.806011	63.2244	0.3545	0.0014061	45.209	0.313863	0.443686	-4.61353e-05	0.000159875	0.0859218	0.0339107	-0.0118679	0.0128079	0.0246758	0.344826	49.0741	-53.9475	6.15655	2.41621	0.0572881	95.2209	12.0075	3.12116	2.45216	-6.71544	-1.78789	-4.10156	-5.21985	-3.76739	-3.18794	-3.12878	-2.71921	-2.65094	MVP
0.806709	67.5295	0.2735	0.000760231	14.2028	0.485889	0.441536	4.47216e-05	0.000207214	0.046294	0.0297509	-0.0215185	0.019564	0.0410824	0.710653	26.7574	36.1045	0.962287	1.79699	0.478411	96.8225	5.74895	-1.883	-0.854785	-7.47622	-3.27844	-4.66702	-4.81009	-4.34387	-0.834646	-0.0550568	-0.396951	-0.155466	MVP
0.809242	51.2383	0.336	0.000343842	13.6027	0.224046	0.59683	-0.000135528	9.22745e-05	0.0387411	0.0213711	-0.012795	0.0121102	0.0249052	0.732842	47.8987	17.8461	5.73897	4.3305	7.09845	102.903	-7.92252	0.730853	-2.45615	-5.46541	-5.36132	-2.93315	-0.681712	-3.14259	-3.43964	2.53772	2.50198	1.68481	MVP
0.818161	54.3725	0.301	0.00070918	13.2026	0.345896	0.470123	-0.000153709	-2.50154e-05	0.047504	0.0267844	-0.0186072	0.0150366	0.0336439	1.65954	29.5535	28.8077	-0.380683	2.73116	1.31464	99.4789	2.80598	-0.0284718	-0.881173	-6.31191	-2.37097	-3.8807	-0.972273	0.966434	-1.7356	-2.40983	-2.20493	-0.780228	MVP
0.81843	57.6646	0.3735	0.000734182	13.8028	0.240926	0.484309	-4.92841e-05	0.000236514	0.0398109	0.0216162	-0.0137037	0.0134871	0.0271908	0.888795	35.9656	21.336	4.36078	4.86284	0.49661	97.7267	4.24445	0.467788	-5.60746	-7.58957	-6.33336	-1.92406	-2.14083	-3.90783	-3.53438	0.518997	0.640885	-0.48092	MVP
0.819773	62.9921	0.2005	0.00187211	12.6025	0.231522	0.476094	0.000127589	-0.000330377	0.0962136	0.0534301	-0.0316856	0.0334275	0.065113	-0.644649	25.3499	46.8771	-33.0124	10.0976	7.01061	105.193	-1.28525	3.89188	-0.999677	-4.57176	-2.85871	-8.4578	-6.04836	-1.48729	-4.46889	0.691794	-2.41918	0.982387	MVP
0.819929	75.7576	0.2485	0.000816008	6.0012	0.320567	0.452191	0.00708063	-0.000397942	0.069138	0.0327686	-0.0147496	0.0156314	0.0303809	4.70513	45.7743	5.05585	7.48316	3.1066	0.693949	98.2797	5.25296	1.00863	-0.626192	-1.70199	-1.05736	-3.19468	-2.44965	-2.69606	-3.42967	-1.54465	0.184529	1.44185	MVP
0.821406	60.8828	0.3605	0.000982593	43.6087	0.260623	0.454526	-9.28023e-05	0.000509809	0.0689874	0.0343819	-0.0164722	0.0165598	0.033032	1.16595	34.9174	24.1276	2.43314	1.57242	0.148923	95.8096	9.31358	3.12068	2.21732	-5.48027	-1.08221	-3.10621	-2.63218	-1.15943	-4.05351	-1.98328	-0.939963	-2.37022	MVP
0.823939	60.5449	0.3265	0.000374176	89.6179	0.155646	0.491458	-8.72398e-05	-0.00114082	0.0707165	0.0336225	-0.017296	0.0161151	0.0334111	0.633547	28.8267	28.475	-7.42205	7.33434	0.72294	99.3826	8.35434	-2.10457	-3.31263	-5.07782	-4.12023	-6.15421	-3.62035	-1.90751	4.87838	2.05126	-0.353456	2.63596	MVP
0.824674	54.6697	0.3395	0.00204112	11.0022	0.612828	0.42231	-0.000344308	0.00137014	0.0589521	0.0402918	-0.0302618	0.0279234	0.0581851	0.0411057	16.4892	57.4686	1.42139	3.69005	1.4938	101.574	-0.298976	-5.91785	-4.08726	-4.846	-0.441198	1.06405	1.99811	0.482185	3.94174	4.13044	3.20931	1.86077	MVP
0.825866	71.6418	0.33	0.000967711	13.8028	0.639245	0.399197	-0.000102619	8.28397e-06	0.0375053	0.0239742	-0.0164705	0.0162784	0.0327489	0.911296	26.2181	26.9439	1.60405	1.49222	0.141446	94.222	6.40764	-1.52605	-0.0415239	-5.22514	1.44398	-1.48955	-4.25089	-3.80274	-2.99006	-2.20322	0.965723	-0.973062	MVP
0.826066	59.9101	0.324	0.000822757	17.0034	0.141021	0.485622	-0.0001532	-0.00118319	0.0800716	0.0374008	-0.0182765	0.0170243	0.0353007	0.776842	33.9808	28.7755	-11.4275	8.28581	0.959895	100.346	7.53791	-0.642838	-3.88326	-4.45528	-3.40865	-5.56079	-4.05257	-2.835	4.37927	2.65026	1.73675	2.09297	MVP
0.827794	66.4084	0.361	0.000593263	14.2028	0.403261	0.444691	3.92772e-05	-0.00075749	0.0447563	0.0247209	-0.0146514	0.0155318	0.0301832	-0.23808	30.3415	24.8754	1.98639	1.02029	0.344396	96.5244	4.12251	1.02223	1.79802	-1.6044	-2.68373	-2.2515	-2.54541	0.0774133	0.0933787	2.03738	0.660306	0.990929	MVP
0.828259	77.821	0.272	0.000627622	12.2024	0.288364	0.502616	7.50358e-05	-0.000733605	0.0393401	0.0227382	-0.015282	0.0137171	0.028999	0.19204	96.551	25.9902	3.06738	0.985829	0.59351	98.0795	-3.00019	8.31754	-2.27935	-0.815934	-0.748083	-0.427513	-4.97776	-7.02132	-6.5756	-1.99135	-0.341327	-0.741567	MVP
0.8294	54.7945	0.3785	0.00108654	15.4031	0.341997	0.447785	-0.000287465	-0.000342943	0.0634034	0.0326429	-0.0183969	0.0168893	0.0352862	0.462549	23.3432	25.1559	2.87711	1.20013	0.0499207	95.7982	7.80423	3.87707	0.68065	-2.83879	-2.17521	-3.63953	-4.73649	-3.13245	-1.99289	0.757879	2.33957	0.221947	MVP
0.834282	71.3861	0.2845	0.00100629	10.002	0.148331	0.49106	-0.000187503	0.00156056	0.0792608	0.0430372	-0.0238002	0.0227538	0.046554	-1.32099	23.6987	28.7782	9.94842	7.13913	2.47935	102.536	4.98576	-3.52929	-3.35371	1.36661	-1.45708	-3.58412	0.507848	0.352386	-1.78642	-1.29528	-1.80418	-1.50259	MVP
0.834576	73.8462	0.3195	0.000962185	10.4021	0.14051	0.473051	-0.000295473	-0.00141109	0.0685125	0.0346683	-0.0172394	0.0170354	0.0342748	0.271818	29.5698	23.1931	-1.13174	4.04196	1.56258	101.97	3.13416	-0.666746	-0.889217	-2.53704	-4.13532	-2.32693	-2.14318	-0.485778	0.755884	-2.3911	-3.89656	-2.09986	MVP
0.837488	36.5519	0.308	0.00110636	14.0028	0.235409	0.466326	-0.000217099	-0.000948406	0.0816651	0.0413004	-0.021765	0.0215009	0.0432659	-1.00439	23.8929	23.0112	4.96645	5.096	0.312824	98.7571	8.65046	0.643571	-0.959237	-5.01002	-1.39065	-3.22993	-5.52224	-4.86261	-2.04145	-3.41615	0.408926	1.44916	MVP
0.837558	57.7201	0.3745	0.000713819	13.8028	0.257999	0.481133	6.22378e-05	0.000282271	0.038972	0.0220515	-0.0144539	0.0145068	0.0289607	1.34365	35.9874	22.002	4.95547	5.35719	0.490364	97.5521	4.20244	0.0627785	-6.85631	-7.12393	-6.39039	-2.61097	-1.76737	-4.15771	-2.83777	1.70535	0.336506	-0.570795	MVP
0.838556	62.3053	0.3165	0.00128742	14.4029	0.271587	0.469538	-0.00109007	-0.000671294	0.0809109	0.0403417	-0.0208901	0.0199935	0.0408835	-0.818697	31.1914	-8.48675	4.35574	5.91643	2.61873	102.509	2.24394	-0.857025	2.09753	-0.714327	-1.86224	-0.494971	0.260289	-1.31643	-3.24581	-2.61893	-0.703593	-0.68289	MVP
0.840328	66.2983	0.2005	0.000675097	15.003	0.353301	0.456301	-0.000173968	-0.000951042	0.0461574	0.0249348	-0.0144376	0.0155322	0.0299698	-0.260233	29.1926	24.3454	2.43462	0.774843	0.271307	96.4938	4.8875	1.98416	0.894079	-3.28051	-2.86466	-1.85607	-2.31737	0.263874	-1.2027	1.35403	-0.371199	1.09679	MVP
0.847506	57.8871	0.3735	0.000701697	13.8028	0.294966	0.480234	0.000144689	0.000465431	0.0421683	0.0244734	-0.0156649	0.0153107	0.0309756	1.53572	30.2449	26.2793	7.48123	6.40411	0.682021	97.9312	4.96439	-1.39805	-6.05945	-6.41632	-5.72254	-1.28305	-1.26819	-4.24248	-3.63404	1.44877	0.69839	-0.730338	MVP
0.848844	77.9221	0.25	0.000720469	11.8024	0.349801	0.4479	6.83447e-05	-0.000241411	0.0436301	0.0228231	-0.0120175	0.0146168	0.0266343	-1.7516	42.2425	23.3915	3.50817	0.529792	0.132179	93.6613	8.40704	0.736947	3.06802	-3.84193	-0.785862	-4.11879	-4.21003	-3.50311	-3.99555	0.35382	3.23923	-0.480411	MVP
0.850409	51.8807	0.3465	0.000196653	10.8022	0.188675	0.591379	-0.000195692	-0.000278523	0.0398613	0.0227031	-0.0142467	0.0137366	0.0279832	0.495377	43.426	20.3959	5.03794	5.09402	6.77643	103.048	-7.21927	0.396827	-2.45292	-4.53655	-5.20823	-2.31847	-1.28023	-2.82073	-3.46669	2.28419	1.80843	1.04593	MVP
0.85247	32.4237	0.883	0.000269999	12.0024	0.186508	0.53308	-0.000155021	-0.000468712	0.0368073	0.015971	-0.00806764	0.00681338	0.014881	1.43922	131.372	15.5713	2.97511	1.6759	0.964032	101.001	0.0843129	-3.11343	-1.98487	-4.67756	-3.68785	-1.79393	-4.87138	-1.52814	-1.53616	-0.96343	-1.49574	-0.835571	MVP
0.854726	65.8979	0.2005	0.00069913	15.003	0.379111	0.451905	-0.00016574	-0.000945544	0.0467572	0.0249855	-0.0140082	0.0151348	0.029143	-0.25987	27.9915	24.3719	2.78278	0.899647	0.266072	96.5694	4.95549	1.64229	0.845654	-3.3276	-2.97574	-1.88743	-2.12508	0.516502	-0.938696	1.4535	-0.684084	1.2113	MVP
0.85577	49.4641	0.3	0.00256526	14.4029	0.382042	0.431036	-0.00716409	-0.000881242	0.0941469	0.0537891	-0.0335235	0.0293907	0.0629142	-0.903072	26.3792	22.9182	-3.17891	4.24127	0.69187	99.0425	5.67756	0.902894	0.907324	-1.7003	-1.88524	-5.20603	-5.35052	-1.61582	-1.05972	0.400287	1.70431	-0.15398	MVP
0.862272	38.4739	0.7805	0.00271854	13.8028	0.700006	0.390568	-1.08161e-05	-8.02198e-05	0.0428214	0.0321145	-0.0259226	0.0248182	0.0507407	-0.302977	13.1296	43.8018	3.07257	1.22243	2.60655	98.0046	-4.2763	6.67736	-6.23749	-3.2199	-1.8269	-3.29158	0.501254	-0.780872	2.0743	-1.256	0.464814	2.32704	MVP
0.863466	85.1668	0.2645	0.00272844	24.4049	0.425619	0.418102	-6.88216e-05	0.000105343	0.0922298	0.0450823	-0.0215219	0.0183016	0.0398235	-1.50693	20.7945	-33.086	3.42678	6.13868	1.23506	101.472	1.80469	1.86901	-1.24892	1.51787	4.70578	5.25018	0.446662	-1.8826	1.08155	1.49616	0.295264	-1.03788	MVP
0.867249	38.8601	0.2005	0.00107358	10.8022	0.286563	0.500933	-0.000176962	-0.00163384	0.0681993	0.0378432	-0.0236591	0.0223768	0.0460359	1.02595	29.0724	39.9317	-6.31353	3.50996	1.76893	102.985	-1.6573	3.28021	-0.0482954	-6.27248	-3.46628	-3.03221	-2.68154	-2.53199	-2.4003	0.443704	3.20418	4.29756	MVP
0.876441	68.1431	0.3275	0.000357391	13.0026	0.222951	0.567803	-0.000105247	-0.000354717	0.0355836	0.0200313	-0.0117544	0.0117694	0.0235238	1.14666	35.8072	16.2448	6.35879	3.71938	6.68114	102.759	-7.86799	0.798454	-2.68301	-6.34696	-6.63802	-4.12047	-1.23482	-3.55373	-4.07863	2.22201	2.69986	2.72365	MVP
0.879331	57.7201	0.366	0.00105034	49.2098	0.280393	0.442576	-0.000119318	-0.000149729	0.0817635	0.0336186	-0.0137695	0.013074	0.0268435	1.14614	32.6742	-17.982	8.4068	2.38352	0.196992	97.3581	8.20279	3.40365	1.73113	-1.61134	-5.26428	-5.07706	-2.16537	-2.46413	-5.24661	-4.31669	-2.56484	-3.37464	MVP
0.883064	34.2955	0.3585	0.000652261	12.2024	0.251453	0.488844	-0.000395674	-0.0016842	0.0632755	0.0331351	-0.0197463	0.0175798	0.0373261	1.19907	28.5763	27.432	1.35719	8.00732	1.19251	100.646	5.3042	-2.44435	-3.11711	-7.00584	-4.70485	-2.64563	-4.07623	-2.68044	-2.2282	-2.21171	-1.24769	-0.131764	MVP
0.883704	76.6284	0.278	0.000329975	11.2022	0.169571	0.496043	-0.000151541	-0.00138061	0.0450726	0.0251821	-0.0148119	0.0151643	0.0299762	-0.363178	19.8453	25.106	8.36392	5.17727	0.636182	98.5755	5.87533	-3.03026	-4.79991	0.00686907	-1.50395	-3.23452	-2.86944	0.74985	-3.65905	-1.82607	-1.89261	-2.72691	MVP
0.884054	86.5801	0.254	0.00167765	30.6061	0.393772	0.41873	-0.000108018	-0.000430887	0.0912971	0.0459086	-0.0224727	0.0200365	0.0425092	-1.49037	20.0474	-17.8539	4.06992	6.18255	1.40722	101.514	1.55969	1.87061	-1.29586	1.3177	4.92025	5.21151	0.523001	-1.29929	1.11576	1.26633	0.376382	-1.04156	MVP
0.890735	75.4717	0.304	0.00113008	55.011	0.131697	0.478304	-0.000248821	-0.000600876	0.085594	0.042363	-0.020081	0.0218464	0.0419274	-0.307431	21.5351	9.99623	6.03158	8.88965	0.794666	99.5728	9.84009	-2.06143	-2.51041	-1.81068	-1.35295	-3.39286	-3.22824	-2.32329	-0.22855	-2.45102	-0.168048	1.59988	MVP
0.890887	77.821	0.3085	0.00104237	10.6021	0.131966	0.469706	6.97991e-05	0.00118005	0.0829704	0.0392869	-0.0223295	0.0236606	0.0459901	1.105	38.0531	38.4028	-22.4079	8.79449	0.699372	98.855	9.31099	-0.402611	-6.09677	-9.82808	-6.07167	-3.88908	-4.16944	-6.44456	-4.6525	-3.58112	0.0837732	0.173072	MVP
0.894328	50.8906	0.473	0.00182361	26.2052	0.426525	0.415023	1.90444e-05	-0.00109523	0.0879397	0.0468345	-0.0299881	0.028752	0.0587402	-0.414159	24.9791	-15.4521	5.45371	2.57011	0.58263	98.5749	6.39683	-1.77441	3.46523	-0.0373606	2.21595	1.9009	1.08136	1.93145	0.583026	-0.781883	2.05899	0.846085	MVP
0.895358	63.6267	0.3445	0.000535634	12.8026	0.373081	0.479995	-7.11602e-05	0.00103486	0.0353511	0.0224022	-0.0155334	0.0155005	0.031034	-0.608937	21.055	22.2222	6.91212	3.86338	1.43374	99.9841	-0.696485	-4.45501	-1.59049	-8.06282	-4.57285	-2.11213	-4.63357	-2.74353	-0.821554	1.42224	2.19813	2.5976	MVP
0.89593	40.7886	0.4945	0.00258826	14.4029	0.354513	0.462829	0.000166585	0.000564562	0.077922	0.0394331	-0.0203752	0.0196503	0.0400255	-2.46312	39.2016	16.877	1.82938	4.66451	1.10548	100.868	3.92936	2.57298	-2.2026	-0.678989	-2.40023	-1.68634	-2.55988	-2.7829	-2.49929	-0.633009	0.962112	0.206273	MVP
0.898265	49.2409	0.3135	0.00129272	13.8028	0.306308	0.452694	0.0014046	-0.000347282	0.0911333	0.0510367	-0.0317471	0.0339813	0.0657284	-0.508145	23.5844	-60.6186	7.02639	2.40772	0.85212	99.9542	4.15509	3.5211	2.33314	0.229707	-1.52969	-0.0898081	-1.3494	-3.19054	-2.89942	-2.68178	-0.779918	-2.24128	MVP
0.898972	74.1198	0.353	0.00161541	14.803	0.520846	0.429712	-0.000183991	0.000787797	0.0586922	0.0316818	-0.017712	0.0168403	0.0345523	-2.61815	35.0535	30.7383	5.85853	2.57622	1.27752	99.4247	1.41965	4.76106	-3.86511	-0.29018	-2.46627	-1.98871	-2.70344	-6.65879	-1.82146	-1.85285	1.37205	0.0764305	MVP
0.904755	42.0021	0.3805	0.000525655	25.205	0.22749	0.46989	-0.000141946	0.00070992	0.0637488	0.0270834	-0.0118796	0.0120448	0.0239244	-0.830943	40.8197	14.1021	3.68828	3.37042	0.374391	97.3249	8.9105	0.318361	-2.48975	-0.636633	-0.533327	-7.81755	-5.34697	-4.12137	2.92048	1.66307	1.1705	0.812351	MVP
0.904907	64.9702	0.2005	0.000544242	16.6033	0.442464	0.429608	-0.000225565	0.000896185	0.0438561	0.0239321	-0.0124902	0.0117692	0.0242594	-0.777344	22.563	26.622	1.53066	0.391436	0.251827	96.9525	-0.979536	4.32097	5.90731	0.0210204	1.62208	-0.899915	-2.50944	-2.73078	0.133164	-0.0411181	1.11343	0.514496	MVP
0.911815	34.0136	0.34	0.000955384	69.6139	0.154542	0.491484	-0.000160972	-0.00079528	0.0879962	0.0433885	-0.023281	0.0201603	0.0434413	0.910574	23.9499	22.6232	-3.13544	13.5787	2.296	103.058	4.93208	-1.8471	-3.8066	-5.95286	-3.91743	-4.24496	-4.42688	-3.62906	-2.69429	-3.10823	-1.84039	-2.95292	MVP
0.913916	56.0748	0.3875	0.00231574	14.0028	0.382564	0.45151	-0.000277725	0.000648341	0.0689693	0.0421083	-0.0286994	0.0271858	0.0558852	0.611804	22.1323	51.4212	3.05401	5.51938	0.625728	98.7481	7.43158	-1.60236	-4.65091	-6.77919	-6.79187	-1.6789	-3.1706	-4.2169	-1.59076	0.772388	-0.695418	0.560089	MVP
0.914933	68.1818	0.3455	0.000540147	10.8022	0.136364	0.526734	-0.000297271	-0.000974613	0.0722517	0.0361272	-0.0194171	0.0171333	0.0365504	1.2264	30.4743	24.0409	6.86735	7.74563	5.41496	103.517	-0.426979	3.93072	-7.09856	-1.94099	-6.81828	-2.01856	-7.79274	-3.47649	-2.98252	-1.04595	-2.46636	-1.21411	MVP
0.915707	62.0476	0.342	0.00145791	32.0064	0.263666	0.425666	-0.000192106	-0.0015147	0.0890728	0.0461374	-0.0231645	0.0241052	0.0472697	0.272221	18.9806	-6.45306	6.86633	0.600183	0.0933717	94.6546	11.0354	2.18232	5.18623	-3.63195	6.55803	-2.67799	-5.898	-3.80396	-0.959176	-0.599168	-3.07008	-1.50369	MVP
0.917408	57.6923	0.353	0.00103975	10.4021	0.34525	0.47795	-0.000467787	-0.00173326	0.0660145	0.0390885	-0.0254388	0.0240385	0.0494774	0.515769	21.6864	45.4275	-1.59882	5.08356	2.80559	103.838	-1.10419	-2.14518	-2.91731	-6.35807	-4.47949	-6.29773	-3.13709	-2.8079	-1.64927	-1.16146	0.981225	2.21703	MVP
0.918764	55.1471	0.3265	0.00105853	15.4031	0.340234	0.464987	-3.79753e-05	0.000543112	0.0638871	0.0374417	-0.0213587	0.0210189	0.0423776	-0.450505	19.822	36.126	5.60707	6.26484	1.93736	103.014	-1.4803	-0.727049	-1.80957	0.663149	0.286252	1.26838	1.612	1.78119	0.468458	-1.57298	-1.8741	2.04653	MVP
0.921431	56.4972	0.2005	0.000628543	15.4031	0.146649	0.505377	-0.00179389	-0.000238822	0.074286	0.0326113	-0.0130217	0.0108037	0.0238254	-0.241867	33.6097	7.85234	8.85611	15.8665	4.54572	103.428	2.42771	-1.52173	-1.9078	-2.18817	-1.81023	-2.43121	-3.83393	-2.7155	-3.14784	-3.60737	-2.09112	0.987309	MVP
0.922124	102.74	0.272	0.00139504	13.2026	0.268907	0.479189	-0.000417433	-0.00147209	0.0691528	0.0387573	-0.028097	0.0262427	0.0543396	-1.80041	41.2465	30.1605	-0.936433	3.71097	1.5521	102.548	-0.196375	4.52984	-0.269906	-4.19559	-1.57511	-1.16476	-3.0259	-3.59473	-2.02922	-0.987086	-1.27515	-1.10402	MVP
0.922242	80.3751	0.256	0.00494951	14.803	0.436642	0.432366	7.13454e-05	0.000612307	0.100457	0.0501275	-0.0235443	0.0195607	0.0431049	1.47781	23.6707	-10.9294	4.10492	4.44521	1.04408	100.785	4.26135	4.70181	0.264153	-3.56815	-1.97933	-3.10404	-1.8746	-2.41159	-2.3619	-1.54134	-0.40403	0.408504	MVP
0.922996	86.6426	0.261	0.00212353	10.202	0.127028	0.41293	-3.20061e-05	-0.0013305	0.0931156	0.0482866	-0.0256857	0.0228544	0.0485401	-1.47197	19.4406	-19.9179	3.80666	5.50683	1.47142	101.33	1.39843	1.97802	-1.02976	1.6914	5.24284	5.10218	0.0447596	-1.46791	1.54753	1.66602	0.423559	-1.06934	MVP
0.924465	59.6718	0.217	7.34231e-05	13.6027	0.163959	0.52605	-0.000304625	-0.000129059	0.0261837	0.0119507	-0.00747153	0.00695145	0.014423	-1.09389	77.0919	7.05681	0.845051	1.70102	1.0955	98.7252	-1.61254	-3.42569	-8.27663	-7.71521	-5.52981	-9.88498	-2.4222	-1.38972	-0.876131	-2.04743	5.36613	1.90498	MVP
0.925949	70.713	0.425	0.00152342	10.6021	0.263461	0.464145	-0.000233875	-0.000706217	0.0734722	0.0388465	-0.021868	0.0202629	0.0421308	-0.684285	30.4616	26.3468	7.46247	4.92335	0.779724	101.665	2.52262	2.3066	-1.26118	-4.22548	-2.38071	-2.70959	-2.85995	-3.21109	-2.61054	-1.6077	-0.871517	-4.03775	MVP
0.927327	88.6263	0.276	0.0013762	23.0046	0.359677	0.421943	-0.000191315	0.00184579	0.0922876	0.0476092	-0.0260336	0.0247895	0.0508231	-1.51953	22.2912	-35.3585	3.61343	5.57314	0.714321	97.7285	8.39453	-2.51331	-0.640671	0.438705	9.23198	7.32319	-0.85722	-2.50208	0.411031	1.48872	-0.868614	-2.28437	MVP
0.935265	57.4438	0.351	0.000642596	12.8026	0.162772	0.531127	-2.17775e-05	-0.000635017	0.0724578	0.0365892	-0.0202713	0.0189068	0.0391781	1.12969	31.2053	26.6588	4.09192	7.56157	5.44302	103.426	-0.503375	4.09451	-7.01657	-2.08929	-7.06021	-1.97495	-7.46157	-3.92976	-3.84326	-1.22757	-2.05603	-0.621804	MVP
0.936101	75.3296	0.215	0.00159681	13.2026	0.521053	0.441758	-0.000432376	0.000667729	0.0660123	0.0432987	-0.031335	0.0308908	0.0622258	0.227568	28.7666	59.9414	-11.2779	2.78363	0.708683	99.6883	5.51511	-5.08329	1.17572	-1.12371	-4.92757	-2.29547	-5.84779	-0.723378	-0.105903	1.6691	3.84153	0.474356	MVP
0.936366	59.6421	0.3675	0.00186153	56.6113	0.195751	0.444948	-3.66577e-05	-0.00105346	0.101767	0.0366724	-0.0106905	0.00800501	0.0186955	0.747375	27.9111	-55.2593	-3.08923	4.03393	0.296717	97.4023	10.1029	3.09375	3.59093	-3.64981	-6.15729	-6.90683	-8.80634	-4.82481	1.58724	-0.738814	-3.11927	-2.18721	MVP
0.93642	70.5053	0.3575	0.000793176	56.8114	0.181508	0.487449	-0.000261607	-0.00142482	0.0795207	0.0384821	-0.0198939	0.0177916	0.0376855	1.14675	28.7165	20.0359	0.579988	7.68818	2.83463	102.764	2.67491	1.84995	-4.98639	-2.6428	-6.72927	-4.02538	-6.48241	-4.38857	-1.459	-3.84084	-0.781218	-4.72501	MVP
0.937006	39.617	0.2775	0.00178209	12.6025	0.330638	0.46422	-0.000798412	-0.00136377	0.0820445	0.0476122	-0.0337006	0.0306569	0.0643575	-0.221305	35.3806	36.487	-5.34261	5.42743	1.59951	101.454	4.47733	-0.739228	0.874087	-1.53897	-3.2633	-3.60565	-2.33139	-1.49455	-0.406913	0.560907	-2.85594	0.42807	MVP
0.93712	86.145	0.2585	0.000575593	12.2024	0.162866	0.477793	0.000102203	0.000283665	0.0630416	0.029929	-0.0154311	0.0142138	0.0296449	0.339102	35.1156	22.1157	6.77206	4.51543	0.471454	98.1514	8.07341	0.788519	-5.02275	-3.39143	1.29067	0.167621	-3.76593	-3.7202	-0.0657406	-5.41718	-2.07152	-0.717008	MVP
0.937562	85.7143	0.3175	0.000702747	14.0028	0.294491	0.467071	3.4285e-05	0.00050586	0.0573721	0.0288906	-0.0142488	0.0140217	0.0282705	0.909043	40.9902	13.9125	6.34332	4.50706	0.880645	99.2086	5.29276	-2.8609	0.849962	-1.12262	-1.43748	-3.18017	-4.18903	-4.7948	-4.16246	-2.71387	-2.75418	-1.10511	MVP
0.938427	85.6531	0.3105	0.000511421	14.4029	0.268081	0.471567	-3.56735e-05	0.000346184	0.0558864	0.0290898	-0.0163148	0.015047	0.0313618	0.750434	43.6836	14.9914	6.91156	5.51532	1.04503	99.5244	5.08168	-2.94257	-1.15796	-2.21573	-1.81865	-3.11556	-4.26617	-5.1493	-3.51831	-2.57997	-3.34986	-0.927338	MVP
0.946001	106.572	0.2265	0.00100964	12.4025	0.112379	0.457282	-0.000176941	0.000157014	0.0889313	0.0362028	-0.0133649	0.0135607	0.0269256	-1.85558	35.7561	-41.5793	6.98491	4.11258	0.916256	99.8079	7.1851	-1.08863	2.02494	0.657816	2.06186	-0.905711	-5.67267	-4.27503	-2.19204	-1.35797	-2.35693	-2.57746	MVP
0.948569	47.6948	0.4405	6.75379e-05	12.8026	0.136207	0.540407	-0.00020937	-0.000179453	0.0276444	0.0124729	-0.00752186	0.00743895	0.0149608	-0.715232	68.8161	6.50672	1.19394	2.10712	1.46735	99.9869	-2.99819	-4.66101	-6.69804	-8.44194	-7.12295	-7.49505	-3.66759	-2.89049	-0.922724	-0.515579	3.60449	2.10886	MVP
0.949029	64.9702	0.3785	0.000676558	15.203	0.338449	0.463091	-0.00107764	0.000848561	0.0536315	0.030339	-0.0186597	0.0176428	0.0363025	-1.37097	29.6451	32.0843	2.23034	0.624496	0.828557	100.257	-1.77076	5.10739	0.685912	1.20155	-1.47642	-2.54698	-1.00393	0.214472	-0.356673	-0.31505	0.133942	-0.120119	MVP
0.94922	66.0066	0.2735	0.000421242	12.4025	0.252487	0.49106	-0.000110545	-0.000145984	0.0516601	0.026774	-0.0137755	0.0137421	0.0275176	0.819454	21.7593	24.9501	4.98567	4.41417	1.18803	100.324	1.33565	3.70418	-3.52189	-3.02556	-1.12698	0.543388	-2.58539	-1.38195	0.122161	-1.39694	-0.561632	0.8114	MVP
0.953483	65.0407	0.4595	0.000506447	16.4033	0.40933	0.440635	-0.000149431	0.000275165	0.038439	0.0214732	-0.0119155	0.0124753	0.0243908	0.205343	23.3537	25.5257	3.26703	0.0517486	0.0232518	92.1255	8.54692	3.73242	-0.230055	-9.06779	2.01032	-0.633335	-3.31329	-1.97301	-2.20414	1.03426	1.79234	0.276118	MVP
0.953501	54.9702	0.3615	0.000863586	45.209	0.155493	0.466637	0.000128183	0.00033111	0.0807787	0.0323927	-0.0152147	0.0156951	0.0309098	-1.18434	51.0817	5.04451	-24.4464	4.14274	0.72341	98.3756	9.20354	-0.661597	3.06004	-9.48149	-0.688511	-7.72577	-9.78855	-0.390115	-0.67455	-1.54921	-4.93446	-0.0291922	MVP
0.955663	79.6813	0.2855	0.00046492	12.8026	0.168921	0.512703	-0.000177601	-0.0006495	0.0676097	0.0382211	-0.0214523	0.0214179	0.0428702	-0.102204	17.227	40.0117	9.74222	8.11917	3.18929	103.03	3.32022	-3.38807	-3.49725	-2.11356	-1.67573	-4.47547	-1.99653	1.58732	-0.451356	-1.54151	-1.27022	-1.16255	MVP
0.956212	87.2727	0.3445	0.00129827	14.0028	0.357835	0.459823	-4.29538e-05	0.000785178	0.0640676	0.0361601	-0.0207473	0.020003	0.0407503	-1.99521	31.3523	32.6659	5.05778	5.03918	0.959789	100.004	3.8492	1.80575	-2.15314	-3.54902	-2.85714	-2.9529	-3.12573	-3.19485	-3.02772	-2.11017	-0.0548592	-0.276892	MVP
0.971092	61.8557	0.371	0.00134172	13.8028	0.266515	0.465948	-0.000327849	-0.000214125	0.0744735	0.0423562	-0.0322634	0.0267983	0.0590617	1.69861	39.1484	47.7332	-17.3899	5.52027	0.635388	98.3108	10.1213	-3.69204	-3.22772	-7.75613	-4.6218	-6.10908	-0.682285	-4.09386	-2.45225	-4.35947	4.08127	0.914558	MVP
0.972225	44.0205	0.3865	0.000751872	10.8022	0.390452	0.434579	-0.00200133	-8.93963e-05	0.046657	0.0242686	-0.0136692	0.0131491	0.0268183	-1.58571	23.5503	25.3617	4.57398	1.32051	0.247797	95.3408	4.38467	1.42685	0.89463	-0.152105	0.758913	-1.66499	-2.68293	-2.62788	-1.40323	-0.469317	0.504912	0.276649	MVP
0.972609	30.7535	0.7045	0.000427886	12.2024	0.292403	0.446597	-9.66064e-05	-0.000616795	0.0395013	0.0227349	-0.0140071	0.0137883	0.0277955	0.743329	24.7224	24.4448	3.20891	1.35185	0.128567	93.9295	6.92516	0.748867	0.403431	0.248732	-0.475203	1.50142	-3.68995	0.732553	-2.50572	-0.60943	1.0076	0.683728	MVP
0.974445	62.2407	0.2755	0.00287673	26.2052	0.405961	0.410564	-0.00014194	-0.000752795	0.100791	0.0550176	-0.0328033	0.0308042	0.0636075	0.215491	21.4614	-42.8384	4.14441	1.41928	0.152714	95.7784	9.18929	2.81738	3.27998	-0.740071	4.50884	0.327028	-2.66132	-0.453246	-1.71152	1.36313	0.623928	1.80413	MVP
0.979025	59.4059	0.249	0.000216411	10.8022	0.215838	0.564656	0.00086684	-0.000329973	0.0328508	0.0140592	-0.00779011	0.00745253	0.0152426	3.42206	95.8586	8.59091	1.8606	2.50304	2.58015	101.798	-5.38951	-7.28318	-4.8725	-7.58516	-5.25137	-4.94824	-2.0557	-0.478491	3.18056	2.49154	3.1775	1.60188	MVP
0.980189	76.9724	0.2785	0.00142735	11.6023	0.164392	0.430893	-0.000197704	0.00138455	0.0725886	0.0358091	-0.0164222	0.0176639	0.0340861	-1.21102	23.7966	7.04372	6.78538	2.87845	0.541077	98.1251	6.48102	0.498341	1.83471	-0.638673	-0.457046	-3.01845	-5.09163	-5.3929	-2.76911	-1.09533	-1.92603	-2.75594	MVP
0.982026	39.2542	0.321	0.00191952	13.2026	0.573857	0.417994	-0.000421712	-0.00016987	0.0431953	0.0304363	-0.0242651	0.0237396	0.0480047	0.654473	27.5016	39.1819	0.964085	2.98803	1.5587	99.1454	0.200333	-0.671037	-10.4883	-3.00811	-6.30773	-1.74799	-0.874095	1.12053	2.62093	1.77398	2.25402	0.871197	MVP
0.983627	77.3694	0.326	6.8748e-05	37.4075	0.177323	0.489159	-0.000142384	-3.72332e-05	0.0226033	0.0106172	-0.00514854	0.00476837	0.00991691	-1.3958	31.9453	8.71383	3.21033	0.696538	0.419865	95.7789	0.564978	1.0052	1.9794	-0.169686	-3.02668	-2.3181	-4.77202	-3.22841	-1.39282	0.262051	0.266404	-0.374862	MVP
0.984958	110.193	0.21	0.00152065	11.0022	0.132096	0.445198	-8.08842e-05	-0.000516919	0.0794896	0.0373336	-0.0145856	0.0149237	0.0295093	-1.17198	20.5335	-1.42994	10.648	4.84518	0.677331	99.6135	6.38101	0.29112	-0.734406	0.408482	0.269635	-1.75075	-3.56583	-2.84813	-2.18269	-1.2876	-2.74189	-1.57917	MVP
0.986279	50.869	0.328	0.000772625	11.6023	0.40005	0.453213	-0.00013494	-0.000958033	0.0409061	0.0227411	-0.0138322	0.0117898	0.025622	1.33248	21.0762	26.5879	4.78256	1.79928	0.342046	96.7804	3.49503	1.9045	-0.227106	-3.39159	-2.56554	-0.669314	-3.17765	-1.44474	-1.51799	-0.290619	0.524335	0.210474	MVP
0.986673	39.3056	0.3225	0.00251986	13.2026	0.575226	0.405962	-0.000161047	0.000143317	0.0430272	0.030257	-0.0241412	0.0240408	0.0481819	0.696907	27.9616	38.651	0.947285	2.93578	1.57531	99.1658	0.21681	-0.588389	-10.3827	-3.07336	-6.32065	-1.88198	-1.07562	0.945265	2.31232	1.46711	1.94465	0.5963	MVP
0.990937	55.2995	0.3815	0.00132385	14.803	0.377514	0.430641	3.71964e-05	0.000304112	0.0598117	0.0312609	-0.0179999	0.0175504	0.0355503	0.549008	22.0019	24.8351	5.18561	0.760279	0.0473716	93.5359	10.5798	1.07878	3.74443	-5.5071	0.227795	-2.75348	-6.13902	-3.43714	0.58376	1.0227	3.74031	1.19556	MVP
0.991097	74.813	0.3505	0.00126771	14.0028	0.459231	0.437891	-2.84127e-05	0.000966557	0.0592807	0.0327023	-0.0196593	0.0180574	0.0377167	-2.21213	36.1858	29.1461	7.23488	3.09075	0.538902	97.9193	5.25644	1.90483	-2.28098	-1.87413	-0.970625	-1.61237	-3.09404	-4.9183	-2.66038	-1.43844	0.842272	-0.718908	MVP
0.992502	50.2302	0.398	0.00252713	12.2024	0.338808	0.460327	-0.00488923	-0.00193092	0.081795	0.0489614	-0.0335373	0.0318295	0.0653668	-2.45659	27.4425	38.8164	1.92837	5.42458	0.758341	100.059	5.47735	1.32016	-2.1412	-4.89783	-3.31759	-3.2442	-4.30363	-2.88349	1.16837	0.0503085	-2.3681	1.23952	MVP
0.994684	90.566	0.283	0.00219423	26.0052	0.41682	0.421434	-0.000109503	0.0019114	0.0997891	0.0498393	-0.025555	0.0231827	0.0487377	-1.4779	21.0532	-56.3161	4.08422	4.92317	0.56614	97.6178	9.1428	-1.76197	0.249957	0.182926	8.71496	7.06844	-1.64607	-3.19719	-0.265551	1.33035	-1.0298	-1.27292	MVP
0.996593	80.1603	0.3065	0.00194216	14.0028	0.251977	0.45404	-0.000268473	-0.00106072	0.0814242	0.0430175	-0.0241611	0.023656	0.0478171	-0.732166	22.0549	18.3254	5.28735	4.50901	0.279446	98.267	8.9756	0.191649	-0.37026	-5.44939	-1.14548	-3.84504	-6.04672	-5.36706	-3.03676	-2.78742	-0.384236	-0.221696	MVP
0.997644	76.7754	0.279	0.000982139	11.6023	0.156553	0.445138	5.24464e-05	0.00153879	0.0721761	0.0362062	-0.0167415	0.0179157	0.0346572	-1.25396	22.6788	14.7262	8.71905	3.25455	0.641578	98.4938	6.3319	0.241618	2.25693	-0.245848	-1.41515	-4.26259	-4.52957	-4.4429	-2.9433	-1.1968	-1.40867	-2.50197	MVP
1.00229	54.5455	0.283	0.00477901	11.0022	0.372385	0.433539	0.000404895	-0.000808315	0.0929983	0.055891	-0.0371201	0.0409526	0.0780727	-0.910466	26.7226	74.7731	-57.4843	5.05757	1.07476	101.283	4.64259	-1.84182	-1.16847	-1.86326	-5.22191	-15.5119	-3.46121	-2.07607	-0.336178	1.10294	3.18979	1.83838	MVP
1.00754	106.195	0.283	0.000570738	32.6065	0.31892	0.446063	-0.000191478	0.000408128	0.0500085	0.0186345	-0.00632371	0.00515909	0.0114828	-1.6329	40.7625	7.60532	6.2928	0.974371	0.607544	97.3979	3.3824	2.64981	5.99989	-2.2781	-1.00006	-2.99533	-1.9523	-2.90879	-1.23849	-1.02664	-1.49841	-1.10348	MVP
1.01139	52.1286	0.283	0.000531399	12.2024	0.289666	0.488508	-0.000297588	0.000584812	0.049223	0.0285088	-0.0178777	0.0171577	0.0350354	0.482328	21.0731	28.6881	4.05903	6.03083	2.32445	101.359	1.09216	-1.95184	-1.32608	-4.45118	-0.809159	-0.976315	-0.294964	-2.28942	-2.88739	-1.66058	-1.95571	-1.94826	MVP
1.01216	120	0.2505	0.00174458	13.8028	0.368757	0.492956	9.88678e-05	-0.00104084	0.0794509	0.0446425	-0.0252284	0.0243329	0.0495613	-1.82359	29.7152	29.27	3.14965	6.2165	10.527	105.381	-4.50702	2.9478	4.88183	-2.40815	-5.79851	0.0277335	-0.742358	-5.51365	-1.27154	1.40881	2.00394	-0.0536378	MVP
1.01402	69.8487	0.313	0.00355477	16.2032	0.286201	0.435164	-0.000166308	0.00201202	0.0998574	0.0596996	-0.04312	0.0417019	0.0848218	-0.57477	23.3538	-8.10405	5.72094	4.30921	1.9177	102.364	1.70775	1.45056	2.43186	0.648316	2.87418	1.1022	-1.13453	-1.77988	-2.80948	-1.74773	-2.29395	-1.902	MVP
1.01667	50.6971	0.3675	0.000577621	9.40188	0.281224	0.458834	-0.000179002	2.65623e-05	0.0442597	0.0255205	-0.0145721	0.0145507	0.0291228	-0.865826	17.2237	28.7797	2.65689	1.57781	1.64329	99.8341	-0.174559	-2.52439	3.58696	-0.421764	0.0815664	-0.0340246	0.0861104	-0.447652	-0.235306	1.00413	2.01538	0.952847	MVP
1.01703	70.7965	0.34	0.00166404	14.0028	0.382698	0.460965	0.00023121	0.000595897	0.0829948	0.0528371	-0.0387006	0.0381837	0.0768843	0.395484	24.7999	68.4297	-32.2313	9.53608	1.66026	101.2	5.87044	-3.85114	-2.19702	-6.4845	-4.91711	-7.83601	-4.26375	-1.24479	1.604	0.0495488	1.33913	0.573928	MVP
1.02643	83.3333	0.308	0.000674243	10.8022	0.137082	0.493262	-5.7997e-05	0.000117415	0.0618584	0.0285622	-0.0177194	0.016665	0.0343843	-0.142336	90.3639	-4.88673	7.20427	7.40409	1.54294	101.495	3.59769	-2.20048	-0.291661	-3.10423	-1.26016	-3.35611	-4.61347	-4.86022	-3.8405	-2.68453	-2.22949	-1.39529	MVP
1.0285	60.9756	0.2885	0.000349224	11.2022	0.136372	0.516818	-6.20743e-05	-0.000274012	0.0436783	0.0205699	-0.00873372	0.00964565	0.0183794	0.560243	28.4149	16.9598	6.33028	7.28644	1.52436	100.931	1.58264	-1.16999	-8.89005	-5.90549	-3.07058	-3.71643	-3.77432	-2.36046	-1.58885	-2.09646	-0.31502	0.518965	MVP
1.03005	83.4492	0.3375	0.00243763	13.8028	0.378785	0.451481	7.32051e-05	0.000675771	0.059993	0.0339259	-0.0193748	0.0194069	0.0387817	-0.650972	22.8086	39.3735	9.13761	6.0333	0.627714	99.0424	5.73653	-0.115709	-5.63204	-3.56645	-3.12613	-5.40734	-2.86932	-3.53588	-4.42893	-1.23813	1.85425	0.251772	MVP
1.03053	56.8182	0.361	0.00122184	13.4027	0.198473	0.45324	-0.000119014	0.000554896	0.0907326	0.047864	-0.0248639	0.0238786	0.0487424	-0.51212	18.2312	16.0915	-0.321323	4.70903	0.558018	99.0184	8.22468	1.40235	0.683679	-4.38011	-2.17256	-2.28287	-2.9391	-2.95762	-2.02793	-2.14485	-1.00403	0.648358	MVP
1.03146	62.3377	0.353	0.00328689	38.4077	0.228699	0.434256	-0.000118862	-0.000643788	0.116542	0.0635112	-0.0333673	0.0334693	0.0668367	-0.520866	18.5224	-49.742	7.08153	1.7761	0.0879725	97.944	7.98222	4.48851	2.98003	-0.267446	-2.45595	0.976506	-2.51865	-1.27124	-1.80598	-1.05581	-2.0735	-2.35437	MVP
1.03431	57.971	0.343	0.000531211	13.2026	0.169912	0.468903	-0.00250937	-0.00159828	0.0423264	0.0192872	-0.0114239	0.00808185	0.0195058	0.457577	46.2539	18.157	3.40428	2.22512	0.327354	96.4293	5.09718	0.90249	-1.93145	-2.60984	-3.10094	-7.7276	-7.11936	-5.56131	-2.11802	-5.34568	0.746106	0.47276	MVP
1.03522	85.4701	0.3085	0.000715251	14.0028	0.306521	0.46708	-0.000109065	0.000349867	0.0580107	0.0330925	-0.0207375	0.0198748	0.0406123	0.679152	37.7289	20.9284	6.66627	5.96162	1.01508	99.6606	5.12443	-3.18691	-1.13462	-2.27646	-1.22683	-2.1016	-4.99153	-5.88902	-3.03258	-3.00414	-3.66594	-0.578373	MVP
1.0367	55.2995	0.326	0.00247104	15.6031	0.56618	0.40992	-9.71431e-05	-0.000717172	0.0785087	0.0478164	-0.031487	0.0342009	0.0656879	-2.04429	28.9695	36.4951	-2.03405	3.71967	0.432328	98.9786	5.3874	0.844947	-2.29469	-1.10908	-1.88091	-4.58405	-3.24432	0.0770537	-0.726117	-0.570141	1.16742	-0.696916	MVP
1.03729	54.9199	0.379	0.000961458	16.4033	0.306037	0.452884	0.000142221	-0.000821345	0.0570336	0.0304493	-0.0184292	0.0141928	0.032622	1.0157	20.0105	27.0762	4.84113	0.733556	0.0318123	93.9115	10.6365	0.873158	4.45105	-5.64661	-0.404695	-3.369	-2.47942	-1.90252	-2.65472	-0.515865	1.58424	0.457961	MVP
1.04051	79.6284	0.2905	0.000942503	9.80196	0.161688	0.50908	-0.000191249	-8.83784e-05	0.071567	0.0407813	-0.0234143	0.0212055	0.0446198	-0.219164	15.7778	40.233	11.8758	9.35257	3.7631	103.433	3.30075	-3.86864	-3.8712	-2.20485	-1.40632	-4.51359	-2.33937	1.24753	-0.628018	-1.05117	-1.05468	-1.08101	MVP
1.04115	59.0261	0.333	0.00095371	12.2024	0.754883	0.368669	-0.000367719	-0.000820785	0.0403557	0.0284047	-0.0228259	0.0208255	0.0436514	0.157803	17.1847	39.0349	0.128989	0.325737	0.156077	93.253	-3.97295	4.73634	-0.208597	1.73397	3.81713	8.89772	3.73782	1.39818	-0.13597	1.54447	1.83152	2.39148	MVP
1.042	80.8081	0.314	0.00263093	14.4029	0.392952	0.485388	-0.000108139	-0.000935724	0.0950086	0.061154	-0.0421474	0.0438408	0.0859882	0.0405154	18.5966	70.6513	-27.0595	7.10961	3.37737	105.02	1.39731	-0.61809	-4.93501	-4.52916	-5.42678	0.212589	-0.838085	-2.1441	-2.8284	0.528902	1.0949	-1.97918	MVP
1.04269	58.1114	0.2005	0.00275672	9.40188	0.271154	0.446647	-0.000260484	0.000126352	0.0935316	0.0557551	-0.0384238	0.0368496	0.0752733	-0.667675	24.8777	21.0851	-4.54112	4.03832	0.576472	99.5354	5.63686	5.08185	-0.999885	-4.41711	-4.18011	-2.62891	-5.02798	-1.06688	-0.48571	-1.99906	-3.56803	-3.35897	MVP
1.04294	88.4956	0.2625	0.00179624	11.2022	0.29277	0.482491	-0.000254852	-0.00210441	0.0838403	0.0521607	-0.0356353	0.0321078	0.0677431	0.877762	16.6873	42.3757	4.57688	7.62675	2.00295	104.048	2.44402	-4.15676	-0.744042	-2.08853	1.83121	0.873424	-2.2723	-1.47123	-0.208503	-0.394681	-0.67993	-0.870898	MVP
1.04651	57.3888	0.3345	0.00039086	11.4023	0.192164	0.472795	-0.00241595	-0.00171085	0.0516878	0.0216038	-0.0119309	0.00953276	0.0214636	4.72657	105.336	11.5005	2.05957	2.46793	0.353673	96.969	5.88066	1.59811	-2.24868	-3.68723	-3.82133	-8.52656	-7.72266	-4.90738	-1.52052	-5.44243	-0.191573	0.41218	MVP
1.04684	76.5795	0.278	0.00128589	11.4023	0.596554	0.419293	-9.35266e-05	-0.000145972	0.0393908	0.0269657	-0.0186298	0.0187302	0.03736	0.382385	16.9908	35.4887	1.75488	1.37047	0.768579	98.9084	-0.42213	-5.45958	1.45103	0.532905	-1.5966	-7.01134	-0.731453	-4.34498	-0.259712	-0.752299	1.5744	2.03452	MVP
1.04929	76.5795	0.2785	0.00108853	11.6023	0.150699	0.432596	-0.000107947	0.00106391	0.07392	0.0378946	-0.0178046	0.0204655	0.0382702	-1.02219	21.6941	10.9531	8.55535	3.24669	0.679839	98.5484	6.26098	0.166751	2.43184	-1.00732	-0.828927	-3.17853	-4.40382	-4.1596	-2.66709	-1.15523	-1.79219	-2.71291	MVP
1.05029	69.4043	0.285	0.00244265	29.4059	0.396942	0.414221	0.000136154	-0.000210168	0.111188	0.056702	-0.0304263	0.0296821	0.0601085	-0.444975	20.4552	-80.3688	2.75534	1.38704	0.131356	95.922	9.48611	2.40244	5.50083	-0.754792	3.07315	1.28188	-1.92569	-1.68154	-0.228653	1.05009	2.02247	-0.482151	MVP
1.05233	71.5137	0.2005	0.000995079	13.2026	0.0748403	0.522458	-3.55956e-05	-0.00133027	0.108701	0.0590438	-0.0257938	0.0266079	0.0524017	-0.68117	19.0555	15.786	-23.5525	48.408	20.1899	106.992	1.7934	-3.91334	-5.75277	-0.285378	0.149678	-10.8458	-3.76164	-1.31339	2.45363	-4.67414	-3.80214	0.946974	MVP
1.05454	62.7287	0.3525	0.00181394	12.6025	0.230773	0.470222	0.00017532	-0.000981802	0.108293	0.0625853	-0.033004	0.0364923	0.0694964	-0.318501	14.43	40.1344	-31.8525	7.18054	0.299975	98.8576	9.8459	2.83289	0.99485	-7.41801	-3.84375	-4.92563	-1.74832	-3.4184	-0.851525	-0.284478	4.58274	-0.341014	MVP
1.05517	49.505	0.388	0.000372813	8.40168	0.23276	0.473919	-3.94308e-05	-0.000217734	0.0445134	0.0249188	-0.0134419	0.0128967	0.0263386	-0.700488	17.9043	28.1446	2.80417	2.46235	1.12813	99.6743	2.17863	-4.4824	2.31374	-0.419063	1.10386	-1.69994	-0.951409	-1.52666	-0.751433	0.635943	0.0055349	0.281014	MVP
1.05701	61.6967	0.277	0.00261059	26.2052	0.421257	0.41435	-0.000563212	-0.00010716	0.104121	0.0589689	-0.0371389	0.0334744	0.0706133	0.46689	18.6954	-38.1595	4.59393	1.60952	0.173136	95.8192	9.33079	2.25933	3.61151	-1.38085	5.49325	0.858839	-2.36883	0.641646	-0.597081	2.366	0.177485	2.25546	MVP
1.05742	55.5042	0.2005	0.00249214	15.6031	0.250907	0.510718	9.03668e-05	0.000170774	0.0818846	0.0452217	-0.0230829	0.0234821	0.046565	0.396332	16.1146	32.8128	-1.8356	25.3327	7.74064	105.01	2.36862	-6.06055	-4.23595	-4.83683	-0.567731	-1.03446	-1.86119	-1.69289	-2.94725	-2.99792	-2.44289	-2.06523	MVP
1.05766	54.8446	0.2005	0.00254437	15.6031	0.206132	0.520885	4.49207e-05	-0.000259256	0.0878835	0.0481048	-0.0233738	0.0238914	0.0472652	0.276638	14.922	26.6451	-1.49065	31.398	8.75991	105.66	2.42292	-6.00619	-4.75316	-4.83817	-0.9889	-0.9512	-0.988086	-1.35115	-2.00725	-3.48911	-2.15607	-1.15206	MVP
1.05795	67.9117	0.329	0.000979998	12.6025	0.220885	0.504509	-0.00101163	-0.000183754	0.0612364	0.0323416	-0.0173876	0.0152309	0.0326185	0.448119	22.3919	31.717	7.16299	5.17805	1.65458	102.328	1.81486	-1.57802	-1.31879	-2.91428	-1.58182	-1.45731	-2.2693	-1.00229	-2.38288	-2.68879	-2.57559	-1.49043	MVP
1.0615	44.0367	0.387	0.000804518	10.202	0.426445	0.42734	-0.0028031	-0.000535168	0.0445228	0.0248521	-0.0151915	0.0140278	0.0292193	-1.74138	23.6695	27.7495	3.59065	1.0441	0.140218	93.7483	5.70428	1.42749	1.01306	-0.307216	0.930336	0.376711	-3.75483	-0.782637	-1.58188	-0.530656	0.800369	1.88051	MVP
1.07032	64.5508	0.301	0.00118297	26.8054	0.45469	0.408275	-0.000135644	-0.000389435	0.0620627	0.0343248	-0.0176092	0.0185586	0.0361677	-0.445842	14.7564	30.7789	2.24833	1.47586	0.673562	98.4002	2.85987	1.63402	1.38284	-0.579377	-0.298407	-2.15965	0.252806	4.47797	3.48981	2.43941	0.816143	-0.0722453	MVP
1.07251	61.6016	0.3125	0.00184282	12.6025	0.242887	0.464073	-4.73441e-06	0.00153379	0.0798739	0.0434998	-0.0256423	0.0271929	0.0528353	-1.92246	31.9643	36.0988	1.64179	3.18921	0.360444	98.155	8.41456	2.06424	-0.210821	-5.20786	-0.80553	-2.37998	-4.23718	-5.32841	-2.22723	-2.12785	0.441342	0.175663	MVP
1.07639	74.8596	0.341	0.000720698	64.6129	0.168165	0.497391	5.28844e-05	-0.00126702	0.0764543	0.0393041	-0.0230655	0.020565	0.0436305	0.518792	25.4487	31.1896	-3.99098	11.9934	2.02635	102.487	4.2595	-2.43314	-4.60215	-5.77531	-4.89399	-4.54363	-5.06945	-3.63769	-2.74935	-2.81636	-1.96436	-2.69526	MVP
1.0771	63.8978	0.358	0.00162956	43.0086	0.193264	0.458875	-0.000270878	-0.000119789	0.103839	0.0429864	-0.0147248	0.0115958	0.0263206	0.808618	23.7098	-35.976	-1.22814	5.20132	0.686129	99.7087	7.68454	2.41008	3.76936	-3.98329	-3.8472	-6.42171	-6.04703	-3.0953	-1.1588	-0.936176	-1.08622	-1.85687	MVP
1.08093	55.5813	0.339	0.00136739	11.8024	0.366973	0.454971	-1.4403e-05	-0.000884514	0.0686586	0.0417616	-0.0284559	0.0314904	0.0599462	-2.92166	42.4308	47.4236	-8.73898	3.72748	0.384917	99.0476	5.6859	2.03675	-2.37619	-4.44491	-2.27641	-1.82466	-0.87448	-0.330005	-1.29773	-0.685182	0.47307	-0.575923	MVP
1.08536	71.9856	0.2845	0.000720551	10.002	0.126283	0.502586	-7.9165e-05	-0.0011215	0.0683973	0.0380369	-0.0212748	0.0219518	0.0432266	-0.240006	18.3227	34.5232	11.2556	7.56833	2.42094	102.538	3.81632	-2.58873	-3.44374	-2.47197	1.09815	-5.97253	-2.17262	2.36569	-2.35873	-1.85453	-2.22763	-1.49648	MVP
1.09051	78.8955	0.208	0.000812106	12.8026	0.271297	0.469623	-0.000191804	-0.00125851	0.0600941	0.0329009	-0.0219997	0.0205455	0.0425453	2.48743	71.33	21.84	0.264377	1.88684	0.452479	99.1624	4.16762	1.80909	1.24482	-1.8721	-3.03844	-5.00867	-3.45627	-3.96347	-3.16795	-1.41064	0.569932	-0.0215288	MVP
1.09343	51.8135	0.3275	0.00130819	14.2028	0.228724	0.454443	-0.000196222	-0.000904162	0.0796679	0.0441407	-0.0282393	0.0280428	0.0562821	-0.998054	35.0823	-4.85741	5.20326	4.50724	1.19115	100.777	5.30847	-3.51748	1.93617	-0.568448	1.71104	0.93984	0.167841	-0.692008	0.735859	-0.707605	0.600435	-1.70199	MVP
1.09416	63.3245	0.353	0.00342823	13.6027	0.397022	0.429719	-0.000200938	7.30698e-05	0.101829	0.0598658	-0.0378669	0.033163	0.0710299	-0.0526367	16.8612	3.36669	4.15711	2.57535	0.579769	99.6898	5.40673	3.08192	2.5477	-3.41785	1.48048	-1.41727	-3.08695	-2.2865	-1.06295	-1.18965	-1.3442	-4.01372	MVP
1.10532	102.564	0.2005	0.00243682	13.2026	0.231473	0.46983	-0.000135067	-0.00142456	0.0810795	0.0473548	-0.0319974	0.0317149	0.0637122	-1.12347	25.2028	32.4478	2.60177	3.95007	1.60552	102.871	0.348508	5.07111	0.254718	-4.42439	-2.32734	-1.58161	-3.42923	-4.35866	-2.97445	-1.39239	-1.05854	-0.88788	MVP
1.10611	31.9064	0.941	0.0007835	13.4027	0.355405	0.466822	1.88966e-05	-0.000910842	0.057278	0.0313299	-0.0174582	0.0166656	0.0341237	-0.48783	17.4992	34.4822	7.55328	3.82434	2.27313	100.648	1.54121	0.685121	0.484729	-0.201667	-3.88427	-5.22632	0.0761846	-3.69796	0.568138	-2.20423	1.02264	-1.32712	MVP
1.10649	79.2602	0.368	0.00172149	13.2026	0.475603	0.444038	-4.53166e-05	0.000737303	0.068739	0.0387204	-0.0212186	0.02113	0.0423486	-2.19672	25.4499	34.2435	9.76756	3.49246	4.09167	101.91	-1.4591	6.31605	-2.40476	-1.8542	-1.48602	-5.03006	-0.721129	-5.91703	-6.04313	2.36139	1.61788	-0.981727	MVP
1.10706	65.8256	0.3445	0.00242002	14.2028	0.315658	0.447912	-0.000428004	0.00049533	0.0883412	0.0564083	-0.0390296	0.0368701	0.0758997	-0.402926	14.1579	50.1504	3.49954	3.86927	1.17179	101.58	6.03165	-4.01123	0.332504	-2.04661	-1.52337	-2.98035	-4.69427	-2.01851	-4.72722	-1.44992	-1.30935	-1.33874	MVP
1.10787	86.145	0.2005	0.00546693	14.2028	0.866064	0.32583	-0.000233145	0.000134393	0.0788415	0.0568338	-0.0430217	0.0432138	0.0862355	0.253439	10.9435	80.8494	1.69106	0.0915694	0.523982	101.456	0.304379	-8.84203	0.311915	-0.309745	-0.832527	-0.275022	-0.427818	1.11215	4.35206	2.56852	1.41349	1.01145	MVP
1.1082	59.6125	0.3535	0.000889596	12.0024	0.260875	0.492141	-0.000937521	-0.00144613	0.0802927	0.0420519	-0.0231852	0.0219867	0.0451718	0.229341	28.7038	40.5677	-24.5383	4.96146	4.96669	104.392	-2.12904	1.82445	1.11568	-12.0333	-4.15512	-5.27876	-7.70042	-5.35777	-1.32152	-1.03785	1.80986	0.680502	MVP
1.10938	64.1711	0.334	0.000779453	12.0024	0.273204	0.45191	-7.94508e-06	-0.00133355	0.0737709	0.0376612	-0.0194431	0.0147546	0.0341977	2.21852	23.0746	25.2066	6.12332	3.25151	0.283273	97.6683	7.58207	2.13837	-1.23031	-1.08529	-0.195293	-0.0861558	-3.53136	-2.64267	-0.597423	-1.82043	-1.02138	0.035299	MVP
1.11171	59.2885	0.362	0.00221949	14.4029	0.213254	0.46585	-0.000158322	-0.000558726	0.113666	0.0611583	-0.0321946	0.0292099	0.0614045	-0.232719	15.0413	0.616897	-25.9442	6.04008	0.923259	100.495	8.25304	1.36205	1.94089	-4.2576	-3.76577	-3.86774	-4.79931	-2.50322	-1.3969	-1.19089	1.0072	0.0154866	MVP
1.11279	70.5467	0.346	0.00183448	11.6023	0.301196	0.465347	9.8666e-05	0.00218906	0.0952669	0.0594155	-0.0425636	0.040774	0.0833377	0.189323	24.6785	71.1906	-59.5555	9.10558	1.60229	101.642	6.47147	-3.04055	-1.9447	-6.81325	-6.27802	-7.8382	-3.81169	-2.63428	-0.39763	0.472191	1.70465	0.715882	MVP
1.11306	65.6814	0.279	0.0017829	10.8022	0.339878	0.512962	-3.50664e-05	-0.0016825	0.0752453	0.0478581	-0.0325437	0.0302533	0.062797	0.994761	14.8459	53.8505	3.26595	19.9719	7.46813	104.861	-2.34031	-3.1584	-3.58235	-2.15317	5.04656	2.46501	-7.09437	-3.96143	-2.78368	2.79312	5.00739	-3.44244	MVP
1.11465	43.9399	0.6835	0.00222204	10.202	0.148638	0.43045	-4.08155e-05	-0.00125183	0.0855843	0.0450312	-0.0245106	0.0250063	0.0495169	-0.779287	20.59	-0.321575	3.61556	3.98508	0.774335	98.2798	6.24206	1.45743	-0.243987	1.10843	7.4571	4.72466	-3.37154	-4.42563	-2.74357	-0.588289	-2.49105	-1.12642	MVP
1.11588	73.6648	0.3335	0.00284998	8.80176	0.428811	0.43404	0.00184368	-0.000284653	0.0967859	0.0628104	-0.0394652	0.0446486	0.0841138	1.60799	22.7466	44.1829	2.11964	3.47085	0.41703	100.697	5.16133	0.828452	-1.72912	-3.85868	-2.32957	-0.1439	-2.24499	-1.08362	-5.61685	-1.55522	-2.04856	-2.0618	MVP
1.11834	64.8649	0.323	0.00227414	13.0026	0.476462	0.432232	-6.27733e-05	-0.00133084	0.0821341	0.0538725	-0.0355754	0.0390709	0.0746463	-1.72468	26.7427	36.4038	4.24695	3.53676	1.14865	100.682	2.73538	-0.548673	1.59829	0.428255	4.03849	-1.05359	-0.217881	-0.324843	-0.741179	-0.880773	0.640058	0.0700533	MVP
1.11935	42.8878	0.3755	0.00180262	12.2024	0.395086	0.485943	-0.00274553	-0.00320113	0.0543319	0.0328299	-0.0241569	0.0196852	0.0438421	1.20059	40.6174	39.9963	1.41389	4.80415	4.02461	104.015	-3.12901	-2.85334	-6.57842	-3.16606	-1.42683	-6.92639	-1.18688	-1.14478	0.330253	1.1997	1.97213	1.61356	MVP
1.11968	84.507	0.2805	0.00339816	9.80196	0.363107	0.409142	0.000140468	0.00052564	0.0879836	0.0543892	-0.0353941	0.0362279	0.071622	0.684346	20.0426	21.4012	3.40537	1.33856	0.156459	95.6885	7.75835	3.80801	0.94643	-0.163785	3.39935	3.67621	-4.68353	-4.41576	-3.00216	-4.03473	-1.55775	-3.06964	MVP
1.12149	54.7445	0.2005	0.00406489	11.0022	0.480326	0.416587	-0.000170846	0.000558376	0.0722601	0.0423313	-0.0247561	0.0265974	0.0513535	-2.20196	27.5406	36.9116	2.87349	5.12654	0.795635	98.3768	6.6453	-2.22924	1.00228	-2.27789	0.633295	-0.499068	-4.80121	-3.99482	-3.65503	-0.748279	0.029654	-1.79165	MVP
1.12364	50.8259	0.3775	0.000927334	14.2028	0.285794	0.473786	8.09883e-05	4.29579e-05	0.0583159	0.0313453	-0.0214315	0.0200027	0.0414343	1.93995	48.8042	36.4808	-7.99428	5.56129	0.517277	97.9758	7.77708	-2.20351	-4.48802	-8.05477	-9.14227	-2.50339	-2.70698	-1.5245	-4.59919	-0.327951	-1.13987	-0.0719468	MVP
1.12715	65.1112	0.368	0.00279028	13.8028	0.296514	0.463131	-0.000316783	-0.000971477	0.0739457	0.0405914	-0.02647	0.0258502	0.0523202	0.460302	41.5421	50.3255	-33.5418	3.31833	0.410558	97.7819	10.5517	-2.96783	-3.39334	-9.91361	-3.90875	-6.96338	-1.84819	-2.23682	-4.09273	-2.43278	3.57808	1.10266	MVP
1.12801	93.75	0.283	0.000552333	13.8028	0.526219	0.458393	-0.000225412	-0.00080875	0.0294378	0.020008	-0.0149997	0.0142373	0.029237	0.772307	15.9773	19.7813	3.4467	3.71719	1.49453	98.8835	-1.80279	-4.82603	-5.15308	-6.66293	-4.87066	0.439701	-0.679487	-1.12466	0.295891	1.66593	2.18817	1.45222	MVP
1.12833	51.7688	0.3295	0.000666595	11.6023	0.373379	0.452994	-0.000281576	-0.000731895	0.0402051	0.0222386	-0.0135698	0.0114276	0.0249974	0.884228	18.1888	26.3557	5.24982	1.74654	0.339437	96.3168	4.03079	1.85816	0.25585	-3.68488	-3.48508	-0.344856	-2.59523	-1.48715	-0.302209	-1.10591	-0.898077	-1.35751	MVP
1.12875	54.1272	0.426	0.00206658	11.6023	0.296785	0.451839	-0.000330881	7.55516e-05	0.0755996	0.0452444	-0.0321837	0.0322337	0.0644174	-1.07405	24.7492	51.0328	-14.1301	5.35694	0.444161	97.7314	7.04533	3.6378	-0.874108	-8.0958	-7.07074	-7.87942	-4.53826	-2.55653	1.06642	2.41984	0.723598	0.605893	MVP
1.12902	70.2988	0.282	0.00395536	24.2048	0.417906	0.405507	-6.53449e-05	-0.000722096	0.111289	0.0588369	-0.0331546	0.0301824	0.0633371	0.366668	20.8106	-62.9877	4.69141	1.31806	0.131056	95.8248	9.97356	2.17396	4.1423	-0.939537	1.78401	0.884701	-0.112214	-0.923871	0.680837	0.128946	1.69735	0.729935	MVP
1.13055	64.2398	0.331	0.00216701	13.6027	0.324838	0.462006	-0.00126603	-0.00195716	0.0945235	0.0531941	-0.0303551	0.0304513	0.0608065	-0.0202065	20.3077	-4.20299	4.924	5.71606	2.55763	102.886	2.5783	-1.78783	4.00482	0.759111	-2.07474	-0.576141	-1.19242	-1.34719	-3.20126	-3.02689	0.0142091	-0.468854	MVP
1.13166	60.241	0.344	0.000844245	12.2024	0.230267	0.489457	-0.000699163	0.000389984	0.0804306	0.044004	-0.0284401	0.0269552	0.0553953	-0.622461	26.0325	47.0308	-26.4291	7.31322	2.3499	104.017	0.0567793	1.3621	-3.58352	-5.39365	-6.98045	-8.241	-3.66638	0.548133	0.906933	1.52271	2.17894	2.59934	MVP
1.13179	84.7458	0.294	0.000721238	14.803	0.175255	0.477439	-0.000200144	0.0012537	0.0796357	0.0395147	-0.0213347	0.0222601	0.0435948	-0.0610171	36.5427	-8.04604	6.58201	9.40189	1.40475	100.904	6.89939	-3.53796	0.912173	-3.54082	-0.798677	-3.07301	-3.09938	-2.14217	-4.54629	-2.92952	-3.30353	-2.43777	MVP
1.13408	57.8035	0.352	0.000926364	12.8026	0.239819	0.491593	-0.000766564	-0.000733477	0.0828361	0.0432354	-0.0240011	0.0232369	0.047238	0.0536896	27.4692	38.4144	-24.6156	4.70146	4.61407	104.12	-1.9382	3.15066	1.54079	-13.0538	-4.03035	-5.13543	-8.95343	-6.53477	-1.28396	-1.14853	1.42114	0.421387	MVP
1.13438	54.5703	0.33	0.00288032	11.8024	0.515198	0.41914	-4.46914e-05	-0.000717172	0.083905	0.0518421	-0.0333245	0.036457	0.0697815	-1.7009	23.7831	37.1993	-2.12591	4.29086	0.459611	99.0164	6.53726	-0.245927	-1.089	-0.322969	-2.41406	-5.1822	-2.65398	0.151182	-2.11343	-0.0815758	0.71986	-0.837483	MVP
1.13547	67.0017	0.352	0.00301851	13.2026	0.34316	0.466204	-5.97951e-05	-0.000237826	0.0965022	0.0573004	-0.0363932	0.0316929	0.0680861	0.747208	18.2073	37.6285	4.26757	5.10084	1.25161	102.045	7.47519	-5.40197	-0.438587	-3.03285	-0.693409	-4.06209	-3.12546	-1.99055	-3.30266	-1.36714	-1.52634	-1.21948	MVP
1.13553	54.8697	0.377	0.00154152	15.4031	0.310707	0.446399	-0.000200375	0.000161186	0.0689444	0.0344589	-0.020739	0.0183952	0.0391342	0.343906	23.3578	12.9502	3.97904	1.15189	0.0977824	96.1581	7.89654	3.23981	2.49228	-2.18904	-2.15316	-0.747957	-1.34301	-4.11602	-4.16666	0.571145	1.21908	-0.438172	MVP
1.13733	61.6333	0.348	0.00316431	14.6029	0.550605	0.413141	-0.000282348	-0.000583464	0.0787756	0.0525662	-0.0381146	0.0366423	0.0747569	0.308821	18.5417	70.0954	-3.18414	2.39039	0.0195702	95.3193	10.2221	3.36055	-0.146288	-9.02626	-1.73263	-6.05788	-1.38337	-0.957579	0.105047	-0.876037	-4.54417	0.137574	MVP
1.14218	52.0833	0.325	0.00153878	13.8028	0.211472	0.419064	-0.000178027	-0.00115455	0.0837628	0.0431892	-0.0292512	0.0268686	0.0561198	-1.74213	45.6183	-37.1073	4.64538	3.628	0.594949	98.4525	6.40296	-2.31148	2.25231	0.47564	5.92264	1.48498	0.840801	-0.336805	1.58521	-0.948963	0.631424	0.72972	MVP
1.14284	67.1517	0.349	0.00322856	39.0078	0.238017	0.424373	-0.000320566	-0.00104566	0.11913	0.0645976	-0.0326124	0.0330669	0.0656793	0.154598	16.9973	-59.875	4.5374	2.73186	0.266697	98.5453	8.29387	2.88199	3.02351	-1.81364	-0.167027	-3.16004	-1.72086	-1.9848	-0.375024	-0.729218	-1.66368	-2.98312	MVP
1.14789	60.7903	0.494	0.00066454	12.2024	0.48482	0.469206	-0.000266605	0.000253622	0.0458831	0.0275827	-0.0178182	0.0151205	0.0329387	-0.158738	20.2419	33.477	4.63536	3.01364	2.13298	101.233	-1.67999	-3.63253	-5.54707	-1.44903	-7.35217	-2.17588	-2.51855	0.0808048	2.82417	-1.87382	3.34271	1.05944	MVP
1.14837	64.7249	0.354	0.00165013	12.2024	0.343537	0.515227	-0.00258909	-0.0020104	0.059848	0.0353284	-0.0255348	0.0192344	0.0447692	1.19867	39.5914	40.9986	3.4561	8.16546	6.89258	105.544	-5.44579	-4.15865	-5.50085	-4.90257	-3.11928	-4.21604	-2.90847	-1.94	-0.699158	1.6586	2.13946	3.14867	MVP
1.14863	70.5882	0.2795	0.00295029	17.6035	0.24202	0.412282	-0.000270869	-0.000706856	0.112944	0.0603878	-0.0342519	0.0307116	0.0649635	0.281743	19.9975	-62.4144	5.10956	1.34564	0.152938	96.3054	10.0215	2.22859	4.83552	-1.96603	1.99953	0.052666	-0.96561	-1.96122	-0.110351	0.784077	0.850956	0.22999	MVP
1.14918	62.0476	0.3585	0.00218995	14.803	0.317022	0.453329	-0.000217853	8.77776e-05	0.0877568	0.0511671	-0.0322889	0.0314673	0.0637562	0.830174	24.603	43.0864	-3.7652	3.92588	0.0761738	97.4236	9.26557	4.56229	-2.11678	-8.44763	-0.871261	-7.12819	-0.00996161	0.794581	0.0948805	-2.15042	-5.17298	0.969035	MVP
1.1494	71.09	0.2005	0.000711683	36.8074	0.123863	0.52211	9.33021e-05	-0.00135312	0.106207	0.0597385	-0.0285617	0.0285817	0.0571433	-0.29676	15.9338	18.3704	-18.4136	44.5801	20.1223	106.838	1.83374	-3.76127	-5.6924	-0.508985	0.306612	-10.6372	-2.66462	-0.873048	2.76167	-4.70468	-3.68406	0.821961	MVP
1.14994	52.4934	0.3225	0.00114734	13.4027	0.343073	0.421065	-0.000245824	-0.000298509	0.0751705	0.0402655	-0.0272873	0.0258912	0.0531785	-2.15835	39.6361	-11.2121	4.36581	1.58568	0.460309	97.1632	6.75882	-1.07632	5.174	-2.57417	2.24064	0.0523787	0.329101	0.197558	-1.08854	0.339158	0.531325	0.377391	MVP
1.15353	45.977	0.323	0.00151417	12.2024	0.418679	0.454074	-0.0002837	-0.00249291	0.075815	0.0462464	-0.0293934	0.0317975	0.0611909	-0.702132	24.0601	34.936	2.08323	3.36851	1.02919	100.585	2.76287	2.25274	0.0804675	-2.14822	-2.40316	-1.48547	-2.12297	-1.16935	-2.64005	-1.26463	-2.70885	-1.07312	MVP
1.15566	34.9752	0.362	0.00161845	13.2026	0.292698	0.473513	-0.000133695	-0.00382567	0.0925788	0.0537208	-0.036735	0.0326406	0.0693756	1.03316	27.7515	51.2797	-14.5805	11.5982	1.26458	101.37	6.9622	-1.67288	-1.80251	-6.47513	-5.46114	-3.44889	-4.52883	-2.40072	-0.762189	-1.51186	-0.138554	-0.213085	MVP
1.15839	98.6842	0.2905	0.00320584	15.203	0.308706	0.468615	0.00021861	0.00254356	0.0982444	0.059283	-0.0390015	0.0392839	0.0782854	-0.0796375	19.7447	26.3927	-9.96785	8.62582	1.81574	102.578	5.03608	-0.48418	-0.640146	-5.08165	-0.904866	-1.95137	-1.87448	0.0195095	1.11475	-1.0122	0.763191	-0.103295	MVP
1.15889	74.7664	0.3005	0.0019043	61.2122	0.147506	0.462096	-0.000228773	-0.00067766	0.104298	0.0511884	-0.0238157	0.0225683	0.046384	-0.00647145	18.945	4.65722	4.07101	10.1116	1.27197	100.899	8.78631	-1.94176	-1.12496	-1.26828	-0.973376	-4.75187	-2.988	-3.87637	-1.65126	-1.58711	1.25669	0.909355	MVP
1.16091	72.42	0.256	0.00731257	13.4027	0.558018	0.39733	-5.68933e-05	-0.000538503	0.0958124	0.0622835	-0.0434638	0.0395399	0.0830036	1.11752	16.9153	47.953	-1.31451	4.74977	0.386703	97.5476	9.45376	-0.446799	1.17616	-6.42448	0.747021	2.77759	-4.73568	-0.612948	-3.22445	-3.45754	-2.36245	-0.924769	MVP
1.16211	42.7503	0.476	0.00144074	12.2024	0.2777	0.492116	-0.0032926	-0.00134725	0.0845836	0.0483919	-0.0299853	0.0300421	0.0600274	-1.06537	26.7053	51.7816	5.02483	-12.4286	3.39123	102.387	4.68683	-6.66146	-5.23112	0.842128	8.03084	-1.31493	-9.58113	-5.35641	0.570177	2.17872	4.79691	1.07631	MVP
1.16265	86.0215	0.31	0.000520459	12.2024	0.259623	0.488976	-0.00018844	0.000267765	0.0539114	0.0319572	-0.0201677	0.0200478	0.0402155	0.835617	28.6617	32.5886	5.0427	7.57271	0.996277	99.757	5.47363	-4.03087	-2.86746	-4.67436	-0.390239	-1.78424	-7.18665	-4.94973	-0.895588	-1.47672	-2.85031	1.13823	MVP
1.1635	57.6646	0.349	0.0012832	8.80176	0.221409	0.487683	-0.000670516	-0.000300427	0.0828542	0.0456826	-0.0270646	0.0266443	0.0537089	-0.431014	26.8305	42.5101	-23.3296	4.88099	5.35693	104.674	-2.28046	1.06439	0.95582	-11.294	-4.59373	-6.40546	-8.32983	-5.69094	-2.40584	-2.30999	0.844363	0.653335	MVP
1.16458	59.7015	0.3645	0.00236628	12.2024	0.256791	0.458764	-0.000288139	0.000941284	0.0846517	0.0447481	-0.0253191	0.0284313	0.0537504	-0.291888	41.4802	52.8911	-42.6314	6.01848	0.492336	98.1451	11.3309	-3.70276	-2.90726	-9.34783	-4.6104	-4.50015	-5.05511	-0.193996	-3.59589	-4.01594	3.16252	0.261101	MVP
1.16549	42.4929	0.4815	0.00167141	13.2026	0.279103	0.499505	-0.00283901	-0.000633396	0.0875137	0.0499374	-0.0310528	0.0281851	0.0592379	-0.757433	25.0605	53.1359	6.17204	-11.2567	3.54482	102.807	4.99044	-6.24202	-5.64579	-0.0409979	6.63537	-1.71254	-9.53976	-4.97357	0.715394	2.33483	4.14796	0.294876	MVP
1.16708	70.5467	0.282	0.00293932	17.6035	0.263603	0.414796	-0.000264857	-0.000296599	0.115275	0.0617052	-0.0353313	0.0319028	0.067234	0.0834587	19.9645	-66.9426	4.77396	1.39961	0.149954	96.2128	9.96105	2.09638	5.29276	-1.6965	1.97083	0.15731	-0.782914	-1.72865	0.166091	1.1563	1.54295	0.457528	MVP
1.16825	50.7829	0.315	0.000680151	11.2022	0.41536	0.430279	-0.000681995	0.000351319	0.0442656	0.0247537	-0.0123193	0.0132635	0.0255828	-0.630296	17.5155	27.2094	4.24972	1.7061	0.454667	96.7235	2.04879	3.11996	0.616694	-3.56949	-4.11984	-2.20636	-0.420128	2.66638	4.81379	2.9408	1.70259	0.418322	MVP
1.17151	42.1053	0.713	0.000578418	14.803	0.26139	0.452581	-0.00030929	0.000622757	0.0571715	0.0268617	-0.0151835	0.0145053	0.0296888	-4.74545	87.45	7.39896	3.7066	0.835883	0.496611	97.2935	3.77715	3.80049	4.47488	-1.81816	-2.45876	-2.25724	-3.75647	-4.08543	-3.69863	-2.38656	-0.939188	-1.01922	MVP
1.17185	59.0261	0.2005	0.000369977	14.803	0.451645	0.43597	-0.000262725	-0.000340672	0.038702	0.0201121	-0.0108699	0.00976655	0.0206365	0.706786	22.4268	21.218	4.52914	0.934978	0.0835176	93.932	6.34318	-0.173282	-0.268275	-8.70977	-2.16033	-6.0778	4.09368	-5.44992	2.62996	2.42073	-2.40866	1.30529	MVP
1.17675	55.0711	0.3835	0.000754044	13.6027	0.585004	0.419499	2.78565e-05	-0.00032614	0.0396369	0.0266761	-0.0194698	0.0186293	0.0380991	0.745479	25.181	33.7385	0.894631	1.87001	0.108707	94.3906	6.39733	-2.02444	-3.91086	-11.0209	-1.51799	-4.23754	-6.22091	-2.68409	0.822013	2.43271	3.4094	3.47581	MVP
1.17847	82.6446	0.277	0.000449873	9.20184	0.214128	0.427636	-9.8053e-05	-0.000445121	0.0460927	0.0265077	-0.0189888	0.0178622	0.0368511	-0.201997	33.9037	23.5401	1.58459	0.00859581	0.074483	91.8961	5.07728	9.01982	3.27518	-0.770635	2.65045	1.09936	-7.0639	-6.59711	-0.880361	-0.890531	-1.94462	-3.72784	MVP
1.17848	53.9811	0.2005	0.00246458	10.8022	0.506814	0.41977	-3.0397e-05	0.000928684	0.0670351	0.0404983	-0.0232996	0.024834	0.0481336	-1.55917	19.3368	37.9674	3.34574	5.45085	0.763422	98.287	6.62031	-2.47854	-0.511682	-2.94654	0.390192	-1.36723	-2.28933	-3.66231	-2.10676	-1.56027	-2.5063	-0.296733	MVP
1.17873	48.3092	0.2005	0.000321403	18.0036	0.289628	0.462588	-7.95364e-05	0.000549147	0.0447731	0.0232007	-0.0147698	0.0143018	0.0290716	-1.06632	40.4077	17.9965	2.35713	2.16224	1.56141	100.156	0.99089	-6.36496	0.0349874	-0.949347	3.34759	4.0182	4.70609	2.27632	0.877832	0.957996	-0.254732	0.67003	MVP
1.1796	57.943	0.3225	0.0004401	11.6023	0.183972	0.500533	-0.000118185	-0.000294611	0.0563708	0.0304943	-0.0199718	0.0188158	0.0387876	1.3704	32.6988	30.0382	9.03459	7.33436	0.793491	99.2082	7.35268	-4.41656	-5.16149	-4.90756	-6.33475	-6.5717	-2.26156	1.572	-0.303958	-2.22492	-1.01995	-1.65105	MVP
1.18012	41.3223	0.3755	0.00053195	1.40028	0.256533	0.45044	-0.00615755	-0.000736236	0.0499993	0.0250397	-0.0131611	0.0108283	0.0239894	-2.65733	22.0213	22.818	5.76422	1.35095	0.294893	95.8201	4.54023	2.40781	1.49034	-0.615547	-0.771282	-3.88078	-4.60063	-2.08643	-2.55123	-2.30526	-1.58382	0.494022	MVP
1.18281	57.6092	0.3265	0.000447235	12.8026	0.157409	0.499522	0.000159018	5.91557e-05	0.0565038	0.0295548	-0.0171696	0.0179297	0.0350993	1.64583	35.8225	26.9307	5.25621	6.99284	0.818774	99.3127	7.05347	-3.56341	-5.08532	-4.73781	-6.82973	-6.20246	-2.47092	2.3702	-0.363573	-2.24112	-1.9446	-1.51031	MVP
1.18541	56.8182	0.388	0.00194196	13.8028	0.407563	0.445759	-0.0001999	0.00172461	0.0659056	0.0417539	-0.0303845	0.0268508	0.0572354	0.644246	18.5028	51.1716	5.17092	5.88356	0.551759	98.7087	6.46249	-0.732736	-5.83745	-6.69046	-9.08846	-0.314606	-3.89758	-2.95895	-1.0608	0.57987	0.385473	0.37767	MVP
1.18679	76.8738	0.3055	0.000531496	10.4021	0.156334	0.459885	2.34594e-06	-0.000877868	0.0576493	0.0310082	-0.0184619	0.0172948	0.0357566	0.979142	22.6962	22.8867	8.96351	2.47773	0.94123	98.6826	4.48757	0.17405	2.25344	-0.172007	-1.34293	-5.22722	-4.16172	-2.15885	-3.84562	-3.40002	-1.5358	-1.38774	MVP
1.18846	83.9748	0.3145	0.00192816	15.8032	0.18077	0.465616	-0.000225968	0.00125174	0.114053	0.0629285	-0.0345135	0.0353637	0.0698772	0.356178	18.672	2.44285	-14.6712	10.3155	2.228	102.779	6.47496	-1.36184	0.874893	-6.46444	-3.34556	-4.90101	-4.89758	-4.04171	-0.748403	-1.43426	-3.31559	-3.21589	MVP
1.18857	45.3001	0.336	0.00152039	12.8026	0.227231	0.463581	9.50522e-05	-2.65624e-05	0.0738556	0.0397553	-0.023775	0.0254554	0.0492304	-0.119368	35.3258	39.5972	-20.3533	5.4665	0.986592	99.9693	5.56706	-0.807759	-0.176821	-5.90968	-4.87547	-7.02642	-6.67811	-6.83753	-2.69531	0.481101	2.22942	0.0671522	MVP
1.1893	84.3289	0.317	0.00195877	46.0092	0.185613	0.468401	-0.000469771	0.00096083	0.11519	0.0641777	-0.0375954	0.0367519	0.0743473	0.456921	18.5709	-4.21425	-13.1865	9.3694	2.06188	102.533	6.54148	-0.489705	0.866614	-6.06703	-3.1903	-5.26068	-4.6561	-3.86625	-1.16551	-2.23366	-2.7435	-3.26876	MVP
1.18941	64.3087	0.35	0.000730669	12.8026	0.456872	0.4619	-0.000236708	0.000635268	0.0361705	0.0247064	-0.018599	0.018104	0.036703	-0.601099	19.1923	29.7724	4.61198	5.17183	1.47091	99.9162	-0.871897	-4.71764	-2.15525	-7.59234	-3.08218	0.39539	-3.02518	-1.40358	0.0743627	1.55698	1.84866	1.72882	MVP
1.19134	74.1198	0.2915	0.00120696	12.2024	0.642826	0.411678	-0.00112383	-0.00211373	0.0461694	0.0315796	-0.0242191	0.0219282	0.0461472	-2.03872	33.7231	43.8	2.18421	0.93899	0.607472	99.3534	0.317287	-5.65816	-0.655893	-2.88993	-0.293633	-2.69185	-2.73794	2.70803	-0.211149	1.64704	0.107599	1.20845	MVP
1.19163	80.9171	0.3155	0.0103836	14.2028	0.518935	0.449591	-0.00030907	0.000828332	0.105335	0.0697299	-0.0474248	0.0462355	0.0936602	-0.0265887	12.3118	73.7699	-17.3855	7.18155	3.38161	105.126	1.88598	-1.4248	-6.03464	-2.3962	-5.39963	0.37058	1.60118	-2.18995	-2.47038	0.50049	0.007452	-1.36855	MVP
1.19175	88.0411	0.3365	0.000913482	10.4021	0.645032	0.383071	-0.00157067	0.000633114	0.04274	0.0287885	-0.0221327	0.0198659	0.0419986	-1.73345	20.0851	37.5875	1.47845	0.888825	0.253057	95.3835	2.97696	0.164333	0.144712	-3.96061	-2.12846	-1.88888	-3.26969	-3.42604	-0.180297	-2.40306	1.63267	-2.29056	MVP
1.19379	84.8656	0.33	0.00467798	11.4023	0.182804	0.469682	-2.61292e-05	-0.000113432	0.110721	0.0613992	-0.0322825	0.0337087	0.0659913	-0.693949	16.9566	23.4472	-26.5392	9.39838	1.52966	102.083	7.45448	-1.2817	0.881893	-8.99262	-1.57801	-4.95015	-3.33652	-1.9503	-1.51522	-2.07195	-3.18916	-3.26286	MVP
1.19604	60.3926	0.328	0.00378521	13.8028	0.419646	0.432714	-0.000327217	-0.00132559	0.0826843	0.050014	-0.0337187	0.0341436	0.0678624	0.0307283	23.4868	48.7372	-3.14387	2.2921	0.0127177	94.8198	11.4213	4.91957	0.748286	-11.882	1.37095	-6.69366	1.73179	-1.75436	-0.0346043	-2.63836	-4.89122	0.632162	MVP
1.19756	48.1734	0.403	0.00180424	13.0026	0.492396	0.430802	9.91762e-05	0.000588987	0.0593965	0.0387688	-0.0279502	0.0287779	0.0567281	0.395678	17.7645	49.312	3.78431	2.59407	0.332855	97.6044	5.35284	1.86198	-2.47485	-6.67032	-3.60285	-3.13933	-6.09408	-2.58645	0.0570303	-0.205933	0.354185	0.975057	MVP
1.19812	64.5856	0.3515	0.00081597	13.2026	0.479247	0.454332	-9.35893e-05	7.66536e-06	0.0360752	0.0246531	-0.0186	0.0189037	0.0375037	-0.518471	19.2344	27.9697	4.89206	4.16753	1.4032	99.8162	-0.69325	-4.46661	-1.84398	-7.83606	-3.53866	-0.162379	-3.37063	-1.5431	-0.101638	1.20497	1.42982	1.73345	MVP
1.19949	72.5953	0.3985	0.00569617	13.2026	0.656211	0.390371	-7.61795e-05	-0.00142606	0.0772221	0.0514724	-0.0328854	0.0328748	0.0657602	0.0395439	13.1861	66.1497	5.52672	2.96187	0.530157	98.6062	5.64325	-0.746184	-0.885797	-2.43289	-1.04492	-4.45211	-1.85638	0.378609	-2.17071	0.146668	2.50733	1.12507	MVP
1.19988	50.6543	0.3335	0.00130392	13.6027	0.335269	0.416902	-2.00401e-05	-0.00129226	0.0784255	0.0422165	-0.0274635	0.0277031	0.0551666	-0.310925	26.3252	-0.889619	5.40523	2.24783	0.45573	97.8621	6.57313	-1.84984	2.58069	0.170691	0.712127	0.749611	1.13791	2.81122	1.4663	-2.25136	3.45683	-0.181964	MVP
1.20003	58.6224	0.3465	0.00108773	14.0028	0.20328	0.506755	-0.000424256	4.10406e-05	0.0868591	0.0426679	-0.0237291	0.0217479	0.0454769	0.116032	30.1608	30.3789	-28.6841	7.38438	3.92485	105.135	0.348366	0.453033	-1.50409	-1.93143	-6.47523	-6.91942	-2.54811	-1.64397	-0.964717	0.71534	1.18201	0.59463	MVP
1.20028	50.7185	0.3805	0.000959131	11.4023	0.299259	0.446797	0.000204492	1.34861e-05	0.0552841	0.0312601	-0.0200848	0.0176467	0.0377315	-0.290991	17.4433	31.1821	3.60306	0.996462	0.353211	96.0132	7.2322	-0.454741	2.1707	-1.60127	-0.112213	0.0921436	1.40025	-0.892659	-2.18186	-1.89408	-1.32055	-0.195031	MVP
1.20033	92.6641	0.259	0.000388247	15.8032	0.511069	0.459581	-0.000223166	-0.000189594	0.0317695	0.0213872	-0.0148625	0.0133466	0.0282092	0.467975	13.3478	25.2649	2.62578	3.37914	1.73825	99.6763	-1.44347	-6.74858	-2.23149	-1.62648	-1.95434	-0.529675	-0.0195916	0.89743	0.684189	1.11069	1.2817	0.189717	MVP
1.20088	72.5076	0.256	0.00696645	13.2026	0.570034	0.399992	0.00015585	-0.000564679	0.0976609	0.0648984	-0.0479516	0.0432753	0.0912269	1.0919	15.9264	50.7249	-1.41205	4.35146	0.347304	97.327	9.61148	0.115029	0.394167	-5.00715	0.685715	2.82689	-3.2887	-2.67196	-3.85933	-3.03388	-0.842044	-0.930663	MVP
1.20091	119.284	0.2005	0.00163745	14.4029	0.298686	0.572157	0.00639317	0.00223024	0.0805144	0.0519995	-0.0294714	0.0399733	0.0694447	0.0929625	13.9732	62.9489	0.110012	5.44093	22.1573	104.862	-14.0875	-7.54935	-5.37411	1.38372	4.92283	6.98014	6.21689	6.85392	6.27058	3.88447	2.97157	2.92742	MVP
1.2059	74.1198	0.2645	0.00136508	37.0074	0.245346	0.431213	-4.8682e-05	0.000786512	0.0804139	0.0373775	-0.0131811	0.0146736	0.0278548	-0.838206	22.8297	2.36119	10.7221	3.17768	0.707321	98.6764	6.06071	1.05659	2.93006	-0.76513	-1.01774	-3.16448	-3.90913	-4.44339	-1.49579	-1.38255	-0.782854	-2.62807	MVP
1.20626	64.9702	0.336	0.00217234	9.60192	0.477592	0.420078	0.000260716	0.00174781	0.0617091	0.0403755	-0.0260008	0.02852	0.0545209	0.314251	22.9043	53.0416	0.283436	2.28566	0.192688	96.6724	7.06958	0.760435	-2.13701	-8.68788	-0.581735	0.141525	-5.93372	-2.6933	-3.93205	0.908998	0.987933	-0.490132	MVP
1.20712	41.1946	0.263	0.00570792	11.2022	0.397044	0.416259	4.24653e-06	0.001972	0.102207	0.0660985	-0.0459577	0.0424045	0.0883622	0.929666	15.7499	43.2425	-0.939676	4.84971	0.542154	98.339	9.81791	-1.48036	1.38114	-4.72619	1.08462	2.5907	-4.84466	-1.786	-3.22349	-2.7166	-3.37704	-1.86529	MVP
1.21403	52.2193	0.3275	0.00194671	26.2052	0.382873	0.428171	5.9041e-05	-0.00119252	0.0933076	0.0486516	-0.0316598	0.0295193	0.0611791	-1.2109	33.5209	-45.675	5.59737	5.21635	1.26648	100.999	5.26281	-3.44959	2.17001	0.0574573	2.95487	1.27545	0.837783	0.676357	1.6237	-0.0519749	0.845057	-1.51295	MVP
1.21633	50.3567	0.373	0.000769868	42.2084	0.189218	0.469081	-7.61296e-05	0.000258876	0.0740999	0.0314059	-0.0151537	0.0174989	0.0326527	0.418454	47.7478	-2.03565	-2.22991	3.3343	0.594119	98.6246	7.46617	1.10416	1.85807	-6.15725	-0.318354	-5.45374	-8.82719	-2.32374	-0.742248	-0.948987	-2.39911	-2.17477	MVP
1.21789	61.287	0.366	0.000334143	14.803	0.30494	0.456772	-0.000133089	8.09022e-05	0.0434825	0.0247151	-0.0144535	0.0139746	0.0284281	0.680943	19.739	26.3157	4.48754	1.24636	0.13697	95.0571	6.40427	1.91949	2.38003	-4.34172	0.116744	-0.633107	-2.01045	-2.36525	-1.59493	-1.92457	0.274665	-1.69963	MVP
1.21799	61.0998	0.3295	0.00134593	12.4025	0.17303	0.484194	-0.00400313	-0.00064756	0.0887635	0.0371547	-0.0191302	0.0183285	0.0374587	-1.71327	43.8478	10.4126	-20.5626	6.58139	1.37157	101.347	5.04885	1.67347	-2.28519	-6.44161	-5.39532	-3.72233	-3.76043	-3.9092	-5.56187	0.166598	1.47984	0.738403	MVP
1.21887	61.9835	0.379	0.00112719	12.0024	0.525819	0.442817	-0.000130696	0.000880777	0.0524515	0.0351004	-0.0245537	0.025113	0.0496667	-0.556503	13.6326	45.195	3.98367	3.41014	1.36403	100.288	0.447392	-0.586655	-2.62976	0.518196	0.368167	-3.27556	0.382705	2.23763	-2.23402	-3.00103	-1.84844	-1.0363	MVP
1.21921	83.5655	0.2815	0.000921499	17.0034	0.372416	0.44123	4.62176e-05	-0.00037931	0.0570258	0.0302347	-0.0180217	0.0164511	0.0344727	-0.90667	20.075	19.8338	3.19901	5.14348	0.733829	97.6843	5.43291	-3.5179	-3.58522	-0.479759	5.67275	7.6337	0.667992	-2.22053	0.713737	3.84371	1.63348	-0.148519	MVP
1.2236	50.6757	0.3155	0.00152294	14.2028	0.265714	0.455487	-0.00246772	-0.000742843	0.0876396	0.0471741	-0.0286069	0.0252199	0.0538268	0.309391	22.2191	7.90752	7.89237	2.95496	0.947541	99.9164	4.5366	2.06756	0.937793	-1.73521	-0.707653	-2.71861	-4.54953	-3.23815	-1.55474	-2.30508	-1.62468	-2.00124	MVP
1.22371	54.9451	0.328	0.00332924	11.2022	0.548119	0.402788	-3.36853e-06	0.000800863	0.0874916	0.0551579	-0.035084	0.0387145	0.0737985	-1.52252	20.044	28.3909	2.8842	4.0923	0.549564	99.1281	5.59326	1.04243	-0.889601	0.603066	-2.74381	-4.87398	-2.57469	0.943039	-1.21867	-0.0509798	1.10682	-1.50752	MVP
1.22447	71.2589	0.3105	0.00336711	16.2032	0.341844	0.433365	-9.6872e-05	0.00176417	0.0952373	0.0591162	-0.0440163	0.0421963	0.0862125	-0.263848	19.5065	8.13662	5.4345	4.31844	1.82774	102.171	1.56081	1.24892	2.27739	0.790873	2.65504	0.543487	-1.57995	-2.15649	-2.57245	-0.966293	-1.50801	-1.5122	MVP
1.22469	66.7037	0.361	0.000434951	12.2024	0.516619	0.415745	-0.000142334	-0.000127361	0.0357564	0.0221862	-0.0143787	0.0152168	0.0295955	-0.503252	19.4108	25.5213	2.25326	0.128043	0.078755	92.7663	4.41816	5.5086	-0.450983	-3.05364	0.827511	0.38723	-1.09617	-1.49424	-1.72278	0.117653	1.80597	-0.546825	MVP
1.22515	59.7312	0.3095	0.00160815	12.2024	0.219243	0.472719	-3.85741e-05	0.000605056	0.0840125	0.0421448	-0.0245315	0.0245967	0.0491281	-2.0327	37.7021	18.6823	1.58629	4.6084	0.289031	98.4	9.24224	1.09105	0.398387	-6.05179	-0.414634	-1.72005	-4.6867	-5.60222	-1.17127	-1.96492	1.0913	0.023463	MVP
1.22966	55.9701	0.328	0.000497248	16.8034	0.398209	0.442687	-0.000203307	-0.000183654	0.0497235	0.0274592	-0.0154596	0.0142005	0.0296601	0.364667	18.1272	23.0076	2.0904	5.24296	0.629562	97.8752	4.02754	-3.46362	-2.50608	-2.65566	2.60328	7.08401	5.26629	2.99944	0.420073	-1.24606	-1.71027	1.07262	MVP
1.23018	62.4675	0.3475	0.00133275	12.4025	0.357644	0.438084	-0.000139842	0.000732526	0.0338398	0.0212397	-0.0144048	0.0143776	0.0287824	-0.0467147	16.5235	19.3081	9.34188	3.16798	0.326972	97.2337	2.61693	-4.10107	-4.16208	-7.14866	-6.50754	-5.87235	-3.81511	-3.81852	-1.67696	1.56255	3.31617	2.68946	MVP
1.23518	36.4631	0.736	0.00174669	13.2026	0.45597	0.452476	-0.000462955	-0.00105676	0.0575551	0.0374414	-0.0273136	0.0261049	0.0534185	-0.785822	21.4297	41.4359	5.30392	4.92619	1.89469	101.786	0.355607	-0.881072	-1.34497	-4.15286	2.0686	-1.38441	-4.2803	-2.82136	-4.24144	-1.17384	-0.713436	-1.70108	MVP
1.23728	79.2602	0.3745	0.00230986	13.2026	0.450469	0.438186	-0.000130338	0.000791447	0.0612593	0.0360045	-0.019898	0.0192266	0.0391245	-1.17314	19.2447	35.5427	8.776	2.6519	4.00539	101.389	-2.24039	6.53837	-1.82549	-2.10263	-2.01599	-4.86733	-0.757531	-6.81926	-7.00581	1.44098	0.875942	-1.16808	MVP
1.23992	63.0252	0.2005	0.00209997	11.6023	0.247609	0.482304	0.000370552	-0.000261121	0.0920521	0.0536487	-0.0340439	0.0342385	0.0682823	-0.139958	20.0402	46.5295	-10.4577	10.6483	9.63678	105.683	-2.51784	4.14587	-1.85764	-3.28566	-2.53597	-7.88389	-4.88856	-3.04442	-2.62666	0.138637	-1.65055	0.0516182	MVP
1.24022	38.5976	0.7715	0.000761972	15.8032	0.609872	0.378055	-0.000237945	-0.0010546	0.0367871	0.0255554	-0.0197349	0.0187724	0.0385073	-0.395015	15.7647	33.6108	0.442072	0.0946655	0.0744607	90.7405	3.79122	7.88607	1.69197	-1.13005	1.3962	1.60889	-1.22777	-4.37565	-1.70678	-2.78724	-1.08779	-1.91484	MVP
1.2414	54.8446	0.2005	0.00357315	10.002	0.434963	0.445272	0.00189993	0.001707	0.0678619	0.0419657	-0.0248355	0.029182	0.0540175	-0.553978	15.8706	45.8121	6.44102	6.14494	0.750386	99.3735	5.53132	-0.708892	-3.19929	-4.00173	-1.50114	-1.97457	-3.88545	-1.11902	-1.35363	-1.78562	0.313535	-1.34431	MVP
1.24177	63.593	0.2005	0.000754122	13.8028	0.310181	0.463333	3.35083e-06	0.000204348	0.0604701	0.03388	-0.0193122	0.019627	0.0389392	-0.235329	20.5703	34.6318	4.15617	4.24192	1.97312	100.189	3.41893	-1.26563	1.53926	-0.403893	-5.29883	-3.63602	-1.64657	-1.38677	-0.332983	-0.582272	1.20373	-0.9495	MVP
1.2422	51.1727	0.3415	0.00106679	14.2028	0.257091	0.449123	2.70327e-05	-0.000454185	0.0736782	0.0432825	-0.0281077	0.0284937	0.0566014	0.0890182	20.6215	27.2145	5.60271	3.63933	1.07409	100.442	5.1014	-3.79615	1.53214	-0.794021	0.829568	-0.102925	-0.0689843	-0.369951	0.690935	-0.0313652	1.51297	-1.33599	MVP
1.24358	55.8399	0.3775	0.00168401	13.4027	0.235551	0.471893	-7.40949e-05	0.000380828	0.063524	0.0349138	-0.0213511	0.021704	0.0430552	1.64617	34.3098	36.5943	5.89674	8.04614	0.569508	99.0081	6.82592	-0.0460989	-5.56744	-7.24311	-7.35054	-0.201234	-3.48094	-3.56982	-1.81363	-0.485211	0.989929	-0.778573	MVP
1.24567	41.5656	0.384	0.000371754	28.0056	0.224186	0.469737	-0.00020397	0.000250162	0.0561621	0.0224688	-0.0100685	0.00901151	0.01908	-0.349985	48.4458	11.6371	3.17908	3.3269	0.393378	97.025	8.36562	-0.189051	-2.68072	-0.187035	-0.388961	-7.74336	-6.58994	-5.74317	3.35368	2.28974	0.354944	0.54165	MVP
1.24618	73.7101	0.4075	0.00380265	11.8024	0.494774	0.431802	7.32849e-06	-0.00116853	0.0831315	0.0542977	-0.03307	0.0382011	0.0712711	0.309593	14.1032	67.0623	5.60361	4.86126	0.6816	99.4293	7.24554	-2.16837	-0.0567284	-5.21257	-1.2273	-5.28966	-1.20847	0.140286	-2.55698	0.375661	1.87994	1.6031	MVP
1.24748	60.3926	0.352	0.00239904	15.6031	0.322232	0.458001	-0.000179703	0.000239424	0.0830956	0.0490083	-0.0311326	0.0336962	0.0648287	0.211561	25.7461	36.8642	-12.5957	4.34462	0.041227	96.4558	10.8822	2.01348	1.07121	-10.1175	-2.42567	-8.70314	1.57068	-0.883422	0.28833	-1.78918	-5.08245	1.12936	MVP
1.24798	64	0.288	0.0013648	14.6029	0.482659	0.450382	-0.000453062	-0.0013981	0.0640444	0.0431378	-0.0323512	0.0303619	0.0627132	0.409402	13.5874	57.2325	1.42572	4.93998	1.1385	100.21	4.20073	-1.66092	-2.19729	-5.21048	1.05223	-1.9353	-0.157957	-0.814249	-0.0386521	-0.14907	0.760338	-0.174677	MVP
1.24914	77.3694	0.259	0.00182844	15.8032	0.415247	0.444681	-0.000180797	-2.46988e-05	0.0616019	0.035422	-0.022944	0.0193523	0.0422964	1.73769	18.9633	35.6935	8.50551	2.22822	0.882743	99.4053	2.16575	5.08936	-1.27076	-3.7765	-3.85251	-4.20722	-2.15061	-0.630058	-1.23115	-1.13072	1.11837	-0.116208	MVP
1.25027	63.1912	0.313	0.000573627	21.0042	0.439249	0.395271	-0.000289258	-0.000179018	0.0426809	0.023769	-0.0138293	0.0141774	0.0280067	-0.97081	19.4601	27.0275	1.29394	0.566444	0.204764	94.2267	1.45769	5.78269	1.61087	-1.66924	2.39587	3.21335	2.89703	3.26741	-0.740192	1.36343	1.12889	-0.279132	MVP
1.25219	53.4045	0.342	0.00156786	11.8024	0.392911	0.444623	-0.000375087	-0.000226943	0.0720983	0.0417004	-0.0266682	0.0284828	0.0551511	-3.41131	47.0419	39.1289	-6.84527	3.24369	0.358998	97.4692	8.66057	-0.663526	0.18991	-6.6169	1.06687	-2.99967	1.31534	0.0468853	1.20825	-0.235019	-2.09899	0.252462	MVP
1.25483	30.8642	0.914	0.00114926	13.6027	0.249386	0.473937	-0.000242864	-0.000722397	0.0586406	0.0324686	-0.020988	0.018851	0.0398391	1.98411	35.1422	32.2171	4.44153	6.21375	0.618231	98.8617	6.6553	-0.947781	-1.80671	-8.21439	-2.28933	-2.54522	-3.62516	-0.685081	-1.05523	-3.56732	-2.92121	-0.76714	MVP
1.25659	75.9975	0.317	0.00243046	14.2028	0.386218	0.448262	0.000204164	-0.00162377	0.0970446	0.0632803	-0.0448946	0.0431744	0.088069	0.461274	12.6042	38.6058	4.05488	4.86405	2.62663	104.088	0.72905	-1.47041	2.55962	-0.271613	-2.11205	0.93606	0.251205	1.38027	0.663207	-1.2321	-1.61896	-2.43272	MVP
1.25798	65.5738	0.2915	0.0041874	15.203	0.441267	0.443273	-0.0011182	0.000731234	0.0842558	0.0532816	-0.0378817	0.0353083	0.07319	-0.747709	16.1767	31.3131	8.19066	7.21954	1.04505	100.891	5.40087	-0.642063	-1.46043	-5.81437	1.88631	-1.61814	-0.835998	-1.62854	0.722343	0.100845	1.54447	0.612759	MVP
1.25853	62.4675	0.3545	0.00151687	15.6031	0.327118	0.458984	-2.4809e-05	9.76167e-05	0.0800414	0.0482749	-0.0336885	0.0353096	0.0689982	-0.147365	24.9739	44.7945	-8.40933	3.11425	0.0368409	96.0967	10.8477	2.17462	1.40018	-9.32734	-3.66361	-7.69215	1.83485	0.00653712	0.17635	-1.23611	-5.06617	1.52934	MVP
1.26049	80.7537	0.297	0.00434474	12.2024	0.544385	0.419328	-0.000439966	0.00143418	0.130548	0.0729957	-0.0340213	0.0344272	0.0684486	-0.224756	13.3603	-91.0397	8.74358	6.02721	1.00218	100.982	7.00288	0.212337	-0.0523962	-1.75891	-0.402276	-1.90994	-2.80102	-2.18414	1.35743	-0.177071	-2.45056	-0.433898	MVP
1.26336	99.42	0.2545	0.000687892	57.2114	0.176299	0.488042	0.000238484	-0.000482259	0.0761521	0.0331617	-0.0182539	0.0167504	0.0350043	-0.22991	33.5649	1.00729	-3.49184	5.24883	1.79524	101.241	1.51936	6.68584	-0.855145	-9.66401	-6.90447	-3.19199	-7.94374	-1.91154	-2.37674	-3.4565	0.0513807	-1.28291	MVP
1.26392	63.4249	0.3455	0.00166695	17.2034	0.28663	0.440684	-2.72684e-05	6.70083e-05	0.0918743	0.0519335	-0.0295987	0.0278592	0.0574579	-0.408565	15.679	10.2102	6.38418	0.363105	0.113237	95.0646	10.1053	3.23969	6.07654	-1.59332	3.27756	-1.64094	-6.36648	-5.36626	-0.994095	1.02479	2.96672	-2.02394	MVP
1.26858	54.3725	0.4615	0.00307167	11.2022	0.349496	0.440032	-0.000126709	-0.00145709	0.08397	0.0513532	-0.0343328	0.0354193	0.0697521	-1.02025	20.319	60.467	-23.4878	5.2872	0.618938	98.4584	7.1386	2.11278	-1.32603	-6.66651	-6.66992	-8.34203	-5.91033	-3.50071	0.687194	3.75932	1.77103	0.869787	MVP
1.26971	67.8733	0.3095	0.000732616	31.0062	0.181268	0.480792	-0.00029304	-0.000750761	0.0843975	0.041663	-0.0188241	0.0189736	0.0377977	0.0236121	18.5105	18.8018	-7.28707	9.03214	0.841297	99.9049	8.47278	-1.53901	-0.601142	-4.95597	-1.18816	-6.0603	-3.211	-0.774285	5.59808	4.11659	-0.573042	2.59463	MVP
1.27003	31.6539	0.9485	0.00139935	13.8028	0.682517	0.400551	-7.17397e-05	-0.00034649	0.0399614	0.0268168	-0.0172052	0.0176999	0.0349051	-0.217529	11.066	35.668	2.66863	1.27544	0.168192	95.1784	4.17955	1.85197	-3.81201	-6.76345	-3.67156	-0.604258	-3.39042	-0.540103	0.992988	-0.841325	-0.958453	1.34399	MVP
1.27076	53.5236	0.2365	0.00127651	12.6025	0.27038	0.480782	-0.000145289	-0.000178506	0.0650108	0.0374068	-0.0234003	0.0233533	0.0467537	0.883851	25.6972	18.748	3.95337	6.04377	9.52662	103.625	-1.95335	-0.579615	4.01714	-4.68711	-2.85955	4.91954	-5.71056	-4.96795	-0.0333667	-4.54235	-4.36483	-1.42484	MVP
1.27225	54.7196	0.4145	0.00219084	11.0022	0.617141	0.399158	0.00012493	0.00168042	0.062042	0.0412062	-0.0291907	0.0282484	0.0574391	-0.587507	16.4114	48.1572	2.25846	3.30595	1.55482	101.012	-1.25424	-6.09151	-2.01694	-0.612968	4.99574	5.27392	4.08744	1.13673	2.9594	3.26615	2.52368	1.1352	MVP
1.27424	84.2697	0.289	0.00125096	17.0034	0.357261	0.416255	-7.57432e-05	-1.31882e-05	0.0656686	0.0328187	-0.0171659	0.0160167	0.0331826	-1.44641	22.9978	9.75618	3.32296	4.92708	0.714542	97.7699	5.32482	-2.06264	-3.12656	-0.603751	7.41894	8.17136	1.68496	-2.04	1.65395	3.69528	1.1174	-0.227673	MVP
1.27561	76.6773	0.3165	0.00310193	15.6031	0.353496	0.439475	-0.000329688	-0.000499583	0.100319	0.0651659	-0.0461657	0.0432289	0.0893947	0.327547	11.9374	33.9022	3.78226	4.81745	2.60875	104.08	0.756466	-1.40512	2.76588	0.00784051	-1.85024	1.06157	0.150047	1.2144	0.424157	-1.41122	-1.71546	-2.49287	MVP
1.27786	61.287	0.3825	0.000820754	10.6021	0.511561	0.438826	-0.000120978	0.00163907	0.0433843	0.0320922	-0.0249536	0.0280233	0.0529769	-0.906797	13.0318	41.3849	2.84925	3.28634	0.795993	98.7722	2.50286	-3.48695	-2.17177	-2.58419	-3.35707	-5.29864	2.60027	0.778841	-1.12254	-1.92231	-1.62423	1.24229	MVP
1.27794	93.4579	0.2275	0.00501199	13.8028	0.47118	0.437577	-0.000233297	-0.00231081	0.0966679	0.0527441	-0.0231018	0.0245861	0.0476879	-0.76983	17.3368	14.7404	3.58608	3.46027	0.814912	99.9652	4.05838	5.56798	1.11543	-5.01781	1.17336	-7.43423	-3.10801	-1.3427	-3.83125	3.92552	-0.208335	1.21087	MVP
1.27821	62.2407	0.35	0.002211	28.6057	0.23409	0.431251	-0.000352783	0.00138314	0.102002	0.0553092	-0.0308536	0.0280104	0.058864	-0.104953	16.0785	-19.9745	6.75785	0.727479	0.1935	96.1423	10.4724	2.97719	3.46606	-3.06763	3.02056	-0.69909	-4.34505	-4.13714	-1.03636	0.777741	1.56097	-2.55967	MVP
1.28234	59.3178	0.381	0.00233035	11.6023	0.448217	0.455762	-8.97048e-05	-0.000363055	0.0642483	0.0414885	-0.0288275	0.0262185	0.055046	0.0213879	15.7465	52.6691	4.56512	4.18353	1.69756	101.672	3.1144	-3.81205	-4.14966	-3.15836	-1.02216	-2.51039	-1.22889	-1.27521	-2.14431	-3.04168	0.175188	0.803319	MVP
1.283	83.6237	0.3245	0.00115649	53.8108	0.164541	0.484952	0.000321989	0.000137241	0.105303	0.0541203	-0.0282742	0.0295151	0.0577893	-0.066937	23.5605	-21.7129	-21.0124	6.71972	1.49331	102.109	6.12661	1.35258	0.937059	-7.997	-3.92127	-4.72264	-5.22522	-3.02313	-0.211738	-0.268947	-4.45735	-3.13258	MVP
1.28357	73.0816	0.315	0.00265375	13.2026	0.379912	0.434703	-0.000228364	0.000503122	0.101138	0.0638657	-0.0461743	0.0449752	0.0911495	-0.128828	18.0574	4.58812	5.68589	5.94847	2.29219	102.817	1.80273	0.373977	1.78056	0.812829	2.17121	0.324686	-1.07952	-1.5603	-2.02957	-1.05716	-2.23747	-2.34888	MVP
1.28376	67.2646	0.2245	0.00377558	14.0028	0.346452	0.484924	-0.00101384	-0.00120475	0.0900527	0.0555971	-0.0370015	0.0338332	0.0708348	0.305381	18.3344	67.1021	6.09904	1.41738	6.02183	104.34	2.36723	-8.66886	-9.85869	-3.75922	1.39283	2.86618	1.4957	-1.16004	-2.37476	-1.44983	-1.14768	0.252245	MVP
1.28547	63.2244	0.3115	0.000554235	15.8032	0.372619	0.394354	9.36248e-05	-0.000368327	0.0428492	0.0248423	-0.0145403	0.0157461	0.0302864	-0.406902	16.6735	28.2177	1.03319	0.292913	0.0559177	91.2514	4.93291	6.2836	1.42815	0.306697	4.49556	0.574021	3.03147	0.688021	0.356763	1.49235	-0.0687421	-0.663566	MVP
1.28609	45.0113	0.4245	0.00373042	11.8024	0.489863	0.439021	-0.000379316	-0.00101892	0.0859155	0.0561695	-0.0361595	0.0398588	0.0760183	0.247312	12.9924	67.2279	6.33385	6.32668	0.962893	100.476	6.66596	-3.32493	-0.0761618	-4.29978	-1.53427	-4.93839	-0.00908812	-1.22142	-1.2385	0.268039	2.06276	0.995906	MVP
1.28666	64.8999	0.346	0.00332176	9.60192	0.548327	0.385586	-6.4241e-05	0.00353565	0.0680046	0.0462816	-0.0310124	0.0338298	0.0648422	0.207296	16.7778	60.7926	0.154765	2.96493	0.0932821	96.2236	7.88151	1.18457	-4.9375	-8.29914	0.967709	0.247171	-4.46961	-1.74259	-4.62704	0.374623	3.09368	-1.00785	MVP
1.28774	43.0725	0.3695	0.000315011	18.0036	0.317709	0.430276	-0.000238348	0.000261405	0.0381514	0.0213769	-0.0143827	0.0134642	0.0278469	-0.970311	24.661	22.021	1.83375	1.17035	0.379925	94.9895	4.84008	-2.20874	2.16395	-0.273605	3.25703	3.01546	1.38314	0.156595	-0.346857	0.795284	-1.15798	0.329043	MVP
1.28885	64.7598	0.348	0.00347761	11.8024	0.370939	0.426732	-0.000302593	-0.000425417	0.0923379	0.0571026	-0.038437	0.0383213	0.0767583	-0.443709	14.255	33.0696	4.87712	2.18061	0.0523319	96.2631	11.2479	-1.35674	4.62366	-4.58161	1.86186	-3.45114	0.518109	-1.63761	1.39767	-2.0948	-3.04932	-1.24343	MVP
1.29073	69.8893	0.288	0.000846927	12.8026	0.143511	0.504134	-0.000165285	0.000628422	0.0753715	0.0411275	-0.0218782	0.0207892	0.0426674	-0.722844	18.8321	31.2352	11.6739	10.0278	3.92068	103.572	3.47446	-3.54722	-3.31613	-1.50607	-1.58897	-4.66012	-1.90633	0.603712	-1.69665	-2.19624	-1.5575	-1.83029	MVP
1.29731	74.0284	0.305	0.00147614	13.6027	0.153715	0.469051	-0.000265042	-0.000664382	0.0850892	0.0431603	-0.0207204	0.0185658	0.0392862	0.0192182	19.5038	26.4955	7.74401	9.15915	0.730197	99.4723	9.62913	-2.11378	-2.48939	-3.21183	-0.296281	-4.08113	-4.77147	-2.86306	-1.56539	-2.66525	0.693436	1.13549	MVP
1.30328	116.392	0.2395	0.00116012	10.202	0.292713	0.538815	0.00226931	-0.00123224	0.0841817	0.0537421	-0.034921	0.0327669	0.0676879	0.639386	11.2683	56.982	4.6664	26.0763	14.7052	106.188	-3.95494	-4.3288	-4.05263	-1.43999	5.48947	1.62399	-7.1431	-3.27248	0.0139458	4.17699	2.0416	-2.48982	MVP
1.30515	84.6262	0.322	0.00234489	51.4103	0.196886	0.474546	-0.000100298	0.000964826	0.121926	0.0632769	-0.0341126	0.035291	0.0694037	0.45341	20.6471	-47.1735	-20.5555	9.03967	1.92568	102.609	6.98971	0.557995	0.558288	-6.4208	-2.779	-4.79268	-4.08673	-3.1443	-2.26116	-2.37738	-2.17752	-2.94073	MVP
1.30585	65.6096	0.303	0.00278526	12.4025	0.338077	0.487009	-0.000498768	-0.00109341	0.104099	0.0650777	-0.0411261	0.0405363	0.0816624	0.304925	15.5628	54.6569	1.55525	0.824908	6.12344	105.766	2.00669	-6.59675	-4.06615	-6.04258	2.37782	5.53889	2.08929	-0.103125	-0.727796	2.51327	2.34793	-0.544599	MVP
1.30656	92.4499	0.2585	0.00406857	13.8028	0.473694	0.45203	-8.31605e-05	-0.00315946	0.101167	0.0648749	-0.0411574	0.0368931	0.0780505	0.129506	14.0489	69.7302	-23.6521	11.2625	2.61165	103.914	4.01657	-3.82425	-2.3328	-3.52213	-4.18536	-0.866497	-4.26648	-2.08492	-0.223605	1.03287	1.44259	-0.400358	MVP
1.30915	62.9921	0.3345	0.000935719	35.8072	0.175406	0.454995	-0.000537371	-0.000317319	0.0777164	0.0391924	-0.0202924	0.0152053	0.0354977	1.95103	22.0907	24.3236	6.72312	3.01526	0.219411	97.2398	8.65852	2.5599	-1.59545	-1.23187	-0.240266	-0.290761	-4.2753	-1.72192	-0.55515	-2.08894	-0.633573	-0.00297459	MVP
1.31135	62.435	0.2555	0.000424309	13.8028	0.225956	0.483804	-0.000186485	0.000368916	0.0551288	0.0271163	-0.012675	0.0130383	0.0257133	-0.261534	20.5807	18.8746	11.8117	5.42209	0.870146	99.9504	3.96408	0.785283	-3.30234	-5.42883	-3.357	1.61454	-2.99786	-3.69919	-2.31633	-1.10485	-0.519724	-1.94314	MVP
1.31258	74.813	0.315	0.00274182	10.8022	0.343125	0.425957	-0.000193928	0.00369764	0.0904666	0.0595626	-0.0379129	0.0400582	0.0779711	-0.701379	13.4515	34.2618	2.35066	3.93829	1.1494	100.01	5.24155	-1.44052	0.0334146	1.61569	1.81592	0.36153	1.90556	1.89968	1.08215	-0.722582	-1.09783	-2.30626	MVP
1.31562	36.1882	0.8275	0.00182156	9.60192	0.226342	0.472806	-0.000320163	0.0018315	0.0818028	0.0448312	-0.0256679	0.0251964	0.0508643	-0.937206	23.6181	18.3847	5.23414	6.95087	3.1208	103.312	1.29273	1.48386	-0.154623	-3.3339	-4.56182	-0.506633	1.53013	0.275732	-1.46158	-2.36362	-1.91006	-1.71121	MVP
1.31789	66.6667	0.3175	0.00151873	16.0032	0.385481	0.456361	-0.000431895	-0.000396938	0.07294	0.0408332	-0.0231448	0.0231624	0.0463071	-1.58032	27.5216	40.4597	6.86115	6.60879	1.67577	101.954	3.32712	-3.5878	2.10397	-2.9313	-6.50852	3.12605	-5.48819	-1.00355	-2.16811	-0.441559	-3.1739	0.0490304	MVP
1.31912	64.2742	0.3	0.00101531	24.6049	0.47431	0.397803	-2.3423e-05	0.000183417	0.0586739	0.0326899	-0.0170773	0.0176231	0.0347005	-0.496259	15.0825	29.5566	2.54992	0.845566	0.284488	95.34	4.31389	3.46574	1.70103	0.779038	1.55904	-0.235084	2.33096	2.40171	0.864411	3.84253	1.80571	-0.0654152	MVP
1.32305	74.4879	0.303	0.00152909	13.6027	0.147705	0.468057	0.000203184	-0.000240325	0.087007	0.0448418	-0.0217242	0.0201483	0.0418725	0.0477099	18.4524	15.6979	7.85275	8.80844	0.899607	99.526	9.40238	-1.6239	-1.99705	-3.13988	0.256039	-4.74893	-3.86292	-3.49877	-2.25074	-2.70927	1.49136	0.583723	MVP
1.32538	62.5	0.263	0.000459524	10.202	0.211133	0.487331	-1.39713e-05	0.000720638	0.0545178	0.0276656	-0.0134529	0.0135767	0.0270295	-0.253729	19.5986	20.9412	11.025	5.78479	1.0908	100.228	3.57607	0.679693	-3.83601	-5.71233	-3.08046	1.76562	-2.49911	-3.85963	-2.52654	-2.47907	0.02213	-0.708827	MVP
1.32643	120	0.2505	0.0032457	13.6027	0.0950923	0.586721	-0.00110859	-0.00149576	0.120563	0.0585669	-0.0275136	0.029281	0.0567946	-0.230472	21.8527	45.6482	2.71777	4.76517	52.4844	106.441	-11.7763	2.69235	-5.92653	-3.06428	-5.58874	0.283427	0.329002	1.06305	2.14171	0.644346	-0.0143022	1.4581	MVP
1.32759	45.4201	0.37	0.000374686	18.0036	0.318391	0.424254	-0.000202384	0.000193825	0.0365063	0.0206302	-0.0139841	0.0130598	0.027044	-1.35293	27.1352	19.7309	1.2578	0.802739	0.185372	93.3662	5.67351	-1.99037	2.58421	0.836899	4.85094	2.23942	2.15957	0.412393	-0.325633	0.427555	-0.986463	-0.332075	MVP
1.32941	75.4243	0.2605	0.000707429	15.203	0.356943	0.457781	-0.000216366	-0.000642826	0.0491362	0.0300811	-0.0196087	0.017547	0.0371557	0.716367	14.283	35.1366	10.5479	3.21663	0.869249	99.122	2.09303	2.4242	-2.63202	-5.8408	-3.4643	-3.801	-2.45803	-1.64694	-1.41046	-0.100205	-0.0784502	-0.231909	MVP
1.3306	54.4465	0.2005	0.00191063	11.0022	0.505078	0.417974	-0.00016011	0.000392514	0.0500402	0.0315958	-0.0207843	0.0227132	0.0434975	-1.7532	20.1547	36.235	3.99857	5.24382	0.7101	97.5718	5.75194	-3.69721	-1.55668	-3.85794	0.415794	-1.42266	-2.57049	-3.77173	-0.709553	-1.02268	-0.8031	-0.399243	MVP
1.33233	75.4717	0.26	0.000942124	15.203	0.348066	0.460817	-3.81352e-05	-0.00113038	0.0506309	0.030543	-0.0193963	0.0165977	0.035994	0.87665	14.1068	35.4098	8.83537	2.75044	1.17562	99.7272	1.35403	2.24188	-0.219787	-4.81083	-4.33682	-2.46252	-2.16424	-2.28344	-1.09414	-1.71955	0.683734	-1.12279	MVP
1.33667	62.9591	0.267	0.000439907	11.2022	0.206676	0.490401	7.43809e-05	0.00125212	0.0548538	0.0277532	-0.0138292	0.0131391	0.0269683	-0.128304	19.8667	19.4936	11.9572	5.95742	1.12831	100.292	3.6123	0.875089	-4.0269	-5.84324	-3.36686	1.69512	-2.56809	-4.01156	-2.36868	-2.0116	0.0174833	-0.330061	MVP
1.33736	83.8574	0.2725	0.000616055	12.6025	0.446812	0.435929	-6.19671e-05	-0.000110673	0.0303192	0.0202105	-0.0155748	0.0133085	0.0288833	0.944909	13.3872	22.8016	5.10409	0.887736	0.347694	95.5884	1.39489	3.94324	-2.72504	-1.62229	-4.16236	-1.01833	-1.57652	-3.71845	-3.3919	-3.4297	-0.485154	0.56822	MVP
1.33909	82.2481	0.2745	0.00880415	9.60192	0.419653	0.401059	-6.28468e-05	0.000344936	0.0987544	0.0656066	-0.0471519	0.0448543	0.0920062	0.375865	13.8718	38.9964	5.60774	1.57757	0.197808	96.4383	7.74717	4.04346	0.954688	-0.339893	2.62529	2.94836	-4.74575	-4.2787	-2.01978	-3.5424	-0.767029	-3.52552	MVP
1.34097	63.7959	0.2925	0.000297858	11.6023	0.219878	0.507987	-4.20334e-05	-0.000437452	0.0407887	0.0218731	-0.0119195	0.0127707	0.0246903	0.423299	24.1651	22.2897	4.37145	4.29285	1.18575	99.8332	0.753457	2.48068	-4.67042	-4.56555	-2.53787	0.499471	-3.7751	-1.37082	0.624307	-0.170338	-0.454536	0.368545	MVP
1.34346	50.3356	0.3285	0.00156282	23.2046	0.322801	0.427712	-9.72816e-05	0.000174648	0.0834131	0.047262	-0.0337893	0.0327628	0.066552	-0.187064	21.7383	7.62963	6.40082	3.93012	1.47719	101.416	2.96409	-1.69547	-1.4138	-1.11322	4.2484	-3.24289	7.07316	-0.427437	2.77006	3.23177	1.47411	0.143951	MVP
1.3441	56.7376	0.292	0.00164064	15.8032	0.484038	0.421259	-9.32873e-05	-6.50124e-05	0.0648758	0.0404772	-0.026931	0.0257973	0.0527284	1.03041	17.4195	41.6522	3.43783	1.67997	0.530877	97.3733	4.34475	0.667618	3.13148	1.62848	2.87698	-1.90079	-2.27678	-2.31801	-2.08728	0.0775419	0.635051	1.26336	MVP
1.34807	39.0371	0.759	0.00108637	13.2026	0.615974	0.40137	-0.000229643	-0.000497882	0.0410516	0.0282424	-0.0214033	0.0203205	0.0417238	-0.364706	12.5875	36.9951	1.53078	0.102149	0.0838126	91.8793	4.97193	7.63583	0.54128	-2.98413	1.13469	0.441606	-4.30282	-5.32314	-1.46984	-0.578514	1.7345	-1.85028	MVP
1.3519	65.2884	0.4195	0.00355419	12.8026	0.677494	0.401958	-0.000761444	-0.0023675	0.0873145	0.0671972	-0.0557315	0.0559995	0.111731	-0.198205	7.22128	97.6381	-6.31118	4.08685	2.62875	103.392	-0.669235	-2.44472	-3.98875	-1.94197	-0.418323	-2.04316	-4.10398	-1.84304	3.68656	3.23666	1.41886	0.149008	MVP
1.35218	65.7895	0.352	0.00162628	49.6099	0.130987	0.456648	8.66382e-05	-0.000572187	0.0888789	0.0556525	-0.0373502	0.0336788	0.071029	0.468232	13.7627	46.6429	7.58151	4.55525	1.17573	101.312	7.16914	-5.36484	0.180675	-2.96675	0.0790443	-2.15649	-3.28887	-2.08348	-3.17604	-2.23044	-1.77393	-1.26669	MVP
1.35455	85.1668	0.353	0.00297902	14.4029	0.530636	0.424985	-6.07624e-05	-0.00104593	0.0706003	0.0482042	-0.0354322	0.0325801	0.0680123	-0.759466	15.7014	63.1371	6.09425	6.30423	0.641188	99.7237	5.63857	-3.64743	-0.723659	-1.66075	-2.49093	0.330113	-6.25043	-3.49997	-3.82199	-0.863047	-0.732019	-0.607121	MVP
1.35821	80.4829	0.213	0.00238222	13.8028	0.602409	0.431784	-0.0001634	-0.0010025	0.0619402	0.0424869	-0.0309349	0.0304577	0.0613925	-0.484432	13.2604	55.392	4.63509	6.55013	2.62012	101.947	0.667255	-3.37053	-1.11806	-3.69877	3.39616	-0.523845	-2.35811	-1.91411	-3.79247	-0.682773	-0.433565	-1.41234	MVP
1.35845	59.8802	0.2005	0.00572545	12.8026	0.629543	0.412831	-0.000110648	-0.00207218	0.0920859	0.064067	-0.0448304	0.043401	0.0882314	-0.0413293	8.60387	82.9514	-7.23672	9.46279	3.04913	103.97	0.0468396	-6.02982	-7.635	-4.86144	-2.98858	-1.32251	1.92276	1.83016	5.98875	3.30345	2.28837	5.0086	MVP
1.359	72.3327	0.3415	0.00166267	12.8026	0.33733	0.465133	-2.78404e-05	-0.000120085	0.0782222	0.049235	-0.0352456	0.0340581	0.0693037	1.36088	22.0935	57.9121	-0.794834	5.48694	1.50458	100.763	5.74252	-1.89151	1.4822	-5.10285	-4.26914	-5.22243	-1.15859	-2.2336	-1.97843	-0.732216	-0.646856	-0.312017	MVP
1.35901	72.4638	0.2005	0.000703192	42.2084	0.103853	0.527539	-0.000292215	-0.000477724	0.104383	0.0555074	-0.0239641	0.0257256	0.0496897	-0.933491	20.2062	4.80429	-10.9616	47.347	20.2495	107	1.45423	-3.61819	-5.4182	-0.631681	0.0754764	-11.5619	-4.19743	-0.363362	1.5246	-4.76889	-3.65106	0.820053	MVP
1.36071	92.8074	0.318	0.00498581	13.2026	0.493182	0.435359	-0.00166473	0.00204398	0.112056	0.0746101	-0.0517719	0.0533322	0.105104	-0.55679	15.8008	43.4816	-12.7276	3.25403	0.570583	100.595	5.9621	2.06626	0.229362	-2.28596	-2.63367	-4.22688	-5.91106	-4.79607	-1.59425	-0.422417	1.16468	-0.341143	MVP
1.3624	55.4273	0.2005	0.00267436	11.2022	0.420077	0.444949	0.000258442	0.001202	0.0802531	0.0469493	-0.0267974	0.0297349	0.0565323	-1.61873	23.4941	42.9751	0.646051	7.10707	0.703621	99.1464	8.05156	-2.31985	-0.530477	-5.22838	-1.03782	-2.83017	-5.25833	-2.44099	-2.16679	0.490226	0.973461	0.518085	MVP
1.36498	39.1901	0.712	0.00156893	13.8028	0.392408	0.453675	-2.94742e-05	0.000574608	0.0579499	0.0313274	-0.0159141	0.0147966	0.0307107	-0.0398689	20.1962	33.5908	7.10904	4.19029	0.470236	98.4862	5.66659	0.448054	-3.95398	-0.637118	-3.37879	-5.31814	-3.85155	-4.04343	-3.02612	-0.766869	2.10636	-0.172755	MVP
1.36604	55.2486	0.2005	0.00208293	11.0022	0.52242	0.408587	-1.1213e-05	0.000443854	0.0432974	0.0278599	-0.01928	0.0206226	0.0399026	-1.49717	19.7124	32.3976	4.42531	4.24997	0.649205	97.2297	4.89048	-3.58238	-2.77602	-3.81296	0.0114826	-1.75608	-3.31419	-1.94916	-1.35884	-0.456794	-0.513135	-0.25424	MVP
1.36729	70.0525	0.304	0.00255116	12.8026	0.405432	0.478742	-0.000193753	-0.00026402	0.0877662	0.0577977	-0.0379694	0.0387348	0.0767042	0.109465	10.7948	70.6554	6.575	12.8531	5.1117	104.884	1.58895	-6.65825	-4.8717	-6.4214	0.795255	3.37079	0.860714	-0.818144	-1.62781	0.47477	0.80799	0.643468	MVP
1.36798	65.5738	0.4145	0.000660188	14.803	0.523404	0.420045	-7.61169e-05	2.4602e-05	0.0364165	0.0220382	-0.0134759	0.0139748	0.0274507	-0.469353	19.9586	27.6192	1.95808	0.253335	0.0902744	93.0355	6.62983	0.928987	1.04883	-4.60457	0.553285	-3.64181	0.493642	-0.391313	-1.70825	-0.487277	1.11263	0.880319	MVP
1.37176	34.2857	0.847	0.00413005	12.6025	0.439891	0.459542	-0.000487819	-0.000921674	0.0993106	0.0686828	-0.053924	0.049345	0.103269	-0.0485958	11.4348	90.2353	0.695697	7.20761	4.23284	103.642	4.04498	-6.76407	-8.76351	-7.34709	1.02999	3.06099	-0.0986195	-0.798282	-1.31575	2.42118	0.685679	1.74682	MVP
1.37299	53.1444	0.2625	0.00137442	16.4033	0.519949	0.438405	-0.000390676	-0.00256533	0.0573673	0.0386172	-0.0276056	0.0265972	0.0542027	-0.251026	14.1371	52.0668	2.36637	3.21358	2.35833	100.057	0.594999	-1.12785	-0.918548	2.27543	-3.45221	-1.15279	-4.86642	-0.0422133	-3.45069	1.25092	1.61219	2.65503	MVP
1.37425	62.8272	0.3485	0.00219562	14.6029	0.251004	0.468953	-0.000188675	0.00168172	0.111276	0.0637115	-0.0348878	0.0399073	0.0747951	-1.09853	17.2131	29.0319	-42.4673	6.25946	0.336722	98.8057	10.1715	3.03317	0.658893	-7.50499	-2.43839	-4.94457	-3.80438	-3.64348	-0.782387	-1.79025	3.37801	0.324456	MVP
1.37593	75.9494	0.265	0.00173981	41.8084	0.298988	0.440518	-0.000130259	0.00090999	0.0930119	0.0422655	-0.0158744	0.0176048	0.0334792	-1.56995	27.4172	-29.6087	13.8569	3.45749	0.617938	99.1635	7.08437	1.27064	2.63527	-0.6146	-0.997978	-4.1544	-4.3667	-4.90909	-1.84198	-2.60318	-1.89935	-2.36076	MVP
1.37619	61.9195	0.375	0.00099648	13.6027	0.599639	0.428003	-6.8428e-05	0.00199798	0.0456153	0.0333164	-0.0248366	0.0281334	0.05297	-0.914416	11.6567	44.7389	1.67318	2.80676	0.661926	98.646	2.96159	-3.51343	-1.90993	-0.714211	-2.75705	-5.70771	0.896715	1.26813	-0.868933	-0.826063	-2.34371	-0.18001	MVP
1.37839	66.2983	0.352	0.00206798	14.2028	0.253611	0.466771	-0.000268109	-0.000458847	0.0929835	0.0561	-0.0364843	0.0331054	0.0695897	0.221051	15.031	40.7742	9.04736	6.49797	1.44928	102.163	6.99994	-5.25753	-0.622975	-3.52363	-0.195795	-1.93566	-3.7576	-2.99792	-2.65591	-3.01088	-1.30369	-2.78555	MVP
1.37853	74.4879	0.3025	0.00155259	61.2122	0.160805	0.468255	-8.26675e-05	-0.000633543	0.101611	0.0490995	-0.0229779	0.0221626	0.0451405	-0.303916	21.6597	2.48508	3.78792	9.77904	1.09265	100.205	10.0099	-2.25729	-1.79208	-1.2766	-0.545846	-4.50607	-3.41692	-4.8251	-0.877694	-3.52794	0.527063	1.98534	MVP
1.38304	62.0155	0.3425	0.00146691	12.0024	0.327692	0.462062	-0.000456541	-0.000628437	0.0805935	0.0508613	-0.0363302	0.0353218	0.0716519	1.17462	19.7485	53.6531	2.31438	5.04971	1.44129	100.631	5.78239	-1.20888	1.75496	-4.00245	-4.34924	-4.18631	-0.120533	-2.29286	-1.25815	-0.746	-2.1706	-1.59251	MVP
1.38351	78.0742	0.258	0.00520224	15.003	0.470312	0.423991	-0.000134955	-0.00147023	0.0874153	0.0483913	-0.0266203	0.0243188	0.0509391	1.99854	24.8745	15.4298	10.3642	4.11719	1.09121	100.591	3.27552	4.44618	-0.00135847	-3.66187	-2.15429	-3.99359	-1.17368	-1.30468	-2.04601	-1.23518	-0.79952	-0.950368	MVP
1.38499	66.6667	0.3	0.00445591	12.6025	0.451377	0.453485	-0.000421664	-0.000571867	0.0977329	0.0663157	-0.0510508	0.0459471	0.0969978	0.108709	11.7153	81.5551	3.7367	6.48143	3.55841	103.054	4.43896	-7.26643	-9.41657	-7.75059	3.07005	2.92759	1.80559	-0.14766	-1.02128	1.75656	1.50413	1.31682	MVP
1.38509	46.225	0.348	0.000563829	10.8022	0.268735	0.407419	-0.000139662	0.00102213	0.0481548	0.0287774	-0.0176316	0.0167867	0.0344182	-0.425995	15.6359	30.7578	0.927945	0.401563	0.139862	93.1791	4.45157	4.74963	0.81369	3.22714	2.46907	2.11914	-0.473156	-0.339887	0.134291	0.557914	0.663457	0.889256	MVP
1.38615	78.2779	0.267	0.00100507	11.6023	0.352231	0.45562	-0.000136673	-0.00154071	0.0620414	0.0346736	-0.0206022	0.0187271	0.0393294	1.56977	24.4579	27.1956	9.47017	2.2322	1.13794	99.8021	1.60141	5.03013	0.398171	-3.80282	-2.92058	-2.80591	-3.59003	-1.96354	-0.960279	-1.98622	-2.00256	-1.38467	MVP
1.38634	68.3371	0.28	0.00412936	10.202	0.342981	0.433437	-0.000148846	-0.000754702	0.12271	0.0662162	-0.0375934	0.0310894	0.0686828	1.48996	17.2145	-90.4779	7.11582	8.15796	3.97615	101.913	4.05419	-2.9078	4.13071	-4.93066	15.1719	5.34928	-13.4674	-1.00907	-0.339984	9.18944	1.97169	-3.88203	MVP
1.38822	53.1208	0.2555	0.00182652	14.803	0.606039	0.429656	-0.000204937	-0.001641	0.0599901	0.0419786	-0.031789	0.0311456	0.0629346	-0.222152	11.9953	58.0522	2.82548	3.86381	2.56481	100.269	0.477778	-1.03827	-1.15287	2.01678	-3.4434	-1.31992	-4.01919	-0.226655	-3.29294	1.30534	1.44163	2.60232	MVP
1.39192	79.3126	0.258	0.00140917	15.003	0.229687	0.464215	-0.000297671	-0.000386229	0.0699614	0.0372348	-0.0230472	0.0178809	0.040928	0.522456	20.5466	15.7423	5.66257	3.53784	2.14557	101.622	0.609214	2.99084	3.16987	-5.1822	-0.967155	0.0682066	0.884669	-1.43078	-4.89451	-0.775299	-1.17191	-1.87214	MVP
1.39354	49.2207	0.4	0.00351579	12.4025	0.535697	0.408639	-0.00204741	-0.000686544	0.0593531	0.041248	-0.0322774	0.0325026	0.06478	-1.60927	18.0624	55.1007	4.74339	4.10521	0.440002	97.9996	4.08631	-0.740128	-5.59362	-6.32881	-4.27824	-4.31567	-3.83465	-1.04489	1.51231	2.30178	1.93248	2.19929	MVP
1.39426	72.6392	0.311	0.00256163	16.2032	0.417516	0.469572	-0.00070004	-0.00379429	0.0988308	0.0666889	-0.0496279	0.0457914	0.0954192	0.0174593	12.6438	87.9152	2.97909	3.17759	5.11824	105.042	1.30611	-5.89966	-7.70992	-8.1635	2.582	4.17602	1.51825	-1.03236	-0.251876	2.30947	1.33266	1.88513	MVP
1.39725	49.7925	0.3775	0.00182898	12.0024	0.587075	0.406202	-0.00243865	-0.000286606	0.0645022	0.0430704	-0.0292029	0.0287412	0.0579441	-1.76051	18.6434	59.6597	3.71907	3.97858	0.501969	97.3505	5.39249	-1.22147	-4.71398	-5.93197	-1.88229	-2.81878	-5.17644	-3.29052	1.5804	4.18464	0.192396	2.36448	MVP
1.39742	55.6586	0.3145	0.000910758	16.6033	0.471221	0.412301	-0.000116749	-0.00041435	0.0535029	0.0325111	-0.0200992	0.0187529	0.0388521	-0.404575	11.2639	36.5327	2.20107	4.0607	0.634398	97.35	3.59294	-2.31788	-3.47296	0.249384	2.63445	4.43498	6.54077	1.88042	1.1952	1.26006	-1.24527	2.38823	MVP
1.39808	30	1.0005	0.000623998	14.6029	0.670439	0.403668	-0.000305055	-0.000333703	0.0384317	0.0249696	-0.0174059	0.017429	0.0348349	-0.283914	15.3143	29.1293	1.82804	1.84478	0.592195	97.0952	1.52497	-1.98429	-2.62111	-1.64846	-0.00875564	-1.56479	0.820182	3.60523	0.354224	2.17482	2.85375	-0.17744	MVP
1.39823	50.6757	0.325	0.000909021	14.6029	0.584324	0.414914	-0.000283276	0.000316617	0.0519784	0.0295558	-0.0140732	0.0148662	0.0289394	-0.520634	12.7194	35.0852	5.19847	2.22499	0.409124	96.8313	3.1241	2.17017	-0.599916	-4.63464	-3.30403	0.429091	1.44396	2.01942	3.21834	2.23263	2.51238	1.58161	MVP
1.39838	66.6297	0.329	0.000673192	14.0028	0.36203	0.471493	-6.51632e-06	-3.9265e-05	0.0568304	0.0351086	-0.0233753	0.0225847	0.0459599	0.523549	16.3909	40.5153	4.76899	2.63065	0.767229	99.5475	4.29799	-0.0699711	-1.726	-3.27743	-1.21148	-1.70621	-1.92117	-0.495876	-1.23185	1.25668	0.0235771	-1.21221	MVP
1.39885	84.2697	0.2755	0.00173198	12.0024	0.187621	0.470216	-8.38254e-05	-0.000607646	0.0839482	0.0450926	-0.025082	0.0234233	0.0485053	-0.463239	19.7745	23.5235	4.46709	4.8311	3.32344	103.217	-0.150953	4.12674	2.86596	-4.41604	-5.53159	-5.46325	-3.11496	-5.14739	-1.32988	-2.57534	-1.7984	-2.11668	MVP
1.40004	88.1057	0.3045	0.00554435	11.8024	0.471207	0.435157	-8.85057e-05	-0.000729013	0.123345	0.0715397	-0.0396135	0.0375252	0.0771387	0.00477747	13.5604	-29.7251	4.03755	7.71561	0.831764	101.173	7.37762	-0.501273	1.24724	-2.76674	-2.20689	-2.03924	-4.77288	-2.43915	0.108136	-0.616746	-1.01624	-0.122589	MVP
1.40079	65.0407	0.3525	0.0039489	16.6033	0.327609	0.432453	-0.000485898	-0.00083425	0.100849	0.0579402	-0.037105	0.0334894	0.0705944	-0.428369	20.1645	-7.74452	6.29947	1.75784	0.105154	97.8024	7.93949	3.87237	1.81121	-1.70782	-3.04343	1.3818	-1.97797	-0.978505	-1.98213	-0.446416	-0.784375	-1.33868	MVP
1.4014	57.999	0.234	0.00186797	11.0022	0.464307	0.449283	0.00021521	-5.46303e-05	0.0686949	0.046195	-0.0317711	0.031599	0.06337	-0.33843	12.3042	57.6241	5.02181	7.41615	6.47819	102.425	0.435456	-4.5704	1.63969	4.37165	-2.34836	-7.81494	3.01151	0.460688	-1.95628	0.518906	-2.85011	-0.631218	MVP
1.40286	88.5609	0.3005	0.00667469	14.803	0.506293	0.424229	0.0003428	-0.000653914	0.126676	0.0728598	-0.0401847	0.0385988	0.0787835	-0.0521741	13.2481	-29.2925	1.55863	9.15647	0.934734	100.965	8.22785	-1.34396	0.698658	-3.83937	-1.65932	-3.19397	-4.19897	-1.14078	1.22172	-0.424828	-0.997475	0.227908	MVP
1.40554	75.188	0.3095	0.00393297	16.8034	0.363812	0.418699	-0.000395508	-0.00103133	0.107295	0.0706275	-0.0455793	0.0446611	0.0902403	-0.0886232	9.93585	42.3885	9.06418	4.77343	0.401852	98.2001	9.06621	-0.825183	2.6156	-2.24991	3.1622	-0.891136	-5.36639	-2.73568	-1.23582	-1.12107	1.28112	0.61841	MVP
1.40768	55.3761	0.2005	0.00146152	15.6031	0.150021	0.527535	0.000401597	-0.00119102	0.110007	0.064019	-0.0332912	0.0336197	0.0669109	0.477269	11.7825	38.9357	-16.531	47.5722	14.6556	107.208	2.2747	-7.30047	-6.39426	-5.18124	-2.31632	-2.99394	-1.29712	-2.37083	-2.37622	-2.29515	-1.65414	0.444383	MVP
1.41299	73.9372	0.221	0.00326554	12.8026	0.426722	0.471118	-0.000282691	-0.00244784	0.0976849	0.0662902	-0.0477687	0.04898	0.0967486	0.0544327	10.8364	82.7916	3.61352	9.29753	4.82223	105.067	1.73407	-5.43606	-6.82074	-7.78073	2.42335	3.51099	0.941892	-1.83883	-0.905743	1.53802	0.240931	0.956351	MVP
1.41622	67.9502	0.312	0.00202736	14.2028	0.289259	0.457681	6.38865e-05	0.00148086	0.0760992	0.0448971	-0.0273596	0.030408	0.0577676	-0.616226	16.2306	40.4	6.27587	4.16715	0.35572	97.725	9.37088	0.39113	-0.305061	-7.52287	-2.45113	-1.27495	-5.20052	-4.55778	-1.29622	-1.90897	-0.293974	1.14028	MVP
1.41664	81.8554	0.2635	0.00127329	9.60192	0.164201	0.464524	-0.00041712	0.0019844	0.0924555	0.0492532	-0.0255698	0.0271717	0.0527416	-0.876015	21.2316	6.87295	6.82423	5.91184	3.06631	103.416	1.57691	1.85505	0.849987	-2.12248	-3.60468	-1.70409	0.750033	0.161403	-2.28447	-2.21561	-1.42304	-1.98996	MVP
1.41787	42.7198	0.3625	0.000414762	10.002	0.192	0.419069	-5.26132e-05	0.000494462	0.0450587	0.0236941	-0.013682	0.0140389	0.0277209	-1.46558	23.8468	21.9303	1.61759	1.0857	0.25279	94.4906	5.89789	-1.32066	2.45198	-0.156924	3.50362	3.79858	0.26788	0.663905	-0.358282	0.457331	-1.62921	0.00221782	MVP
1.41891	78.125	0.2745	0.00044061	10.4021	0.357987	0.442241	-0.00011599	-0.00125149	0.0350368	0.0231573	-0.018562	0.0164682	0.0350302	1.32925	15.6537	27.5695	5.90363	1.19957	0.184072	94.8973	5.08468	0.397826	-0.861077	-1.33656	-3.0804	-0.128482	-3.52299	-4.81399	-6.3936	-1.69044	0.709652	0.534431	MVP
1.41936	58.3374	0.2005	0.00260274	12.8026	0.140779	0.527567	0.000810395	0.00206196	0.137162	0.0831084	-0.0421142	0.0464641	0.0885783	0.184448	10.5878	46.998	-36.9707	41.8514	22.0372	108.807	1.83683	-6.76195	-6.40874	-6.5333	-0.601774	-3.14689	-1.70496	-2.63787	-1.27213	-3.07463	-2.8946	-1.07155	MVP
1.41974	90.2256	0.284	0.00174161	25.205	0.369918	0.425177	-2.40947e-05	0.000150955	0.0830533	0.0425472	-0.0222594	0.0231055	0.0453649	-2.01136	23.962	-11.673	5.19649	4.77667	0.761255	97.6651	8.57581	-3.66395	1.89973	-1.00197	6.69868	5.05788	0.618847	-2.51118	-2.74182	3.28538	1.30257	-0.622578	MVP
1.42112	58.1959	0.36	0.000893474	11.8024	0.63953	0.392542	-0.00023443	0.000782638	0.0392086	0.0247483	-0.0167793	0.0156908	0.0324701	-0.133958	15.2223	28.9647	1.78248	1.29937	0.714751	97.0951	1.30223	-2.25601	-0.610762	-2.34359	-0.380101	-1.36927	-0.294593	4.4674	0.859942	2.88217	1.98958	-0.506223	MVP
1.42383	40.7747	0.378	0.000544065	3.40068	0.293284	0.445737	-0.00601732	-0.000963798	0.0497217	0.0259212	-0.0151415	0.0121237	0.0272652	-2.20577	20.123	21.0261	4.28214	1.10607	0.231934	94.6372	5.61962	2.35924	2.69794	-0.0641306	0.728606	-3.5822	-4.52439	-2.76861	-2.77071	-3.20985	-0.289292	-0.557365	MVP
1.42403	82.8157	0.3015	0.0171989	15.4031	0.586318	0.39732	-0.000602896	-0.000790903	0.12413	0.0885192	-0.0706576	0.069041	0.139699	0.207884	11.3525	108.733	-52.9593	11.1869	4.84031	104.978	3.91378	-5.28304	-4.61505	-6.35348	-2.968	-2.01081	1.05538	-0.203942	-1.37726	0.432366	0.642144	-2.10224	MVP
1.42764	62.5	0.3445	0.0043183	12.6025	0.585473	0.407044	3.49055e-05	-0.000626173	0.0751041	0.051644	-0.0370737	0.036519	0.0735927	0.245951	13.5505	73.2447	-1.50865	2.66064	0.0411208	95.6288	9.70124	1.9388	-0.754853	-8.24296	-2.50938	-7.07635	0.0517405	0.884469	1.31698	-0.799905	-3.88763	0.299377	MVP
1.42768	33.2594	0.3465	0.00154346	11.0022	0.626193	0.398651	-0.000177304	-0.00147562	0.0621297	0.0437989	-0.0326991	0.0333778	0.066077	0.0521839	9.04775	62.7772	2.94051	1.6227	0.369361	97.6833	4.27703	1.61599	-4.81626	-3.54053	-3.48576	-0.234958	-0.752756	-4.45307	-1.05434	3.17479	0.251899	1.62313	MVP
1.42962	36.6412	0.819	0.00436379	13.4027	0.744516	0.353692	-0.000175071	-0.000130458	0.0468487	0.035487	-0.0300398	0.0268654	0.0569052	-0.168842	7.82655	50.387	2.98827	1.44814	2.58236	98.4897	-1.47567	0.0719775	-8.70088	-0.542423	-8.15208	1.10527	2.91426	0.0895611	-1.0538	4.00205	0.617244	2.39105	MVP
1.43287	50.5051	0.2985	0.00166665	13.4027	0.567149	0.386271	-0.000960538	-0.000208448	0.0488672	0.0263987	-0.0120704	0.0127707	0.0248412	-1.05407	14.6052	29.2	3.40964	1.28038	0.0243612	91.3322	9.49535	2.75425	0.0125376	-8.20691	1.19696	-0.563799	0.187305	1.89192	5.19198	4.21544	0.492772	1.32485	MVP
1.43435	67.3401	0.32	0.0032486	10.202	0.317136	0.42127	-6.38638e-05	-0.000209589	0.0981507	0.0610137	-0.0424479	0.0356549	0.0781028	0.67523	15.5481	13.5121	4.98958	2.33259	0.178473	97.0406	9.52571	-1.11523	3.59109	-0.682883	2.9251	-0.994885	-1.38404	-1.75821	2.2332	-0.748651	-1.09742	-1.83867	MVP
1.43605	36.9572	0.8125	0.0029974	14.803	0.583593	0.416348	6.83557e-05	-0.000123159	0.0789739	0.0483036	-0.0295015	0.0303322	0.0598337	-0.793179	14.4757	37.7946	5.30001	5.18215	0.336096	97.8414	8.8824	-2.0524	-2.01015	-5.16644	2.02719	1.30229	-3.22262	-3.18314	-2.79828	-0.336943	4.10225	-2.56108	MVP
1.43867	81.8554	0.26	0.000268647	13.2026	0.60275	0.419204	-0.000111366	-0.000718708	0.0287054	0.0203521	-0.016322	0.014548	0.03087	1.00755	10.3463	23.5049	3.55359	0.937997	0.562322	96.0183	0.803083	-2.05858	-0.856057	3.08105	-2.78127	-4.60907	-2.72555	-3.57238	-1.16428	-1.34153	-0.773606	-0.0930998	MVP
1.44265	62.6632	0.3195	0.00430347	13.2026	0.507097	0.43338	-0.00121932	-0.00142497	0.121174	0.0813269	-0.0577914	0.0547442	0.112536	-0.120868	13.07	26.5797	-6.54039	4.92717	1.09162	101.767	4.90854	1.93208	0.921941	-2.92243	-2.22693	-4.07847	-4.80329	-2.84026	-1.06532	-0.99696	-1.14948	-1.05939	MVP
1.44309	92.5212	0.325	0.00518338	14.4029	0.502574	0.417049	1.22053e-05	-0.000363249	0.0782827	0.0545181	-0.040696	0.039764	0.08046	-0.462396	12.4199	69.4435	7.14765	6.79781	0.653673	100.106	5.73784	-2.68842	-0.638936	-2.35817	-1.58418	0.109353	-5.21839	-4.18602	-3.67295	-1.83584	-1.48031	-0.460003	MVP
1.44413	54.4218	0.2005	0.00389077	10.002	0.457001	0.438111	0.00177941	0.00240569	0.0701615	0.0445596	-0.0284537	0.0315001	0.0599538	-0.898765	16.9546	49.6026	6.38815	5.65137	0.771556	99.3465	5.29542	-0.93111	-2.89784	-2.39579	-0.656342	-2.31932	-4.90762	-2.18403	-1.35818	-0.926142	0.981251	-1.24431	MVP
1.44431	84.4476	0.3235	0.00309191	12.2024	0.181724	0.467919	5.66956e-05	-0.000810396	0.114902	0.0654831	-0.0398244	0.0411981	0.0810225	-0.0495347	17.375	2.89267	-18.5708	8.51379	2.02722	102.368	7.25094	-1.9265	1.8612	-8.13472	-0.95318	-6.373	-5.02476	-2.77677	-1.52065	-1.56185	-2.47993	-3.57802	MVP
1.4469	84.9257	0.2785	0.00189396	17.0034	0.348634	0.396795	-0.000179834	5.96437e-05	0.0806674	0.0400611	-0.0199531	0.0185543	0.0385074	-1.42534	19.8276	-9.24411	3.3081	4.12629	0.620056	97.7118	5.70776	-0.845796	-1.32473	1.75869	7.91155	4.99489	0.972408	-0.809026	0.820938	1.87808	1.25664	-1.37074	MVP
1.44989	56.2588	0.2905	0.00129847	14.0028	0.555058	0.39564	-0.000453856	0.000135724	0.0663338	0.0419771	-0.0284961	0.0266878	0.0551839	0.534463	12.3347	44.5851	2.96185	1.89637	0.551363	96.8342	3.77359	-0.0344831	2.05618	0.973291	3.74804	3.66005	0.711743	0.1894	-1.10468	0.444734	1.48123	1.36545	MVP
1.45278	60.3015	0.374	0.00494465	13.6027	0.401821	0.453213	-0.000120933	0.00113128	0.0969274	0.06556	-0.0469615	0.0440206	0.0909821	0.0746443	11.3255	73.4723	-6.89288	8.33369	1.65113	101.406	6.36543	-1.42814	1.79	-6.85891	-2.28484	-5.73677	-0.336054	-0.358924	1.8529	0.469349	0.359095	-0.912046	MVP
1.45899	74.1198	0.26	0.00629193	13.8028	0.642782	0.401835	-0.000694483	-0.00092046	0.123268	0.086065	-0.0676473	0.0591693	0.126817	0.407926	10.7579	31.0052	4.2132	5.10969	2.03072	102.695	2.80523	0.631487	-0.688008	-0.951464	0.0603813	0.368069	3.25751	-2.31529	-3.43996	-1.90927	-1.71238	-1.13133	MVP
1.46253	60.03	0.367	0.00257205	13.0026	0.533547	0.427182	-0.000178184	0.000885395	0.084062	0.0554597	-0.036825	0.0343017	0.0711266	0.599555	10.047	55.8603	3.80873	2.11376	2.97371	102.375	-0.319767	-0.447696	2.16694	2.27778	1.10819	-0.13397	-0.732198	-1.53328	0.197264	-0.802272	-0.371754	0.0952483	MVP
1.46445	62.2407	0.314	0.00368347	10.6021	0.473563	0.39539	-0.000596754	-0.000870093	0.0922539	0.0501879	-0.0279729	0.0257519	0.0537248	1.55906	20.0507	-10.8831	1.84875	2.85453	0.976685	98.8978	3.40515	-3.06816	4.09431	3.69686	2.71126	3.31509	0.308975	0.750622	2.41215	3.23906	1.39933	-1.10536	MVP
1.46629	95.9233	0.2535	0.000760212	13.8028	0.616479	0.430349	-7.60552e-05	-0.000480215	0.0315598	0.022605	-0.0165387	0.0171338	0.0336725	0.0782333	8.10741	25.827	2.76417	3.00487	0.565348	97.714	0.411458	-4.25069	-3.5207	-2.92398	-3.23116	1.30413	-0.771808	1.74618	0.78274	2.31481	0.828509	0.889243	MVP
1.47369	77.7202	0.273	0.000560644	12.0024	0.361935	0.43981	-8.78066e-05	-0.00140883	0.0369777	0.0241027	-0.0188319	0.0163291	0.035161	1.2809	14.7699	28.9232	6.13339	1.23784	0.205022	94.9705	5.15404	0.630879	-0.290323	-0.773315	-3.01907	-0.575805	-3.57287	-5.13431	-7.12771	-2.41305	0.246894	0.273426	MVP
1.47443	72.904	0.344	0.00134211	13.2026	0.717871	0.37514	-0.000339786	0.000492072	0.0499977	0.0352639	-0.0274012	0.0251403	0.0525415	0.140542	11.1775	50.5342	1.26098	0.397382	0.0776146	92.6096	4.82042	1.70871	5.48469	4.02159	1.46393	-4.43666	-5.79752	-4.88928	-3.09468	-1.10474	-0.026565	0.255225	MVP
1.47727	51.8359	0.2005	0.00693613	13.8028	0.745484	0.382887	-0.000379849	-0.000186977	0.107277	0.0734046	-0.0518323	0.0472588	0.0990911	0.438437	8.75427	64.7303	-7.91558	2.9163	0.939884	100.284	6.84856	-4.37329	-0.401302	-2.96479	-1.53789	-2.4092	0.0142297	2.66675	2.58676	-0.326339	1.29714	-1.71478	MVP
1.48292	78.9474	0.255	0.00122836	16.6033	0.342889	0.454588	-0.000231491	-0.000904922	0.0675775	0.0374123	-0.0213493	0.018965	0.0403144	1.2078	17.8016	29.547	8.37664	2.88351	1.37065	101.25	0.893048	2.76587	1.9593	-2.80649	-3.10116	-3.02732	-2.75595	-1.49051	-1.32767	-0.168129	-0.246375	-0.934199	MVP
1.48654	40.9696	0.2635	0.00484114	13.2026	0.537199	0.411959	5.80842e-05	0.000399726	0.0934849	0.0624154	-0.0446848	0.041993	0.0866778	0.667015	11.1181	55.1423	5.16976	4.3707	0.552835	98.2956	8.68981	-2.20437	0.132827	-1.4542	0.654539	3.86533	-1.99505	-3.7672	-2.68839	-1.72969	-2.40881	-1.30205	MVP
1.49122	52.9334	0.3535	0.00208565	12.0024	0.686986	0.382302	-9.49906e-05	-0.0016405	0.0686752	0.0468111	-0.0335046	0.0323395	0.065844	-0.124555	10.4266	58.3188	1.70925	2.53136	0.892027	98.7048	2.49495	-2.90317	-2.2117	-0.270458	2.41683	4.16515	2.50359	1.9643	1.17321	3.20852	1.10484	-0.137683	MVP
1.49438	56.2061	0.327	0.00051456	16.8034	0.357866	0.443795	-9.68258e-05	-0.000137183	0.0472754	0.0270451	-0.0155442	0.0142995	0.0298437	-0.478662	14.213	25.8882	2.05696	5.08108	0.572262	98.0198	3.35371	-2.15282	-3.49362	-2.67225	2.57693	6.29478	5.75332	2.20968	-0.382328	-1.86686	-2.35597	1.31162	MVP
1.50275	39.7483	0.7555	0.00471572	13.2026	0.750004	0.375403	-0.000820887	0.000480128	0.104698	0.0736386	-0.0523148	0.0489537	0.101269	0.407107	8.91185	62.3914	2.32714	4.62982	1.51401	101.068	3.51658	-6.0711	-1.12974	-1.89407	2.57617	5.47169	4.26637	3.40933	-3.00099	1.68403	1.18173	0.569403	MVP
1.50284	54.5951	0.289	0.0011028	12.4025	0.39271	0.457116	-5.81379e-05	-0.000354143	0.0502607	0.0300638	-0.0196025	0.0164285	0.0360311	1.13712	16.0366	34.4591	4.12538	3.98697	1.64798	99.874	2.85542	-2.14052	-1.48069	-3.55202	-0.899567	0.369413	0.423281	-1.54293	-1.00751	-1.91391	0.275854	-0.783119	MVP
1.50291	59.8802	0.3725	0.00352703	11.4023	0.413581	0.433515	-0.000259015	0.000475	0.105859	0.0719454	-0.0536017	0.0493005	0.102902	-0.306392	11.2228	46.4216	10.5214	3.63056	1.67178	101.925	3.53793	1.43263	-2.02669	4.1163	1.36936	-4.96718	-1.71137	-1.80767	-3.67149	-1.38874	-1.09819	-1.45486	MVP
1.50349	60.5449	0.3535	0.000835296	10.8022	0.547893	0.408014	-0.000187564	0.000788834	0.0434649	0.0308365	-0.0214628	0.0233677	0.0448305	-0.769048	9.50912	42.7567	1.51685	2.0105	0.685293	97.6033	3.29198	-4.57473	-1.65216	-0.00112624	3.22698	-2.54981	-0.798644	-1.6333	-3.22564	-1.04124	-2.47066	0.863573	MVP
1.50724	66.1157	0.2005	0.00035536	11.8024	0.450613	0.441801	-8.64364e-05	-0.000506677	0.0296139	0.0189604	-0.0119929	0.0126113	0.0246042	-0.952228	16.0778	21.473	2.16185	0.180866	0.283588	93.8765	2.11907	5.93829	-2.87709	-0.30524	-4.55747	2.22823	-4.80478	-1.56525	-4.05957	1.04564	-0.348881	-0.40895	MVP
1.51438	59.2008	0.2945	0.00972513	13.8028	0.722608	0.39111	-9.75361e-05	-0.00142999	0.126556	0.0746319	-0.0415859	0.0411447	0.0827306	0.0656218	12.4891	-13.295	-27.9254	5.05768	3.45809	104.874	0.783202	-0.761685	-5.55149	-4.77149	-3.43131	-4.02016	0.678483	3.09497	3.06336	-0.0859639	0.56874	1.67486	MVP
1.51715	76.1905	0.31	0.00455556	16.8034	0.315628	0.424767	-0.000268146	-0.00206242	0.113291	0.0761501	-0.0506327	0.052104	0.102737	-0.191901	9.26981	33.7598	10.1174	5.275	0.497189	98.4865	9.12807	-0.729488	2.64979	-2.2384	3.78814	-0.751326	-4.9571	-3.68483	-1.67567	-1.71043	1.87452	0.835979	MVP
1.51843	51.8583	0.3	0.00118551	11.4023	0.458297	0.39717	-0.000837662	0.000884886	0.049139	0.0300498	-0.0173163	0.0180476	0.0353639	-0.950368	12.228	36.6829	4.88131	1.48643	0.233536	95.7543	3.01376	3.56767	-1.07826	-3.13141	-3.98324	-2.07833	2.34189	3.78906	3.43859	2.84585	2.88416	1.45236	MVP
1.52465	62.4675	0.3325	0.00126052	13.6027	0.247829	0.461856	-0.00042875	8.90476e-05	0.0805831	0.0464014	-0.0276474	0.0280324	0.0556798	-0.752021	17.1115	28.5159	2.17076	4.61574	2.13093	101.523	4.22244	-3.60343	4.79428	0.857658	-4.38378	0.604698	-1.70569	-1.0992	-1.0122	-1.4832	1.98142	-0.383844	MVP
1.52524	66.3717	0.242	0.00710118	10.002	0.614933	0.374143	-3.57508e-05	-0.000934529	0.0969389	0.0694043	-0.0494335	0.0506654	0.100099	0.0534834	7.37107	83.2142	-0.649401	4.50847	0.836624	99.6109	5.84321	-1.94256	-2.43627	-6.00478	0.850863	1.33605	0.732127	-1.86731	-1.90438	0.654324	1.49227	-0.761536	MVP
1.53208	67.1141	0.348	0.00417861	14.6029	0.387584	0.423647	-0.000347827	-0.0030928	0.118143	0.0668355	-0.0372755	0.0355654	0.0728409	0.633343	15.258	-36.6216	3.44271	2.54258	0.0754889	97.4646	9.94327	2.90784	2.27138	-3.37215	0.0250864	-2.00313	-2.5762	-1.60702	-0.259229	-0.162617	0.454238	-3.28482	MVP
1.53274	84.2697	0.2745	0.00167626	26.4053	0.416357	0.402412	-0.000136448	0.000206872	0.0827951	0.0410879	-0.0186424	0.0183091	0.0369515	-1.51881	19.2872	-26.3861	3.29193	4.04271	0.708774	98.8121	4.42558	0.0860696	-0.830382	2.60038	7.60985	5.17608	-0.532499	-2.20957	0.327511	1.98144	0.0829141	-1.52573	MVP
1.53472	59.1716	0.3515	0.00256952	13.2026	0.475444	0.446548	-8.64525e-05	-0.000734186	0.092191	0.0619792	-0.0462241	0.0419445	0.0881685	-0.262233	9.77177	67.6714	3.91428	8.22588	1.85621	101.688	4.45651	-0.241318	1.23228	-7.18951	-2.69341	-2.36766	-0.0860379	0.257727	1.39198	1.43996	-0.466941	-0.791711	MVP
1.53753	79.0514	0.2005	0.00383543	9.20184	0.558914	0.40675	-0.000364545	-0.00161897	0.0863808	0.0593485	-0.0397151	0.0390804	0.0787955	0.0961786	7.36707	65.5083	4.02243	10.3047	10.4765	103.599	-0.074712	-6.88951	0.322886	2.05286	-1.0856	-1.1715	2.32274	0.0396067	-2.64011	-1.58932	2.48884	0.904093	MVP
1.53822	62.0797	0.333	0.00135516	13.6027	0.257283	0.455218	-0.000309322	0.00117362	0.080015	0.0463225	-0.0271525	0.0273968	0.0545493	-0.54206	15.9208	30.672	3.63931	3.84039	1.9644	101.141	4.15419	-3.41038	4.90291	1.1224	-4.34467	2.85571	-1.27964	-0.496349	-1.03707	-3.16868	0.144429	0.682135	MVP
1.53838	63.1912	0.31	0.00259316	10.202	0.522316	0.397452	-0.000117056	-0.000978401	0.0655606	0.0405067	-0.0255261	0.0242381	0.0497641	1.18222	15.7802	39.603	2.14253	1.99866	1.51244	98.4107	2.3385	-3.01604	2.37824	4.58264	-0.077715	1.01447	3.08233	1.07269	1.01294	1.04005	1.98171	-0.616225	MVP
1.54246	79.6813	0.3755	0.0082433	9.40188	0.453558	0.410887	-0.000102737	-0.0016642	0.107045	0.076167	-0.0619947	0.0608593	0.122854	-0.303158	11.9527	58.3613	-2.90763	6.52727	1.15606	101.534	5.47009	-2.5931	0.624205	-3.34451	-0.509865	0.392765	0.650982	-0.350236	-4.07437	-2.00219	-1.39649	-2.10256	MVP
1.54329	74.4879	0.299	0.00179222	14.2028	0.599566	0.424902	2.83815e-05	0.00084774	0.0735305	0.0532217	-0.0386088	0.0400341	0.078643	0.0106645	6.95087	74.5885	5.01182	3.06857	1.53621	101.95	1.57136	-1.95739	-0.118056	-2.03564	-1.96736	-4.1546	-0.0115058	-1.09334	0.652581	1.70499	1.52026	0.176503	MVP
1.54489	81.5772	0.2665	0.00241706	12.2024	0.54984	0.376517	-7.33499e-05	-0.000596065	0.0377218	0.02388	-0.0161214	0.0148891	0.0310105	1.37593	14.0846	29.2013	3.38641	1.13176	0.277403	95.9126	2.6657	0.753574	-0.0604015	-1.7606	-2.94619	-2.71815	1.78697	-2.22106	-4.94479	-2.27405	-2.08716	-1.02831	MVP
1.54527	66.5557	0.2665	0.0121806	11.6023	0.666071	0.382129	-0.000201541	-0.0021587	0.119966	0.0894346	-0.0721585	0.0690375	0.141196	-0.102262	6.80914	90.31	-0.934066	9.4565	3.62801	103.967	2.99569	-6.74539	-0.449334	-3.96452	0.66633	-0.677832	0.315957	0.552993	1.62069	2.13846	0.809803	-0.0790412	MVP
1.54574	71.2589	0.338	0.00438427	11.8024	0.424726	0.443698	-0.000197912	0.00106834	0.0857032	0.0571116	-0.0402197	0.0403534	0.0805731	-0.184781	11.4764	76.0464	-12.5436	9.36395	1.5927	101.429	5.52733	-3.56298	-2.19053	-6.94769	-4.03151	-6.54909	-4.39484	-1.17532	1.43638	-0.253205	0.943415	0.401897	MVP
1.54636	92.2367	0.2775	0.00741213	15.6031	0.471854	0.44757	-0.00119481	-0.00367552	0.114328	0.0769178	-0.0535455	0.0468789	0.100424	0.699734	10.0726	79.6205	-9.32486	10.906	3.30141	104.782	2.83957	-1.85761	-0.224864	-4.57561	-1.87129	-1.3114	-4.42413	-3.02601	-1.29597	-0.559451	-0.225214	-0.418086	MVP
1.55018	30	1.0005	0.00382679	12.6025	0.668418	0.409552	-0.000191171	0.000179545	0.0948327	0.0605195	-0.0357175	0.0361736	0.0718911	0.0501803	9.95776	60.1895	-11.3934	8.01067	2.46731	104.089	-0.385589	-4.09902	-6.50061	-6.63723	-0.983064	-0.114048	-2.13664	1.12749	3.91931	3.80507	4.95387	2.4898	MVP
1.5504	86.8307	0.321	0.00511879	11.6023	0.45056	0.430889	-2.44422e-05	-0.000159375	0.0960734	0.0559973	-0.0281696	0.026131	0.0543006	0.215416	12.3435	40.3106	-1.37224	5.12424	0.531071	99.7374	7.59042	-0.799188	0.903679	-5.36597	-2.91499	-3.28828	-4.9487	-3.03714	2.18892	-0.732399	-2.1063	-0.330675	MVP
1.55304	30.5421	0.978	0.00106389	10.202	0.645962	0.39033	-1.95835e-05	0.000753867	0.0377052	0.0266028	-0.0181823	0.0190673	0.0372496	-0.078946	7.47508	34.7068	1.38239	2.79396	0.817436	96.821	2.26221	-4.02235	-4.17048	-1.45861	6.33292	-1.49265	-6.05031	2.49306	2.18723	-2.50628	-2.1159	-1.91602	MVP
1.55358	70.5882	0.319	0.00439619	15.6031	0.457161	0.433925	0.000310573	-0.000358788	0.0804238	0.0506811	-0.0322058	0.0322899	0.0644957	-0.0980698	12.561	44.3215	7.94336	4.94261	1.33656	100.619	4.42181	-1.40393	0.927565	-2.28912	0.523154	-1.90777	0.328961	-0.339257	-0.19384	0.460744	-0.112627	0.960621	MVP
1.55456	39.2413	0.7585	0.00143643	13.8028	0.448025	0.492043	7.55169e-05	-0.0010637	0.0619556	0.038248	-0.0215981	0.0211753	0.0427735	-0.650831	12.8631	43.2435	8.41221	6.20191	10.5045	104.713	-5.93992	1.39224	3.96768	-3.19284	-7.30175	-1.82082	-1.58788	-5.49867	-1.3029	1.1796	2.16759	0.463669	MVP
1.55516	69.4444	0.2585	0.00937808	11.8024	0.721149	0.362556	-0.000620579	-0.000332634	0.104578	0.078199	-0.0640099	0.0578709	0.121881	0.384199	6.62204	102.371	-5.7942	7.13773	0.621797	99.5135	6.50956	-3.78713	-2.20933	-4.45772	-0.618489	-3.24591	-4.05588	-1.28097	-0.100319	-2.65447	1.82586	4.15402	MVP
1.56022	50.1672	0.367	0.00500444	11.2022	0.707597	0.354377	-0.000293411	-0.0015011	0.0640925	0.0452035	-0.0355694	0.0343106	0.06988	0.179625	11.5317	57.3197	2.26308	0.687783	0.366781	95.1546	4.07814	-0.27627	1.81734	1.19012	0.991519	0.512993	-0.136618	0.0857561	2.43592	1.63508	0.874331	2.25509	MVP
1.58095	58.1395	0.2005	0.00231079	14.4029	0.180333	0.528396	0.00012429	-0.000771144	0.129995	0.0786602	-0.0426716	0.0451669	0.0878385	-0.0103482	10.7885	52.6891	-16.865	41.6737	24.8779	108.666	1.51847	-7.85277	-4.94677	-4.81653	-0.576544	-4.76179	-2.55498	-3.14311	-2.47058	-4.45293	-1.59561	-0.503045	MVP
1.58474	84.3289	0.2745	0.001133	13.6027	0.562125	0.396676	0.00011053	0.000988838	0.0508092	0.0343063	-0.0239889	0.0248438	0.0488327	-0.00778161	11.7941	45.378	1.47825	0.0609616	0.0574304	92.1068	5.10093	7.53471	2.64974	0.376736	2.71712	-0.0821348	-6.01268	-4.75573	-1.20901	-0.980312	-0.901882	-1.94639	MVP
1.58629	57.2792	0.2005	0.0015623	16.0032	0.130717	0.527101	-5.74913e-05	0.000330426	0.126838	0.0738949	-0.0371766	0.035162	0.0723385	0.231345	11.0259	34.3238	-19.9941	44.6979	22.5806	108.402	1.71816	-7.7394	-5.53309	-5.63469	-0.844982	-2.30115	-3.26361	-3.65557	-3.70615	-2.7385	-1.0209	-0.305998	MVP
1.58701	36.1991	0.752	0.0107576	13.2026	0.736491	0.359047	-0.000544214	0.000239562	0.127499	0.096507	-0.077974	0.074499	0.152473	0.311959	6.86953	66.719	0.686582	3.71053	2.0323	102.364	-0.971452	0.952175	2.97176	2.47258	3.23906	3.56356	-0.776975	-3.17876	-2.5089	-1.03465	0.0532415	-0.114166	MVP
1.58884	72.9927	0.3465	0.00274968	15.6031	0.715749	0.355101	-0.000395604	0.000140489	0.0551708	0.0393019	-0.0294861	0.0272663	0.0567524	0.106579	8.46348	56.4305	1.28145	0.427278	0.0558429	92.3511	5.46961	1.15856	5.72508	4.6944	0.985037	-3.97337	-5.49871	-4.72101	-2.69192	-0.910483	0.374538	0.504477	MVP
1.59653	71.9856	0.313	0.00128505	14.6029	0.497001	0.41316	3.74312e-05	0.00113419	0.0553819	0.0391916	-0.0289857	0.0293819	0.0583676	-0.34143	9.3127	55.3568	6.31398	2.14606	0.196829	95.1791	8.59483	-1.00067	-0.659247	-5.65653	0.265303	-1.1079	-0.988471	-0.707389	1.0212	-4.17105	-0.12207	0.329782	MVP
1.6108	67.6056	0.3255	0.00105883	12.2024	0.479379	0.409837	-5.56047e-05	0.000359992	0.0523992	0.0344876	-0.0235878	0.0216954	0.0452832	0.507194	10.6112	46.628	2.89326	1.24911	0.210604	94.7811	7.57881	-0.342758	-1.42111	2.36379	0.536362	-1.03742	-2.26554	-0.962469	0.452732	-0.293392	0.566997	-1.01825	MVP
1.61365	65.1112	0.284	0.00618167	9.80196	0.547702	0.36967	-4.99884e-05	0.00206203	0.106094	0.0807182	-0.0668058	0.0664879	0.133294	-0.281025	7.22202	93.0915	0.338318	4.28117	0.955208	100.09	5.40568	-0.469537	-3.80496	-3.46891	-1.59363	0.94367	1.25757	-0.413338	-2.6199	-0.513038	2.19574	0.275088	MVP
1.61472	60.1202	0.3515	0.00387009	13.2026	0.51602	0.432345	-7.28408e-05	-0.000537771	0.0963311	0.0667867	-0.050878	0.0475522	0.0984302	-0.267779	8.1144	74.7429	5.73938	8.42737	1.70151	101.475	4.62	-0.206742	0.85641	-6.53893	-2.22113	-1.66917	0.880916	1.60279	1.1565	1.67771	0.166085	-0.925204	MVP
1.61874	50.869	0.399	0.00895249	12.8026	0.708359	0.380411	6.29002e-05	0.00291366	0.124385	0.0911957	-0.0691484	0.0767815	0.14593	0.298107	8.67042	68.9182	-0.998065	2.31851	0.663301	99.388	5.95621	1.81209	1.04253	-4.20958	-0.142044	-1.84474	-3.89301	-1.32403	-1.88164	-0.340469	0.306826	1.16291	MVP
1.61912	71.9424	0.314	0.00129131	14.6029	0.545752	0.405185	-0.000500935	-9.53194e-05	0.0551857	0.0396551	-0.0293813	0.0299557	0.0593369	-0.274791	7.88195	56.5509	5.87061	1.22896	0.0928154	93.8119	9.04791	-0.72788	1.50171	-3.36972	1.50508	-1.2121	-3.68614	-1.00279	0.726958	-2.65175	-1.1229	-0.427519	MVP
1.62185	60.9137	0.3625	0.00383258	14.0028	0.576556	0.427562	-0.000108582	0.00103336	0.0973522	0.0708028	-0.0545413	0.0538911	0.108432	0.1069	7.51843	93.9758	-4.42097	6.50657	1.07544	101.107	4.01447	3.00773	-2.84154	-5.79139	-4.85844	-3.56558	-2.21278	1.25459	1.6702	0.993795	0.498428	-0.600281	MVP
1.62221	93.3852	0.2385	0.00200799	13.4027	0.641239	0.405443	-6.68327e-05	-0.000187941	0.0643449	0.045267	-0.0353434	0.0328519	0.0681953	0.1511	7.97505	63.1485	5.26245	4.55377	1.28907	99.4873	3.32387	-1.96611	-1.27726	-2.74198	3.93927	0.745501	-2.59841	-4.37912	-2.79477	-1.24794	-2.48444	-0.733987	MVP
1.62652	30.5577	0.9825	0.00109094	11.2022	0.635233	0.399555	7.92651e-05	0.00118542	0.0322446	0.0227384	-0.0160863	0.0168768	0.0329631	-0.313142	8.26559	28.5218	1.17526	2.3674	0.874205	96.5894	1.25885	-3.8527	-3.11705	0.896962	5.10929	-2.72772	-6.9235	2.25994	1.94056	-3.81313	-1.83442	-2.02485	MVP
1.62739	95.8466	0.2005	0.0033303	11.0022	0.562324	0.396075	-0.000218091	5.58223e-05	0.067477	0.0409943	-0.0212952	0.0235746	0.0448698	-0.530748	11.895	48.1408	11.0632	1.84557	0.605	97.8762	3.7549	1.96702	2.52676	-3.53775	-3.07926	-3.94322	-4.92908	-2.82956	-0.678882	1.58487	1.82854	2.07214	MVP
1.6282	67.8349	0.352	0.00267933	13.6027	0.379295	0.439757	-0.000429505	-0.00200389	0.0980493	0.0625057	-0.039991	0.0422531	0.0822441	0.357305	11.8659	40.5794	10.8114	3.76764	0.508707	98.7379	8.89756	-0.50542	-0.69285	-1.11228	2.66562	-2.34375	-5.03435	-5.32702	-4.12776	-3.08285	0.311273	-3.33623	MVP
1.63336	59.761	0.369	0.00779207	13.8028	0.515632	0.429501	5.16075e-05	0.00126498	0.108779	0.0761166	-0.0559019	0.054112	0.110014	0.0632374	8.83956	83.2432	-13.2435	9.17262	1.25576	101.158	6.62955	-0.49252	1.33089	-8.11354	-2.53275	-3.68866	-0.658368	-0.0454053	2.36026	0.751887	0.976443	0.286491	MVP
1.63794	53.8117	0.351	0.00151635	10.002	0.652726	0.378883	-0.000437879	0.000804212	0.05658	0.039716	-0.028518	0.0279105	0.0564285	-0.557454	8.64271	54.4279	1.41224	2.45152	0.519522	97.7942	1.45764	-3.25126	-0.242935	1.48788	3.2559	2.85633	0.083302	0.110754	2.31119	-0.743955	2.87253	-0.246382	MVP
1.64236	48.0962	0.3375	0.000587878	10.4021	0.649016	0.358827	-0.000805227	6.85562e-05	0.0389267	0.0300931	-0.0245886	0.0231089	0.0476975	0.118375	4.99287	43.7034	0.284757	1.23601	1.2611	96.6278	-4.01863	-6.49018	2.76105	3.54535	3.9921	2.86838	2.25493	0.443129	2.22213	1.03614	2.7325	2.2374	MVP
1.64352	61.0066	0.381	0.00231833	9.40188	0.498493	0.40238	-0.00034956	-0.000754565	0.0687646	0.04623	-0.0311005	0.0311913	0.0622918	0.705943	10.8034	57.3208	3.73156	1.50662	0.683311	98.4465	3.08372	1.97177	1.40735	-1.87649	-3.71581	0.495206	-3.71759	-0.138268	-1.19286	-0.0562453	-0.0899849	-0.0229942	MVP
1.64414	58.9971	0.2675	0.0060112	12.4025	0.691104	0.386062	0.000156704	-0.00085203	0.102766	0.0705455	-0.0456069	0.0446824	0.0902893	0.129711	7.41109	73.0767	-10.6667	7.64113	2.12951	103.368	0.448954	-3.07473	-6.49037	-5.67962	-1.33492	-2.31115	-0.816132	0.418534	5.7553	4.67202	2.96949	2.85934	MVP
1.6456	57.6646	0.2005	0.00211028	16.0032	0.146409	0.529732	-0.000163693	-0.000202313	0.12566	0.074497	-0.0383956	0.0381704	0.076566	0.0167675	11.2036	44.8436	-17.9469	47.2869	23.3496	108.608	1.21936	-7.72876	-5.39602	-5.63388	-1.13577	-2.8397	-2.33356	-3.74613	-2.66573	-2.98767	-0.909581	-0.0910974	MVP
1.65151	34.2466	0.8765	0.00209239	16.2032	0.501659	0.420706	-6.96528e-05	-0.000622666	0.0737029	0.051043	-0.0360017	0.0373043	0.0733061	-0.272559	8.92319	58.5076	5.51696	1.99078	0.412785	97.7824	5.66764	0.528903	1.78458	-1.28987	-1.42593	-0.599028	-1.97061	0.32972	0.854329	0.252367	2.78568	0.893317	MVP
1.65161	59.0551	0.3695	0.0100886	14.0028	0.528053	0.421012	-0.000300237	0.00112713	0.103356	0.0728489	-0.052925	0.0520609	0.104986	0.109752	8.01549	80.723	-2.21358	12.1463	2.42717	102.89	4.71619	-2.98127	0.913111	-7.93935	-1.70384	-2.79077	-1.68102	0.891416	0.906161	0.397404	-0.131102	0.74349	MVP
1.654	47.5813	0.3235	0.000754057	11.4023	0.774283	0.348586	-0.00109576	-3.23917e-05	0.0396151	0.0302579	-0.0248883	0.0224086	0.0472969	0.143419	4.88046	43.2346	0.246823	1.51752	1.2145	96.483	-4.2928	-7.04713	2.71216	4.10653	4.99888	4.08004	2.7524	0.664126	1.7047	0.00504461	1.97744	1.77895	MVP
1.65404	61.665	0.38	0.00403994	14.6029	0.487688	0.431409	-0.000134817	0.000500672	0.0730258	0.0485883	-0.0310882	0.0321749	0.0632631	-0.203494	8.40545	60.8005	9.6902	5.61087	2.07156	100.77	3.99584	-1.68465	1.01389	-2.62329	-4.09929	-3.38869	-2.40401	-1.72864	-0.440618	-1.07642	0.579624	1.28585	MVP
1.65671	77.9221	0.261	0.0084662	10.8022	0.504948	0.392033	-0.0001553	-0.00144342	0.131041	0.0903323	-0.0699642	0.0692257	0.13919	-0.13973	10.0966	-15.5155	7.00358	2.3926	0.737313	100.222	5.82944	2.22799	1.29527	-0.690344	-0.02678	-0.0814183	0.797569	-1.20596	-1.28254	-0.371058	-1.11064	-0.980269	MVP
1.66024	120	0.2005	0.00112093	7.80156	0.116961	0.628406	0.00724383	0.00841204	0.1306	0.0889323	-0.0526704	0.0656491	0.11832	-0.0740191	7.75484	76.8104	0.933037	21.0959	65.6374	108.071	-15.4207	-8.3506	-6.36554	-0.773105	1.98422	4.25562	3.73345	5.29024	4.86441	4.7111	4.28861	3.66339	MVP
1.66353	75.4717	0.3	0.00795387	12.6025	0.725638	0.368027	-0.000754946	-0.00303565	0.0870675	0.0667955	-0.0535295	0.0527372	0.106267	0.119823	5.89919	99.6731	0.87576	9.94096	1.89216	101.528	1.95685	-8.11667	-3.9088	-6.60673	-0.758619	0.839036	-2.16894	1.3767	5.08203	5.80386	4.83059	2.05016	MVP
1.66562	57.6923	0.3505	0.0043198	14.6029	0.536047	0.4249	-0.000348683	0.00107691	0.111778	0.0749706	-0.0563483	0.0512815	0.10763	-0.215742	10.1444	46.0295	-0.470253	8.76605	1.13751	100.962	6.04166	1.73486	0.0783437	-7.85732	-2.54176	-0.629233	1.4382	0.131145	1.1377	1.24066	-1.56466	-0.310267	MVP
1.67423	39.4997	0.76	0.0140468	13.8028	0.813803	0.339429	-5.29331e-05	-0.000401724	0.149194	0.102431	-0.0671169	0.0705337	0.137651	-0.0410521	9.97026	-64.0459	6.96733	1.40301	0.162064	97.4684	5.96364	4.07427	-0.490901	-0.466683	0.193633	-0.309785	-1.35908	-0.713091	2.63122	4.34214	5.06091	3.10155	MVP
1.67736	72.6392	0.3065	0.00808794	12.6025	0.733908	0.365178	-0.000328006	0.000272586	0.0861745	0.0672865	-0.0538066	0.0562748	0.110081	-0.189334	4.86176	101.716	2.04694	8.87631	2.10456	102.155	-0.941737	-4.6491	-7.25671	-4.10598	-1.36975	2.52616	-2.23182	0.910746	4.52858	6.97739	5.24793	1.85056	MVP
1.67882	56.899	0.2005	0.0033032	13.4027	0.173295	0.529857	-0.000113122	0.000798291	0.147763	0.09082	-0.0470238	0.0427387	0.0897625	0.192527	8.92922	52.2823	-29.2234	30.1142	25.738	109.13	1.96198	-8.586	-7.2091	-6.19783	-0.60177	-3.34889	-2.71676	-1.97494	-3.67865	-1.88956	-1.61089	-1.86283	MVP
1.68105	83.9161	0.2995	0.0241838	15.4031	0.745958	0.341802	-8.86834e-05	0.00124055	0.128968	0.0983923	-0.078802	0.077025	0.155827	-0.0779611	6.52418	109.929	-3.19186	5.43508	3.14887	103.862	3.68661	-5.37354	-5.06713	-5.60308	-3.14919	2.46597	1.40494	-0.685024	-1.64896	2.38785	1.42057	-0.613942	MVP
1.68185	71.9856	0.3215	0.00109772	9.20184	0.611868	0.356165	0.0002267	0.00137998	0.0456908	0.0325009	-0.0241122	0.0245983	0.0487105	0.0447754	8.02531	46.7475	1.54893	0.521496	0.0636355	91.7333	7.36688	-1.85989	3.06596	0.164674	0.180679	-1.64813	-5.43199	-0.469493	-0.620909	-1.23236	1.56545	0.0534761	MVP
1.68869	94.1915	0.258	0.0075321	15.6031	0.606982	0.415951	-1.80183e-05	-0.000738996	0.110207	0.0815161	-0.0619714	0.0616086	0.12358	0.0257158	5.72339	99.7869	7.50712	8.81056	3.79325	104.995	1.6137	-3.21409	-2.69056	-2.52351	-3.8304	0.226731	-2.01052	0.0317741	0.269106	0.744266	-0.23897	0.294226	MVP
1.68874	39.267	0.4315	0.00123826	9.80196	0.0991559	0.626776	0.00553222	0.00671483	0.140487	0.0979025	-0.0631125	0.0727703	0.135883	-0.0364229	7.07677	81.6466	1.83553	25.3623	71.7327	108.315	-15.1771	-7.85414	-5.84526	-1.30525	1.15658	3.23744	3.08309	4.72871	4.3712	4.75236	4.78984	4.18667	MVP
1.69249	67.4536	0.2845	0.00415078	15.003	0.593265	0.402463	0.000212617	-0.0023283	0.104465	0.0712645	-0.0497276	0.049224	0.0989516	0.195103	9.40333	84.5006	-23.0705	5.61224	0.745572	99.6083	7.64521	-4.33221	-0.796329	-5.94236	-3.67772	-4.48724	-3.35265	1.65136	-3.6189	-1.43087	-2.16451	4.42463	MVP
1.69304	67.9887	0.327	0.00102051	13.0026	0.453793	0.424868	4.23171e-05	-0.000628207	0.0491962	0.0327741	-0.0219014	0.021866	0.0437675	0.231517	8.14348	45.1889	2.96211	0.951196	0.407944	97.1656	3.37372	0.319056	1.57713	0.218225	1.07323	-2.41329	-2.29247	-0.998404	-1.90451	3.9597	0.55891	0.856566	MVP
1.70753	96.3082	0.2005	0.00197635	2.80056	0.111964	0.621389	0.00371758	0.00534063	0.142484	0.100179	-0.0666654	0.0733925	0.140058	-0.0489541	6.78605	86.2667	1.87246	23.2024	74.7274	108.465	-15.014	-7.56127	-5.18916	-1.19306	1.62415	3.04007	3.15697	4.36419	4.25823	4.43236	4.31622	4.3116	MVP
1.70869	95.3137	0.2565	0.00566341	11.2022	0.537835	0.427136	-0.000585653	-0.00137018	0.0974401	0.068212	-0.0485002	0.0456255	0.0941257	0.223368	6.00136	82.5571	8.23103	8.44463	3.39417	103.968	2.61626	-4.68257	-2.02711	-3.66147	-3.71695	-0.365102	-1.0771	-1.14467	0.538191	1.01534	-0.354524	1.00241	MVP
1.71019	36.3526	0.826	0.00202068	15.203	0.667292	0.374016	-5.34661e-05	0.00096591	0.0585022	0.0409731	-0.0309945	0.0283196	0.059314	-0.316505	9.06724	53.2379	0.886918	1.14589	0.537233	96.9082	3.17237	-2.18247	1.23353	-0.64337	-1.42094	2.217	3.26424	4.31017	1.56479	1.35385	2.40511	0.779038	MVP
1.7109	62.1118	0.4235	0.00157191	2.40048	0.0911036	0.628959	0.00423135	0.00683501	0.139396	0.0968886	-0.0626282	0.0692308	0.131859	-0.0794911	6.8364	78.3403	2.07409	24.6463	76.6192	108.689	-15.0262	-7.90292	-5.95802	-1.30226	1.13775	3.10972	2.28751	4.22186	4.09611	4.27094	4.44513	3.73744	MVP
1.71096	64.9702	0.2005	0.00916219	11.0022	0.656135	0.366984	-0.000176083	0.00340461	0.114473	0.0836296	-0.0602914	0.063065	0.123356	-0.372331	7.04648	80.7769	-4.64212	4.03566	1.08506	100.761	5.27532	-0.484752	-3.44761	-4.28354	-2.39368	2.20852	2.23144	-1.62883	-1.87521	-1.20723	1.53712	-0.196018	MVP
1.72008	30.2343	0.2085	0.00147182	13.8028	0.806168	0.350367	-0.00020908	0.000369804	0.0445638	0.0312303	-0.0232977	0.0214282	0.0447259	0.598291	8.82361	42.5709	2.89049	1.22639	0.334894	95.643	3.63501	-4.15216	-0.0563568	-3.78329	-2.60904	-1.51607	2.15577	2.04795	-0.977473	0.947507	0.230455	1.30609	MVP
1.72455	56.5238	0.324	0.00111586	11.2022	0.380835	0.422548	-0.000180251	-0.00071095	0.0554526	0.0359771	-0.0238177	0.02081	0.0446277	0.249119	9.07224	43.1885	3.61664	5.36838	1.15968	98.8543	3.37872	-3.58198	-2.83436	-1.04787	2.04328	2.97399	4.44821	3.74961	0.460557	-2.05693	-1.29037	2.42953	MVP
1.73078	60.8828	0.367	0.0061564	13.2026	0.678853	0.403849	-0.00054008	-0.00269339	0.101482	0.073872	-0.0547669	0.0537805	0.108547	0.154253	6.87857	85.4443	4.07169	6.97763	1.10477	101.071	3.80481	2.65682	-3.66679	-5.84553	-3.5752	-2.26378	-1.54996	1.89867	2.08258	1.51316	0.892633	-0.223667	MVP
1.738	60.6061	0.2915	0.00191056	10.202	0.458023	0.428746	-4.66993e-05	0.00356301	0.0712915	0.0522897	-0.0406975	0.0421017	0.0827992	-0.438486	6.89701	72.799	5.52263	5.75331	1.54599	99.8105	5.42824	-5.18308	-3.25201	0.838296	3.58613	-0.0643568	-4.99013	5.9529	2.57434	-0.487468	-1.37675	-2.01774	MVP
1.74202	77.0713	0.325	0.00234349	9.60192	0.583335	0.379799	-1.47921e-05	6.46514e-05	0.0541591	0.0387154	-0.0269345	0.0301042	0.0570387	0.356748	7.599	55.5921	3.72683	0.870087	0.125869	92.9639	8.21867	-0.194227	1.47407	-1.90695	0.841512	-1.85097	-2.98434	0.00176288	-3.77495	0.0851444	1.40797	-0.0956657	MVP
1.74551	60	0.2005	0.011085	13.4027	0.812749	0.353425	-0.000980519	-0.00105356	0.139195	0.0895101	-0.0563454	0.0541683	0.110514	0.379086	9.44357	-28.1944	0.21254	0.768926	0.326167	98.3008	5.9638	3.20848	0.0985176	-5.45145	-0.344704	-3.81948	-0.675195	-0.564165	-1.0581	1.77683	2.51177	3.28659	MVP
1.74636	71.5137	0.309	0.00116324	10.8022	0.539996	0.411823	0.000315313	0.00132963	0.0541564	0.0394446	-0.0300669	0.0317989	0.0618658	-0.707769	7.97198	57.1811	6.6737	1.64683	0.0783217	94.1878	9.12573	-0.80804	0.615749	-4.53718	0.65921	-1.58115	-4.58532	-1.59621	1.18726	-2.15263	-0.126066	0.25037	MVP
1.75399	73.7101	0.327	0.00466157	13.0026	0.600445	0.401006	-0.000624489	0.000843568	0.103284	0.070542	-0.0500372	0.0468523	0.0968895	-0.451997	9.60494	51.7671	4.34864	3.58495	0.476336	99.861	4.16091	3.03202	-0.626369	-2.1916	0.552686	0.621425	-1.02266	2.01919	3.35066	-0.0912235	-1.99215	-1.82044	MVP
1.76307	62.1118	0.2005	0.00985991	13.6027	0.753895	0.369351	-0.000366893	-0.00341073	0.14415	0.0905504	-0.0535895	0.0462543	0.0998438	0.779059	7.89541	-89.8408	-3.26921	2.69364	4.70209	103.768	-1.51858	6.19644	-1.87278	-1.43708	-2.78714	-3.15807	0.707129	0.0155741	-0.316189	0.838306	1.64194	3.52802	MVP
1.77234	57.8592	0.2005	0.00158583	120.224	0.0777033	0.534559	-0.000837315	0.000131056	0.15445	0.088315	-0.0395082	0.0419531	0.0814613	-0.127807	9.73439	4.48486	-61.3842	37.8323	30.5345	109.471	2.12261	-8.23324	-8.29577	-6.07809	-1.40352	-4.67674	-2.24921	-1.94421	-2.49445	-2.73319	-1.51092	-1.33108	MVP
1.77435	78.9474	0.313	0.0017029	13.6027	0.563951	0.42421	7.68696e-06	0.000608067	0.0654999	0.0454837	-0.0286894	0.0350062	0.0636956	-0.839335	8.44685	65.1136	7.71483	4.90995	0.716426	98.9158	5.62724	-2.16318	-3.07504	-3.75793	1.78318	-2.52646	-5.19253	-3.16603	-1.44565	2.34542	0.500129	-1.23564	MVP
1.77525	66.2617	0.374	0.004545	14.803	0.786036	0.345749	-0.000310196	0.00058384	0.098767	0.069763	-0.0491909	0.0492532	0.0984441	-0.38771	8.05118	60.736	4.09627	1.10957	0.458754	97.9158	2.85485	3.77006	-1.60573	-3.07995	2.07844	-1.89659	-1.38418	0.224086	0.127261	0.946449	1.3834	1.17709	MVP
1.78317	72.5514	0.305	0.00156704	11.4023	0.447073	0.408447	-0.000134532	-0.00118656	0.0680609	0.0492378	-0.0399009	0.0378315	0.0777325	0.269292	8.05414	62.3877	2.16936	4.02819	0.985534	99.5347	2.16353	-3.29485	-3.90287	1.06593	3.34963	2.78363	3.41092	6.25581	4.28996	1.84675	3.44004	0.179423	MVP
1.78352	37.9627	0.791	0.00324937	13.8028	0.680079	0.381597	7.35866e-05	0.00257486	0.0704259	0.0495127	-0.0345717	0.038232	0.0728036	-0.438005	8.9343	64.3931	9.31589	3.90418	0.634431	98.1982	6.11835	-3.37887	-1.88727	-2.85365	1.2962	-2.49446	-4.39811	-1.58248	-1.2941	2.83282	1.69722	-0.841785	MVP
1.78357	72.3327	0.3075	0.0020202	13.4027	0.819538	0.352439	-7.37156e-05	6.72608e-05	0.0431334	0.0319238	-0.02385	0.0228155	0.0466655	0.116933	5.09468	45.5574	1.44251	1.34457	0.851232	97.3578	-0.74326	-3.17491	0.502373	-2.70391	1.15231	-1.25451	1.45595	1.06235	0.769448	1.24151	1.94898	1.41027	MVP
1.78792	56.4706	0.277	0.0124452	11.4023	0.705577	0.372906	-0.00097167	-0.0012461	0.139302	0.0924894	-0.0618996	0.0549227	0.116822	0.20507	7.91037	-13.2027	4.4816	3.13487	1.52046	101.132	2.59296	5.54991	-1.68506	-0.288369	0.53895	0.0171184	-4.29115	0.0433134	-1.73419	0.368885	0.221731	0.996615	MVP
1.78858	84.9257	0.2275	6.10555e-05	8.60172	0.334939	0.45174	-7.39895e-05	8.2426e-05	0.0133341	0.00893901	-0.00595141	0.00659071	0.0125421	-0.489833	8.79929	6.59991	1.32131	0.577769	0.216532	91.9644	0.67701	-1.30999	-3.28783	-2.2544	-0.722731	-3.2282	-3.36897	-0.494687	-0.516982	3.54624	3.75601	0.534337	MVP
1.79488	59.6718	0.2135	0.00613643	13.4027	0.737366	0.373228	-0.000469528	-0.00161766	0.0921289	0.066982	-0.0505627	0.0468285	0.0973912	0.208926	6.00608	92.4729	-1.23749	8.00427	2.40627	103.3	-0.395318	-4.78318	-9.0447	-5.47007	-0.601819	0.408618	0.975241	2.07708	2.72417	2.22301	4.30945	2.63982	MVP
1.79963	35.5872	0.54	0.00585903	10.4021	0.57208	0.397652	-0.00102648	0.000459123	0.106341	0.0750089	-0.0521512	0.0539783	0.106129	-0.139276	7.60948	79.8409	-2.57862	3.45321	0.602806	99.606	6.07763	1.86299	-2.39487	-5.81372	-1.61126	-0.425353	-3.40649	-2.70571	-1.0541	-1.75544	0.458684	2.52923	MVP
1.80302	56.5771	0.2725	0.0135941	11.4023	0.715281	0.363276	-0.00194369	-0.00057862	0.131194	0.0896759	-0.060642	0.0537751	0.114417	0.0942837	6.9164	21.5462	6.44338	2.83135	1.5004	100.783	2.42039	5.59508	-3.62457	-2.86923	1.25239	2.99881	-2.48634	0.594045	-0.513724	2.00006	0.304096	0.804482	MVP
1.80701	35.9174	0.836	0.00245314	16.0032	0.537763	0.417348	-0.000259861	-0.00112002	0.0697135	0.0498725	-0.0383213	0.03643	0.0747512	0.107639	7.59571	64.2429	2.11279	4.33009	0.812887	99.4977	2.99532	-1.99744	-4.08171	0.229013	3.37758	3.62306	3.06452	4.01067	3.15493	0.659105	1.98885	-0.655455	MVP
1.80819	63.4249	0.36	0.00700779	12.8026	0.770823	0.353228	-0.000222244	-0.00121776	0.11257	0.0818322	-0.0571341	0.0698735	0.127008	-0.842726	7.78592	67.2863	3.06625	0.494317	0.431294	97.6909	3.08058	6.01953	2.93674	-3.04986	1.37223	-1.34181	-4.52661	-2.97237	-0.106257	2.95258	3.42685	1.32177	MVP
1.81176	56.8182	0.2785	0.0119632	10.8022	0.67252	0.378601	0.000423939	-0.00126245	0.139596	0.0918333	-0.0611173	0.0558885	0.117006	0.161677	8.29932	-33.8031	2.76246	3.27407	1.15559	100.762	3.45977	4.26701	-1.218	-0.653549	2.54854	-1.5753	-1.52921	-3.50256	-0.084887	-1.4756	1.71824	0.115779	MVP
1.81291	84.9257	0.2295	7.3818e-05	12.4025	0.556657	0.427249	-3.89158e-05	1.41782e-05	0.0134957	0.00908435	-0.00624706	0.00650753	0.0127546	-0.439784	8.78971	7.06773	1.25114	0.333484	0.100323	90.2824	2.2211	-0.271311	-2.16543	-3.52888	-1.92418	-0.825854	-3.67525	-3.16716	0.193258	3.56106	4.45914	3.33724	MVP
1.81407	32.7154	0.7505	0.00649783	12.8026	0.848045	0.29246	-0.000184109	-0.00210877	0.0679242	0.0521077	-0.0392678	0.0420556	0.0813234	-0.0100988	4.27122	80.5214	0.26226	1.51078	1.79322	98.0235	-6.56402	-6.87103	2.92881	3.44143	5.31625	4.27385	4.72601	4.95988	3.25184	3.08307	3.76954	3.3526	MVP
1.82008	71.3436	0.3125	0.00240592	11.4023	0.485518	0.427913	0.000471125	-0.000679391	0.0872181	0.0598526	-0.0436282	0.0414391	0.0850673	0.0471462	7.88791	72.4202	10.9855	3.41071	0.220077	97.2276	8.56778	0.777076	1.96062	-5.2583	1.76589	-0.481124	-5.75458	-2.32084	-3.23425	1.96556	1.47082	0.261648	MVP
1.8273	62.2084	0.2005	0.0200621	12.0024	0.742356	0.36023	-0.000855399	0.000680826	0.155155	0.097792	-0.0608601	0.0564522	0.117312	0.51885	8.60469	-105.76	2.93274	1.59746	4.20003	102.742	-1.34314	9.45591	-1.0784	-2.15312	-0.804077	-1.08454	-1.24156	-3.1444	-0.0267825	0.765432	-1.1264	1.45895	MVP
1.82884	63.3914	0.361	0.00760856	10.4021	0.710271	0.354414	-0.000155857	0.00089956	0.113127	0.0830344	-0.0612256	0.0705526	0.131778	-0.830123	7.62487	72.3446	2.85871	0.535213	0.452713	97.7855	2.93596	5.91427	2.65497	-3.2393	1.454	-0.808649	-4.57611	-2.94406	0.105598	2.86897	3.29029	1.30431	MVP
1.8369	38.8475	0.2215	0.0025038	13.6027	0.884727	0.309097	-0.000273149	-0.000546704	0.0504205	0.0342709	-0.0244118	0.0228481	0.0472599	0.0466203	8.72721	46.2323	2.056	0.558893	0.190672	93.4175	3.33463	-3.38593	-0.898362	-4.54049	-1.16921	-0.902231	-0.150021	2.62072	2.61399	5.22843	3.30476	5.17628	MVP
1.8415	52.1512	0.471	0.00120727	12.6025	0.825588	0.343728	-0.000920711	-0.000799567	0.0397184	0.0301456	-0.0235326	0.0229766	0.0465092	0.145272	4.04919	44.3978	0.977358	1.42021	0.563259	95.6472	1.05091	-9.3122	3.92404	1.00082	0.838528	0.737807	-2.20226	3.33885	-1.14978	2.03875	1.52835	0.721184	MVP
1.85379	62.3701	0.3095	0.00205265	10.202	0.591107	0.398094	-5.53021e-06	-0.000379985	0.0558591	0.0364699	-0.0240245	0.0232158	0.0472404	0.607465	8.65144	48.9385	1.73502	2.16082	1.50134	98.2308	1.99183	-4.09317	2.30497	3.74365	-0.545929	0.905974	2.7185	0.414531	0.388448	0.556849	1.24263	-0.785044	MVP
1.86267	61.0687	0.2005	0.0108828	13.2026	0.844335	0.330857	-0.000994535	-0.000477454	0.125987	0.0856437	-0.0569249	0.0534663	0.110391	0.152615	7.15503	33.9401	0.246012	0.505664	0.294296	97.6588	5.36596	2.69834	-0.610335	-6.30653	-0.143462	-3.28755	0.442279	-0.285129	-1.37309	1.72611	2.78297	3.45014	MVP
1.88096	98.6842	0.3045	0.00578191	11.2022	0.816081	0.319473	0.00035119	0.000139469	0.0809225	0.0600629	-0.0439292	0.0452947	0.0892238	-0.576071	7.25343	87.2036	0.644692	1.87173	0.169331	94.7569	6.79524	-4.24052	-1.70507	-0.342414	-1.144	-0.705115	-5.04698	-3.10762	0.813643	1.59583	9.46483	3.70844	MVP
1.9072	71.5137	0.309	0.00255846	11.0022	0.483762	0.434071	-0.000158143	-0.000381661	0.0928702	0.0634598	-0.0461712	0.0418691	0.0880403	0.0204519	7.42169	73.3992	12.0672	4.2034	0.269661	97.7161	8.38358	0.723378	2.15558	-4.32919	1.71465	-0.375684	-5.77925	-3.0611	-3.15404	1.89309	1.66702	0.411997	MVP
1.92187	75.9494	0.2785	0.00125219	9.0018	0.549942	0.35022	2.06093e-05	-0.000702083	0.0375494	0.0272977	-0.0189434	0.019566	0.0385095	-0.130756	5.27331	37.2162	0.949456	0.864405	0.383567	95.4922	-0.474231	-0.813088	-0.999067	1.30605	2.44663	-4.64158	5.48697	-1.96009	-1.9772	-0.238526	0.504298	-0.600296	MVP
1.92909	58.651	0.2755	0.0143805	11.8024	0.7621	0.348876	-0.000782627	-0.000458959	0.127955	0.0855169	-0.0554874	0.0540732	0.109561	0.151877	7.74896	5.97955	1.73407	1.59204	2.9425	101.883	-0.221335	5.60313	-1.83593	-3.25021	1.36939	1.21525	0.094568	0.637775	-1.96093	1.23759	0.739627	-1.20287	MVP
1.94931	45.9067	0.2005	0.00274062	10.6021	0.759827	0.338024	-4.16288e-05	0.00282475	0.0578334	0.0412824	-0.0290372	0.0305143	0.0595515	-0.292285	6.66007	57.3949	2.66377	1.73298	0.0759784	93.9851	5.85833	-0.146809	-6.03449	-7.88576	2.05939	3.53947	0.173181	0.315558	-3.78578	2.37002	6.55153	0.272274	MVP
1.9648	78.4827	0.325	0.00138854	14.0028	0.546476	0.415727	-4.33739e-05	-0.000392444	0.0634278	0.0458109	-0.0356071	0.0362843	0.0718914	-0.195763	6.41903	64.796	8.013	1.86694	0.113867	94.8632	9.15136	0.0687286	0.806255	-4.18896	1.1335	-1.38227	-5.01357	-2.86153	0.583601	-2.0453	0.472509	0.522939	MVP
1.97724	30.667	0.364	0.000970981	10.8022	0.79407	0.328985	-0.000188021	0.00107303	0.0399968	0.0285729	-0.0216498	0.0203397	0.0419896	-0.137159	6.68006	38.9777	1.01014	0.641915	0.170632	92.9901	1.1833	-3.36696	-0.176684	-3.29713	-0.407247	1.51853	0.86957	3.04118	5.79503	6.22217	5.65587	2.64456	MVP
1.98916	37.5	0.8005	0.00495978	13.8028	0.558325	0.412508	-0.000591512	-0.00103088	0.0986521	0.0710006	-0.0552191	0.0512035	0.106423	0.307371	6.75255	66.9827	3.73975	5.59537	1.77556	100.903	3.53062	-0.414261	0.47784	2.06793	0.899448	2.65218	-0.985774	-0.593479	-0.0164095	-0.442176	-0.717404	-0.46067	MVP
2.00567	31.3725	0.957	0.00168739	14.0028	0.789555	0.363784	-0.000336556	0.00083632	0.0586777	0.0430315	-0.0311025	0.0314242	0.0625268	-0.160834	5.3859	61.448	3.00457	1.97216	0.502338	97.0284	2.49974	-0.37827	-1.65177	-2.35244	-0.719021	-1.12284	2.42867	3.29251	2.16383	1.48532	2.66506	0.660551	MVP
2.01426	61.2245	0.252	0.0106168	12.0024	0.792326	0.333977	-0.000365536	-0.00259391	0.124702	0.09177	-0.0693034	0.0628241	0.132128	-0.00356872	4.7958	71.126	2.79725	1.72731	1.3372	100.586	3.27293	-1.40213	-1.02955	-5.52971	-0.930781	-2.65875	2.43129	1.66101	1.63114	1.46259	2.17404	2.31224	MVP
2.02235	51.6129	0.578	0.00792942	11.4023	0.807839	0.311412	-0.00032941	0.000927977	0.0932	0.0723596	-0.0611366	0.0625443	0.123681	-0.409629	5.47424	104.623	0.672557	2.49597	0.207196	95.5269	7.1464	-4.18887	-1.99341	-1.37519	0.0389442	-2.62523	-2.89555	-2.09718	0.275824	2.38796	9.96644	2.80235	MVP
2.0239	76.8246	0.286	0.0152518	11.8024	0.765336	0.364958	-0.000730186	0.00166577	0.14457	0.108576	-0.0865948	0.0846754	0.17127	0.309768	5.32955	41.2828	-11.9664	11.4797	2.3366	104.248	1.47889	-2.63178	-5.73152	-5.34615	-1.94678	3.27448	-2.10943	1.74871	3.65669	3.04675	2.62526	2.92044	MVP
2.03497	52.6316	0.425	0.0062986	15.203	0.740814	0.357365	-0.000393632	-0.000623582	0.103374	0.0776822	-0.0601131	0.0605521	0.120665	-0.259473	5.10495	84.247	2.0847	2.28889	0.68466	98.7503	4.72142	-0.311106	2.63403	-0.958092	2.07885	2.29327	-0.487136	0.815097	-0.0207267	-3.15912	-0.317843	-1.44075	MVP
2.03562	56.4175	0.2855	0.0141101	12.2024	0.73297	0.351395	-0.000588377	-0.000424152	0.134523	0.0905499	-0.0606541	0.0524154	0.11307	0.119297	6.50202	-6.12668	2.76302	3.0774	1.46628	100.853	2.72596	5.57377	-4.74339	-4.56254	0.383257	3.69683	-1.00973	1.41469	-0.976766	2.63403	1.55562	0.977091	MVP
2.05072	62.7943	0.335	0.0131029	14.4029	0.842229	0.330496	-0.000403867	0.00031446	0.129724	0.0981888	-0.0790631	0.0744007	0.153464	-0.0348076	4.28719	82.1469	0.824796	5.78636	2.02304	101.865	3.3176	-4.1063	-0.825407	-5.08242	-0.0458951	2.29032	2.92762	0.820661	-0.0499386	0.0662895	2.00911	1.39623	MVP
2.05128	81.4664	0.2215	0.00604549	9.80196	0.528408	0.36397	0.000185967	0.00177842	0.123476	0.0899412	-0.0630603	0.0688649	0.131925	-0.0380898	5.2742	63.1308	4.1272	5.99812	0.988831	100.577	4.59721	-3.27391	0.810428	-0.460783	1.2792	2.1322	3.25004	-0.554534	-3.10975	0.827125	-0.633059	0.293723	MVP
2.0579	61.3183	0.48	0.0103771	11.2022	0.791327	0.329783	-7.40064e-05	-0.000629386	0.134379	0.101607	-0.0815263	0.0793141	0.16084	0.0478502	4.44651	64.0737	2.59997	2.98073	1.69345	101.72	0.0203472	0.478433	-3.08943	-2.57021	-0.610958	0.996241	1.91427	-0.135947	2.68103	5.64902	2.28541	1.03234	MVP
2.06789	64.8999	0.2005	0.0083107	14.0028	0.809661	0.355892	-0.000585493	-0.000600523	0.117615	0.0882997	-0.0690928	0.070579	0.139672	-0.19906	4.82287	94.3069	-2.86334	4.04212	1.63117	101.043	4.72981	-3.08329	0.192631	-5.06126	-0.507369	1.91889	1.59917	1.54129	-0.647688	-0.0231413	1.29515	-0.109213	MVP
2.06816	63.8978	0.446	0.0138846	14.803	0.817917	0.329235	0.000376471	0.00132171	0.13121	0.0989498	-0.0794995	0.0769821	0.156482	0.0302659	4.34118	81.4274	0.659168	6.29218	1.35494	101.163	4.23593	-3.18266	-1.42958	-5.28943	0.465152	2.56469	4.19	-0.282849	-1.08777	-0.467672	1.89846	1.12288	MVP
2.06848	61.1621	0.2005	0.00159618	11.0022	0.684167	0.347325	-0.000588224	0.000470439	0.049723	0.0344223	-0.0233412	0.0212212	0.0445625	-0.0767329	6.1333	49.215	1.92912	0.61263	0.0553131	92.6279	5.72619	1.30661	-0.108564	-3.84441	2.25077	0.772108	1.24421	1.81293	-0.0811693	0.201321	0.666623	1.94835	MVP
2.08059	35.3982	0.848	0.00300155	13.0026	0.792087	0.326341	-0.000128454	-0.000819243	0.0450404	0.0353673	-0.0297628	0.0289495	0.0587123	0.0205025	3.98392	52.5266	0.380332	0.855577	0.20498	95.1194	0.818515	-2.5836	2.64977	2.64003	7.13218	1.21493	-5.23016	-5.57912	-0.996997	-0.763689	-2.79676	2.19131	MVP
2.08757	85.531	0.2005	0.00358243	14.0028	0.870379	0.319343	-0.000236594	0.000287755	0.0641778	0.050315	-0.0446982	0.0424985	0.0871968	0.0205879	3.36033	80.881	2.52205	0.137901	0.111044	92.8751	2.78962	6.74233	-1.36876	0.292543	-2.05201	1.74625	-4.49487	-1.0891	-2.81487	5.80552	-0.0796418	2.20848	MVP
2.091	80	0.3125	0.00153965	14.2028	0.479071	0.423644	7.43395e-05	0.00173477	0.0692832	0.0499354	-0.0360837	0.0395698	0.0756535	-0.4707	6.16772	68.8363	9.1397	2.27661	0.102225	95.3335	9.38656	-0.0886242	1.65046	-3.4603	0.469144	-2.2182	-5.6603	-3.24237	-0.634018	-0.733717	1.99945	1.45146	MVP
2.09352	75.2823	0.3235	0.0018334	14.6029	0.74519	0.364151	-0.000403941	0.00076218	0.0540445	0.0395812	-0.0301605	0.0298499	0.0600104	-0.0650438	4.86181	57.9354	1.54198	1.98853	0.761861	97.0365	1.83147	-6.3834	1.62376	0.634792	-0.45091	3.90281	0.761743	5.90608	4.81616	4.31164	4.86662	0.286307	MVP
2.10404	60.8519	0.2005	0.00147533	11.0022	0.685797	0.350446	-0.000428142	0.00035791	0.0513368	0.0362197	-0.0251635	0.0246875	0.0498511	-0.0466457	5.58555	52.2747	1.63399	1.09776	0.129157	93.2258	6.40372	-0.460035	-3.24382	-3.19583	5.40086	1.57147	1.32852	2.54269	-1.78721	-2.18509	0.803172	3.76248	MVP
2.1087	39.3701	0.6805	0.0218943	10.4021	0.772221	0.325869	0.000741928	0.00188258	0.140614	0.109865	-0.091154	0.090107	0.181261	0.0507827	3.91017	72.5864	1.93335	1.96692	0.731862	100.269	2.40007	0.364328	-6.52996	-2.18576	3.27517	-8.0111	0.144765	5.08599	2.32544	3.20924	6.29047	3.50247	MVP
2.13158	51.8583	0.452	0.0159378	15.8032	0.833818	0.298054	-0.000433582	-0.000305496	0.0974532	0.073884	-0.0572967	0.0554426	0.112739	0.103708	4.1761	92.4236	1.17654	1.82931	0.215354	96.2759	6.46642	-2.15265	3.19175	-1.48183	3.95161	0.933134	-1.46431	-0.553379	-0.363047	0.0165949	1.08875	0.634926	MVP
2.13581	65.7174	0.2335	0.0137135	13.0026	0.788989	0.336941	-0.000114096	0.000314726	0.103239	0.0787642	-0.064505	0.0650132	0.129518	-0.191453	4.42119	96.7451	1.32213	5.54528	2.20028	101.753	0.556499	-5.72112	-1.81728	-1.3387	4.46458	2.63242	-0.632098	0.852258	-0.768445	1.78971	1.90796	-0.0350792	MVP
2.16282	31.9574	0.902	0.00386207	13.8028	0.90059	0.307112	-0.000501992	-0.000915597	0.0663779	0.0493359	-0.0376636	0.0366642	0.0743279	-0.0415697	4.36379	73.3099	0.823343	1.16332	1.66119	97.6653	-4.33275	-2.17538	1.76234	-1.39778	0.728296	1.9481	4.37956	1.74682	6.28363	2.80152	2.86563	4.06404	MVP
2.17915	78.2779	0.384	0.0151698	11.8024	0.800613	0.322155	-0.000649561	-0.00715295	0.131096	0.10027	-0.0800366	0.0793573	0.159394	0.0105405	4.43105	71.7707	7.03533	1.77724	0.179321	97.1005	6.29738	0.82667	-0.599819	-6.47086	-2.54907	-3.00223	-0.398474	2.11481	1.51372	4.30552	5.00216	3.54336	MVP
2.18456	33.8123	0.8135	0.00973913	14.6029	0.880633	0.308242	-0.000360143	0.000836317	0.0942595	0.0715412	-0.052552	0.054421	0.106973	-0.0245177	3.78319	92.6839	2.54292	2.96827	3.20646	100.719	-3.03427	-3.56632	0.146286	-3.14438	-0.443987	1.03098	0.923459	2.78703	2.66464	5.13757	4.89845	4.42575	MVP
2.19318	40	0.748	0.00953013	12.0024	0.808575	0.34709	-0.000744466	0.00130408	0.112583	0.088387	-0.0704639	0.0720762	0.14254	-0.064244	3.36401	106.249	8.31042	1.59231	0.443023	98.625	2.49675	5.06834	-0.986658	-2.55613	-4.04403	-3.03118	-3.34291	-1.70771	0.261888	3.37158	4.75895	2.79082	MVP
2.21432	91.3242	0.3155	0.00847129	13.8028	0.828703	0.335727	-0.00157601	-0.00273807	0.114834	0.0881999	-0.0719808	0.0672416	0.139222	0.129455	4.11884	91.4769	1.67786	4.09515	2.41213	100.112	0.173691	-5.51068	1.05267	-1.45966	2.12192	3.94498	1.84772	1.9765	1.2698	3.57972	3.03206	3.58559	MVP
2.23572	66.335	0.3715	0.0288976	14.0028	0.914188	0.30561	-0.000370057	-0.00310513	0.175241	0.140698	-0.119744	0.12162	0.241364	0.0718494	2.95217	23.4187	2.03372	5.10814	2.12565	102.153	2.44161	-0.907273	0.457626	-4.99444	-4.00335	-1.47545	0.117254	2.09291	3.38419	3.15292	3.13025	2.95718	MVP
2.23975	61.9195	0.233	0.0145691	12.0024	0.78034	0.345902	-0.000256237	-0.00290838	0.123221	0.0936798	-0.0752503	0.0704972	0.145747	0.095804	4.02386	87.8458	0.564957	2.28766	1.18152	100.439	3.02226	0.161815	-0.759992	-4.69295	-3.19821	-1.37374	0.570516	-0.892814	1.91268	5.06575	1.65365	1.71967	MVP
2.24093	80.1603	0.2715	0.0218755	10.6021	0.729281	0.33591	-0.000541597	-0.00250491	0.142557	0.108876	-0.0834239	0.0829277	0.166352	0.0686892	3.6835	63.081	9.52008	2.13533	0.754443	100.611	1.49891	4.78954	0.0835934	-2.80045	-2.68884	-0.388574	-1.35555	0.568929	1.62167	3.06645	2.78751	1.93809	MVP
2.24262	50.1672	0.543	0.0186313	11.8024	0.823513	0.311817	4.12825e-05	0.00289181	0.112826	0.0901438	-0.0806416	0.0742206	0.154862	0.0278963	3.37103	113.906	3.26729	3.90904	0.749388	98.0229	6.91561	-4.72893	-2.07477	-5.83036	1.90585	5.10218	-3.0148	-2.92146	0.0866334	2.8071	6.30156	1.53165	MVP
2.25812	34.2955	0.8015	0.00457944	11.0022	0.79802	0.332682	-0.000995918	-0.0017741	0.0967298	0.0736924	-0.0594586	0.0567784	0.116237	0.0244827	4.5426	90.622	0.205564	2.89773	1.7781	98.2706	-1.50801	-7.65761	1.04868	2.59622	6.15746	7.8453	4.19657	3.48116	1.1541	2.93281	1.22658	2.50173	MVP
2.28293	81.1359	0.3705	0.00897299	12.0024	0.853174	0.326705	-0.0016418	0.000165829	0.116702	0.0914934	-0.0735396	0.0729878	0.146527	-0.127499	3.44997	101.451	9.3104	1.52368	0.66392	98.5901	1.37148	4.74886	-0.999516	-3.92067	-4.33814	-2.69597	-3.14558	-1.23703	1.25204	4.5247	6.2258	4.15921	MVP
2.28593	76.4331	0.2875	0.00315981	10.202	0.65817	0.347542	3.17754e-05	-0.000740351	0.0759757	0.0556637	-0.0421464	0.0408019	0.0829483	0.273786	5.01196	78.0738	2.16596	2.61242	0.432656	97.2044	3.6257	-0.590367	-1.37308	1.72482	1.44439	1.81637	-0.454355	-0.426688	1.06594	-1.50774	1.00826	0.590455	MVP
2.34465	43.494	0.6865	0.00522146	14.0028	0.910336	0.29949	-0.00027446	0.00047034	0.0826441	0.0624995	-0.0484817	0.0447621	0.0932437	-0.0418083	4.22331	87.598	4.73354	0.256765	0.0361656	91.7893	7.98907	6.34604	-0.708644	-5.71233	2.00189	1.27102	-6.38834	-2.44345	0.346159	2.11711	4.08027	-0.00934703	MVP
2.38454	33.0215	0.909	0.00682566	12.8026	0.848677	0.287633	-0.000356107	-0.0016589	0.0670285	0.050157	-0.0358215	0.0383326	0.0741541	-0.0819586	4.01226	76.6374	0.277	0.924562	0.985759	95.2182	-4.1371	-1.15973	0.964505	2.26092	4.12103	7.32283	5.3759	3.09675	2.0961	3.56665	2.63395	2.49154	MVP
2.41438	48.1155	0.2005	0.0074662	11.4023	0.783256	0.326775	0.000245954	-0.00121821	0.0980815	0.0762034	-0.0642115	0.060694	0.124906	0.00250183	3.35314	103.197	3.03197	5.35169	0.459471	97.4475	6.00351	-5.8616	-5.10882	-5.23296	2.8348	4.35619	-1.56436	0.00243343	1.34565	5.8194	6.35741	3.88064	MVP
2.4829	60.423	0.3125	0.00500539	11.4023	0.794072	0.307549	-0.000226863	-0.000286031	0.0530465	0.0396936	-0.0303168	0.0275874	0.0579042	0.102692	3.80974	60.8196	1.98102	0.614965	0.106106	93.0662	4.18761	1.58264	-2.2016	-3.12652	0.676603	1.91199	1.64348	0.964006	-0.216359	0.949283	1.82994	2.41397	MVP
2.55988	62.9921	0.314	0.0143689	11.6023	0.795545	0.323891	0.000207944	0.000322487	0.139968	0.110035	-0.0929149	0.0899899	0.182905	0.116042	3.17747	85.1072	1.27192	1.9338	0.492367	97.8496	6.29627	-4.34835	1.15449	-2.15341	-3.04556	-2.12615	1.5391	-0.946566	3.77232	7.06183	5.22412	3.40452	MVP
2.56291	43.0416	0.6975	0.00794933	15.6031	0.91625	0.28753	-5.63074e-05	0.000779864	0.0888984	0.066739	-0.0482272	0.0478097	0.0960369	-0.0283359	3.83368	90.7955	3.66533	0.821157	0.164162	96.3328	3.37387	-0.342257	1.17717	-0.248393	0.304461	-1.02817	-1.05357	-0.670117	0.293804	1.55267	1.5808	0.67232	MVP
2.59987	66.5927	0.353	0.047458	15.4031	0.936282	0.27264	-0.000497003	-0.000771862	0.183657	0.139406	-0.103272	0.106654	0.209925	-0.00130229	3.48994	-77.8743	4.96991	4.7866	0.373314	98.407	5.97223	-0.572788	-0.369251	-4.10937	-0.779221	0.291006	-0.356318	1.31354	1.25702	3.71288	5.53234	3.8943	MVP
2.62778	67.4536	0.271	0.0550816	13.6027	0.926082	0.286376	-0.000354319	-0.00104415	0.190448	0.146835	-0.113422	0.116948	0.23037	-0.0230027	3.40908	-87.8607	5.35279	5.4133	0.841192	102.08	1.96087	1.00894	0.104831	-3.79265	-1.40472	0.064103	-0.304954	0.0533645	1.28297	3.60068	3.98125	1.34624	MVP
2.63006	37.8907	0.6995	0.0124704	15.203	0.948354	0.242862	-3.70102e-06	0.000615249	0.0910439	0.0710635	-0.0571761	0.0572595	0.114436	-0.0299718	3.22898	101.834	2.65575	0.6657	0.143529	95.8933	2.91535	-0.882181	1.57545	0.508245	0.956273	-0.68012	-0.60577	-0.785747	-0.0142884	1.08685	1.15663	0.828355	MVP
2.64429	68.1044	0.2655	0.037151	13.6027	0.918832	0.302557	0.000432682	-0.000214953	0.192891	0.149256	-0.117688	0.119558	0.237246	-0.0219582	3.28353	-89.7076	5.57211	5.56639	0.789773	102.175	2.05052	1.15271	0.100847	-3.87794	-1.75524	-0.295987	-0.203023	0.558739	1.64912	3.44963	3.69791	1.48652	MVP
2.69882	32.1027	0.928	0.0191624	14.4029	0.947308	0.29319	-3.72785e-05	0.00191526	0.14988	0.114214	-0.0852471	0.0862605	0.171508	-0.039809	3.40596	39.6756	1.70742	2.94071	0.246099	97.0565	4.59903	-0.461666	-1.67362	-4.10095	0.304895	2.34984	2.27825	4.89711	6.02478	4.60396	4.56407	1.61712	MVP
2.71693	64.4468	0.2005	0.046302	14.803	0.895237	0.281342	-0.00122127	0.0038996	0.176144	0.134793	-0.104262	0.0997556	0.204018	-0.081712	3.09508	-23.394	4.06761	4.26167	1.24176	101.447	2.79239	1.00028	1.70105	-0.809716	-2.92115	-2.82324	-1.26157	-0.605024	-0.608718	3.48369	2.31889	1.71463	MVP
2.73134	35.4296	0.646	0.000798448	16.2032	0.879052	0.289759	-0.000129338	-0.000318724	0.031184	0.0243794	-0.0197116	0.0198912	0.0396029	-0.0308016	3.11659	33.0504	0.00017527	9.90374e-06	1.26068e-06	73.5104	6.84068	8.25155	7.84349	6.86683	8.36832	5.2662	-2.47864	0.847912	5.2871	5.9186	8.15179	4.4394	MVP
0.200677	69.4847	0.4145	0.0102438	0	0.560875	0.276542	0.0506059	0.0518529	0.0321616	0.0170527	0.0388338	0.0610568	0.0222229	-1.07451	125.367	84.7025	0.84873	1.76068	0.566154	99.3209	-0.385976	-0.801139	-3.11458	-3.74254	-2.7262	-3.01169	-3.35984	-1.70382	-0.204553	-1.91099	-1.96017	-1.44341	CAD
0.202645	69.5249	0.414	0.0104244	0	0.567598	0.276416	0.0510499	0.0527008	0.0320031	0.0164686	0.0406228	0.0601193	0.0194964	-1.12132	127.943	85.3858	0.88097	2.03072	0.738732	99.4871	-0.515739	-1.0497	-3.1382	-3.60612	-2.62518	-3.23788	-3.39437	-1.53125	-0.26415	-2.08591	-2.03462	-1.37194	CAD
0.220982	82.8157	0.363	0.00241616	0	0.311525	0.447419	0.0245772	0.0235384	0.0277437	0.00607955	0.0235377	0.0235715	3.38309e-05	1.60448	134.357	29.1348	2.17158	1.66799	1.06811	100.314	-1.18506	-5.85039	-3.2568	-1.38696	-1.80812	-0.583601	-0.912968	-1.13887	-1.50997	-0.592364	-0.0627952	0.565427	CAD
0.296576	69.5652	0.42	0.0105867	0	0.51066	0.300375	0.0514459	0.0541503	0.0364292	0.0202277	0.0395166	0.0624377	0.0229212	-0.764562	78.1388	87.0603	1.08718	2.9406	1.46796	100.481	-1.5324	-0.975005	-3.74744	-4.09761	0.805193	-4.51637	-3.64353	-1.80152	-1.08182	1.31112	-2.83773	-1.34276	CAD
0.309397	43.6999	0.2005	0.00221318	0	0.995483	0.004162	0.0235222	0.0235384	0.00112456	0.000217304	0.0235384	0.0235384	1.60542e-13	-2.01593	95.1629	26.5091	0	0.000276576	0.00866778	78.6581	-6.44192	0.564429	3.22	0.132624	0.53922	0.64001	1.07923	0.875497	1.53495	0.42711	0.547223	0.298167	CAD
0.323811	100.671	0.221	0.0115426	0	0.78932	0.147799	0.0537182	0.0553359	0.0198742	0.00815339	0.0552443	0.0553359	9.15762e-05	-3.56176	142.99	90.4042	1.11411	1.12637	0.526494	97.6988	-4.20362	-6.74123	-4.30763	-3.35902	-1.80798	0.637801	-2.84842	-1.2993	-0.611561	-1.37818	0.562604	0.7443	CAD
0.351935	77.821	0.2755	0.000241775	0	0.277448	0.392213	0.00777456	0.0076108	0.00889499	0.00543606	0.00438604	0.0117772	0.00739113	1.26592	76.8402	6.81479	0.137879	0.328549	0.106615	92.5945	-4.62839	-3.61898	-0.244415	0.357134	2.91868	1.54249	0.39672	-1.69977	-1.20926	-1.33033	-0.0992772	-0.180646	CAD
0.420042	114.286	0.2005	0.000469215	0	0.169057	0.402428	0.0108307	0.0104168	0.0170412	0.00449461	0.010321	0.0106668	0.000345784	0.213538	80.1277	11.4499	0.288341	0.0762323	0.00467371	84.5221	9.40246	4.99111	4.18193	-1.36314	1.67609	-2.74726	0.369445	-1.01277	-1.56135	0.88004	1.2368	-2.60584	CAD
0.421679	112.15	0.2005	0.000461972	0	0.0207812	0.441442	0.0107468	0.0104149	0.0529086	0.0126491	0.0103149	0.0106317	0.000316808	3.907	68.988	-24.5941	2.39427	0.559094	0.209751	94.3306	3.913	6.10316	3.67555	4.76731	0.558659	2.8154	-3.86463	-0.188865	-1.99283	-3.86618	-0.176616	-2.33637	CAD
0.42882	66.3717	0.3035	0.00910147	0	0.365408	0.376936	0.0477008	0.0474657	0.0450851	0.0238865	0.0351008	0.0629866	0.0278858	-2.12388	60.1057	79.3952	4.71591	2.19583	1.19138	101.83	-0.315944	-2.75257	0.0811923	-0.691757	0.0820795	-2.65585	0.502857	-0.309793	-0.70031	-1.18537	-0.971005	-1.98962	CAD
0.440867	72.2022	0.2005	0.00338485	0	0.156461	0.468412	0.0290897	0.0264716	0.0592298	0.0244409	0.019644	0.0331702	0.0135261	3.42168	67.6074	27.3062	5.16702	2.64081	3.21899	103.443	-2.09152	-4.0761	-0.0293018	-0.786662	1.03113	1.19351	-3.32241	1.57825	-0.0899328	1.8411	0.330641	1.12642	CAD
0.456963	99.0099	0.269	0.00154804	0	0.0556161	0.470675	0.0196726	0.0193016	0.058528	0.0183569	0.0191032	0.0195319	0.000428642	-1.14914	74.0422	24.0984	-29.1947	2.06684	0.457867	99.7297	4.43191	0.238211	0.147362	-3.3592	-5.3894	-4.65585	-0.761074	0.890203	5.17653	-0.804764	-2.21729	-0.873678	CAD
0.46215	97.2447	0.2615	0.00103636	35.8072	0.298052	0.419474	0.0111042	0.0100735	0.071493	0.0207271	0.00865234	0.0148508	0.00619843	-2.01484	53.9275	-39.4356	5.07251	1.48472	0.31722	96.3199	8.71547	0.628972	1.13086	-0.694527	3.48839	-2.08811	-0.836186	-3.67262	-0.844011	-0.524867	-1.18891	-1.46685	CAD
0.490891	97.166	0.261	0.00109955	35.8072	0.292781	0.423527	0.0109999	0.0100416	0.0725325	0.022063	0.00855955	0.0147535	0.00619395	-1.9029	51.0558	-38.2796	6.51291	1.67187	0.336032	96.5324	8.94008	0.541502	0.884914	-1.05402	3.21556	-2.32715	-1.10105	-3.88774	-0.956051	-0.46745	-1.05672	-1.3818	CAD
0.490891	97.2447	0.2615	0.00109914	35.8072	0.292366	0.423596	0.0112286	0.0100828	0.0725713	0.0226331	0.00749118	0.0160148	0.00852362	-1.90926	50.9706	-37.8189	6.52968	1.67216	0.336159	96.5324	8.93924	0.542373	0.88406	-1.05021	3.21242	-2.30513	-1.08707	-3.87881	-0.969256	-0.464531	-1.06643	-1.35938	CAD
0.494814	111.008	0.2005	0.000210143	14.6029	0.516173	0.422156	0.00701437	0.006679	0.03118	0.00864826	0.006679	0.00667902	1.78802e-08	2.33964	70.7253	8.55413	1.78901	0.562589	0.0229325	90.1945	8.80626	0.657192	0.415345	-0.265331	1.28141	0.927131	-1.89654	-1.2009	-0.76826	-1.80015	2.12779	-0.334466	CAD
0.514921	105.727	0.225	0.000247603	0	0.0227975	0.437162	0.0078677	0.00772178	0.0366522	0.0138508	0.00295944	0.0127369	0.00977747	-1.08665	40.5945	14.4308	4.71581	0.790348	0.0196645	90.685	10.2921	4.17403	1.13415	-6.29223	1.13971	-4.39652	-0.566758	-2.50992	0.169692	-1.58041	-2.639	-3.65218	CAD
0.515812	95.2381	0.2005	0.00158078	0	0.208586	0.482066	0.0198795	0.0197889	0.0275687	0.0119991	0.0136561	0.027859	0.0142029	3.07848	425.867	27.2547	0.864777	-0.100478	1.05329	101.186	-3.74487	-8.15734	-5.54251	-4.74922	3.29285	-0.240873	0.9006	0.349906	0.293766	-0.842417	0.309904	-0.37749	CAD
[truncated: 1,276 more rows]
