# Supplementary material for: Machine Learning Algorithms for Processing and Classifying Unsegmented Phonocardiographic Signals: An Efficient Edge Computing Solution Suitable for Wearable Devices
Source: Sensors (Basel). 2024 Jun 14;24(12):3853. doi: 10.3390/s24123853 (PMC11207414; doi:10.3390/s24123853)
Supplement: Supplementary file 1 [file sensors-24-03853-s001.zip › File S1/Datasets/Training/Training_Set_Binary.xlsx]

## Sheet: Sheet1
features1	features2	features3	features4	features5	features6	features7	features8	features9	features10	features11	features12	features13	features14	features15	features16	features17	features18	features19	features20	features21	features22	features23	features24	features25	features26	features27	features28	features29	features30	features31	features32	features33	features34
0.153807	96.8523	0.275	2.52429e-05	75.215	0.118815	0.534601	4.73475e-07	-8.14349e-05	0.0250288	0.00550783	-0.00165884	0.00145788	0.00311672	9.57426	375.416	2.36155	-2.99413	1.77336	0.365199	97.2163	3.51049	-5.03571	-6.10098	-11.1562	-2.11104	-8.13164	0.0988835	-3.034	-3.40789	-3.20945	-0.583077	-1.29569	Normal
0.169623	51.5685	0.5825	4.73165e-05	114.423	0.166449	0.522133	3.41683e-06	-0.000105516	0.0282689	0.00680492	-0.00229623	0.00200756	0.00430378	4.21805	267.102	1.7836	-2.41259	3.2382	0.910949	98.5027	1.09199	-7.75412	-8.28093	-11.4673	-5.87113	-6.22107	-5.81676	-0.456464	1.25529	1.24965	-2.04679	-2.8006	Normal
0.213335	97.0089	0.279	4.72866e-05	131.426	0.0795727	0.530337	-1.08372e-05	-6.37226e-05	0.0290235	0.00706467	-0.00192288	0.00178312	0.00370599	6.14964	221.139	2.56871	-2.79247	4.46445	0.390873	98.0639	3.44409	-6.31139	-6.94352	-12.8426	-0.358032	-5.55366	-0.66419	-2.8673	-5.15928	-3.13576	0.587318	-1.71613	Normal
0.22739	33.7079	0.605	8.79291e-05	80.216	0.150581	0.516749	1.77891e-05	-0.000141314	0.0364429	0.00907822	-0.00267254	0.00257203	0.00524457	5.07962	179.705	2.98722	-6.13056	3.87695	0.961805	99.5404	2.82195	-6.54582	-7.59925	-10.1309	-4.63946	-6.04972	-4.74765	-1.14857	-1.0805	-0.413268	-2.08547	-2.17122	Normal
0.232438	35.1494	0.57	0.000116133	95.8192	0.120958	0.521863	5.39563e-06	-1.39511e-05	0.0447272	0.0117833	-0.00306817	0.00281128	0.00587945	1.2902	170.928	5.54618	-27.2428	5.15728	0.724333	100.223	4.50233	-5.89033	-5.02497	-11.3828	-3.09507	-5.27542	-0.165137	-0.630949	-0.576055	0.256061	-1.36132	0.403315	Normal
0.236693	34.823	0.591	6.0599e-05	115.423	0.116608	0.53406	1.95696e-05	-8.47009e-05	0.0349612	0.00854152	-0.00222223	0.00198769	0.00420991	2.89186	136.197	1.44526	-2.35269	3.92185	1.08453	99.9883	2.73094	-5.18087	-5.11376	-8.10718	-2.58852	-4.39192	-5.80249	-1.68921	-0.467501	-1.06027	-2.94326	-4.39317	Normal
0.238426	104.348	0.288	4.82273e-05	51.4103	0.232233	0.453417	-7.01011e-07	-5.23105e-05	0.0197985	0.00441613	-0.00077951	0.000708886	0.0014884	-0.374558	124.872	3.14746	1.6644	0.193682	0.00391664	89.8571	8.61731	-3.32563	4.89247	-1.8051	-2.66565	-4.30655	-11.7376	-7.22344	-2.29229	-4.6298	-1.09907	-1.89269	Normal
0.247401	42.8266	0.701	0.000277778	78.6157	0.17477	0.493455	-3.0099e-05	7.74248e-05	0.0546079	0.0135989	-0.00410359	0.0044398	0.00854339	0.374473	120.795	6.89877	-43.4343	3.04152	0.260735	100.097	5.18079	-6.25429	-4.63754	-10.4117	-8.1575	-10.3818	-4.49202	-3.5	-3.44144	-0.544075	-2.96923	-0.45691	Normal
0.250967	102.302	0.2005	0.000108118	80.6161	0.129596	0.520051	2.6782e-05	0.000120545	0.0423899	0.010962	-0.00313998	0.00320991	0.00634988	4.54675	143.565	0.556428	-4.89086	2.60646	0.266662	99.1371	5.79011	-4.24747	-2.57818	-9.77983	-2.74645	-4.66804	-2.40567	-0.734387	-1.03891	-1.9503	-2.89258	-0.585625	Normal
0.255826	42.7046	0.7025	0.000190654	65.013	0.133751	0.498586	-3.02298e-05	2.6018e-05	0.0540604	0.0143761	-0.00450727	0.00476179	0.00926906	0.567091	123.084	6.87713	-41.9139	3.00966	0.248999	100.103	5.43662	-6.05389	-4.22461	-10.0432	-7.65321	-10.0661	-3.3551	-3.02868	-3.0562	-0.511923	-3.54297	-0.31847	Normal
0.269581	103.896	0.2655	2.57643e-05	52.4105	0.278406	0.464211	-1.6343e-06	-3.21478e-05	0.0165235	0.00379027	-0.000718393	0.000655962	0.00137435	0.866315	107.621	2.77315	0.339346	0.551136	0.0424925	91.8745	4.68314	-4.07772	1.54037	1.14348	-2.99609	-4.7907	-7.77215	-7.6221	-7.76292	-5.94215	-3.09546	-2.42995	Normal
0.271148	120	0.241	0.000419115	45.209	0.278417	0.46013	4.61733e-05	5.50723e-06	0.0563462	0.0119625	-0.0005489	0.000611879	0.00116078	-2.19689	104.532	-12.5264	-0.290706	2.82634	0.120645	95.2224	11.6139	-0.822002	-1.78592	-8.06697	-1.77442	-2.36983	-2.17513	-1.41648	-5.48101	-3.69731	-4.14169	-4.57514	Normal
0.273199	104.167	0.246	4.78333e-05	54.811	0.224826	0.456098	2.13695e-06	-5.59838e-05	0.0196679	0.00467988	-0.000760493	0.00069439	0.00145488	-0.59666	119.064	3.87232	1.25725	0.183528	0.00624289	90.2815	8.13796	-2.25226	3.1893	-3.04422	-2.27935	-4.06654	-10.1908	-6.23854	-2.94773	-5.02451	-2.96594	-1.50094	Normal
0.273199	104.439	0.246	4.94326e-05	54.4109	0.227651	0.456307	-1.11582e-07	-6.5575e-05	0.0196883	0.00476324	-0.000864497	0.000729623	0.00159412	-0.594508	118.574	3.91957	1.2556	0.183528	0.00624287	90.2817	8.14343	-2.24469	3.20817	-3.01638	-2.2583	-4.0388	-10.1749	-6.2216	-2.92603	-5.02324	-2.96396	-1.50775	Normal
0.274313	102.652	0.2315	0.000261778	89.0178	0.173512	0.505979	-1.549e-05	-2.97228e-05	0.056191	0.0136877	-0.00305678	0.0028074	0.00586418	0.738241	113.572	5.78586	-42.0401	4.14883	0.916808	101.195	4.6037	-5.14411	-4.94562	-10.9999	-4.13775	-5.80942	-2.10366	-1.21076	-1.0406	0.840962	0.503954	1.0266	Normal
0.274804	43.1655	0.2695	3.36114e-05	164.233	0.0402904	0.583189	8.93805e-05	1.21988e-05	0.0329106	0.00828001	-0.000397658	0.000362808	0.000760466	-2.08814	113.375	4.56977	0.0542596	7.04383	11.8069	103.315	-7.934	-9.44512	0.295428	-2.34747	1.48488	-3.45894	-4.78983	-4.59524	-6.44055	-4.0749	-4.22578	-4.62922	Normal
0.276831	83.5073	0.296	0.00013602	72.0144	0.160448	0.501742	4.83868e-05	4.18785e-05	0.0406724	0.012566	-0.0047522	0.00471744	0.00946963	1.70821	118.402	8.43674	-15.4259	1.1641	0.159786	98.0838	5.46097	-2.49889	-5.26287	-12.0685	-3.83359	-5.39711	-4.02158	-2.54886	-6.12042	-0.668368	1.06613	-1.10123	Normal
0.28801	120	0.2245	0.00015211	75.215	0.164456	0.485112	-6.74926e-05	0.00012932	0.0390624	0.0109155	-0.00310997	0.00324763	0.0063576	-0.633128	99.9737	2.2765	-8.77829	1.80517	0.0572122	96.6407	5.8003	-6.62383	-6.20605	-18.4316	-5.78896	-10.2305	-5.20406	-3.04607	-2.32283	-0.664338	-5.14368	1.93506	Normal
0.288066	32.1716	0.633	0.000117171	71.2142	0.209091	0.496615	-1.78062e-06	-1.15628e-05	0.0416399	0.00980314	-0.00110643	0.00113497	0.0022414	-3.80684	192.113	4.98589	-20.9864	4.06157	0.239199	98.2691	5.21571	-5.7322	-6.07521	-14.3369	-5.72568	-7.70558	-6.69596	-3.94574	-2.99004	-2.15106	1.02157	-0.531972	Normal
0.288183	120	0.236	0.000533991	48.8098	0.261769	0.453743	-1.63341e-06	1.84165e-05	0.0562889	0.012296	-0.000615824	0.000615835	0.00123166	-1.12109	105.825	-9.28592	-1.60827	2.93216	0.11685	95.4677	11.185	-0.571488	-3.05102	-8.7399	-0.981422	-2.50995	-2.77806	0.113252	-6.72154	-4.10805	-3.78985	-4.65314	Normal
0.288492	93.9702	0.2005	6.69634e-05	59.0118	0.101662	0.507716	1.61702e-06	-2.70152e-05	0.035489	0.008722	-0.000804011	0.000852033	0.00165604	-0.46063	113.55	4.94459	-2.64012	4.50996	0.218356	97.1514	6.23411	-5.26898	-7.45301	-13.5661	-2.57882	-5.35555	-6.61446	-1.57348	-5.34068	-2.66609	-1.58519	-1.97046	Normal
0.290134	42.735	0.7025	0.000265905	78.6157	0.165358	0.499285	-1.80715e-05	6.91234e-06	0.0560982	0.0146965	-0.00384617	0.0041011	0.00794726	0.344466	108.866	5.95215	-43.4703	4.60374	0.315842	100.652	4.95516	-6.43937	-4.40557	-10.6822	-6.79457	-9.18012	-5.67267	-3.66386	-2.8829	-1.36448	-2.30874	-1.59303	Normal
0.292586	101.695	0.2005	9.48215e-05	84.4169	0.117037	0.527354	7.52105e-06	-7.81943e-05	0.0375849	0.0102711	-0.00247517	0.00250067	0.00497584	2.21497	104.667	1.71198	-1.40342	4.41429	1.13311	100.252	2.77684	-5.25243	-5.377	-8.37543	-2.86956	-4.48703	-5.66225	-1.32335	-0.609317	-1.19508	-2.97453	-3.92982	Normal
0.293235	106.952	0.237	2.32149e-05	62.2124	0.132881	0.496228	1.57015e-05	1.61069e-05	0.0181239	0.00550684	-0.00209318	0.0024837	0.00457688	-0.362799	79.2072	2.2035	2.70022	0.0675441	0.0333196	91.5544	6.87164	-0.753714	-3.57946	-17.0168	-0.356845	-5.53896	-3.34313	-5.60654	-5.00709	-1.52533	0.991142	-2.53747	Normal
0.294709	34.4037	0.5865	0.000181712	79.2158	0.213685	0.496089	-2.24869e-06	-4.32586e-05	0.0451971	0.0110271	-0.00274618	0.00253877	0.00528495	0.546362	119.066	6.80411	-15.4285	1.80816	0.209534	98.8585	5.64552	-3.13423	-3.88676	-10.1425	-3.78674	-4.49711	-2.89585	-1.067	-1.43511	0.98098	2.42116	1.48884	Normal
0.295466	102.74	0.2385	0.00033828	89.0178	0.167853	0.501273	1.09243e-05	-3.898e-05	0.0578594	0.0148063	-0.00339006	0.00319312	0.00658318	0.756453	102.645	6.64379	-43.2492	4.55484	0.837758	101.144	4.80748	-4.95678	-5.1778	-11.4265	-3.74127	-5.77282	-1.94954	-1.29141	-1.18822	0.720842	0.189291	0.957043	Normal
0.300548	102.74	0.242	0.000119247	82.6165	0.214964	0.492625	-2.49579e-05	-3.04459e-05	0.0431467	0.00966358	-0.00174472	0.00163718	0.0033819	1.48486	82.9212	1.97355	-15.3917	4.55811	0.344357	98.5243	4.01968	-5.89409	-8.31168	-18.5679	-2.04354	-6.27349	-3.78782	-1.72379	-3.80566	-1.83463	-2.64903	0.581051	Normal
0.301764	119.284	0.2315	0.00050614	44.6089	0.289803	0.458627	-1.70389e-07	3.54834e-06	0.0542217	0.0119044	-0.000628521	0.000603916	0.00123244	-1.19873	98.7531	-6.64218	2.18137	4.66416	0.234647	95.9864	10.4612	-1.07167	-3.6418	-6.65552	-1.08447	-4.10621	0.168044	-2.01638	-5.68972	-3.53803	-5.16953	-4.26456	Normal
0.302954	102.477	0.2425	0.000117848	78.6157	0.147514	0.50573	8.00047e-06	-1.79386e-05	0.0408871	0.00970624	-0.00182732	0.00182066	0.00364798	3.65765	101.426	2.96406	-9.02588	5.12631	0.547545	99.2319	3.88414	-5.89701	-7.315	-14.493	-2.22283	-5.99996	-2.43555	-1.65827	-3.75922	-3.06618	-1.71455	-0.100839	Normal
0.306604	100.587	0.257	0.000695305	35.8072	0.451302	0.444147	2.36148e-06	2.85807e-05	0.0640458	0.0152014	-0.00189167	0.00184081	0.00373249	-1.41452	93.8919	-32.5287	-2.33667	0.91726	0.0264063	95.8352	10.5744	-0.34617	3.95392	-9.24066	3.25108	-3.99583	3.48609	-2.00562	-2.59287	-2.12893	-3.86898	-1.24677	Normal
0.31027	90.0225	0.2005	0.000185263	44.2088	0.249173	0.491984	2.91946e-05	2.60067e-05	0.0472812	0.0136836	-0.00404142	0.00458574	0.00862717	-1.08285	97.4784	-4.21068	-3.25305	0.796726	0.452145	98.2346	5.75656	0.176853	-0.467639	-6.2761	-0.408489	-1.83141	-0.621163	-1.36121	-3.96808	-3.93743	-3.42471	-2.393	Normal
0.312018	101.868	0.295	6.61089e-05	88.4177	0.121949	0.536103	-2.14401e-05	2.01551e-05	0.0375038	0.00987681	-0.00248261	0.00239655	0.00487916	-0.282012	119.717	2.30709	-6.01165	7.77469	0.978817	100.522	2.04621	-9.34808	-8.07278	-8.05106	-6.21386	-6.017	-5.85834	-2.64776	-1.64642	-2.04193	1.18674	-0.890349	Normal
0.312855	106.195	0.252	7.05643e-05	43.0086	0.234066	0.457187	3.48016e-06	-6.36521e-05	0.0236506	0.00579881	-0.000949146	0.000943562	0.00189271	0.633189	79.4491	4.48547	2.62514	0.11323	0.00348184	90.5311	9.65782	-1.31766	2.16364	-8.53981	1.02049	-4.87547	-9.00228	-6.21633	-4.46342	-3.19609	0.436959	-3.54479	Normal
0.313059	120	0.224	0.000259335	77.0154	0.167695	0.477932	1.72988e-05	0.000129845	0.0498131	0.0127752	-0.00308666	0.00333678	0.00642344	-0.757018	90.9452	3.36045	-27.4049	2.01583	0.060089	97.5443	6.2216	-5.85401	-6.66124	-20.2697	-4.83149	-10.9449	-3.59293	-3.08159	-4.28346	-1.10331	-5.3444	2.14023	Normal
0.315054	32.2494	0.633	0.000117541	83.6167	0.147498	0.498241	3.63224e-05	-4.42801e-05	0.0426533	0.0110006	-0.00139167	0.00122449	0.00261616	-3.5233	174.869	6.28918	-19.793	5.39701	0.331391	98.7732	4.68074	-5.97794	-6.6274	-13.6366	-6.01562	-7.06931	-7.55107	-3.56608	-2.43786	-1.8873	0.735052	0.132982	Normal
0.315477	102.302	0.2875	0.000219514	87.4175	0.13306	0.511588	1.53125e-05	7.01121e-05	0.0467854	0.0128208	-0.00312823	0.00327868	0.00640691	3.66573	102.937	1.18723	-5.90308	2.89066	0.247514	99.3557	5.89262	-3.52114	-3.28694	-11.3118	-2.05855	-4.7127	-2.55499	-0.388835	-1.08665	-1.09665	-3.63225	0.0883392	Normal
0.316286	31.9574	0.6335	4.68443e-05	92.8186	0.149889	0.505737	1.71165e-06	-1.13952e-05	0.0279424	0.00655794	-0.000742269	0.000769778	0.00151205	-1.66374	109.022	3.38119	-1.31352	3.47539	0.174695	96.5897	4.49405	-6.54504	-7.38996	-13.0733	-3.98525	-4.77681	-8.63448	-1.44739	0.461097	-1.54038	-2.5286	-2.6354	Normal
0.316698	81.7439	0.273	0.000266677	44.2088	0.304525	0.459095	0.000148099	2.21097e-05	0.0517885	0.0131001	-0.00384059	0.00327712	0.00711771	-2.63717	108.445	-20.6985	-1.75786	0.2226	0.112467	95.4434	8.40816	3.86999	-0.736275	-8.39149	0.970359	0.282606	-3.40247	-2.97592	-5.09536	-2.7333	-4.02275	-3.41275	Normal
0.317422	82.6446	0.2965	0.000165994	82.4165	0.148305	0.505693	6.55005e-06	3.03925e-05	0.051991	0.015066	-0.00369797	0.00410659	0.00780456	0.269164	110.977	8.08864	-28.5595	4.50049	0.318056	100.409	5.16221	-5.9769	-2.75332	-7.75111	-6.14971	-7.86652	-6.79573	-3.90763	-1.85455	-1.20077	-1.11626	-1.71267	Normal
0.318995	106.667	0.2355	0.000223908	47.2094	0.158269	0.495119	4.04571e-05	-0.000152338	0.0484819	0.0153173	-0.00269646	0.00273951	0.00543597	-1.08499	106.483	0.00119775	1.20418	7.05663	0.50311	99.8764	5.19769	-6.27	-3.38464	-7.0841	-3.89845	-6.4276	-7.4264	-6.27833	-7.13496	-3.77939	-2.14539	-4.20882	Normal
0.320134	94.8617	0.2805	9.42067e-05	74.2148	0.203067	0.496525	-5.69317e-07	-6.11559e-05	0.0367223	0.00954145	-0.000819313	0.000791248	0.00161056	1.03303	115.191	3.7417	-3.8945	4.98217	0.301223	97.6327	4.95795	-4.79742	-7.4361	-12.8473	-4.97854	-5.55997	-9.18538	-4.12541	-0.367916	-1.42374	-1.12007	0.25533	Normal
0.321141	106.952	0.2365	2.71135e-05	62.2124	0.130581	0.493935	-1.58404e-05	-3.93144e-05	0.0187308	0.00592334	-0.00223212	0.00246584	0.00469795	-0.270666	71.0068	2.36856	3.02629	0.067504	0.0330088	91.8227	6.5744	-0.131183	-4.51862	-16.7019	-0.774574	-4.77325	-3.7337	-4.66235	-5.75903	-0.942545	0.415449	-2.3299	Normal
0.322244	41.5656	0.6675	9.45045e-05	83.8168	0.129742	0.506037	-1.05751e-05	-0.000106131	0.0384628	0.0111493	-0.0046763	0.00460771	0.00928402	0.591005	155.839	5.93854	-15.2886	1.64533	0.156049	98.0531	5.06339	-3.17983	-5.89418	-12.6477	-4.86444	-5.92905	-1.70161	-1.10921	-4.36109	-0.605701	-1.61409	-0.614508	Normal
0.322726	120	0.2255	0.000365385	48.4097	0.301139	0.465834	2.11948e-06	1.24267e-06	0.0512635	0.0119335	-0.000653863	0.000554833	0.0012087	-0.722736	98.9788	-3.98852	1.98459	4.98202	0.270891	96.1498	9.76147	-0.738322	-3.1078	-7.22918	-1.65433	-4.4541	0.287062	-2.01873	-9.06946	-2.35031	-4.69009	-3.24567	Normal
0.326756	95.0119	0.2805	0.000109942	74.2148	0.202465	0.496095	2.52753e-07	-3.54924e-05	0.0370673	0.00973721	-0.000813351	0.000810372	0.00162372	0.998451	111.168	3.56833	-3.55049	4.98346	0.308295	97.6838	4.89937	-4.82176	-7.53659	-13.1389	-4.99092	-5.71153	-9.14652	-4.07645	-0.512668	-1.3842	-1.19012	0.14638	Normal
0.332734	47.3	0.633	0.000200658	74.815	0.213965	0.48243	-2.24772e-05	0.000123779	0.0518214	0.0128497	-0.00257249	0.00284057	0.00541307	1.41542	172.078	8.96107	-41.0617	0.964652	0.649375	98.4434	5.46107	-1.45187	-0.411665	-9.6662	-5.07834	-8.17085	-9.28175	-9.36234	-4.48392	1.16354	3.26266	0.774179	Normal
0.338218	33.4915	0.6225	0.000139023	74.2148	0.161462	0.498885	5.91314e-06	1.97141e-05	0.0417872	0.0109165	-0.00118598	0.00107472	0.0022607	-0.877659	108.76	2.62309	-7.61899	6.57688	0.439668	98.8776	4.67795	-7.05774	-7.91586	-11.4816	-6.26841	-6.36188	-7.98433	-2.53796	-2.49601	-2.06765	-0.0111191	-0.54257	Normal
0.339494	94.9367	0.2775	8.94868e-05	74.2148	0.190451	0.503765	-1.74804e-06	8.4268e-06	0.0359131	0.00948262	-0.000727316	0.000732255	0.00145957	0.93906	119.428	4.04809	-2.836	6.76154	0.317887	97.9735	4.82598	-6.55772	-6.97585	-10.6999	-7.1063	-5.64817	-7.7675	-4.10648	-3.43	-1.19722	1.05055	-0.615584	Normal
0.340724	48.7409	0.616	0.0002428	62.0124	0.17556	0.48571	8.45285e-06	0.000104168	0.0537488	0.0130974	-0.00269522	0.00315012	0.00584534	1.05739	151.934	7.40478	-41.7131	1.39482	0.469098	98.6174	6.36076	-1.81919	-2.20371	-10.9329	-4.09099	-6.82903	-8.25923	-7.68925	-3.83022	0.151012	1.00831	0.726491	Normal
0.340892	47.3373	0.6275	0.000341297	45.8092	0.280449	0.472945	7.86321e-06	5.66816e-05	0.0494965	0.0144203	-0.00426299	0.00449141	0.0087544	-0.442752	84.8049	-4.82014	-3.63761	0.422394	0.0628955	95.9767	8.47968	2.11513	-0.941989	-9.86979	3.11528	-0.415003	-3.8839	-1.68237	-4.44976	-2.63885	-4.30487	-2.90392	Normal
0.34208	104.257	0.2445	6.75204e-05	50.4101	0.309914	0.44442	5.1391e-05	-3.06692e-05	0.0183225	0.0046876	-0.000816251	0.000665564	0.00148181	0.716025	79.7758	4.76192	0.629122	0.339167	0.0202415	90.9161	6.14721	-3.43762	3.37111	-1.14895	-2.75959	-5.2551	-9.63625	-8.35779	-4.3734	-6.01351	-3.62569	-2.60696	Normal
0.34243	71.4711	0.289	0.00035523	79.816	0.24836	0.47093	8.73818e-05	-7.9042e-06	0.0513741	0.0121387	-0.000319255	0.000301632	0.000620888	0.848917	123.094	5.21239	-3.07175	4.29394	0.00774312	95.5421	10.0847	-2.97545	-0.400199	-20.0091	-1.10966	-16.318	2.27066	-7.06998	2.25691	-3.02296	-2.62239	0.0110575	Normal
0.343082	103.986	0.2005	0.000149301	77.8156	0.154114	0.499387	1.45078e-05	-7.25805e-05	0.0434738	0.0111129	-0.00231541	0.00228879	0.00460421	0.927148	104.843	3.13292	-19.6735	3.26131	0.76347	99.6376	3.3912	-6.84583	-7.35158	-13.4518	-5.92328	-7.51688	-3.66199	-2.76911	-3.11108	-0.838676	-1.35112	-1.54547	Normal
0.344897	102.041	0.2435	3.84586e-05	72.6145	0.0883341	0.530091	-6.81516e-06	-2.49076e-05	0.0271908	0.00762578	-0.00211015	0.00195148	0.00406163	1.10302	71.8564	1.17758	2.52	2.33563	0.462616	98.1483	2.87315	-3.66664	-3.69408	-7.58516	-0.87541	-2.68813	-4.2156	-2.94325	-3.32103	-3.56514	-2.65652	-2.85496	Normal
0.345224	46.8019	0.626	4.03309e-05	127.225	0.092881	0.521762	-2.67915e-05	-2.69102e-05	0.0255535	0.00677891	-0.000727825	0.000695127	0.00142295	0.818579	114.081	3.19029	2.04577	5.60705	0.20927	96.8829	4.1618	-8.68846	-6.95523	-11.0709	-3.59018	-0.221464	-3.68564	-0.0740402	-4.95492	-0.787693	-0.0194316	-3.24809	Normal
0.346776	31.9404	0.63	7.16061e-05	85.017	0.182727	0.496656	4.24781e-07	-3.27889e-05	0.0327668	0.00742428	-0.000709984	0.00074169	0.00145167	-1.63049	88.2806	3.6243	-1.71789	3.49525	0.174695	96.9579	4.70415	-6.3644	-7.72552	-14.4863	-4.47853	-6.2881	-10.3461	-2.94017	-0.587142	-1.70347	-1.49098	-2.51688	Normal
0.347938	49.71	0.311	0.000350178	48.4097	0.226289	0.461275	3.57577e-05	-1.87147e-06	0.0537256	0.0132622	-0.000242619	0.000283426	0.000526044	1.60618	104.031	0.544872	3.07348	2.58675	0.0038224	93.6823	10.6149	1.74625	-0.468474	-14.1544	-4.42618	-13.9615	-4.56825	-9.60241	-1.53268	-4.26313	-2.20005	-2.77375	Normal
0.348324	120	0.242	0.000490142	37.0074	0.231039	0.459902	-7.02753e-07	2.20159e-05	0.0618394	0.015274	-0.000710564	0.000763258	0.00147382	-1.12114	79.9568	-10.9275	0.255542	3.22456	0.152136	96.0787	11.1635	-0.381951	-2.68537	-8.19692	-1.63977	-2.38497	-2.67749	-0.974102	-6.06692	-4.57148	-4.19271	-4.61616	Normal
0.349417	100.251	0.234	0.000151621	41.6083	0.318579	0.45155	-9.10873e-06	0.000107827	0.0339048	0.00956924	-0.00231928	0.00227393	0.0045932	-1.82443	86.9648	1.78848	0.0601412	0.792253	0.937452	97.0343	0.615024	-1.51492	6.79831	1.84159	2.50643	-5.11252	-7.86823	-10.0836	-7.41448	-4.66796	-2.05985	0.157382	Normal
0.349628	89.3522	0.2445	0.000234521	38.4077	0.27177	0.485412	-3.18768e-06	-4.57182e-05	0.0469687	0.0138702	-0.00327141	0.00291883	0.00619024	-1.06268	93.2329	2.57321	-2.89245	1.16674	0.444603	98.4218	5.75614	-0.311019	-0.869582	-8.59555	0.400982	0.616245	-3.09157	-0.776911	1.8786	-1.20677	-4.11592	-2.67408	Normal
0.350214	102.215	0.2575	0.000394508	82.2164	0.18652	0.498929	1.4373e-06	-4.23689e-06	0.0580738	0.0153839	-0.00356568	0.00348574	0.00705142	1.98213	82.5531	3.05085	-20.9466	2.94112	0.295807	100.455	6.03857	-3.79425	-3.44198	-10.6118	-3.23893	-4.85292	-3.72491	-1.44254	-1.22033	-0.674542	-0.68718	-0.193186	Normal
0.352065	102.389	0.2075	0.000145516	87.6175	0.115307	0.513281	-1.4626e-05	4.33614e-06	0.0430687	0.0112596	-0.00245723	0.0025654	0.00502264	1.14827	71.899	1.83239	-5.16304	5.28416	0.211747	99.0911	5.71352	-4.83552	-4.39461	-12.0684	-2.06094	-4.92216	-3.89212	-2.90397	-2.95028	-2.61569	-1.29922	-1.76044	Normal
0.35311	72.5953	0.2905	0.000251441	79.816	0.217822	0.472896	3.20085e-06	-2.6659e-06	0.0462335	0.0110861	-0.000263212	0.000230068	0.00049328	-0.531036	86.7977	6.40096	-3.26828	2.97895	4.35991e-06	94.3753	11.3129	-6.12471	2.66424	-23.1657	3.87304	-19.8035	0.805551	-15.0645	5.8544	-8.60307	4.56366	-6.87951	Normal
0.353376	106.007	0.2395	0.000175556	42.4085	0.307497	0.462471	-2.11707e-06	-1.31394e-05	0.0367414	0.00885895	-0.000906576	0.000935078	0.00184165	0.266902	103.515	-2.01844	2.55	2.29285	0.154738	95.758	7.66463	-3.96065	1.27149	-2.83293	0.28563	-2.75982	-1.90893	2.87045	-4.10585	-1.91853	-1.75576	-3.44358	Normal
0.354492	35.5766	0.5895	4.15471e-05	86.0172	0.132553	0.501942	-3.665e-06	0.000104991	0.0242783	0.00747423	-0.00294972	0.00279242	0.00574214	0.85965	68.4698	2.91975	2.18958	0.811602	0.0277541	94.3403	6.94654	-4.53201	-2.30964	-12.5278	-3.21994	-6.4069	-3.75861	-1.54604	-1.17342	-0.457453	-4.63478	0.0496938	Normal
0.357446	47.6758	0.63	0.000325764	59.6119	0.177912	0.478759	-1.56928e-06	0.000119839	0.0539432	0.0135896	-0.00286422	0.00334002	0.00620424	1.15464	148.852	8.29172	-40.8976	0.915405	0.417892	97.9184	6.55511	-0.90331	-0.429774	-9.91022	-4.3539	-7.2283	-9.51143	-8.92832	-4.27494	1.6028	2.80571	1.20852	Normal
0.358022	34.4432	0.616	0.00060204	53.6107	0.210637	0.480254	3.15434e-06	-9.3245e-05	0.0673933	0.0176858	-0.00368198	0.0038996	0.00758158	1.96742	74.6379	-32.852	-5.34017	3.70787	2.39151	103.384	2.35968	-4.81476	-1.52047	-1.86453	-1.21329	-3.13752	-2.64654	-3.62736	-6.11511	-4.37812	-3.39365	-2.47503	Normal
0.358516	45.1297	0.6655	0.000161827	37.4075	0.199412	0.501119	4.11943e-05	4.77892e-06	0.0414565	0.0133044	-0.00342551	0.00324152	0.00666703	-3.80091	104.354	9.29299	-3.09246	1.11326	0.261609	97.7846	6.17699	-0.747409	-2.04159	-9.87222	1.23574	0.610023	-4.00699	-0.144376	2.3735	-1.95082	-4.94026	-1.56516	Normal
0.360191	104.712	0.2725	0.000239106	35.6071	0.103566	0.517109	1.53461e-05	-4.18297e-05	0.0564389	0.0176856	-0.00246766	0.00261692	0.00508458	-1.41648	81.6633	11.2864	-3.02028	6.32673	1.08588	100.667	6.68156	-5.2998	-6.00886	-8.14024	-0.157106	-1.79018	-5.70167	-3.08365	0.199939	-3.07301	-2.54697	-2.10868	Normal
0.360731	69.7269	0.29	0.000179939	82.8166	0.186158	0.472042	-3.28891e-05	-5.69576e-06	0.0454252	0.0109722	-0.000340406	0.000296044	0.00063645	-1.7303	108.311	8.87068	-5.49642	2.22671	0.00732661	94.9811	9.09228	-2.32952	-2.71052	-19.046	-2.77585	-14.56	-1.69208	-7.89949	-3.51122	-3.17191	-2.88888	-2.64515	Normal
0.361091	75.2823	0.399	0.000544616	37.6075	0.214616	0.446499	1.78576e-05	-3.81918e-05	0.0519614	0.0134299	-0.00113378	0.00102169	0.00215547	-0.597577	79.3929	-2.23118	5.57318	2.10977	0.130196	96.3107	8.44077	-0.185374	-0.302543	-10.2308	-0.952796	-5.89042	-6.05795	-4.04053	-0.128191	-2.96924	-4.42743	-2.25134	Normal
0.364669	106.477	0.2315	0.000530217	79.4159	0.149841	0.46452	-0.000162166	7.18607e-06	0.0605502	0.0167557	-0.000714404	0.00067871	0.00139311	-0.464112	88.2718	12.2313	-13.9543	4.84391	0.100251	94.9986	11.4419	2.1225	-3.11756	-12.5914	-2.30185	-7.36903	-6.91569	-5.21408	-1.65473	-3.02866	-0.504658	-1.18291	Normal
0.364965	49.2813	0.6065	0.000127344	75.215	0.136704	0.504048	4.05603e-06	3.71152e-05	0.03639	0.00979912	-0.00105503	0.00103946	0.00209449	-0.175854	76.4196	4.91471	-4.38541	5.08549	0.306964	98.2535	4.6596	-6.45109	-7.24448	-12.4182	-4.56636	-4.5815	-5.73147	-2.15249	-3.94502	-1.36985	-1.41498	-1.15248	Normal
0.36612	81.9672	0.3665	0.00043605	41.4083	0.29968	0.456418	1.68491e-06	-2.8068e-05	0.0579724	0.0149634	-0.00380177	0.00312272	0.00692449	-1.41251	82.2266	-25.7359	-1.37079	0.601178	0.268786	97.4524	6.72405	1.73976	1.15542	-4.16817	-0.350615	-0.5902	-1.23467	-1.60281	-3.29975	-3.53563	-4.1184	-2.1069	Normal
0.366556	104.439	0.288	0.000190969	79.2158	0.146175	0.508896	2.35522e-05	-1.59963e-05	0.0497162	0.0125887	-0.00272813	0.0025225	0.00525063	0.222196	90.6611	3.92457	-24.38	5.71669	0.795129	100.918	3.56841	-7.40414	-8.34784	-10.3359	-5.45186	-6.77366	-5.48131	-2.06176	-1.79884	-1.87234	-1.2164	-0.317028	Normal
0.366579	31.9234	0.6295	7.51874e-05	92.8186	0.148187	0.50284	2.63731e-06	-1.3439e-05	0.0298071	0.0074071	-0.000863606	0.000814447	0.00167805	-1.46804	89.588	3.6453	-0.756656	4.07418	0.231418	97.0979	4.01498	-6.45126	-7.73167	-13.5299	-4.17403	-5.0478	-7.05829	-1.59643	0.433755	-1.34015	-3.0918	-2.95151	Normal
0.368231	55.607	0.537	3.40406e-05	64.813	0.105814	0.504808	-1.61115e-05	5.39653e-05	0.0228568	0.00719641	-0.00260082	0.00272338	0.00532421	1.256	68.8764	2.84738	2.14221	0.64189	0.0221057	93.5379	7.44345	-2.65526	-1.38832	-10.5453	-1.82505	-4.83574	-4.04384	-1.73602	-2.16748	-2.08778	-4.94613	-0.75635	Normal
0.368326	106.952	0.2295	8.26903e-05	82.0164	0.274498	0.483823	1.29643e-05	-4.30292e-05	0.0253024	0.00631107	-0.00081901	0.000724147	0.00154316	0.956252	68.0844	2.55397	3.90388	1.31697	0.169935	95.0974	5.08177	-5.16932	-4.99013	-11.4442	-5.25798	-10.1614	-5.09575	-5.31802	-5.87596	0.034442	2.0479	-1.85566	Normal
0.369543	74.4417	0.4035	0.000413047	45.009	0.251893	0.453322	1.63898e-05	-3.10192e-05	0.0522233	0.013716	-0.00108103	0.00105034	0.00213136	-0.578742	77.9067	-1.11787	4.96635	2.32991	0.120633	96.3399	8.52787	-0.205743	0.14757	-9.56342	-0.92883	-5.78458	-6.76286	-4.55808	0.153219	-3.0226	-3.97617	-2.5926	Normal
0.373565	120	0.2225	0.000379564	49.0098	0.234267	0.470412	7.16967e-06	-1.04976e-05	0.0612943	0.0155448	-0.00148118	0.00152523	0.00300642	-3.19855	76.8757	-4.37814	0.139084	4.35351	0.17751	97.5141	8.79885	-0.996377	-1.36824	-9.56666	-3.47412	-6.86284	-6.12364	-5.43184	-2.01897	-4.00971	-8.58959	-1.67776	Normal
0.374387	89.6191	0.2535	0.000258924	37.4075	0.21729	0.492852	-5.58289e-06	-9.43681e-06	0.0456185	0.0137479	-0.00330451	0.00351144	0.00681595	-2.80135	89.8929	5.70776	-3.32475	1.74366	0.637774	98.984	5.20087	-1.44742	-1.00074	-9.73376	0.440951	-0.24104	-2.90316	-1.32725	1.31918	-1.60127	-4.2322	-2.62454	Normal
0.377197	104.53	0.2875	0.000646688	44.2088	0.247168	0.473226	-2.90709e-05	-7.49165e-05	0.0634372	0.0192381	-0.00380177	0.00320144	0.00700321	1.1979	85.3124	-40.3407	1.04932	6.09633	4.63203	102.59	1.45864	-3.94254	3.32653	0.314842	0.620036	-3.51906	-6.12761	-6.60692	-5.72602	-4.35089	-2.18228	-3.0865	Normal
0.377441	106.007	0.269	0.000269995	35.6071	0.113922	0.513852	-5.25318e-05	-1.18558e-05	0.057321	0.017872	-0.00249777	0.00253874	0.00503651	-1.38208	77.403	13.5828	-2.97577	6.11892	1.03019	100.505	7.07849	-5.4013	-5.67685	-7.9011	-0.155705	-1.74281	-5.69215	-3.61332	0.373046	-3.32429	-2.72338	-2.06114	Normal
0.378374	101.781	0.2945	0.000321836	82.4165	0.192903	0.492692	-3.74135e-06	3.63565e-05	0.0486355	0.0128324	-0.00296655	0.00283228	0.00579883	1.12605	65.7626	4.42284	-14.8923	6.58424	0.343969	99.7486	4.68848	-6.21028	-6.46649	-14.9193	-2.70168	-4.625	-4.30097	-0.830215	-3.94496	-0.141364	-0.0708406	-0.0374413	Normal
0.378374	94.9367	0.244	1.84266e-05	32.6065	0.114943	0.53305	-2.25517e-05	-6.96188e-05	0.0167172	0.00625176	-0.0022479	0.0022799	0.0045278	-1.67468	62.2515	4.21131	1.00512	1.35037	0.266676	95.4085	2.82022	-5.47299	-2.99379	-3.3271	-0.62697	-1.99365	-4.2921	-2.03261	-1.5798	-0.508627	-0.941493	-0.110543	Normal
0.379194	34.3741	0.5845	0.000175347	82.4165	0.121864	0.514971	6.45372e-06	6.95266e-05	0.0432403	0.011492	-0.00236244	0.0024409	0.00480334	1.20406	69.7363	0.676739	-4.12165	5.15753	0.31272	99.6595	5.0334	-5.55084	-4.81368	-9.76	-4.45379	-4.67125	-4.88366	-2.94147	-2.41751	-2.8044	-2.04794	-1.26619	Normal
0.382204	120	0.2005	0.000436379	74.6149	0.196072	0.46517	2.1224e-05	0.000150591	0.0519896	0.0150723	-0.00332849	0.00356032	0.00688881	-0.83986	67.662	5.26637	-19.4519	2.83101	0.031384	97.4736	7.58515	-5.06104	-4.40777	-19.7197	-1.34019	-10.2074	-1.94279	-2.99515	-3.24646	-0.539174	-3.30712	2.1051	Normal
0.383352	83.9161	0.274	0.000141531	63.4127	0.144562	0.563367	-5.06576e-06	6.98624e-06	0.0460611	0.0141833	-0.000565686	0.000662096	0.00122778	0.055579	78.9231	5.0672	2.34759	14.3481	9.76308	104.948	-4.65989	-8.26247	-3.76777	-6.62028	-3.0657	-8.36051	-8.08069	-5.3997	-4.63845	-3.90064	-2.00945	-2.43814	Normal
0.383927	72.1587	0.2895	0.000221218	87.4175	0.202859	0.471668	-2.44484e-05	-4.88067e-06	0.0479812	0.0120169	-0.000248662	0.000226922	0.000475585	-0.562049	77.2124	8.02239	-2.65609	3.52189	0.0190082	96.4201	6.95613	-0.31848	-5.32407	-14.0294	-6.38611	-10.0303	-8.39701	-5.73886	-2.2698	-1.86488	-1.52519	-2.10409	Normal
0.385116	30.6201	0.6595	0.000573591	38.2076	0.305565	0.466092	0.000374236	2.94698e-05	0.0616597	0.0155989	-0.00297234	0.00291615	0.00588848	2.32464	66.9732	-28.181	-2.3621	1.34041	0.53918	99.9291	6.05894	-2.04783	-1.60371	-2.26021	-0.043345	-4.2384	-2.56623	-1.81354	-3.55076	-2.35566	-2.17659	-3.22933	Normal
0.385441	120	0.229	0.000694751	49.4099	0.217444	0.468361	-2.13543e-05	1.12495e-05	0.0695357	0.0176571	-0.00119004	0.00125175	0.00244179	-2.56076	71.3614	-15.6986	-4.14439	4.37392	0.213179	98.0751	9.07786	-0.684689	-0.201878	-8.72832	-3.77706	-6.80113	-4.89552	-4.4558	-3.92405	-4.20551	-5.1612	-1.36137	Normal
0.386216	103.093	0.2005	0.000177077	88.4177	0.141099	0.50043	1.34708e-05	-5.14078e-05	0.0468221	0.0121479	-0.00216105	0.00226858	0.00442963	0.563087	85.2291	2.50643	-22.2307	4.74688	1.03448	100.373	2.83729	-7.69315	-8.37228	-12.9492	-6.55476	-8.03632	-4.4977	-2.95388	-2.74662	-1.16351	-1.31368	-1.5996	Normal
0.3867	71.4286	0.2885	0.000411439	81.4163	0.246332	0.45852	8.19404e-05	-6.23344e-06	0.0564213	0.0144984	-0.000299089	0.000339858	0.000638947	-0.624025	84.4895	5.83543	-3.21842	3.85035	0.00302599	96.1892	9.18801	-3.43632	-0.802467	-16.2723	-4.64825	-15.0776	-2.36283	-8.74992	-1.2791	-2.95444	0.0744468	-2.36737	Normal
0.386713	89.8204	0.2485	0.000259257	38.8078	0.26169	0.484139	-8.34022e-05	-0.000145877	0.0499588	0.0153217	-0.00371449	0.00324646	0.00696094	-0.674537	77.0255	1.51512	-2.43558	1.27105	0.427781	98.5107	6.03637	-0.0583372	-0.615638	-8.51167	0.456465	0.336164	-3.63659	-1.40391	1.47935	-1.64437	-4.4782	-2.82252	Normal
0.38708	120	0.2305	0.000490401	43.8088	0.225938	0.468977	-3.68918e-05	-2.6575e-05	0.06403	0.0162777	-0.0012891	0.00131483	0.00260393	-3.93239	75.9545	-4.2116	-2.51908	5.37787	0.144027	98.6353	7.65872	-0.343671	-2.18384	-6.99962	-3.66189	-4.5445	-5.40318	-3.68828	-2.82256	-4.3855	-8.16994	-1.91378	Normal
0.387278	97.2447	0.275	0.000394056	75.8152	0.159953	0.495397	-2.67144e-05	7.98864e-05	0.0583859	0.018462	-0.00328418	0.00332664	0.00661081	-1.54755	75.896	4.82594	-13.3312	5.90887	0.61022	100.64	5.72283	-5.2091	-3.2633	-7.72572	-4.90873	-6.05162	-8.43428	-5.08583	-3.29429	-1.3185	-1.42301	-1.90815	Normal
0.388232	32.0171	0.6315	4.77645e-05	99.4199	0.113612	0.522759	3.95651e-05	4.56252e-06	0.0274794	0.00778004	-0.000785505	0.000811159	0.00159666	0.721825	89.6338	4.91907	3.0485	6.78997	0.329563	97.7717	3.06345	-7.76696	-8.77238	-9.57248	-4.91289	-0.775067	-4.93338	-0.0726171	-3.82232	-1.86567	1.02011	-3.25389	Normal
0.388904	72.0288	0.2875	0.000309429	54.6109	0.135488	0.466207	-2.83285e-06	-5.76483e-06	0.0539196	0.0141967	-0.000295896	0.000318354	0.000614249	-0.418337	93.2539	7.70467	-2.79385	3.6863	0.0021727	95.8842	9.78825	-4.5472	0.124859	-18.851	-2.57068	-16.8671	0.992042	-9.8649	-1.53676	-4.30644	0.345966	-3.12132	Normal
0.389471	71.599	0.287	0.000408009	76.4153	0.213313	0.466181	2.40844e-05	-7.80196e-06	0.0537683	0.0141687	-0.000331858	0.000364865	0.000696723	-0.331259	93.606	7.60232	-1.16833	4.45101	0.018219	96.3303	9.29016	-3.14529	-0.720138	-16.1258	-3.943	-14.4474	0.750517	-7.22763	-1.69092	-2.00422	0.680437	-2.14572	Normal
0.389687	47.2813	0.6335	3.71215e-05	53.4107	0.099161	0.523811	-2.40424e-06	-3.84295e-05	0.0275618	0.00767134	-0.000749781	0.000783099	0.00153288	0.612644	89.2274	4.77414	1.62911	5.60232	0.201726	97.1147	4.9312	-7.88092	-6.00612	-10.4282	-3.7171	-0.770568	-5.28627	-1.7516	-6.68746	-2.4541	-1.12084	-4.05156	Normal
0.390538	106.572	0.235	0.000250389	64.813	0.200907	0.500334	-3.40817e-06	-0.0001993	0.0534	0.0179901	-0.00323981	0.00306062	0.00630043	-0.701959	77.2606	-0.561102	1.13388	8.60002	0.743246	100.613	4.99564	-6.48194	-4.31252	-7.55068	-5.25888	-7.46235	-6.07607	-6.60146	-6.82894	-4.64626	-1.07793	-3.86301	Normal
0.390877	49.2207	0.309	0.000494428	86.4173	0.129501	0.451923	5.36057e-06	4.08411e-06	0.0660362	0.0154139	-0.000239058	0.000245023	0.000484081	0.561255	75.4515	-5.69357	-1.47915	4.20164	0.00893604	94.5603	10.8058	1.42687	-0.27792	-14.1836	-5.02147	-15.4693	-4.223	-11.1144	-0.648992	-4.71998	-1.26512	-3.62657	Normal
0.390975	36.3857	0.5485	8.33961e-06	13.6027	0.0787594	0.51759	1.85185e-05	-4.83501e-05	0.0107013	0.00369501	-0.00213775	0.00214397	0.00428171	2.71416	154.618	1.59498	0.915796	0.221392	0.0112458	89.727	6.59459	-4.18475	-1.46191	-11.3906	-0.286254	-4.47865	-5.22327	-3.37776	-0.718639	-2.64299	-2.5407	-1.39065	Normal
0.392036	120	0.224	0.000606755	43.8088	0.190784	0.469958	-0.000168806	2.10245e-08	0.0719471	0.0185891	-0.00139867	0.00164647	0.00304514	-3.17353	76.4384	-16.5303	-7.6917	6.45786	0.257556	98.972	8.44376	-1.33777	-1.15578	-8.09198	-3.54795	-5.59901	-5.18928	-4.97617	-3.59872	-4.67648	-6.62183	-0.913759	Normal
0.392694	108.794	0.2275	0.000213489	54.4109	0.110179	0.531254	7.13127e-06	0.000118522	0.0570383	0.0185363	-0.0038003	0.00386437	0.00766466	-0.398682	64.2442	9.53556	-7.30399	-1.38491	2.16306	102.632	3.73413	-5.68851	-4.84735	-6.62905	0.52051	-0.426787	-3.7882	-2.78943	-6.62048	-3.84562	-0.103111	-2.34954	Normal
0.393424	120	0.245	0.000950094	51.0102	0.251784	0.442338	-0.000239438	-1.34837e-05	0.0720805	0.0193164	-0.001866	0.0018513	0.0037173	-2.1332	67.6352	-11.9733	-15.0369	0.926305	0.0927224	97.4702	9.36065	0.0732011	-0.0557628	-10.809	2.66417	-5.41066	-8.63917	-5.14429	-4.16773	-3.74009	-1.15587	-2.90352	Normal
0.396305	63.3914	0.329	0.000262051	58.8118	0.14731	0.483658	1.36446e-06	9.5168e-06	0.0559681	0.0130754	-0.000403906	0.000428939	0.000832846	-2.30591	83.3689	5.35748	-6.14715	2.49755	0.167233	96.7972	9.4547	-1.40621	-0.365738	-16.4484	-1.68728	-7.98438	-2.52055	-5.44917	-5.70735	-1.41027	-1.16652	-0.435888	Normal
0.396412	41.8702	0.717	0.000362812	82.6165	0.163385	0.502054	-1.26426e-05	-5.25569e-05	0.0658254	0.0179856	-0.00262811	0.00262965	0.00525776	0.837947	67.8416	0.850943	-32.5059	5.58137	2.3897	103.718	0.630589	-3.83695	2.133	-10.8166	-8.64285	-9.55482	-4.2366	-2.45366	-0.372074	-2.01992	-0.810638	-2.49276	Normal
0.396507	31.6289	0.64	0.000136282	109.622	0.117542	0.501646	-4.22107e-05	-8.03345e-05	0.044163	0.0121634	-0.000953446	0.000950638	0.00190408	0.53133	80.7008	3.69608	-7.15147	7.13471	0.565022	98.9986	4.86121	-6.02749	-7.74952	-13.8874	-5.89119	-4.37694	-6.45961	-1.58196	-0.666861	-1.66308	-1.69268	0.638675	Normal
0.396798	120	0.2505	0.000205291	50.4101	0.108662	0.492866	-4.71344e-06	-0.000105808	0.0522872	0.0154137	-0.0032907	0.00333575	0.00662645	-3.76225	81.2302	7.67881	-0.941535	3.59972	0.0908939	98.3627	7.9185	-3.07804	-2.02367	-13.117	-1.1395	-3.82796	-5.29508	-1.17131	0.616218	-1.15787	-4.12495	-0.740317	Normal
0.397138	120	0.248	0.00064258	48.8098	0.297751	0.445929	-1.95569e-06	2.17815e-05	0.0679155	0.0167821	-0.000630242	0.00069701	0.00132725	0.521738	75.1849	-16.6591	1.0922	3.17571	0.145728	95.6149	11.9467	0.806115	-3.39921	-7.75801	0.219235	-2.0802	-3.50266	-0.425026	-3.27717	-4.88541	-4.75887	-4.28618	Normal
0.398174	83.6237	0.2415	0.000788766	41.4083	0.300096	0.445587	-2.86139e-05	-9.10605e-05	0.0665375	0.0176443	-0.00372456	0.00311782	0.00684238	-0.661192	60.7812	-39.3362	-1.05641	0.601151	0.268772	97.7566	7.10224	1.95338	1.40064	-4.19346	-0.0747086	-0.898226	-2.62309	-2.43275	-3.38567	-3.65214	-4.12565	-2.26182	Normal
0.399996	119.048	0.2345	0.000581515	44.2088	0.272683	0.463931	1.31462e-06	3.50598e-05	0.0633005	0.0170474	-0.00100383	0.00103453	0.00203837	-0.202908	66.4892	-6.83719	2.62953	7.16143	0.344192	97.1909	10.1633	-0.680755	-3.42983	-7.50187	-0.955613	-3.14202	0.0976148	-2.64966	-7.74496	-2.96448	-4.93549	-3.79855	Normal
0.400347	120	0.2505	0.000269898	91.8184	0.151762	0.495276	-2.55086e-06	-4.5361e-05	0.0529194	0.015641	-0.00322243	0.00338982	0.00661224	-3.79975	78.0573	6.73916	-0.374548	4.31765	0.0714772	98.5407	7.94909	-3.915	-1.87047	-13.7857	-1.08109	-4.57674	-4.20599	-0.882999	1.04189	-0.373656	-3.58216	-0.604616	Normal
0.400642	90.1578	0.3335	0.000406056	39.808	0.280454	0.471127	1.83495e-05	6.97591e-05	0.0567484	0.0154234	-0.00301876	0.00293541	0.00595416	1.43111	69.2827	-11.714	-2.60948	0.753684	0.113234	98.1807	7.40754	0.130363	-1.42947	-8.75432	-1.03971	-2.5532	-1.08034	-1.3317	-5.79184	-1.71278	-1.55884	-2.8149	Normal
0.401005	106.762	0.238	0.000421633	52.2104	0.180621	0.483475	8.69484e-06	-7.98461e-05	0.0569232	0.018868	-0.00288255	0.0029519	0.00583445	-0.469949	72.4152	2.9783	-3.27638	8.27335	0.567419	100.526	5.52469	-6.004	-3.09507	-6.90324	-3.61627	-6.04557	-7.55707	-6.41868	-6.76933	-3.89152	-1.91629	-3.62003	Normal
0.401654	103.986	0.288	0.000234995	76.6153	0.200015	0.502191	-5.51041e-05	7.05158e-05	0.0514752	0.0139209	-0.00232447	0.0024424	0.00476686	0.511559	58.9932	3.83607	-9.62656	4.24164	0.493542	100.451	4.89135	-5.38646	-4.84553	-10.762	-4.55289	-5.9907	-3.90824	-1.75964	-2.00526	-0.169219	-3.09968	0.614691	Normal
0.402507	69.9708	0.2885	0.000207558	81.8164	0.198939	0.472921	3.8736e-07	-3.74069e-07	0.0450487	0.0120275	-0.000370894	0.000356758	0.000727652	-1.57068	101.275	7.77639	-0.928257	2.25161	0.00118514	94.51	10.2051	-4.23551	0.369251	-19.8136	-0.936247	-17.3247	-0.054757	-11.3488	-0.566108	-5.41723	0.402455	-4.88507	Normal
0.402984	73.0371	0.409	0.000275511	43.0086	0.266531	0.467129	-2.47635e-06	-1.5093e-05	0.0550979	0.0143943	-0.000945669	0.00114439	0.00209006	-1.27379	74.6064	-3.63918	3.52402	0.945399	0.0387573	95.5391	10.2475	0.756153	1.20914	-12.6075	2.91473	-6.22048	-3.88815	-5.23545	-1.73041	-3.47555	-2.15247	-3.43814	Normal
0.403027	106.195	0.232	0.00037659	79.4159	0.135733	0.46775	-2.65562e-06	-5.50769e-06	0.0635616	0.0182874	-0.000662901	0.000685281	0.00134818	-0.411632	74.9456	11.0955	-12.99	5.49458	0.105674	95.0126	11.8411	1.88711	-3.27565	-13.6095	-2.01124	-7.34835	-6.59267	-6.20394	-3.06178	-4.40617	-0.716739	-1.23692	Normal
0.403301	35.8637	0.8335	0.000656939	80.016	0.266987	0.454141	5.61346e-09	-1.4246e-05	0.0600568	0.0150148	-0.000279533	0.0002715	0.000551033	-0.511674	82.7528	7.21619	-13.5812	4.55283	0.0020073	96.05	9.91179	-3.92581	-0.442401	-19.9616	-1.58843	-17.0847	-0.179162	-10.4149	-0.27923	-4.48572	1.52645	-3.21387	Normal
0.403424	99.0099	0.2005	0.000561422	40.4081	0.210475	0.48143	1.1441e-06	-0.000208004	0.0672258	0.0181178	-0.00431868	0.00423831	0.00855698	2.78797	73.7891	-31.4463	-6.23349	1.55799	2.22361	102.738	3.05647	-3.31861	-0.630997	-3.7346	-1.93669	-3.24241	-3.15738	-2.1289	-6.38339	-4.45989	-3.14289	-3.44352	Normal
0.403478	62.273	0.439	4.03697e-05	189.638	0.0775197	0.572926	-1.53389e-06	7.88952e-06	0.0295811	0.00706231	-0.000355131	0.000296475	0.000651606	-0.755538	72.6113	0.352081	1.56142	8.55538	8.91782	102.005	-8.2982	-13.8217	-5.17277	-7.55444	-3.47293	-6.85099	-4.97048	-4.26706	-3.18322	1.48701	-1.51977	-0.922689	Normal
0.40364	106.762	0.224	5.49589e-05	80.216	0.226958	0.506701	2.98865e-06	-2.04932e-05	0.0260556	0.00686424	-0.000703738	0.000608312	0.00131205	0.894394	61.3167	2.64217	3.02214	3.61364	0.429673	96.8555	3.83288	-7.67122	-5.41966	-9.72354	-5.56505	-8.03259	-5.8319	-6.08332	-4.27199	-1.00254	-0.275961	-0.00454732	Normal
0.403899	68.9259	0.2885	0.000398518	81.2162	0.236222	0.4626	6.49335e-07	-5.61293e-06	0.053646	0.012518	-0.000314916	0.000299328	0.000614244	0.396519	113.229	6.15348	-15.6679	3.73387	0.00179732	95.2104	9.57441	-1.74561	-2.86645	-20.7335	-1.95183	-15.9607	-1.35179	-8.80051	-1.86086	-3.46367	-0.997763	-2.82723	Normal
0.40632	90.6344	0.2415	0.00038049	45.8092	0.257006	0.479221	-3.26124e-05	-3.65196e-05	0.0525273	0.0166863	-0.00498039	0.00502095	0.0100013	-0.482617	69.5472	-2.65992	-3.0789	0.908358	0.455971	98.4475	5.96437	0.272472	-0.162701	-5.9615	-0.232939	-1.84478	-1.08073	-1.60517	-3.78852	-3.87209	-3.39008	-2.60019	Normal
0.409971	116.732	0.2575	0.000382996	42.6085	0.195459	0.481432	5.39165e-06	0.000260312	0.0576117	0.0161775	-0.00320963	0.00334002	0.00654965	-3.11356	78.8994	-4.67696	-4.25611	3.81028	0.217718	98.7177	7.95118	-3.45971	-0.56825	-7.7699	-3.58991	-4.93178	-6.9379	-2.71412	2.89147	-4.04106	-6.55076	-1.74156	Normal
0.410515	82.3045	0.277	0.000529574	41.2082	0.306118	0.451346	-7.86258e-06	9.04319e-06	0.0611985	0.0172948	-0.00393799	0.003304	0.00724199	-1.12106	68.6562	-23.2923	-1.00562	0.300559	0.358506	97.2987	6.90011	3.57823	1.13785	-8.24756	-0.368473	0.83407	-2.31427	-4.66563	-4.08132	-1.09061	-2.40895	-3.68381	Normal
0.411857	89.7532	0.276	0.000203009	41.2082	0.295481	0.460261	2.46295e-05	-8.39852e-05	0.0394974	0.0117282	-0.00333791	0.00275543	0.00609335	2.15812	86.7274	1.6903	1.37417	0.233183	0.245515	95.2047	5.76496	3.00375	3.19622	-6.56187	-0.868803	-0.778545	-3.21952	-5.97491	-2.41119	1.42961	0.767683	-3.33157	Normal
0.412046	58.508	0.3335	0.000376717	48.8098	0.147328	0.473355	1.25691e-06	8.54437e-06	0.0573736	0.0141862	-0.000325275	0.000393094	0.000718369	-0.981972	65.2639	6.83022	-11.5737	2.04456	0.1114	95.8382	10.2758	-0.99511	0.252358	-14.7024	-1.80945	-11.5771	-1.80752	-8.18147	-3.92394	-2.61878	-0.00366272	-0.299172	Normal
0.412783	61.9195	0.329	0.000545337	62.0124	0.176281	0.461092	-1.19228e-06	1.74739e-06	0.0622993	0.0143921	-0.000395866	0.000387916	0.000783783	-2.66234	81.3549	-6.33209	-5.24276	3.01297	0.220038	96.9185	9.51317	-0.765458	0.627253	-14.8348	-2.12772	-7.5561	-2.46641	-5.80721	-5.26551	-3.09169	-1.60313	-1.45101	Normal
0.413152	30	0.685	0.000421808	55.8112	0.182617	0.481025	-9.39536e-05	1.51531e-05	0.0599247	0.0187902	-0.0045637	0.00464505	0.00920875	0.62296	92.0707	-11.4341	-6.65257	2.78958	0.442345	100.007	5.99118	-1.73823	-0.637507	-5.2773	0.216006	-0.305018	-3.6451	-2.3896	-2.37176	-3.32556	-2.76578	-3.00452	Normal
0.413218	102.828	0.253	0.000389265	41.2082	0.318374	0.462553	-4.08661e-06	8.01099e-05	0.0471695	0.013427	-0.00221447	0.00222284	0.00443731	-1.07555	78.0553	-2.93546	3.02622	0.891174	0.00823789	95.8295	9.52547	-2.26125	1.50531	-10.779	1.13798	-4.75388	0.260722	-1.72171	-6.58592	-1.97807	-5.22158	-1.93381	Normal
0.41481	120	0.2505	0.000227006	40.4081	0.165847	0.492094	-0.00011102	-0.000155545	0.0540434	0.0156823	-0.0033729	0.00358338	0.00695628	-4.3964	83.4935	7.28089	-2.81325	2.78351	0.0542176	97.8392	8.64251	-2.17879	-1.01971	-13.2142	-1.07264	-6.00297	-2.35271	-2.05137	-1.3816	-1.05057	-3.48855	-0.85309	Normal
0.414858	102.74	0.2185	4.387e-05	123.025	0.0729378	0.53948	-2.22432e-05	-2.38946e-05	0.0302987	0.00855069	-0.00175195	0.00174681	0.00349876	1.14891	55.2395	1.17425	2.48521	5.20634	0.588766	99.4742	2.54126	-6.45983	-3.7517	-6.49566	-1.47846	-3.10707	-2.73836	-2.88605	-5.07764	-3.5674	-0.566014	-3.80991	Normal
0.415551	101.954	0.257	0.00111527	40.6081	0.361465	0.434998	0.000141143	5.23542e-05	0.0805184	0.0199417	-0.00193144	0.00202364	0.00395508	-1.315	59.1424	-58.9258	-3.44233	2.04126	0.0361664	96.9848	10.7199	-0.0672426	3.46695	-9.9668	3.76589	-4.02248	2.87556	-1.55819	-2.22878	-2.25852	-4.88041	-1.49167	Normal
0.415578	66.1886	0.2655	0.000363671	29.806	0.141598	0.486267	0.000146174	-1.47443e-05	0.0599752	0.0151042	-0.000337868	0.000309573	0.000647441	2.51949	73.1278	13.6592	-20.7741	6.58784	0.354808	96.2227	12.3406	-1.91627	-5.00301	-11.2651	-2.85962	-3.60339	-0.612291	-1.17115	2.05099	0.155201	-1.03107	-1.63412	Normal
0.415772	120	0.2005	0.00047949	76.6153	0.165385	0.472559	7.30625e-05	0.000201461	0.0548007	0.0164348	-0.00361222	0.00398729	0.00759951	-0.905696	57.9991	4.89091	-20.2397	2.79936	0.0127805	97.6765	8.77349	-4.43933	-2.22957	-18.993	0.804101	-9.69601	-1.30095	-2.98756	-2.66265	-1.25538	-4.84381	1.85504	Normal
0.416158	35.0672	0.8525	0.000217601	77.8156	0.201536	0.471953	8.78605e-07	4.54682e-06	0.0456707	0.012335	-0.000366788	0.000363874	0.000730662	-1.50274	96.2244	7.83333	-0.589907	2.15258	1.0916e-05	94.4206	10.799	-5.44321	1.67131	-21.7991	1.07475	-19.2637	2.16503	-13.3125	0.742123	-7.13099	2.38296	-6.2986	Normal
0.416281	102.916	0.2125	0.000279843	80.6161	0.169633	0.503492	8.60362e-06	3.79698e-05	0.0554384	0.0149093	-0.00230704	0.00254712	0.00485416	0.766559	55.5921	1.0764	-10.4201	5.26156	0.608249	100.923	4.95535	-5.15146	-4.31343	-9.78466	-5.02271	-6.43426	-4.4736	-3.55526	-2.75287	-1.49352	-3.16341	-0.702055	Normal
0.416841	70.0525	0.3265	0.000489546	65.013	0.178256	0.472589	-4.6576e-06	-2.54169e-06	0.0644491	0.0164899	-0.000487055	0.000451363	0.000938418	-1.45639	68.1518	4.397	-12.4367	4.17447	0.044417	96.8345	10.8355	-2.16074	-0.121727	-16.5116	1.29651	-12.4266	-0.13615	-5.06539	-5.7682	-3.63583	-1.02254	-1.31272	Normal
0.41702	57.6646	0.316	0.00021967	47.4095	0.221036	0.485959	-4.7784e-06	-3.86579e-05	0.040205	0.0104714	-0.00153509	0.00143167	0.00296676	-2.4382	59.0972	8.46566	2.16631	3.41784	0.295846	97.7868	6.82073	-5.2978	-5.99993	-4.9607	-1.31115	-2.89987	-5.70325	-1.71285	-3.76714	-5.20673	-5.34174	-2.87694	Normal
0.418644	55.0206	0.3325	0.000417828	38.6077	0.179402	0.492338	1.40265e-06	1.76556e-05	0.059413	0.0153614	-0.000553573	0.000576075	0.00112965	-2.80808	70.4808	9.76177	-3.55075	4.7879	0.638572	100.724	5.46978	-2.75846	-2.94854	-9.00492	-1.69619	-5.71503	-1.76168	-0.972405	-2.08383	-2.265	-2.36511	-5.909	Normal
0.418965	120	0.2435	0.000871559	44.2088	0.290356	0.451028	-1.69934e-06	-8.79236e-07	0.0677482	0.0173318	-0.000678068	0.000662275	0.00134034	0.949807	74.7638	-12.2231	1.44547	3.77795	0.216627	96.2946	11.1021	0.798294	-3.14149	-7.76737	-0.268995	-4.22299	-1.32042	-0.678196	-6.97309	-2.21977	-4.67951	-4.24375	Normal
0.419873	120	0.2005	0.000237724	42.4085	0.160156	0.491238	1.25944e-05	-0.000115468	0.055002	0.0160927	-0.00324466	0.00352341	0.00676807	-4.3089	79.0089	6.30106	-2.89133	2.72009	0.0658747	97.9579	8.82653	-2.94124	-0.413471	-13.5184	-0.750011	-6.59263	-2.03221	-2.32197	-1.27914	-1.51819	-3.64815	-0.695336	Normal
0.420261	35.6612	0.419	0.000340438	45.209	0.295334	0.45314	2.23252e-06	-1.37015e-05	0.0449641	0.0110065	-0.000737853	0.00078377	0.00152162	-1.9174	91.0108	0.519101	2.49242	0.56846	0.0209868	94.1707	10.036	0.968497	-0.197331	-14.2132	4.33557	-4.57134	-4.78505	-3.9332	-2.9605	-4.66052	-7.26699	-0.921778	Normal
0.421823	65.8979	0.256	0.000395866	31.0062	0.146977	0.484473	-1.72131e-06	-1.54928e-05	0.0615487	0.0155454	-0.000329401	0.000326831	0.000656232	2.38313	68.4633	13.4853	-13.123	6.25804	0.318976	96.16	12.3841	-1.68458	-5.04525	-12.0734	-2.17577	-5.62494	-1.07663	-1.22701	2.51473	-1.31774	-0.277761	-1.43682	Normal
0.423687	57.8313	0.316	0.000228623	54.2108	0.219453	0.481957	-1.01516e-05	-5.97791e-05	0.0392106	0.0103403	-0.0014456	0.00140764	0.00285325	-2.39538	59.4287	8.26458	2.67135	3.23713	0.267075	97.6742	6.73781	-5.49551	-4.53742	-4.80916	-0.382243	-2.58682	-7.09911	-2.35688	-3.26229	-4.68035	-5.61302	-1.88028	Normal
0.424111	103.181	0.278	1.6421e-05	44.2088	0.202661	0.484428	-5.96652e-05	-4.3222e-05	0.01094	0.00314831	-0.000687324	0.000658578	0.0013459	1.02405	57.7961	2.39021	0.471768	0.517911	0.0348954	91.0292	3.72811	-5.17799	-0.365357	0.245703	-3.87401	-3.53233	-4.85845	-4.93677	-6.55916	-5.01156	-3.20126	-2.20803	Normal
0.424251	102.74	0.2665	0.000166191	53.2106	0.1337	0.516704	1.12258e-05	-9.07361e-05	0.048094	0.0164109	-0.00361379	0.003134	0.00674779	2.75106	80.5943	12.1944	-9.9112	2.64247	2.59349	101.779	2.17337	-2.85193	-2.27274	-9.10069	-3.09964	-1.96807	-3.61034	-0.224031	-0.662142	-2.14652	-3.11544	-1.51112	Normal
0.424481	120	0.2275	0.000525233	76.6153	0.193183	0.472958	5.3973e-05	0.00016264	0.0570891	0.0163862	-0.00301415	0.00347471	0.00648886	-0.859961	62.5653	4.92426	-28.8877	3.40711	0.0402805	98.1426	7.40957	-5.359	-4.81967	-20.0052	-2.24423	-10.6241	-1.86691	-2.68167	-2.12878	-0.811728	-4.66273	2.62688	Normal
0.424802	104.803	0.228	0.000320505	62.6125	0.168199	0.456828	-7.32227e-06	-5.08235e-06	0.0548305	0.015809	-0.000746371	0.000840776	0.00158715	-0.427364	60.8234	11.4734	3.41902	3.45348	0.0960409	93.4476	13.2734	-0.184786	-3.18916	-11.1742	-2.63177	-6.78185	-6.27947	-5.49183	-6.04732	-3.3071	-2.4101	-0.774207	Normal
0.425405	103.896	0.2005	0.000251111	86.6173	0.144846	0.505466	-7.72742e-05	-6.85147e-05	0.0534247	0.0144375	-0.00265527	0.00248837	0.00514364	0.363226	73.498	4.27444	-27.4095	5.96318	1.38298	101.508	2.80126	-7.89903	-8.69002	-10.6505	-6.68564	-7.99704	-6.14574	-3.43244	-2.43281	-1.84192	-1.58353	-1.66894	Normal
0.425519	76.0456	0.3215	0.000743539	72.0144	0.164329	0.474371	-3.99736e-06	-1.93294e-05	0.0660786	0.0182811	-0.00144177	0.00155827	0.00300005	-1.96228	55.3248	6.45281	-23.1549	4.45353	0.0829945	97.6785	10.0691	-2.06501	-1.58636	-10.4797	-5.05771	-8.59443	-2.34929	-3.1804	-1.40414	-2.77384	-1.5287	-1.51153	Normal
0.425969	103.27	0.2305	0.000291989	74.4149	0.149499	0.465434	-1.64005e-05	-1.36222e-05	0.0548286	0.0151024	-0.00064762	0.000651811	0.00129943	-0.784326	78.811	4.86945	4.32652	3.97249	0.0950541	93.4209	13.5883	-0.268711	-3.54335	-10.3187	-3.3022	-8.80493	-4.49435	-6.06328	-5.29275	-3.95799	-1.34715	-0.977166	Normal
0.427388	104.987	0.229	0.000353321	48.8098	0.165567	0.454369	-0.000123298	-1.92196e-06	0.0541135	0.015576	-0.000699659	0.00080583	0.00150549	-0.525047	63.2666	11.2527	3.32723	3.25953	0.0833151	93.2418	13.5008	-0.213092	-2.60247	-10.7813	-2.30884	-6.96732	-5.84678	-4.71481	-5.30256	-3.17352	-2.50597	-0.277697	Normal
0.428109	102.128	0.2415	0.000268201	79.0158	0.195176	0.491829	1.28292e-05	-1.14717e-05	0.0529331	0.0141544	-0.00262883	0.00261619	0.00524502	1.38765	55.8117	3.24116	-19.416	7.36301	0.49645	100.042	4.22067	-6.28571	-7.62751	-16.5007	-3.85707	-5.0759	-4.62302	-1.21069	-5.74564	-0.758852	-1.45833	0.19611	Normal
0.429082	120	0.2005	6.96948e-05	187.237	0.0578018	0.576642	-7.41508e-06	1.90367e-05	0.0403208	0.010667	-0.000402544	0.000374843	0.000777387	-0.550843	67.5386	1.0198	0.792606	11.3097	11.8665	104.163	-6.89251	-11.728	-6.25563	-10.5081	-4.28987	-9.27393	-4.11842	-6.57173	-2.88106	-0.749532	-2.17657	-0.542637	Normal
0.429938	58.7372	0.3385	0.000560961	44.2088	0.177069	0.485797	1.92268e-07	-4.06307e-05	0.0637219	0.0185307	-0.00117353	0.00113223	0.00230576	-1.53819	68.6839	15.164	-11.4118	4.29137	0.195812	99.5855	7.8705	-3.23598	-2.0307	-12.4632	-1.23145	-5.67214	-2.18824	-2.72429	0.0847285	-0.213714	-2.82456	-2.07	Normal
0.430038	117.188	0.2565	0.000439613	42.6085	0.196685	0.484695	1.62195e-05	0.000266134	0.0589406	0.0171043	-0.0032944	0.00337811	0.00667252	-3.25375	75.8795	-2.83504	-2.35472	3.68892	0.220441	99.1452	7.86227	-4.24862	-0.323567	-7.33478	-3.11084	-4.46268	-8.06517	-2.92151	2.56052	-3.75996	-6.31267	-1.6858	Normal
0.431187	57.6646	0.3395	0.000352192	36.4073	0.119613	0.487285	-6.22649e-08	-4.26318e-05	0.056749	0.0160951	-0.00107715	0.00108413	0.00216128	-1.37188	67.5826	13.9351	-9.39773	3.37499	0.0871254	98.4561	8.1324	-2.47742	-2.75171	-13.6434	-0.792327	-7.29965	-0.869781	-2.01243	0.0522603	-0.0564879	-3.50939	-1.16093	Normal
0.431392	59.8205	0.3335	0.00041375	45.209	0.163919	0.489302	2.46891e-06	-4.07934e-05	0.0627306	0.0184284	-0.0011283	0.00100459	0.00213289	-1.67113	66.9831	13.4365	-9.95494	4.13433	0.205298	99.413	8.00715	-3.47502	-1.55989	-12.356	-1.0161	-6.06215	-1.59758	-3.52536	-0.750231	-0.349321	-2.88881	-2.41139	Normal
0.431442	75.9013	0.32	0.000604081	72.0144	0.173159	0.475792	3.78882e-05	3.93545e-06	0.0657118	0.0183244	-0.00152535	0.00167325	0.0031986	-1.84844	57.4847	8.94448	-26.9964	4.63785	0.0820549	97.6755	10.0012	-2.1077	-1.66452	-11.3051	-4.6278	-9.74394	-1.66155	-3.16108	-2.09791	-1.76513	-1.493	-0.376179	Normal
0.432248	105.079	0.236	0.000589639	58.2116	0.181043	0.460525	6.95953e-06	-7.67882e-06	0.0699077	0.0198179	-0.000735376	0.000727028	0.0014624	-0.824934	62.3236	9.42697	-13.8276	5.96264	0.125426	95.2635	12.0954	1.831	-3.41742	-13.5929	-1.95604	-7.01708	-7.66003	-7.11702	-2.89526	-4.22432	0.263801	-1.86116	Normal
0.433246	64.8649	0.3	0.000454356	37.8076	0.211376	0.48289	1.95025e-06	-8.53254e-06	0.0577966	0.0169893	-0.000457915	0.000499938	0.000957853	0.697823	65.3915	16.1751	0.219363	3.43992	0.310516	96.3964	12.306	-3.10453	-5.3236	-8.73848	-1.88148	-0.868585	-6.29296	-1.87235	-1.10061	-0.348872	-1.22612	-3.53069	Normal
0.434565	101.868	0.236	0.000389457	79.0158	0.203348	0.489874	-3.59106e-06	8.42617e-06	0.0551372	0.0147119	-0.00269516	0.00268066	0.00537582	1.30625	52.57	4.46474	-20.9614	6.39835	0.47198	100.205	4.62231	-5.74978	-6.73606	-16.0015	-3.84314	-5.39916	-4.67699	-0.900392	-3.96982	-0.555678	-1.77286	0.251644	Normal
0.434984	105.448	0.237	0.000710481	58.0116	0.168161	0.462151	-3.17838e-05	8.70788e-06	0.0715795	0.0199351	-0.000824391	0.000804641	0.00162903	-0.523934	62.0464	6.77209	-13.296	5.84492	0.132666	95.2928	12.3027	1.70803	-3.11502	-13.6501	-3.14085	-8.29851	-5.45917	-6.19658	-4.02961	-4.67185	-0.335818	-2.34751	Normal
0.435611	120	0.2505	0.000712753	37.2074	0.301537	0.449616	1.48968e-05	2.40797e-05	0.0702268	0.0184558	-0.00104793	0.00121178	0.00225971	-0.998291	63.0484	-34.9431	3.0786	1.7911	0.0592609	96.5903	10.5602	0.229507	1.6336	-10.6705	1.89311	-5.19099	-3.9326	-3.11063	-1.35344	-2.07475	-1.15863	-4.56342	Normal
0.435613	59.9401	0.334	0.000601047	45.009	0.16974	0.481001	-1.33086e-06	1.47539e-06	0.0595112	0.0155019	-0.00102109	0.000929671	0.00195076	-4.15047	93.3863	7.79278	-9.36858	4.04289	0.0901823	98.0663	8.80836	-2.11848	-2.51046	-13.7376	-0.793696	-9.12699	0.105295	-3.12539	-3.9476	-3.10262	-3.00022	-3.94519	Normal
0.435775	51.9931	0.5775	0.00025269	86.6173	0.144331	0.506504	-1.47378e-07	-0.000110105	0.0535205	0.0146645	-0.00282796	0.00251542	0.00534338	0.359462	72.975	3.9603	-27.4337	5.96792	1.38303	101.586	3.0329	-7.56731	-8.21446	-10.0939	-6.04307	-7.30299	-5.39871	-2.69812	-1.71512	-1.15655	-0.941357	-1.1139	Normal
0.435778	32.9218	0.621	0.000928758	49.0098	0.239484	0.484137	8.43584e-07	-0.000139488	0.0752377	0.0222359	-0.00436108	0.00383496	0.00819605	-0.206072	51.3761	-41.347	0.0876699	3.2966	2.68864	103.074	4.01153	-5.34179	-2.05337	-3.77598	0.166044	-1.04974	-4.93207	-8.86101	-7.44441	-6.29286	-1.6386	-2.12443	Normal
0.436145	105.541	0.285	0.000515991	35.4071	0.324957	0.45678	2.00802e-05	-4.0729e-05	0.0549846	0.0150375	-0.00216111	0.00214266	0.00430377	-1.6274	59.6269	-7.55196	2.83167	1.97525	0.0351204	96.3923	9.69504	-1.45701	1.8541	-10.1811	1.09077	-5.68487	0.88776	-2.90246	-1.93827	-3.34179	-3.97461	-1.97964	Normal
0.436391	65.4308	0.3115	0.000478804	50.01	0.14142	0.474682	2.22277e-06	-4.04948e-06	0.0607107	0.0171113	-0.000637667	0.000598813	0.00123648	-1.70065	61.6344	11.0588	-6.69766	5.07553	0.220753	98.0968	9.06252	-3.08208	-0.944565	-9.54065	-3.71263	-6.83736	-3.77229	-3.7118	-6.99327	-1.19371	-0.401273	-0.237647	Normal
0.436628	120	0.2475	0.000936173	46.8094	0.254022	0.449434	3.48796e-05	-2.08351e-05	0.0754568	0.020858	-0.00212255	0.00198696	0.00410951	-1.87948	59.4469	-20.3172	-14.1435	1.00669	0.114746	97.5601	9.32699	0.482206	0.410096	-9.25181	2.01094	-5.44576	-10.2088	-6.36575	-3.79165	-4.6958	-1.18802	-3.33484	Normal
0.436736	60.03	0.328	0.000324769	51.8104	0.179991	0.489459	-7.55886e-07	-1.09591e-05	0.0564558	0.0148723	-0.000998592	0.000930121	0.00192871	-3.82469	93.6527	8.71738	-7.69813	4.51626	0.0845391	98.0838	8.83152	-2.95473	-2.27404	-13.4491	-0.787549	-9.14898	-0.162232	-2.67668	-2.74797	-2.61099	-4.07251	-2.80616	Normal
0.438158	36.6189	0.8195	0.000189841	94.0188	0.0828105	0.559466	-5.95634e-07	-1.3214e-05	0.0601782	0.019384	-0.00134164	0.00112266	0.0024643	1.08471	56.5624	9.07231	3.57092	12.3345	13.5315	106.072	-2.41261	-8.7567	-2.37221	-9.75163	-2.71528	-4.37963	-4.45768	-4.40547	-2.97483	-0.670658	-1.42603	-2.85887	Normal
0.438171	57.2519	0.3215	0.000178774	45.4091	0.206776	0.488591	1.26152e-05	-3.56648e-06	0.0399195	0.0108217	-0.0016497	0.00160119	0.0032509	-1.76096	53.9449	8.09781	2.81211	2.78251	0.229009	97.3952	7.40045	-4.60652	-5.06906	-5.51013	-0.934312	-3.68952	-5.66382	-2.07967	-2.62431	-6.71533	-3.91711	-4.00765	Normal
0.438435	89.153	0.2905	0.000343537	52.4105	0.105493	0.496522	7.00068e-06	-6.60228e-07	0.066803	0.019354	-0.00162628	0.00167062	0.0032969	-2.47365	56.6624	5.96884	-10.7303	4.34858	0.993237	100.525	7.08902	-3.16179	-6.2185	-11.014	-1.3508	-2.90404	-9.36679	-2.83995	-2.17924	-0.902133	-0.53547	-1.95653	Normal
0.438693	91.954	0.235	0.000224404	42.4085	0.237201	0.489895	-4.56903e-05	0.000106908	0.0453034	0.0144674	-0.00393826	0.0037547	0.00769296	0.674681	60.1343	1.03773	-2.1018	0.939411	0.765592	98.7465	4.83911	-0.428867	0.272035	-8.10571	-2.79751	-3.12626	1.06394	-1.79922	-2.95688	-2.704	-4.49666	-1.88989	Normal
0.438795	49.1199	0.2005	6.12917e-05	103.821	0.102966	0.514559	-2.67505e-09	7.27613e-06	0.0321876	0.00936619	-0.00110119	0.00109247	0.00219366	1.37069	84.4214	2.90101	1.11241	7.8662	0.463893	98.378	3.40294	-7.63883	-8.30332	-12.5587	-2.20851	-1.70493	-3.45389	-0.317436	-1.31527	-1.64858	-0.764328	-0.189015	Normal
0.439452	68.5323	0.2905	0.000458875	91.8184	0.185714	0.460416	-2.39892e-06	-9.42793e-06	0.0557237	0.0137674	-0.000335111	0.000319472	0.000654583	0.386885	98.434	5.53311	-13.1784	4.35942	0.00229611	95.6023	9.37445	-2.53351	-2.91245	-21.1466	-1.6927	-15.9823	-2.98549	-9.0758	0.446674	-4.11271	-2.38643	-2.28398	Normal
0.440186	65.4308	0.313	0.000644704	40.6081	0.132152	0.466383	-3.61967e-05	-3.24708e-06	0.070917	0.0189793	-0.000578414	0.000512748	0.00109116	-1.63107	65.4157	4.86965	-14.2561	5.4009	0.323694	98.5675	8.9917	-2.38795	-0.494441	-10.3825	-4.63463	-7.19877	-4.34408	-4.76841	-6.7198	-1.87744	0.0903191	-0.897333	Normal
0.441544	73.6648	0.315	0.000176261	76.8154	0.0578524	0.559688	-3.12715e-05	-1.6808e-05	0.0600955	0.0201598	-0.0015688	0.00176348	0.00333228	1.12458	55.9133	9.31959	5.71676	11.841	13.7935	106.101	-2.4004	-8.40253	-2.12951	-9.37701	-2.64813	-4.47772	-4.63373	-4.58326	-3.35777	-1.01342	-1.4842	-3.46579	Normal
0.443448	120	0.227	0.000710963	49.0098	0.249432	0.462047	5.36323e-05	2.69059e-07	0.0629461	0.016875	-0.00154954	0.00171019	0.00325973	-2.31978	71.9612	-21.7087	-1.15641	3.98722	0.123769	99.3439	5.44065	1.55385	-2.91073	-6.51316	-6.00996	-6.00402	-4.39471	-4.02836	-4.49846	-3.51374	-4.74497	-3.86626	Normal
0.443815	64.7948	0.3275	0.000323551	45.009	0.151607	0.488056	-1.5514e-06	4.73553e-06	0.0562714	0.0145617	-0.00088007	0.00094621	0.00182628	-3.83749	95.1338	8.32598	-7.61172	5.21029	0.0722987	98.2311	8.64295	-3.4117	-2.10655	-13.8129	-0.50803	-7.87612	-1.65636	-3.26154	-2.95828	-1.84681	-3.28911	-3.53944	Normal
0.446255	100.334	0.2405	0.000661261	55.211	0.18796	0.46683	-1.2151e-06	-2.34134e-05	0.0727439	0.0182393	-0.000566826	0.00063546	0.00120229	1.70832	50.8923	9.84323	-16.6922	9.27272	0.310385	95.815	12.8993	-1.49065	-6.14745	-15.6712	-4.55766	-6.58748	-5.73543	-3.23612	-6.66684	-4.26406	-4.24848	-2.52533	Normal
0.446429	63.3245	0.3095	0.000670868	37.2074	0.181703	0.485181	1.2247e-06	-1.868e-05	0.0562979	0.0161842	-0.000367696	0.000411398	0.000779093	0.554777	64.2988	16.06	-2.22679	5.86048	0.31478	96.036	12.3527	-2.56924	-6.19393	-9.64779	-3.72664	-2.20444	-3.38756	-2.33976	-1.74412	-1.99472	0.23109	-2.64443	Normal
0.447668	87.8477	0.2365	0.000767055	31.6063	0.253075	0.476269	5.22656e-05	0.000126695	0.0652738	0.0202218	-0.00458198	0.0047354	0.00931737	0.647975	73.5224	-18.9696	-5.99771	3.47738	0.615394	100.627	5.82495	-2.25218	0.0275613	-4.2412	0.40055	-0.0242465	-1.84603	-1.53182	-2.32593	-3.06865	-2.13562	-2.61847	Normal
0.448113	32.967	0.2015	0.000616587	49.0098	0.20823	0.500401	5.12283e-05	-0.000236923	0.0733987	0.0228141	-0.00453305	0.00462292	0.00915596	-0.140256	52.4987	-34.0017	-2.85653	4.44325	3.57503	103.666	3.46674	-5.30588	-2.43613	-5.19149	-0.725557	-1.91279	-4.53133	-7.87899	-6.24415	-5.24186	-0.799967	-2.12131	Normal
0.448275	48.7211	0.2005	5.46638e-05	103.821	0.0933248	0.520192	2.17842e-05	3.96725e-05	0.0332826	0.00968712	-0.0010725	0.00112115	0.00219364	1.18625	77.1079	3.93321	0.899755	7.86641	0.463931	98.5383	3.78959	-7.13875	-7.81105	-12.2893	-2.35673	-2.34557	-4.66113	-1.90763	-3.10169	-3.5442	-2.54755	-1.59315	Normal
0.449013	103.359	0.272	0.000189789	49.81	0.13164	0.519691	9.99129e-06	-8.9424e-05	0.0489165	0.0176138	-0.00423688	0.00416227	0.00839915	2.63954	74.0877	12.9334	-10.2446	3.0501	3.60439	102.461	1.41993	-3.32621	-1.72541	-7.99689	-3.08768	-2.66279	-2.83897	-0.329959	-1.17737	-1.98254	-3.20838	-1.62067	Normal
0.449301	66.5557	0.327	0.000724663	68.0136	0.159815	0.472328	-3.35659e-05	-5.04517e-05	0.0732976	0.0188653	-0.0013997	0.00130616	0.00270586	-1.48653	50.7169	6.34176	-39.9067	5.37621	0.121518	98.1948	9.84404	-1.88239	-3.15476	-14.0845	-4.13206	-8.77697	-4.85704	-3.18225	-2.59215	0.881306	-2.28967	-1.3411	Normal
0.449489	57.6923	0.3305	0.000527537	38.4077	0.355555	0.453764	-1.91882e-06	-3.38595e-05	0.0602425	0.0163745	-0.00108929	0.00110282	0.00219212	1.78674	75.4673	-15.8048	5.27532	1.93219	0.10334	97.1149	9.2702	-1.17228	0.435681	-6.61653	-0.979016	-4.09407	-5.10278	-2.69488	-2.86951	-1.20824	-0.518033	-2.91026	Normal
0.450461	105.634	0.2845	0.000824497	44.2088	0.248281	0.468374	1.00618e-05	-1.1941e-05	0.0686899	0.0221376	-0.00375104	0.0035246	0.00727565	0.864161	64.9482	-41.9676	1.04908	6.09598	4.63195	102.708	1.71801	-3.65184	3.5566	0.36765	0.464232	-3.90911	-6.70116	-7.13635	-6.03681	-4.49754	-2.15463	-2.93414	Normal
0.451613	51.0421	0.5885	0.000116528	45.009	0.323091	0.493938	-3.49735e-06	4.161e-05	0.0291366	0.00941341	-0.0022863	0.00228132	0.00456762	0.285185	64.6722	5.50247	0.10999	2.7267	1.43289	98.8968	0.142396	-5.4879	1.5707	0.590728	2.14183	-2.92714	-4.96337	-7.82717	-5.82105	-6.27771	-5.64451	-2.03169	Normal
0.452372	74.3955	0.305	0.000178223	60.8122	0.138028	0.57475	4.06173e-06	7.62744e-06	0.0553278	0.0166788	-0.000533972	0.000507575	0.00104155	0.0133765	51.3456	4.87434	4.81678	16.2388	24.4519	106.412	-6.92756	-9.35853	-1.88682	-6.90332	-4.39212	-9.72316	-7.7298	-7.50478	-6.20691	-6.72923	-3.38682	-3.52244	Normal
0.452436	96.8523	0.276	0.000467311	54.811	0.164597	0.49424	-1.81859e-05	-0.000108914	0.063245	0.0203511	-0.00317195	0.00315896	0.00633091	-1.2139	61.4005	8.54049	-12.0187	5.62291	0.676343	101.053	6.18495	-5.9193	-4.13957	-8.10606	-4.20615	-3.33585	-10.6994	-4.85616	-2.84405	-2.32481	-2.42795	-1.04425	Normal
0.452618	89.6191	0.2895	0.000408299	52.8106	0.128865	0.494497	6.79201e-07	-9.31893e-06	0.0648798	0.0194645	-0.00166647	0.00165457	0.00332105	-2.32304	57.8488	7.60504	-10.1454	2.92172	0.91912	100.252	7.0851	-2.87878	-5.28858	-10.6628	-2.09207	-2.35535	-8.94822	-4.2436	-2.72209	-0.293548	-1.61546	-1.91188	Normal
0.453323	103.004	0.274	0.000220629	53.6107	0.130499	0.5206	7.74998e-06	-8.2206e-05	0.0504617	0.0179205	-0.00419081	0.00386168	0.00805249	2.73775	71.1983	14.2473	-11.8039	3.13065	3.62147	102.582	1.58495	-3.32576	-2.05425	-8.47391	-3.43323	-2.90696	-3.09484	-0.462618	-1.15542	-1.62752	-2.73436	-1.3526	Normal
0.453331	104.53	0.2345	0.000290198	64.813	0.179003	0.513208	-1.30347e-05	-0.000141286	0.0586191	0.0203184	-0.00341738	0.00325472	0.0066721	-0.643034	59.6598	-1.20915	2.46319	9.13376	1.60781	103.024	2.57997	-5.38164	-3.11852	-6.21069	-2.60929	-7.30572	-3.3615	-5.94921	-4.6382	-3.67964	-1.60499	-2.7718	Normal
0.453339	63.358	0.308	0.000717869	37.2074	0.181481	0.484905	3.37197e-05	-2.07872e-05	0.0569826	0.0163458	-0.000466648	0.000458265	0.000924914	0.529139	62.0004	15.8012	-2.24888	6.29382	0.298376	96.1915	12.2088	-2.47441	-5.70088	-10.192	-3.74729	-1.50654	-3.78229	-2.11138	-2.63263	-1.72546	0.90617	-3.44563	Normal
0.453573	59.1133	0.33	0.000220766	50.4101	0.16022	0.487653	-2.72512e-07	-7.39547e-06	0.0480957	0.0135147	-0.000858711	0.000878411	0.00173712	-3.88108	86.0644	11.2946	-2.47385	3.06609	0.0668795	97.0529	8.94058	-2.84947	-1.33162	-13.4292	1.12502	-10.0578	2.34235	-3.31001	-2.02887	-2.79591	-1.21478	-3.34146	Normal
0.453857	99.0917	0.2005	0.000780856	40.4081	0.203294	0.482844	5.8942e-06	1.63486e-05	0.0736118	0.022037	-0.00456854	0.00434241	0.00891095	1.72497	56.4116	-34.1608	-6.02461	4.88581	2.24972	103.668	2.85609	-4.37359	-1.9525	-1.99241	-1.32395	-3.74318	-3.25231	-4.52707	-5.92177	-4.46336	-3.19532	-2.7285	Normal
0.453989	87.5274	0.2635	0.000157432	31.6063	0.26384	0.470606	6.94679e-06	2.40197e-05	0.0371792	0.0129916	-0.00369062	0.00403909	0.00772971	-0.55767	44.9072	9.5442	0.725592	1.47329	0.240771	97.1092	4.66432	-1.08857	0.745145	-3.09881	1.88532	0.646835	-3.32238	-3.0795	-2.29631	-3.01242	-1.98262	-1.74197	Normal
0.454227	73.1707	0.3205	0.000221103	59.6119	0.0589328	0.556402	1.35027e-05	-9.26753e-06	0.0595212	0.0207614	-0.00191723	0.00186307	0.0037803	0.767703	53.4633	10.9888	5.28725	11.9757	12.7721	105.984	-2.39835	-8.21699	-2.25823	-9.30959	-2.72281	-4.8234	-4.31002	-3.81192	-3.38938	-0.413058	-1.99188	-4.06278	Normal
0.454664	65.8256	0.312	0.000228673	42.8086	0.155858	0.547182	3.46663e-05	4.00859e-05	0.0438276	0.0135355	-0.00164637	0.00155935	0.00320571	-0.879492	75.7955	9.95355	7.28374	4.49054	4.084	104.287	-3.29489	-6.64377	2.47737	-7.31494	1.16956	-6.33238	-3.28471	-4.98957	-2.91136	-5.53166	-3.17911	-3.59384	Normal
0.454748	99.1736	0.2005	0.000621541	57.0114	0.240334	0.467988	1.8414e-07	-1.45683e-05	0.0728889	0.0180589	-0.000533344	0.000581084	0.00111443	1.97812	51.8456	3.86439	-4.38458	9.20182	0.299518	95.6793	13.166	-1.27972	-5.80302	-14.393	-3.26785	-7.22173	-5.88366	-2.82445	-7.63794	-5.16711	-4.4249	-2.29777	Normal
0.454786	73.3945	0.316	0.000646597	71.4143	0.144511	0.471581	-1.13768e-06	7.04979e-05	0.0660914	0.0185582	-0.0012994	0.00145127	0.00275066	-2.10057	50.1243	8.27226	-14.4592	4.59785	0.0925618	96.9722	10.4994	-0.196814	-2.10658	-13.0776	-3.17068	-5.88543	-4.74318	-3.02034	-2.63347	-0.11326	-2.9328	-0.927696	Normal
0.455593	65.9341	0.258	0.000415566	94.2188	0.165182	0.48973	0.00013706	6.9834e-06	0.0568988	0.0149434	-0.000337598	0.000257528	0.000595127	0.666464	51.3805	14.1103	-1.90932	7.59359	0.354099	97.5012	9.12542	-0.279452	-8.03015	-10.1976	-4.82927	-2.24683	0.648813	2.58234	0.855807	-1.40686	-2.77017	-1.26666	Normal
0.455703	118.46	0.252	0.00039036	59.2118	0.202611	0.46447	-5.57199e-05	-4.45758e-05	0.0576664	0.0159125	-0.00172307	0.00164487	0.00336793	-0.841307	58.4712	-6.18711	2.09112	0.557535	0.278709	97.1706	7.91678	0.540908	0.52815	-8.09208	-0.346014	-3.23351	-6.79076	-4.90962	-4.72542	-4.54862	-2.10409	-2.28704	Normal
0.456106	72.5953	0.414	0.000299666	42.8086	0.297613	0.460667	-2.78158e-06	-2.11165e-05	0.048485	0.0124291	-0.000822896	0.000845888	0.00166878	-1.37433	72.6256	1.64755	3.50786	0.717056	0.0263225	94.8253	10.0924	0.842341	0.00948984	-13.6648	3.66187	-5.34242	-5.22494	-4.04492	-1.20441	-4.45277	-6.62863	-1.06231	Normal
0.456373	102.041	0.2335	5.95968e-05	123.025	0.0957664	0.538689	2.09213e-06	1.66597e-05	0.0320561	0.00959937	-0.00215666	0.00224987	0.00440654	0.845461	47.1427	1.20658	3.04692	6.59673	0.505034	99.5666	3.03446	-6.9046	-4.43277	-6.84656	-1.79814	-2.61384	-2.99925	-1.77677	-5.11753	-3.6918	-0.980656	-3.41351	Normal
0.456693	78.9474	0.2865	0.000224071	52.4105	0.0916566	0.576064	-3.57371e-05	6.12317e-05	0.0598849	0.0206857	-0.00123664	0.00119721	0.00243385	-0.423076	51.0979	9.20461	4.44082	17.623	21.5462	107.143	-5.96636	-7.53712	-0.0505186	-5.64399	-1.96551	-4.43178	-4.04858	-3.77327	-4.27841	-5.85735	-5.31319	-4.89244	Normal
0.457058	73.3496	0.316	0.000228864	99.2198	0.0902448	0.557201	3.41153e-05	-7.46133e-06	0.0602669	0.0206803	-0.00162988	0.00170312	0.00333301	0.971239	53.3529	11.2366	6.4447	11.9578	13.1245	106.102	-2.49455	-8.28386	-2.27838	-9.31065	-2.71619	-5.00376	-4.70868	-4.00195	-2.83111	-0.787743	-1.24378	-3.44067	Normal
0.457329	68.8073	0.301	0.000388333	65.4131	0.114935	0.488387	2.20963e-06	1.15931e-05	0.0596182	0.0167028	-0.000359461	0.000399838	0.000759299	0.151517	53.5414	15.64	-8.16791	4.96817	0.426008	96.5793	12.4791	-3.65485	-5.62667	-9.19912	-2.86223	-0.344844	-6.74107	-2.66001	-1.62838	-0.536219	-1.53321	-2.87468	Normal
0.457335	101.437	0.2005	0.000287117	43.8088	0.238828	0.493405	-7.633e-06	-4.26115e-05	0.0538898	0.0162382	-0.00464414	0.00433874	0.00898288	0.928189	87.893	-12.4719	-0.175388	3.72366	1.36409	101.807	2.65785	-4.73677	-0.534802	-1.22169	0.273624	-3.09401	-3.34737	-6.24764	-5.79898	-5.09766	-3.80503	-1.59452	Normal
0.457421	62.5326	0.3355	0.000476847	47.6095	0.138225	0.486148	6.16677e-07	-3.9203e-05	0.0710291	0.0199652	-0.00114884	0.0012274	0.00237624	-1.13165	63.968	12.4397	-34.6215	4.19299	0.356567	99.8082	8.3067	-3.28851	-1.94019	-12.0049	-3.51444	-8.32384	0.486958	-3.80926	-2.00498	-1.40586	-1.58715	-1.06137	Normal
0.457696	57.5264	0.3375	0.000365163	36.4073	0.11068	0.494862	-1.27783e-06	-3.31513e-05	0.0583134	0.0171282	-0.00116514	0.00117674	0.00234188	-2.09892	68.8067	15.517	-7.65573	4.19607	0.117371	99.3891	7.71425	-3.50996	-3.0006	-13.3497	0.457952	-4.91642	-1.72308	-1.7661	-0.190027	-0.0614218	-1.64467	-1.57746	Normal
0.458164	82.5309	0.364	5.59257e-05	60.012	0.118436	0.544973	5.59674e-06	3.83476e-06	0.0325607	0.0114058	-0.00337357	0.00341756	0.00679113	-0.218825	48.3777	5.31259	4.06542	2.57992	3.57965	101.392	-1.24873	-7.74106	4.28243	-6.93342	-2.69637	-5.20889	-7.71256	-2.69636	-1.78159	-3.19912	-2.43497	-3.08659	Normal
0.458364	34.5722	0.5705	0.000179993	35.6071	0.26125	0.498235	4.39424e-06	-1.8204e-05	0.0418001	0.0128331	-0.00294177	0.00324984	0.00619161	-0.519486	70.0191	-3.25669	0.467022	4.78048	2.99258	101.219	0.926287	-6.21621	0.683467	0.24361	2.71009	-0.7144	-3.6075	-5.18136	-4.54135	-4.21802	-3.68312	-1.60758	Normal
0.458368	103.181	0.229	0.000414611	49.4099	0.166086	0.466711	0.000123637	-1.65297e-05	0.0571373	0.0161362	-0.000705324	0.000728511	0.00143383	-0.765064	69.1192	8.15437	4.83939	4.48252	0.108748	94.2069	12.322	1.64397	-5.2735	-8.63405	-4.95995	-7.50459	-4.88142	-5.24704	-5.50837	-3.63858	-1.06214	-1.67312	Normal
0.459127	75.7576	0.3235	0.000563306	74.6149	0.168034	0.473753	9.91065e-05	-2.62923e-05	0.0681402	0.0192402	-0.00152857	0.00159415	0.00312271	-1.15348	51.3009	10.7118	-27.4217	4.91165	0.0888013	98.2357	9.36669	-2.32842	-1.65102	-10.4834	-5.32328	-9.53231	-4.43568	-3.07442	-1.01565	-0.587617	-2.31399	-1.5134	Normal
0.459532	64.0342	0.307	0.000352873	37.6075	0.210846	0.482475	1.15215e-06	-1.10104e-05	0.0526514	0.0151076	-0.000343794	0.000337402	0.000681197	1.68757	72.8895	15.0444	2.01319	2.40345	0.247413	95.5794	12.4304	-2.50883	-5.60562	-8.33488	-2.56491	-2.10146	-4.26453	-1.62746	-0.407707	-0.783973	0.035952	-2.76435	Normal
0.459579	73.8462	0.297	0.000719611	37.6075	0.298845	0.476282	9.81155e-05	5.92562e-07	0.0644155	0.0186959	-0.000436625	0.000506761	0.000943386	0.473265	51.5781	11.088	-0.148332	5.09335	0.447053	97.0321	12.4051	-3.1092	-4.90989	-8.10711	0.0371503	-0.591451	-5.67664	-1.22946	-1.24447	-1.89763	0.418046	-3.30104	Normal
0.459889	87.4636	0.286	0.000421081	75.215	0.112905	0.495931	-2.73408e-06	-1.75602e-06	0.0660288	0.0200719	-0.00155917	0.00164625	0.00320542	-2.4742	53.1729	6.22329	-8.41812	4.72645	0.865135	100.522	7.15125	-3.54682	-5.93665	-9.76471	-1.19772	-3.32732	-9.73229	-3.06345	-2.88758	-2.73721	-1.51967	-2.27506	Normal
0.460601	38.6473	0.346	7.36027e-05	67.2134	0.100096	0.554742	-1.20814e-05	-5.21076e-05	0.0313205	0.0116914	-0.00400186	0.00362735	0.00762921	-0.50026	43.1129	4.89795	5.0143	2.87874	2.59955	101.268	-0.936127	-8.95411	3.80838	-7.99744	-3.68404	-4.93048	-7.33948	-1.59552	-2.34918	-1.95643	-2.76773	-2.47573	Normal
0.46211	108.108	0.2385	0.000213545	56.6113	0.0978147	0.538627	0.000115936	8.27752e-05	0.0590028	0.0208757	-0.00443317	0.004547	0.00898017	-0.245858	55.7397	9.99029	-7.11114	1.44741	3.21621	103.436	3.11701	-6.55567	-4.17611	-5.82032	0.564625	-0.258553	-3.32039	-3.13714	-5.6134	-2.62045	-0.912171	-1.35599	Normal
0.462396	87.3362	0.2865	0.000334491	55.4111	0.121627	0.501846	-9.41144e-07	-1.91193e-05	0.06482	0.0198662	-0.0014137	0.0015083	0.00292199	-2.38875	51.8224	5.44679	-3.77652	4.62128	0.842427	100.564	7.25303	-3.87617	-5.9593	-9.54562	-0.75088	-2.58965	-9.62163	-2.25644	-2.92029	-2.79752	-1.71665	-2.63711	Normal
0.463037	113.101	0.266	0.00014598	221.844	0.0550788	0.582629	0.000103257	-2.14255e-05	0.0479077	0.0153754	-0.000767065	0.00073986	0.00150692	-0.139534	45.1965	3.41719	2.79559	14.8308	17.7528	105.765	-6.95164	-9.70541	-2.24323	-6.60341	-3.14023	-7.02558	-3.26246	-4.37071	-3.14778	-6.70166	-3.84283	-0.168922	Normal
0.463457	68.4151	0.3035	0.000612439	34.0068	0.192637	0.485929	-0.000129916	6.87365e-06	0.0562635	0.0164109	-0.000333849	0.000358048	0.000691897	0.298386	58.7743	16.728	-7.59449	4.40035	0.385083	97.4217	9.8591	-1.13585	-6.562	-7.41477	-4.42179	-0.0582417	-5.09038	-2.71317	-2.5154	-0.789426	-0.30918	-3.32289	Normal
0.464165	103.448	0.2885	0.000280299	76.6153	0.175903	0.504823	-6.69932e-07	0.000118234	0.0578406	0.0164528	-0.00351437	0.00371835	0.00723273	2.16209	68.4394	1.17044	-11.2794	4.63312	0.601692	100.836	5.54431	-3.95503	-3.66298	-10.6803	-2.76826	-5.28177	-3.31011	-1.87591	-1.93688	-0.518105	-3.56328	-0.129007	Normal
0.464936	57.4713	0.3385	0.000466458	83.2166	0.166606	0.480409	-7.16878e-07	-2.37525e-05	0.059457	0.0169097	-0.00110265	0.00109063	0.00219328	-1.34399	62.8101	14.1404	-9.10864	3.58994	0.100389	98.7362	8.14067	-3.21193	-2.34324	-11.5844	-2.5268	-9.72581	0.0893193	-1.89085	-1.29676	-1.32124	0.854422	-2.63316	Normal
0.465107	65.7895	0.314	0.000547039	50.01	0.153033	0.469011	-7.37812e-06	-9.00856e-06	0.0681614	0.0189405	-0.000571397	0.000580555	0.00115195	-1.77584	62.6689	7.4151	-6.95165	4.80352	0.391745	98.6564	8.82685	-2.50949	-0.833495	-8.93425	-4.84408	-5.4066	-5.87394	-3.30109	-6.93079	-2.63167	1.24679	-0.750775	Normal
0.465934	104.076	0.2315	0.000492063	62.8126	0.19176	0.456026	-1.06704e-06	-8.08777e-06	0.0620199	0.0178741	-0.00124078	0.000949681	0.00219046	-1.11557	54.3252	10.5116	2.50676	3.80177	0.103339	93.7388	13.7364	0.094009	-2.38524	-10.8312	-1.95259	-6.51058	-7.10877	-6.27153	-6.32243	-3.78325	-0.888739	-1.4698	Normal
0.466249	92.3788	0.3255	0.000119616	175.635	0.046648	0.573	1.14277e-05	2.24509e-05	0.0541403	0.0183933	-0.00112544	0.00110775	0.00223319	-1.19841	52.4013	5.04107	5.95128	19.4312	15.0794	106.162	-5.97942	-10.2282	-5.7778	-7.6674	-4.0824	-6.17505	-2.47172	-3.46802	-3.40862	-2.88044	-4.01368	-4.15923	Normal
0.467583	67.7201	0.324	0.000624	56.6113	0.200146	0.470863	6.77968e-07	-6.8775e-06	0.0722821	0.0192352	-0.000479005	0.000413192	0.000892198	-1.77575	62.0625	2.08219	-17.3656	4.89523	0.118712	97.6666	10.5044	-1.51526	-0.315201	-13.8356	-1.64487	-9.03636	-2.08478	-3.4651	-7.07318	-1.9547	-3.72509	0.593076	Normal
0.467736	75.0939	0.3215	0.000178527	60.8122	0.130868	0.575872	1.77623e-07	1.19989e-05	0.0565929	0.0172124	-0.000549468	0.000492372	0.00104184	-0.0628385	48.5728	4.14986	5.03452	16.9029	25.0737	106.583	-6.97247	-9.32606	-1.92971	-7.22631	-4.44814	-9.61408	-8.14902	-7.36621	-5.92394	-5.29757	-3.20645	-3.86465	Normal
0.467772	90.8403	0.289	0.000335181	66.4133	0.109075	0.500689	1.32345e-05	-2.73761e-05	0.065494	0.0199612	-0.00164182	0.00160668	0.0032485	-2.33898	56.6891	10.3435	-10.1843	4.36082	1.00141	100.628	7.04048	-3.93172	-5.23674	-10.8952	-2.02966	-1.86447	-8.99597	-4.11102	-1.76498	-0.389264	-2.84621	-1.397	Normal
0.468441	89.4855	0.2585	0.000383013	33.2066	0.160756	0.481769	2.98248e-05	-2.44169e-05	0.0611196	0.0177859	-0.000562689	0.000593331	0.00115602	2.18565	63.7681	14.8241	-7.24598	6.16783	0.228681	95.8928	12.3599	-0.854685	-4.38283	-11.8577	-1.54423	-6.80855	-2.20142	-0.99344	0.60252	0.146821	-0.848769	-1.1689	Normal
0.468459	31.6957	0.2005	8.06901e-05	98.2196	0.14462	0.500099	9.39639e-06	-7.20629e-05	0.0332548	0.008861	-0.000867866	0.000915589	0.00178345	0.223518	97.8315	1.80841	-2.53477	5.33895	0.485821	97.8372	3.48556	-7.49308	-9.14043	-14.0879	-4.38999	-1.5314	-3.15188	1.0889	0.595654	-0.912337	-2.61657	-0.0918682	Normal
0.468965	60.7903	0.3235	0.000387571	69.814	0.141021	0.484717	0.000212613	-1.372e-05	0.060769	0.0152499	-0.000439392	0.000436368	0.00087576	-2.29848	74.0221	1.29932	-14.3165	3.02433	0.197152	97.4703	10.1715	-2.4181	0.643506	-13.2688	-2.63748	-7.34466	-1.11656	-3.67434	-5.6789	-0.534665	0.358264	-0.487426	Normal
0.469256	66.2617	0.3135	0.000569902	56.2112	0.152207	0.467156	3.56124e-05	-3.52505e-05	0.0679162	0.0189127	-0.000573023	0.00051616	0.00108918	-1.14811	58.556	5.44809	-7.05855	5.09925	0.407297	98.4139	8.39747	-1.80875	-0.299286	-10.9915	-6.08571	-7.87479	-4.86065	-3.75061	-6.00752	-2.14195	1.47323	0.83621	Normal
0.469446	101.954	0.2295	0.000479146	49.4099	0.171784	0.466027	-6.51645e-06	-1.18875e-05	0.0627458	0.0172765	-0.000797381	0.000780337	0.00157772	-1.20325	59.7083	5.62502	4.70089	4.44183	0.109344	93.8179	14.061	0.132688	-3.66392	-9.6295	-4.28186	-8.86678	-5.10968	-6.10561	-5.88635	-2.75252	-1.76633	-1.41887	Normal
0.470017	120	0.227	0.000626033	52.0104	0.218227	0.467441	2.05997e-06	-2.05416e-05	0.0798655	0.0226806	-0.00169098	0.00217315	0.00386412	-2.63451	57.2971	-21.9521	-6.77119	6.95102	0.267091	99.1552	8.99166	-1.39727	-0.672317	-8.69821	-3.28528	-6.24473	-5.52058	-5.18579	-3.60365	-4.56385	-6.22224	-1.31836	Normal
0.470632	67.0391	0.3065	0.00039747	56.4113	0.250534	0.46162	2.85461e-07	4.11725e-06	0.0575578	0.0151913	-0.000274438	0.000250574	0.000525012	3.42233	68.3649	11.6828	1.92295	4.8338	0.0836731	91.4836	15.8795	0.604766	-1.39306	-12.6914	-3.72007	-11.6517	-3.79931	-6.57064	0.957006	-0.873802	-2.12624	-5.11583	Normal
0.470936	104.895	0.229	0.000563975	62.6125	0.17256	0.449092	-4.72717e-05	-8.03719e-06	0.0577824	0.017166	-0.000736002	0.000891488	0.00162749	-0.181191	53.6871	10.9411	4.3319	4.20076	0.0923414	93.8269	12.87	0.765597	-4.10886	-11.2601	-2.46917	-6.73964	-5.46564	-4.2513	-5.93082	-4.12801	-2.30709	-1.94467	Normal
0.471195	120	0.245	0.000701925	48.4097	0.304605	0.452075	4.00941e-07	1.76791e-05	0.0727578	0.0201697	-0.000819069	0.000870641	0.00168971	0.543804	61.1966	-15.3455	2.09772	4.57166	0.243967	96.7448	11.1261	0.556442	-2.93735	-7.63621	-0.24404	-3.63498	-1.99817	-1.00181	-6.54477	-2.71054	-4.97016	-3.86355	Normal
0.471205	104.076	0.2605	0.00140012	36.0072	0.428534	0.433973	-5.95709e-06	0.000140312	0.0838702	0.0227168	-0.00226346	0.00265215	0.00491561	-1.34621	52.2705	-57.6214	-2.47041	3.36959	0.0790184	97.6428	10.1398	0.343092	2.59968	-10.0669	4.05632	-2.30662	-0.166518	-1.70232	-1.46747	-2.79819	-4.68005	-1.99642	Normal
0.471634	101.695	0.2575	0.000380734	55.8112	0.19159	0.484081	1.26094e-05	6.12786e-05	0.0591118	0.01837	-0.00276722	0.00247555	0.00524277	-0.443022	64.3119	-15.9318	0.422443	1.7099	1.0562	100.437	4.74545	-0.0603631	-1.20945	-8.28127	-2.46146	-2.00078	-2.42562	-3.54648	-4.16709	-3.06562	-2.972	-2.4943	Normal
0.471993	58.3942	0.332	0.000781355	55.6111	0.21274	0.452359	-1.00252e-06	5.80846e-06	0.0626919	0.0162428	-0.000310042	0.000354932	0.000664974	-1.47743	58.9554	7.33714	-12.9755	2.59145	0.127059	96.1177	10.3778	-0.931519	1.04474	-13.8487	-2.08471	-12.3857	-0.720692	-7.6477	-1.71816	-3.83686	-1.91878	0.759185	Normal
0.472114	87.9121	0.2405	0.000543576	32.0064	0.247138	0.470486	-1.22801e-05	-2.68172e-05	0.0668252	0.0214631	-0.0048034	0.00466599	0.00946939	0.613369	66.7426	-19.1611	-6.6628	2.53809	0.523915	100.189	6.33625	-1.91075	0.635183	-3.88886	0.108732	-0.317278	-1.99876	-1.82167	-2.43397	-3.0297	-2.03254	-2.72795	Normal
0.472282	71.4711	0.3075	0.00117824	41.6083	0.294753	0.445107	0.000215246	-2.84794e-05	0.0722031	0.0223811	-0.00274522	0.00271921	0.00546443	-0.70692	53.8339	-23.4882	-2.75244	1.99034	0.120951	98.3891	7.65181	-0.629326	1.79814	-2.87631	-0.670398	-2.95656	-8.94879	-5.80198	-1.29476	-3.62958	-2.73983	-3.15384	Normal
0.472942	64.2398	0.335	0.000368598	45.6091	0.191883	0.487208	-2.98041e-07	1.06189e-05	0.0596468	0.0166348	-0.000938686	0.00110755	0.00204624	-3.24038	76.4321	10.3989	-10.1915	3.32842	0.0648839	98.4329	8.6986	-3.0085	-1.77808	-11.7806	-1.91399	-8.05403	-2.55146	-3.35405	-2.48126	-2.25485	-3.04976	-3.21425	Normal
0.473248	62.4675	0.324	0.000391104	39.4079	0.102451	0.475637	-2.19925e-07	-3.7166e-06	0.0624783	0.0162573	-0.000449373	0.000436104	0.000885477	-2.76759	71.7368	8.49412	-18.2293	2.60072	0.153851	97.1014	9.90545	-0.790838	-1.57972	-14.2548	-2.33929	-9.5328	-1.9493	-3.00745	-4.64783	-4.37248	-2.30629	1.468	Normal
0.473462	120	0.2425	0.000948319	44.4089	0.301209	0.450124	-4.91672e-07	-1.36111e-05	0.0719782	0.0174289	-0.000661355	0.000591807	0.00125316	-0.0919243	72.7494	-22.4215	0.455486	5.28123	0.236736	96.2597	11.8826	-0.0426224	-2.57774	-7.35068	-0.376881	-4.68676	-0.804808	-0.839508	-6.66703	-1.65456	-5.98033	-3.60956	Normal
0.474509	30.1205	0.396	0.0002779	37.6075	0.158469	0.482762	-3.65279e-06	-3.98511e-05	0.0561594	0.0146473	-0.00128361	0.00107556	0.00235918	-1.38315	91.4327	6.78876	-8.63136	2.5298	0.110525	97.28	8.97171	-0.371079	-1.27881	-13.0987	0.55692	-6.02758	-5.72663	-3.97511	-1.58225	-2.85736	-4.17238	-1.72193	Normal
0.474808	120	0.2265	0.000525974	41.2082	0.166852	0.478921	1.97019e-07	-2.87928e-05	0.0709391	0.0198853	-0.00186721	0.00193904	0.00380626	-2.82216	60.3119	-5.86578	1.84884	7.17569	0.242994	98.6194	9.15326	-1.41591	-2.80133	-10.5937	-3.167	-6.37474	-4.8447	-4.97425	-2.78009	-4.1167	-8.3034	-2.12617	Normal
0.474963	65.9341	0.315	0.000497963	50.01	0.158392	0.469753	6.58703e-07	-3.42982e-06	0.0653245	0.0186968	-0.000508342	0.000546759	0.0010551	-1.43531	58.6205	8.72595	-7.01916	4.87225	0.283991	98.0206	9.44782	-2.51496	-0.510904	-9.37027	-3.18989	-7.25674	-4.45764	-4.29808	-7.21164	-1.76289	1.13018	-1.21726	Normal
0.475013	31.7881	0.2005	7.87088e-05	120.224	0.147052	0.502192	-9.14052e-07	-7.42867e-05	0.0332896	0.00892572	-0.000892046	0.000939711	0.00183176	0.226499	97.4257	2.22775	-2.98967	5.34568	0.48633	97.903	3.64276	-7.23713	-8.8495	-13.7232	-4.12921	-1.31474	-3.07158	1.04834	0.435017	-1.24817	-3.04728	-0.591434	Normal
0.475016	91.1854	0.286	0.000316202	74.0148	0.120295	0.500293	4.1584e-06	1.28555e-05	0.0591355	0.017445	-0.00135169	0.0015685	0.00292019	-2.57671	52.0899	10.2366	-8.48019	4.73017	0.977696	100.268	6.43376	-3.88202	-6.84984	-11.8932	-1.49916	-2.33653	-9.38396	-3.03495	0.161871	-1.86958	-3.27312	-0.800691	Normal
0.475255	64.3087	0.308	0.000770526	37.2074	0.196925	0.481163	-7.53244e-06	-1.1413e-05	0.058834	0.0172165	-0.00044058	0.000429235	0.000869814	0.510456	56.341	15.7781	-2.22552	5.57897	0.321705	96.1792	12.6269	-2.55904	-5.81049	-9.32993	-3.36166	-1.73074	-3.37754	-2.18359	-1.84828	-1.94161	0.465068	-2.82142	Normal
0.475376	102.652	0.2335	5.13303e-05	123.025	0.161627	0.524436	4.88277e-05	2.22298e-05	0.0236036	0.00740982	-0.00216745	0.00228722	0.00445466	-0.00649306	52.1955	2.07151	2.38078	4.94055	0.321661	97.5823	1.20055	-10.4125	-7.49852	-9.76947	-4.30757	-3.37464	-0.928058	1.33753	-2.05358	0.597749	3.07211	0.414169	Normal
0.475426	62.7615	0.2765	0.000154007	29.6059	0.164588	0.486653	-9.30291e-07	-3.42111e-06	0.0389642	0.0104514	-0.000213344	0.000165117	0.000378461	0.229103	45.1875	9.9506	5.20496	3.53946	0.175062	94.3537	11.4333	-3.05666	-4.50893	-10.1442	-3.0536	-2.1515	-0.024575	-0.682422	-0.262524	-1.14835	1.84518	-3.08957	Normal
0.475517	89.2857	0.299	0.000555462	62.2124	0.141723	0.472998	1.42527e-05	2.10823e-05	0.0664391	0.0203395	-0.00255922	0.00262397	0.00518318	-2.38823	55.4059	9.7031	-17.605	2.46254	0.10228	98.9099	9.36754	-3.93992	-0.795373	-11.8237	-0.495769	-5.87237	-4.39405	-1.2987	-5.99504	0.196276	-2.97399	-0.132559	Normal
0.475595	107.143	0.2805	0.00073765	44.4089	0.262391	0.469987	-3.96817e-05	-0.000129337	0.0750539	0.023274	-0.0038012	0.0034183	0.0072195	0.588238	54.3604	-55.1287	4.05851	7.55037	3.96815	103.276	2.72636	-4.20147	1.64103	-2.05686	-0.189351	-3.40885	-6.08459	-6.77512	-6.03581	-4.63576	-2.53134	-2.6531	Normal
0.475921	89.3522	0.2995	0.000580581	34.2068	0.116033	0.473386	1.30957e-06	5.92673e-06	0.0657385	0.020628	-0.00297688	0.00294066	0.00591754	-2.13519	55.5226	7.52759	-15.2205	1.67447	0.0648593	98.3534	9.6939	-3.13787	-0.573819	-12.4939	0.234347	-5.2708	-4.48054	-2.36842	-6.36579	0.557596	-2.03682	-1.52652	Normal
0.476546	62.4025	0.333	0.000643813	45.4091	0.16777	0.483717	-1.64024e-06	-1.26485e-05	0.0671056	0.0201398	-0.00121328	0.001245	0.00245828	-1.91888	61.7439	13.7761	-15.8208	4.1478	0.358677	99.9944	7.92613	-3.88589	-1.97477	-11.7631	-1.54925	-5.25124	-2.00777	-3.18109	-2.40409	-1.35137	-1.31709	-1.86336	Normal
0.477582	38.8098	0.345	8.89385e-05	64.6129	0.105368	0.553707	4.46134e-05	-0.000184096	0.0331362	0.0122394	-0.00442593	0.00354121	0.00796714	-0.436523	40.1504	5.08889	5.83407	3.33641	3.17268	101.805	-1.67138	-8.31869	3.619	-8.13942	-3.4552	-6.03811	-7.09466	-0.893976	-2.80974	-2.49825	-2.64859	-2.20492	Normal
0.477717	102.128	0.2295	0.000218423	62.0124	0.171183	0.464288	1.38231e-06	7.6118e-07	0.0471524	0.0135857	-0.000527425	0.000585437	0.00111286	-0.952993	59.5419	8.3618	9.71197	3.26845	0.0590863	92.5257	13.1287	0.796558	-3.01411	-10.0239	-3.05505	-6.94561	-6.49072	-5.48535	-3.42634	-2.07203	-3.08705	-1.64645	Normal
0.478098	56.953	0.3055	0.000224621	63.0126	0.129395	0.558239	6.4999e-05	-1.88225e-06	0.0530726	0.0180859	-0.00113953	0.00125117	0.0023907	-0.0656191	56.0322	9.93027	6.07765	14.5053	12.15	105.583	-3.82601	-8.02655	-2.80262	-7.9676	-3.71077	-8.62614	-7.49791	-3.89617	-4.67665	-2.87851	-3.58009	-0.966042	Normal
0.478829	62.0155	0.327	0.000230031	54.2108	0.153663	0.47981	3.37651e-06	1.40865e-06	0.0549229	0.0132905	-0.000382854	0.000386257	0.000769111	-2.59723	71.7141	6.9747	-4.30982	2.99694	0.113628	96.8493	9.39103	-1.2229	-1.49076	-14.5314	-1.8752	-7.57316	-2.17895	-3.14832	-6.04679	-0.879139	-3.91558	0.650808	Normal
0.479374	55.7362	0.333	0.000616826	40.008	0.238872	0.474506	-5.5227e-07	1.33842e-05	0.0645258	0.0177173	-0.00043184	0.000509551	0.000941391	-2.53016	54.8252	6.87723	-2.3083	6.19535	0.190867	99.5574	8.11731	-4.3601	-1.14014	-8.26268	-1.3721	-5.04061	-3.82183	-1.21338	-0.749148	-2.12942	-2.9385	-3.84542	Normal
0.479706	67.4536	0.2565	0.000485346	94.2188	0.166377	0.483812	1.91081e-06	1.73154e-06	0.0656767	0.0167409	-0.000367769	0.000297304	0.000665073	1.18421	65.5535	12.0542	-16.3285	7.22224	0.365318	96.602	12.4855	-2.27524	-5.71959	-11.6013	-3.15861	-5.08452	-0.724653	0.786815	0.256009	-0.093204	-1.05127	-1.01827	Normal
0.480206	57.943	0.325	0.000159979	48.2096	0.211963	0.496355	-4.14934e-06	-4.92095e-05	0.0415355	0.0122156	-0.0016805	0.00162378	0.00330427	-1.90107	46.6108	11.1757	3.67921	3.38822	0.292579	97.9742	7.1356	-4.75666	-4.44888	-4.26577	0.0630329	-1.48486	-5.77064	-0.796975	-3.20395	-5.88052	-3.04292	-3.31529	Normal
0.4805	68.3371	0.325	0.00044625	61.2122	0.143969	0.472217	-4.50343e-05	3.07985e-05	0.0603908	0.0170464	-0.00125402	0.00117347	0.00242749	-1.49309	49.1474	8.05295	-9.59222	3.83397	0.0507648	97.1354	9.51241	-1.86932	-2.25583	-13.5213	-3.42674	-9.21878	-5.72972	-3.72623	-1.42359	0.15687	-2.03189	-2.15799	Normal
0.480826	57.8313	0.325	0.000211767	47.0094	0.218089	0.492921	-4.20649e-06	-2.74754e-05	0.0428431	0.0122531	-0.00169307	0.00167871	0.00337178	-1.63187	44.5252	9.51194	3.43683	3.65822	0.242418	98.0866	7.18222	-4.96465	-4.09693	-5.41494	-0.0337605	-1.83117	-6.70445	-1.56858	-3.04743	-6.53783	-3.65158	-4.06201	Normal
0.481798	49.7512	0.598	0.000187885	86.4173	0.204412	0.498011	5.29669e-05	3.43862e-05	0.045188	0.011322	-0.00111784	0.00134134	0.00245918	-2.44834	135.962	4.98265	-15.6391	5.96355	0.371029	99.0765	5.23478	-5.11897	-7.52093	-11.4872	-5.35142	-4.05701	-4.89764	-0.312099	0.865594	0.00883554	0.186056	1.40613	Normal
0.482006	30.6592	0.449	0.000464915	49.81	0.195343	0.488544	-2.26397e-05	-0.000187231	0.0634093	0.019129	-0.00422975	0.00384668	0.00807643	1.60283	61.3784	-14.4766	-2.98993	2.67655	2.69325	102.027	2.99264	-3.05123	4.22735	-6.06608	-1.08248	-5.00377	-7.25566	-5.01113	-3.26325	-3.56651	-0.613367	-0.984351	Normal
0.48224	85.592	0.3065	0.000214965	56.8114	0.20163	0.475354	3.61598e-06	-8.43814e-06	0.0399419	0.0120397	-0.00135459	0.00128372	0.00263831	-1.86182	60.3705	6.55847	5.2605	1.24333	1.02997	97.2809	5.58975	-5.88477	9.36985	-6.08283	-1.86879	-9.42544	-6.93163	-6.45708	-3.55835	2.57468	-2.42011	-1.01148	Normal
0.482542	104.712	0.231	0.00042461	50.21	0.17113	0.467519	-2.71212e-06	-6.62309e-06	0.0622449	0.0178688	-0.000710605	0.000664387	0.00137499	-0.457131	56.0578	7.1737	2.70076	5.72483	0.14338	94.0784	13.9717	-0.0374377	-4.63221	-10.8723	-4.50423	-7.20166	-4.03548	-5.31831	-6.58703	-3.36009	-1.71901	-0.997077	Normal
0.48265	33.7458	0.8895	0.000399636	79.6159	0.248464	0.459278	9.49529e-06	1.62724e-06	0.0544856	0.0132766	-0.000285139	0.000257907	0.000543046	-0.194902	81.1723	5.63553	-4.84776	3.84732	0.00180969	95.0303	11.0141	-4.87307	1.47619	-22.6086	2.56137	-19.1334	-0.0811672	-13.9116	4.99699	-7.61917	3.06166	-5.73768	Normal
0.482758	60.8519	0.3295	0.000317356	65.213	0.185318	0.464831	-4.07513e-07	-3.49077e-06	0.0526921	0.0129215	-0.000351753	0.000336252	0.000688005	-2.13235	63.8535	1.44972	3.50503	2.41101	0.0774023	95.3011	10.0928	-0.525715	0.48644	-12.0817	-3.24573	-8.96105	-4.38824	-6.75228	-4.01672	-3.39832	-1.04416	-0.076475	Normal
0.482801	63.7281	0.3055	0.000325571	34.2068	0.193992	0.485648	-9.02681e-07	-1.7926e-05	0.0552788	0.0158953	-0.000364589	0.000340344	0.000704933	1.2583	63.811	15.0821	2.50451	3.4514	0.273316	95.9034	12.6183	-3.04169	-5.2799	-8.58238	-3.39837	-1.87138	-4.55732	-3.24322	0.0910926	-0.912068	-0.249322	-2.81025	Normal
0.483018	107.047	0.281	0.000750754	44.4089	0.259944	0.471227	-1.77433e-05	-7.63724e-05	0.075267	0.0235191	-0.00364379	0.00325127	0.00689506	0.582585	53.7644	-55.5992	4.39561	8.04385	3.96986	103.337	2.7509	-4.31377	1.52775	-2.16696	-0.104569	-3.29502	-6.15425	-6.7641	-5.98724	-4.64807	-2.54873	-2.61058	Normal
0.483425	118.227	0.2505	0.000745529	47.4095	0.283983	0.435331	2.63962e-05	-1.74086e-05	0.065848	0.0189521	-0.00198824	0.00177043	0.00375867	-0.402511	50.4152	-23.29	2.92512	0.804353	0.443829	97.8383	6.86193	0.828974	1.21578	-6.26373	-0.935612	-3.62783	-5.76074	-5.92323	-5.18124	-6.04675	-4.77008	-3.19176	Normal
0.483504	70.922	0.302	0.000240235	47.0094	0.145532	0.551612	1.06572e-05	2.70869e-05	0.0447542	0.0146157	-0.0016409	0.00168076	0.00332167	-1.00994	68.2236	11.9816	8.80752	5.35375	3.99596	104.367	-2.99094	-6.80021	1.97806	-7.93635	0.646619	-6.1201	-3.52709	-4.9949	-2.77462	-5.42615	-3.09644	-3.16291	Normal
0.483754	53.7153	0.329	0.000706728	39.4079	0.373203	0.449883	-7.59832e-06	-1.37636e-05	0.066947	0.0180912	-0.00111959	0.00112323	0.00224282	1.74132	71.8635	-21.9829	5.15058	2.46543	0.128678	97.6767	9.38387	-1.27453	-0.166611	-6.79158	-1.29316	-3.94107	-5.83335	-2.82068	-3.08175	-0.883775	-1.38306	-2.05627	Normal
0.484292	89.5522	0.265	0.000420724	33.2066	0.175361	0.474571	-4.28933e-07	-3.53413e-05	0.0620891	0.0190108	-0.000763997	0.000738564	0.00150256	2.09801	60.1837	15.5173	-7.23654	6.02549	0.19891	95.9628	12.3035	-0.995817	-3.34785	-11.86	-1.57606	-6.30604	-2.8004	-1.26651	0.328887	0.639356	-0.783893	-1.29245	Normal
0.484473	100.251	0.2375	0.000669234	52.4105	0.346339	0.430183	3.81979e-06	-9.02246e-07	0.0531805	0.0148085	-0.00169845	0.00142948	0.00312793	0.200608	54.6442	-4.02654	0.0107281	0.454754	0.0158459	94.9964	9.30908	-1.54147	2.46171	-6.82745	-0.67801	-5.34694	-13.7631	-8.52835	-2.26234	-4.88541	0.251491	-4.46429	Normal
0.484526	56.6572	0.315	0.000215005	63.0126	0.137315	0.559685	-1.67819e-07	-2.04061e-06	0.0541006	0.0182832	-0.00102827	0.00121776	0.00224603	0.267711	54.8055	8.2277	5.21255	15.009	12.7015	105.765	-4.06827	-8.22975	-3.31312	-7.78041	-3.45016	-8.38282	-7.93521	-4.82849	-4.23363	-3.19898	-3.11698	-1.28311	Normal
0.484701	67.5295	0.342	0.000898543	41.8084	0.167388	0.490348	-9.74927e-06	-7.69998e-06	0.0759826	0.021898	-0.00184657	0.00205285	0.00389942	1.29583	50.1614	-8.55108	-0.666068	7.74246	6.09876	103.895	3.00127	-5.79145	1.95065	-4.91729	-1.52892	-12.0072	3.43915	-3.22915	-10.1133	-5.07489	-0.285052	-2.06525	Normal
0.484707	56.872	0.315	0.000287514	63.0126	0.142639	0.558578	-1.46145e-06	1.95815e-07	0.0531184	0.0185456	-0.00114152	0.00135648	0.002498	0.0735483	54.8737	8.96099	4.09943	16.0821	11.4376	105.638	-3.85512	-8.19788	-3.27499	-7.19122	-3.32569	-8.21982	-7.2935	-4.82351	-4.7214	-3.63725	-3.09842	-1.62614	Normal
0.485269	72.7273	0.317	0.000717968	71.4143	0.169511	0.475099	-5.82879e-05	4.76513e-05	0.0663237	0.0193243	-0.00138261	0.00143787	0.00282047	-1.57276	44.6733	9.81503	-16.8438	4.05892	0.0670909	97.3646	10.2038	-0.396836	-1.01127	-12.6289	-2.45939	-7.14856	-3.96957	-2.75157	-1.68599	0.849546	-1.15892	-1.39662	Normal
0.485556	65.2884	0.298	0.000443527	37.8076	0.157703	0.487207	1.95517e-06	-1.69507e-06	0.0662536	0.0195739	-0.000480893	0.000516543	0.000997437	0.524437	54.9049	16.0937	-7.03001	4.97699	0.418965	97.2288	12.2073	-2.78401	-6.39021	-9.94274	-1.80412	-2.38854	-5.40894	-2.30181	-1.98627	-0.315706	-1.14644	-3.22722	Normal
0.485756	120	0.235	0.00107641	54.6109	0.25514	0.437501	-6.90733e-07	-7.72045e-05	0.0758335	0.0206861	-0.00198886	0.00190515	0.003894	-1.69084	56.3517	-9.01876	-12.9607	1.13543	0.109686	97.1748	9.48612	0.0914254	0.654553	-8.64191	-1.39786	-7.40415	-8.18305	-7.01464	-5.84535	-3.60724	1.12743	-3.87553	Normal
0.486952	72.0721	0.3015	0.000228719	44.6089	0.1435	0.545704	-3.56561e-05	-1.42164e-05	0.0460513	0.0150795	-0.0015753	0.00172822	0.00330351	-0.969315	60.7421	9.75472	10.3717	5.45942	4.13093	104.388	-2.95521	-6.33172	1.9178	-8.79871	-0.224596	-7.15259	-4.87222	-6.11706	-2.37741	-4.71067	-2.59506	-2.78213	Normal
0.48744	50.1463	0.3165	0.000174652	60.012	0.135564	0.573723	-9.57035e-06	2.53979e-05	0.0579469	0.017969	-0.000589845	0.000519704	0.00110955	-0.0761216	45.6523	6.57295	5.50812	17.7112	28.273	106.703	-7.05073	-9.13632	-1.45085	-6.51131	-4.71178	-9.53616	-9.36056	-6.95239	-6.00669	-5.35189	-2.70914	-3.89402	Normal
0.487507	120	0.2505	0.000111816	87.6175	0.155391	0.502507	1.58125e-05	-4.25995e-05	0.0417057	0.0133732	-0.00330292	0.00329677	0.00659968	-2.00403	51.8953	8.58639	4.35665	3.58252	0.0914674	97.8885	7.05404	-5.12174	-2.89182	-12.6227	-1.828	-3.46912	-8.58339	-0.978619	2.10176	-1.22538	-3.60042	-0.305503	Normal
0.487915	119.048	0.2485	0.000532156	55.4111	0.264057	0.454443	-1.695e-05	-3.35196e-05	0.0688691	0.0194968	-0.00195908	0.0017351	0.00369418	-0.768353	48.4258	-22.5726	1.97308	0.711648	0.211105	97.4914	8.67741	-0.505027	1.91444	-8.12798	-0.0216384	-4.11133	-7.81995	-6.04847	-4.66941	-5.29176	-3.03486	-2.62168	Normal
0.488138	91.3242	0.2005	0.000747951	38.0076	0.343297	0.446295	1.08523e-05	-6.01768e-05	0.0632127	0.0184206	-0.00361414	0.00420726	0.0078214	1.43114	47.1722	-27.8808	1.02459	1.36373	0.254856	97.9587	7.46322	-0.0328866	1.34568	-7.24598	3.04411	0.525989	-3.28448	-2.80054	-4.03069	-1.77116	-2.38875	-3.66372	Normal
0.488141	110.396	0.2005	0.000144218	69.0138	0.0639443	0.571738	-1.78903e-06	1.2707e-05	0.0531514	0.0172978	-0.000581614	0.00051504	0.00109665	0.102019	50.709	5.65516	2.70853	16.7331	16.3107	105.916	-4.57793	-9.36796	-3.38265	-9.16336	-2.93388	-7.67592	-4.53009	-6.06116	-3.77849	-2.81321	-3.65065	-2.08556	Normal
0.48842	55.4017	0.355	0.000121629	44.4089	0.195349	0.511483	3.86492e-05	-0.00015259	0.0380952	0.013275	-0.00390929	0.00361954	0.00752884	0.543628	45.2775	4.64605	5.14197	2.41641	2.75931	100.829	0.679998	-5.26035	3.66466	-6.71382	-1.24399	-5.14824	-7.96303	-4.39966	-2.81317	-3.89805	-1.91285	-2.79611	Normal
0.488736	80.1068	0.259	0.000221807	39.2078	0.371871	0.452754	-4.59432e-06	-0.000107544	0.0444967	0.0112562	-0.00342028	0.00341053	0.00683081	5.05329	190.539	-18.0894	0.44525	0.580039	0.738434	97.1647	3.06591	-0.117482	6.91821	1.44429	1.89443	-5.06931	-6.11596	-3.76931	-4.36241	-0.956439	-2.80455	-1.56276	Normal
0.488846	102.389	0.26	0.00144216	36.0072	0.433879	0.434918	7.9698e-07	7.64726e-05	0.0852573	0.0232505	-0.00204781	0.00242035	0.00446816	-1.30774	49.4009	-57.8317	-2.90368	3.52447	0.079033	97.6943	10.1381	0.182574	2.81159	-9.73263	4.23709	-2.07929	-0.406354	-1.62849	-1.21457	-3.01231	-5.01006	-1.93931	Normal
0.489102	106.195	0.226	0.000322494	54.4109	0.153577	0.459041	1.42907e-06	-2.01278e-05	0.0491037	0.0148894	-0.000818481	0.000667791	0.00148627	-0.184582	53.5578	10.5704	9.90917	4.7838	0.0911153	93.3184	13.2086	-1.20551	-3.0586	-9.71519	-3.95005	-6.54476	-3.78223	-4.24473	-4.40239	-3.20119	-2.8766	-1.56838	Normal
0.489493	59.4943	0.333	0.000270187	44.6089	0.182305	0.48259	1.8991e-06	-8.74413e-06	0.0512539	0.0147979	-0.00101335	0.000957843	0.0019712	-3.65839	81.4592	13.0555	-4.18269	2.45759	0.131226	97.1969	9.12567	-2.63243	-1.29733	-11.7967	-0.645833	-10.674	3.27968	-4.59721	-0.784159	-1.61268	-3.50187	-2.493	Normal
0.48958	53.9568	0.3275	0.000344527	39.2078	0.179459	0.473805	-1.28791e-06	-3.31833e-05	0.0577551	0.0150109	-0.000390542	0.000345352	0.000735894	-2.39872	65.2182	8.90623	-0.485942	2.28907	0.105745	97.547	9.41924	-3.2047	-1.91894	-8.02005	-4.38988	-8.61616	-5.21539	-1.60933	-5.26597	-1.38017	-2.13771	-1.24492	Normal
0.489692	89.6861	0.2885	0.000206624	94.0188	0.090486	0.499394	-4.39852e-08	-4.49246e-05	0.0524301	0.0160609	-0.00152111	0.00145111	0.00297222	-1.64108	46.9701	8.77342	-2.78001	4.2949	0.73883	99.6437	6.51051	-4.83468	-4.59973	-9.25688	-2.66173	-4.64945	-7.57064	-4.00819	-3.82565	-1.82245	-2.20775	-0.895086	Normal
0.490234	62.0797	0.3275	0.000821995	55.8112	0.209009	0.45326	1.69759e-06	7.33907e-06	0.0713489	0.0175742	-0.000374336	0.000399484	0.00077382	-2.48135	65.36	-6.45422	-13.7099	3.92256	0.209685	97.4276	9.59384	-0.193673	0.33863	-13.2882	-2.67548	-7.67911	-3.6133	-5.34132	-2.62214	-3.95528	-2.30805	-1.08322	Normal
0.490282	77.9727	0.347	0.000254216	110.622	0.09532	0.561809	5.7082e-06	1.80778e-05	0.0623288	0.0202494	-0.00104494	0.0011283	0.00217324	1.25549	50.8531	10.0955	7.83728	20.5967	13.6245	106.506	-3.11758	-9.24095	-3.0777	-8.18566	-2.64293	-5.43294	-2.58069	-4.25174	-2.63274	-7.37417	-0.17602	-5.20406	Normal
0.490571	56.9801	0.312	0.0002621	63.0126	0.140676	0.5587	3.87564e-06	1.41651e-05	0.0531541	0.0187603	-0.00107189	0.00134313	0.00241502	0.0241979	54.3359	8.70919	5.30539	16.9431	11.4677	105.648	-3.86403	-8.17555	-3.30925	-7.15656	-3.07011	-7.86553	-7.83274	-5.0834	-3.80054	-3.37296	-3.17577	-1.55747	Normal
0.49068	67.0017	0.326	0.000623642	55.6111	0.110029	0.472852	-1.63014e-05	1.29891e-05	0.073266	0.0200571	-0.00132388	0.00130065	0.00262453	-1.49582	48.4045	8.00857	-34.765	5.54805	0.10819	98.2681	9.72756	-2.05926	-2.64185	-13.7936	-3.86364	-8.84198	-5.31605	-3.62221	-2.24495	0.564247	-2.16208	-1.18239	Normal
0.490689	99.5025	0.2005	0.000937561	53.0106	0.20792	0.465429	-4.57102e-05	-1.87538e-05	0.0786332	0.0202451	-0.000557199	0.000603347	0.00116055	1.90242	49.3522	3.35076	-14.7313	10.3137	0.358456	96.0592	13.0496	-0.678734	-6.37559	-15.1513	-4.08858	-5.92783	-6.40551	-2.88484	-7.0737	-4.81928	-4.32528	-2.34717	Normal
0.491292	97.9592	0.27	0.000681064	75.8152	0.135197	0.481537	1.01384e-05	0.000205419	0.0743037	0.0229922	-0.00347638	0.00323606	0.00671244	-0.979855	53.2485	-6.65702	-28.4563	6.5811	0.695976	101.452	6.47352	-4.57784	-2.56972	-7.64266	-4.07871	-5.48689	-8.43722	-5.59574	-2.77009	-1.46453	-2.00054	-2.22734	Normal
0.491303	37.5469	0.7665	0.000269465	47.0094	0.140588	0.548188	1.09963e-07	-1.04876e-06	0.045985	0.0151501	-0.0016676	0.00170362	0.00337122	-0.971261	62.0714	11.3159	9.6166	5.6625	3.53892	104.418	-2.72731	-6.62844	1.66274	-8.61063	0.229955	-6.69264	-4.1821	-5.16877	-2.185	-4.78083	-2.70919	-2.96035	Normal
0.491444	56.899	0.329	0.000345567	64.4129	0.152558	0.472556	-5.97425e-05	-3.24978e-05	0.0568582	0.0148558	-0.000421408	0.000363738	0.000785146	-2.17443	67.2104	8.76491	-3.11447	1.77682	0.0687464	97.3921	9.04375	-2.43666	-1.6499	-8.77858	-5.02339	-8.0019	-5.63438	-2.27246	-4.57813	-1.5196	-1.28707	-2.1961	Normal
0.491977	49.6483	0.605	9.25864e-05	52.2104	0.175246	0.50169	0.000137607	8.36954e-05	0.027018	0.0089435	-0.00260261	0.00288777	0.00549038	-0.255227	63.0242	8.89756	0.306745	0.937995	0.354039	96.8983	3.38955	-1.7005	-2.27111	-6.89755	-1.72408	-4.16555	-3.20281	-3.66969	-3.948	-3.5109	-3.2069	-2.43307	Normal
0.492486	103.806	0.2335	0.000318992	44.809	0.179437	0.473205	3.23229e-06	-9.65417e-06	0.0564931	0.0156848	-0.000546218	0.00050915	0.00105537	-1.02581	59.1852	2.60164	1.71516	3.8037	0.113507	93.6229	13.5846	0.751036	-4.22087	-11.3969	-3.71104	-7.1909	-2.8732	-6.24988	-8.44396	-3.13233	0.812681	-2.13746	Normal
0.49303	66.778	0.253	0.000613986	89.2178	0.180197	0.476854	-0.000105511	2.74696e-06	0.0741193	0.0182847	-0.000337484	0.000302003	0.000639487	1.45268	57.3821	12.1046	-28.3644	9.18931	0.40621	96.8486	12.6283	-2.0997	-6.62795	-12.9857	-3.58035	-5.8872	-1.06117	1.04341	1.02752	1.70204	-0.345178	-1.58375	Normal
0.494083	36.5965	0.683	0.000394397	92.8186	0.167338	0.485207	8.2861e-05	1.05404e-05	0.0662624	0.0175638	-0.000404201	0.000333116	0.000737317	1.28589	62.9414	12.8027	-15.1091	9.02813	0.358803	96.5429	12.551	-1.49892	-6.36665	-11.1542	-2.54674	-5.87149	-1.55076	0.762084	0.447879	-0.554438	-0.574807	-1.43165	Normal
0.494475	67.5295	0.3	0.000628835	36.2072	0.207077	0.483751	3.3467e-07	-5.16804e-06	0.0614352	0.0176262	-0.000375931	0.000408399	0.00078433	0.822142	55.5243	16.6715	-12.5423	4.57051	0.388972	96.4229	13.0389	-3.94802	-5.39507	-8.78814	-3.38457	-0.758811	-6.12924	-1.85953	-1.01768	-0.851952	-1.41128	-2.23385	Normal
0.495032	31.4054	0.2005	7.8143e-05	142.028	0.122054	0.514045	-7.29417e-06	-4.53005e-06	0.0321416	0.0104568	-0.0011713	0.00123737	0.00240868	1.30307	71.9219	2.97863	3.26942	10.7445	0.628717	98.7147	2.71161	-8.53672	-8.17167	-12.3428	-1.95774	-1.71623	-2.72166	-0.00155984	-2.03805	-2.22364	-1.48975	-0.241725	Normal
0.49538	64.1711	0.3285	0.000400809	47.8096	0.181098	0.485002	2.43199e-06	1.22554e-06	0.0597395	0.0163798	-0.00105513	0.00104508	0.00210022	-3.77923	87.8177	10.09	-9.73096	4.49718	0.0822128	98.566	8.67611	-3.45504	-1.75457	-12.5118	-1.34616	-7.74444	-1.4627	-3.37455	-2.47345	-2.42427	-3.47401	-3.34655	Normal
0.496667	65.2884	0.321	0.000473999	46.6093	0.223924	0.449411	-2.98223e-06	1.24785e-05	0.0598679	0.0166618	-0.000493732	0.000442467	0.000936199	-0.341101	55.2152	3.62791	5.8579	3.24586	0.00662951	94.355	10.6667	0.694125	-0.0648113	-13.7634	-3.56292	-13.8998	-5.09602	-10.4513	-1.98452	-4.54334	-0.401979	-4.48497	Normal
0.496981	56.7644	0.3365	0.000434821	67.2134	0.146273	0.459464	1.13365e-07	-7.92526e-06	0.0578494	0.0140285	-0.000311101	0.000291576	0.000602677	-1.73667	64.3159	1.46633	1.1973	2.50339	0.0445636	95.583	10.1966	-0.0433854	-0.656892	-10.9647	-3.54541	-10.3423	-4.58641	-6.30994	-4.44572	-1.75604	0.943925	-0.853904	Normal
0.497396	72.3764	0.415	0.00027835	52.6105	0.204392	0.458271	3.58191e-05	-6.28186e-06	0.0449996	0.0104665	-0.000736141	0.000718144	0.00145428	-2.18619	82.811	5.15995	0.392332	0.497138	0.0103875	94.7242	9.30187	1.92311	-2.7771	-15.6178	4.41806	-3.58146	-6.22756	-2.91968	-3.19348	-2.80162	-4.20739	-1.0172	Normal
0.49787	31.4465	0.2005	7.88754e-05	145.829	0.108915	0.516735	1.50739e-05	-4.5514e-06	0.0321448	0.0103228	-0.00108452	0.00114573	0.00223025	1.32656	71.9068	3.43654	3.01115	10.7223	0.618278	98.7631	2.88714	-8.26487	-7.82398	-12.0381	-1.70743	-1.57144	-2.6799	-0.183928	-2.29026	-2.62053	-1.84227	-0.62748	Normal
0.497973	37.6176	0.798	0.000270755	47.0094	0.131605	0.544806	1.11163e-05	4.02067e-05	0.0464808	0.0153058	-0.00158975	0.00177937	0.00336912	-0.906453	59.3548	10.676	11.6004	5.79871	3.6563	104.422	-2.812	-6.61222	1.47057	-9.0475	-0.370964	-7.57961	-5.08195	-5.81575	-2.16864	-4.8012	-2.7399	-2.9193	Normal
0.499224	58.3374	0.3265	0.000471855	56.4113	0.219976	0.457968	-2.06781e-06	1.75742e-06	0.0566935	0.0145574	-0.000333793	0.000323593	0.000657387	-2.32329	60.6188	2.03068	1.20669	2.77592	0.0850447	95.5811	10.2	-0.435643	0.761748	-12.4434	-2.88304	-10.0222	-2.98723	-6.03315	-1.94483	-4.32601	-3.27493	0.961408	Normal
0.49937	72.7714	0.413	0.000253705	45.209	0.294597	0.461285	8.65901e-06	-5.01149e-05	0.0494929	0.0134312	-0.000842699	0.00097233	0.00181503	-1.27283	67.2235	3.3877	3.27437	0.86104	0.0292318	94.9895	9.95731	0.72482	0.120117	-13.0426	3.21443	-5.1706	-5.00055	-4.01987	-1.67596	-4.58439	-6.17606	-1.49559	Normal
0.499546	106.762	0.237	0.000255406	53.2106	0.160598	0.491363	3.9438e-06	5.01387e-05	0.0385331	0.0127849	-0.00227308	0.0025009	0.00477399	-0.775941	72.1037	8.51133	2.57585	2.15678	0.498759	98.1979	6.10768	-5.22584	-4.54246	-4.68346	-1.3363	-3.62624	-7.34132	-5.25796	0.113085	-3.53129	-5.19773	-0.315408	Normal
0.499778	69.2841	0.321	0.000482482	44.0088	0.226176	0.444506	-7.00425e-07	6.94113e-06	0.0583126	0.0174902	-0.000350692	0.000423959	0.000774651	0.268723	45.8908	10.4936	-2.2197	1.98081	0.00499608	93.8654	10.9469	0.404283	1.08438	-13.7854	-2.73046	-14.746	-4.27415	-11.1313	-1.79456	-7.20387	-1.92736	-5.5211	Normal
0.500172	85.8984	0.278	0.000177869	70.214	0.226355	0.48306	1.60019e-05	7.72976e-05	0.0455154	0.0105817	-0.00330128	0.00366339	0.00696467	0.145546	228.306	3.54452	-28.5668	2.81089	0.0286804	97.6492	6.44107	-6.92842	-2.39888	-12.7941	-7.00849	-10.4774	-10.2111	-6.98829	-1.47432	-2.21761	-0.772635	0.442477	Normal
0.500792	106.762	0.2295	0.000379456	49.6099	0.163953	0.459612	-6.8373e-06	6.47264e-06	0.0545822	0.0160631	-0.000688507	0.000704885	0.00139339	0.401021	60.5721	9.9327	0.59727	4.54637	0.114533	93.5234	13.4597	-0.387307	-4.57292	-11.1161	-4.72433	-7.60108	-4.04526	-4.36142	-6.30447	-3.13506	-2.06473	-0.569965	Normal
0.501345	105.448	0.2525	0.000898034	35.4071	0.408006	0.442337	1.60219e-05	-6.24188e-05	0.0716955	0.0206	-0.0025442	0.00255989	0.0051041	-1.44345	48.599	-29.3235	3.30909	3.08028	0.0678431	98.0629	9.00729	-1.08528	1.43033	-7.4866	1.60818	-2.77665	-1.32461	-1.23801	-2.41402	-3.19474	-4.98831	-2.01764	Normal
0.501486	91.7431	0.233	0.000481012	46.2092	0.259698	0.474985	1.863e-05	0.000105878	0.0640968	0.0193724	-0.0044673	0.00493587	0.00940317	-0.422938	53.4733	-18.5284	-6.71311	1.57517	0.436154	99.3566	6.86234	-0.422552	-0.122781	-7.27861	0.130104	-2.48897	-2.77792	-1.43969	-1.34384	-3.38171	-4.03693	-2.03776	Normal
0.502176	58.3658	0.329	0.000790389	52.6105	0.217458	0.450557	3.36993e-06	2.16814e-06	0.0667239	0.0178189	-0.000343165	0.00034945	0.000692615	-1.7908	54.0624	0.949236	-9.30274	3.45825	0.158768	96.284	10.3893	-0.838178	1.43768	-11.9382	-3.12842	-11.7258	-2.87698	-7.13448	-0.829598	-5.02789	-1.83593	0.861626	Normal
0.502417	43.7956	0.2005	0.000506317	12.4025	0.483521	0.433403	-0.000816679	-2.95837e-05	0.0467388	0.0261794	-0.0199249	0.0187793	0.0387042	-6.07764	120.657	-201.848	0.593885	0.355922	0.0207458	99.2259	-1.12141	0.703387	0.337856	0.751157	0.600772	0.816604	0.706448	0.764754	0.656416	0.826744	0.703565	0.583822	Normal
0.502476	105.448	0.233	0.000481652	28.4057	0.203566	0.509845	3.84748e-06	0.000103042	0.0750192	0.0238251	-0.00439966	0.00412421	0.00852387	-0.0429436	50.8056	-13.8949	-38.3878	9.21889	1.08174	102.619	5.87657	-4.42622	-3.04555	-8.91957	0.053556	-1.99689	0.716825	0.56031	0.129071	0.710106	-0.42801	-0.20246	Normal
0.502535	106.007	0.2295	0.000268576	66.6133	0.142935	0.460057	1.04213e-06	-1.89258e-05	0.0496199	0.0149959	-0.000907525	0.000689313	0.00159684	-0.20747	52.4679	10.5795	10.4132	4.88922	0.0947679	93.3939	13.1857	-1.27551	-3.6014	-9.21384	-3.86272	-6.71746	-4.40818	-4.34497	-4.38299	-4.01481	-3.61595	-0.85705	Normal
0.502606	101.695	0.2955	0.000279209	72.2144	0.13774	0.499572	-3.15773e-05	7.11078e-05	0.0498942	0.0138933	-0.00288061	0.00280546	0.00568607	1.61663	57.8675	2.7951	-6.685	8.04247	0.463076	100.411	4.69967	-5.58295	-4.85437	-11.4117	-2.99791	-4.09221	-4.35788	-2.50262	-4.52045	-2.20108	-0.609612	-1.95748	Normal
0.502974	98.1997	0.269	0.000584333	41.4083	0.188423	0.475877	1.21965e-06	2.80326e-05	0.0693262	0.0222308	-0.00311869	0.00325763	0.00637633	-0.0899857	43.7497	-11.4855	-6.69786	2.48177	0.677013	100.904	6.35338	-2.99742	-2.19499	-5.5332	-1.91393	-3.1824	-7.24296	-4.03799	-1.80821	-4.53449	-4.65026	-1.77985	Normal
0.503996	64.4815	0.326	0.000780556	56.4113	0.194856	0.470302	2.71692e-05	-7.16248e-07	0.0726607	0.0193923	-0.000459305	0.000536434	0.000995739	-1.90891	56.603	8.35596	-18.4209	4.22704	0.133942	97.2324	10.2558	0.574832	-0.99169	-12.511	-3.51696	-9.68964	-3.76958	-4.97362	-1.45	-2.3972	-5.05828	1.77215	Normal
0.504092	34.7423	0.593	0.000155964	46.4093	0.187626	0.509662	-9.57777e-06	-5.17669e-05	0.044859	0.0150648	-0.00434188	0.00437682	0.0087187	-0.679146	50.3472	7.34115	-6.48115	1.51533	1.01235	100.765	2.78813	-2.91939	-3.87483	-6.6629	-3.5003	-4.54433	-0.422044	-2.26547	-4.9852	-2.96415	-3.71202	-5.02946	Normal
0.504175	104.076	0.234	0.000554288	66.0132	0.177406	0.458886	-3.80838e-06	-9.86869e-06	0.0679062	0.0192059	-0.000816199	0.000944733	0.00176093	-0.8006	54.5522	6.19737	-1.20421	4.56532	0.125179	94.1954	13.9099	0.111583	-3.65082	-10.7811	-3.71719	-8.91633	-5.10772	-5.74457	-6.68501	-3.57369	-1.55912	-1.68015	Normal
0.504766	102.302	0.2285	0.000237379	49.4099	0.191766	0.464505	6.85658e-07	-3.6328e-06	0.0485156	0.0144603	-0.000577038	0.000624928	0.00120197	-0.866547	54.5276	9.77194	10.2907	3.85794	0.073889	92.8449	13.186	0.437226	-3.53497	-10.1249	-2.44935	-6.75242	-6.48424	-5.78669	-2.91055	-2.71915	-3.01286	-1.65989	Normal
0.505573	91.7431	0.2005	0.000833315	38.0076	0.338615	0.450507	-5.71941e-05	-9.9239e-06	0.0650271	0.0190866	-0.00377632	0.00414304	0.00791936	1.30733	44.0226	-25.8383	-0.666402	1.74669	0.279591	98.5214	7.31106	-0.0464433	0.609244	-7.90764	1.86896	-0.176833	-2.18809	-1.89597	-3.38305	-1.78947	-3.15651	-3.15287	Normal
0.506535	53.8841	0.325	0.0006597	41.6083	0.170228	0.469966	-4.94973e-06	-6.83921e-06	0.0629447	0.0171737	-0.000530088	0.000421839	0.000951927	-1.6866	51.2911	8.96244	-3.30522	2.35617	0.0556316	97.9957	9.14359	-2.70169	-0.268479	-9.87858	-4.95095	-8.7678	-2.20015	-3.38994	-5.38552	-2.09311	-1.59979	-2.75061	Normal
0.50663	57.1973	0.3235	0.000521471	64.813	0.163059	0.473467	6.19923e-06	-6.65447e-06	0.0617163	0.0158848	-0.000408633	0.000446614	0.000855247	-1.94498	56.5394	6.02795	-0.376404	2.78284	0.121139	98.0212	9.00003	-2.63689	-2.21891	-7.87723	-4.89368	-8.30211	-6.11713	-2.27719	-4.94159	-1.85489	-2.2826	-1.60573	Normal
0.506642	31.3316	0.6265	0.000720803	47.2094	0.243966	0.462302	1.31056e-05	5.21357e-05	0.0653047	0.0197077	-0.00236975	0.00220338	0.00457313	-1.89032	53.1124	-9.63261	2.51099	0.910795	0.0173258	96.6565	10.4374	-0.698522	1.06003	-12.8604	3.07097	-6.4743	-8.23071	-6.63205	-2.61831	-3.02145	0.972126	-3.77965	Normal
0.506868	72.8597	0.374	7.67433e-05	306.061	0.043759	0.591414	2.449e-06	1.02811e-05	0.0525324	0.0163893	-0.000712734	0.000783454	0.00149619	-0.332453	43.1141	1.78296	-2.99625	7.51347	33.7962	106.374	-10.2992	-7.1483	-0.631452	-8.06001	-6.63343	-10.3998	-9.14689	-5.69237	0.518381	-2.14733	-0.69453	-0.812985	Normal
0.507024	75.7098	0.397	0.000116589	101.82	0.072552	0.582376	-1.32411e-05	-1.56405e-06	0.0591187	0.018286	-0.000202074	0.000201567	0.000403641	0.369729	49.0581	6.73936	2.07202	21.4003	24.6203	107.064	-6.47125	-9.27424	-2.97182	-8.5472	-3.87347	-6.43557	-3.63603	-3.52227	-2.12236	-3.11056	-3.20942	-3.8159	Normal
0.507383	96.1538	0.3125	0.000181394	100.02	0.0753658	0.563116	0.000115757	-1.27936e-05	0.05605	0.0198014	-0.00114625	0.00115249	0.00229874	0.144398	46.2175	16.3585	13.5325	21.0136	11.9315	105.946	-3.03219	-9.71423	-0.949258	-7.5935	-0.0399018	-1.32008	-0.78974	-0.597823	0.815947	1.12548	0.822694	-2.63255	Normal
0.507666	55.4529	0.3695	8.9837e-05	86.8174	0.0719407	0.57551	-1.01664e-05	-1.31959e-07	0.0492959	0.0135446	-0.000419086	0.000434676	0.000853762	0.241741	73.823	4.74421	1.90188	12.3052	12.517	105.662	-4.84186	-8.75523	-3.90285	-7.87688	-4.29078	-5.14675	-5.43498	-6.44125	-1.13124	-5.12488	-0.836993	-1.83221	Normal
0.507986	91.3242	0.2505	0.000270046	44.4089	0.221842	0.495809	-1.65778e-06	2.63503e-05	0.0521419	0.015816	-0.00298032	0.00273854	0.00571886	0.177474	43.8968	6.484	-5.60381	1.59332	0.570677	99.9412	5.27668	-2.39945	-2.95316	-11.8402	-0.400274	-0.895761	-3.14099	-3.06992	-5.00554	-1.87031	-2.59688	-3.5787	Normal
0.508095	119.284	0.226	0.00105166	49.0098	0.257714	0.450838	-8.83055e-06	-1.13436e-05	0.0688618	0.019209	-0.00193221	0.00183117	0.00376337	-2.2564	57.3444	-13.5344	-1.00701	4.54982	0.0958136	97.5562	9.63735	-1.32755	-0.0770058	-9.56582	-3.05444	-7.00924	-3.90117	-4.79327	-4.14094	-2.67835	-5.95555	-3.02461	Normal
0.508317	102.389	0.2055	0.00114188	48.6097	0.300216	0.434945	-1.3182e-06	-2.47437e-05	0.0765778	0.0210092	-0.00207019	0.00195317	0.00402336	-1.05972	50.5488	-45.5868	-1.10238	0.255882	0.0193051	95.2966	10.5662	1.28295	3.51092	-6.50774	2.01189	-4.14784	-14.9081	-9.37379	-1.17993	-6.65831	-1.02349	-4.24593	Normal
0.508625	63.2911	0.333	0.000235021	42.2084	0.112043	0.567118	-6.95802e-07	4.76848e-08	0.0541665	0.0168116	-0.000199293	0.000244989	0.000444282	0.0754344	44.9708	10.701	2.67293	15.5138	23.9465	106.142	-8.46852	-9.56615	-0.632542	-2.99292	2.97194	-2.15209	-2.21598	-10.1697	-4.27861	-7.01717	-7.76915	-5.21565	Normal
0.508761	101.18	0.2105	0.000940117	51.6103	0.38344	0.434412	-7.55903e-06	-2.56404e-05	0.0734329	0.0206704	-0.0018206	0.00170002	0.00352062	-0.609247	49.258	-25.1386	-2.10987	0.420027	0.0159542	95.8231	10.134	-0.0195111	2.09198	-9.14997	1.37983	-5.64789	-15.1464	-9.85892	-1.95799	-6.76658	-0.720514	-4.56934	Normal
0.509456	88.5609	0.2815	0.000367684	50.01	0.103816	0.502916	-2.10298e-06	1.90198e-05	0.0562034	0.0181269	-0.00155858	0.00185717	0.00341575	-2.08117	52.7515	10.655	-10.7299	4.95499	1.05457	100.504	5.82473	-4.26583	-6.2396	-10.8227	-1.69488	-3.88709	-6.99934	-1.6269	-2.24401	-2.51262	-2.46614	-1.52884	Normal
0.509942	75.9494	0.298	0.000145877	238.648	0.0438697	0.581096	-3.80367e-07	-9.20482e-06	0.0589196	0.0200003	-0.000513647	0.000468478	0.000982125	-0.334463	46.4047	4.221	4.51841	23.5448	28.3693	106.817	-7.72216	-10.6924	-4.41865	-8.90245	-6.42747	-9.5202	-7.59295	-9.33708	-4.44273	-7.02004	-3.35401	-4.83161	Normal
0.510991	52.0607	0.5705	0.000378944	37.8076	0.32989	0.469514	9.36711e-07	-3.54379e-05	0.0494741	0.0151046	-0.00296641	0.00321876	0.00618517	-0.142254	51.4245	-8.24985	0.623127	4.13196	3.0195	101.441	1.36242	-4.56687	1.29931	-0.857509	1.70215	-0.868276	-2.92794	-4.41756	-3.74256	-3.45934	-3.10151	-2.25634	Normal
0.511433	45.9946	0.6515	0.000619448	59.6119	0.323379	0.442823	-6.37969e-06	-8.07596e-05	0.060525	0.0179859	-0.00104236	0.00107462	0.00211698	-0.0782723	41.3919	-0.431762	4.80553	3.17483	0.189258	96.5794	8.91161	-1.40885	-0.433415	-8.94358	-2.17935	-6.7373	-10.0025	-7.67545	-4.85636	-5.08962	-3.76405	-1.64822	Normal
0.511506	101.523	0.205	0.00103716	52.6105	0.280373	0.431156	3.52757e-06	7.14523e-05	0.0678047	0.0191465	-0.00262417	0.00277409	0.00539826	0.0770749	49.0425	-29.2091	1.85638	0.424627	0.0197859	95.7751	10.0681	0.327146	1.88979	-9.50198	2.79218	-4.18954	-13.6233	-8.23283	-2.10749	-4.86767	1.20838	-4.05033	Normal
0.512186	120	0.2505	0.000588502	42.6085	0.275208	0.434469	-2.42678e-05	-3.60297e-05	0.061867	0.0186564	-0.00170424	0.00149353	0.00319776	-0.819939	47.8184	-10.7487	1.90673	0.636921	0.0464857	96.1001	9.87927	-0.873374	1.43874	-11.5895	2.91323	-5.49989	-4.80973	-4.75587	-3.92707	-6.00886	-5.2156	-2.57842	Normal
0.512741	120	0.2415	0.000538963	34.4069	0.175338	0.462668	-2.71629e-06	1.90843e-05	0.0591585	0.017989	-0.00181785	0.00172986	0.00354771	-0.848173	53.0008	9.98376	-4.49615	2.01596	0.445993	98.7372	6.94671	-1.85323	0.188188	-7.75817	0.290674	-4.03295	-7.56702	-6.36892	-2.95835	-3.46674	-1.92874	-2.82058	Normal
0.513339	55.8659	0.2105	6.63745e-05	76.2152	0.0570543	0.579455	-2.42541e-05	-1.45263e-06	0.0441957	0.0127312	-0.000439234	0.000477156	0.00091639	-0.602772	68.787	5.61718	1.38982	13.8972	10.9746	105.124	-5.15928	-8.06792	-3.48727	-6.62436	-3.42188	-6.85288	-6.48621	-5.11873	-1.27695	-5.02917	-1.06755	-2.92838	Normal
0.513565	68.3761	0.3025	0.000597364	34.0068	0.217065	0.479983	7.24256e-06	5.52477e-06	0.0608659	0.0183733	-0.000397014	0.000396932	0.000793946	0.360999	46.9639	17.3406	-7.51392	4.46516	0.363611	96.518	12.4239	-3.04161	-4.85942	-8.68145	-2.78384	-0.358511	-6.01568	-1.82209	-1.98563	-1.00078	-1.13002	-2.98551	Normal
0.513653	54.9451	0.5465	0.000389067	49.0098	0.229054	0.480443	2.03938e-06	-9.72322e-05	0.0576902	0.0170755	-0.00350694	0.00365489	0.00716184	1.68239	76.7327	-14.7516	-1.87319	2.72981	2.01803	101.484	2.77199	-3.0934	0.39731	-6.31605	-2.74906	-6.83608	-7.13285	-6.66679	-5.43851	-5.29603	-1.30405	-3.16473	Normal
0.514441	89.2193	0.2805	0.000330174	47.0094	0.108322	0.507916	4.78985e-06	4.85366e-05	0.0561997	0.0182134	-0.00146033	0.0016983	0.00315863	-2.33061	54.2254	10.2714	-9.28439	5.70639	1.11016	100.715	5.83384	-4.46663	-6.10256	-10.2987	-0.942329	-2.97594	-6.87521	-1.79869	-1.45656	-2.13043	-2.91177	-1.18318	Normal
0.514491	31.864	0.2085	8.96907e-05	104.421	0.159737	0.508232	9.64678e-07	-4.78126e-05	0.0327103	0.00964262	-0.000939517	0.00100167	0.00194118	-0.0349202	91.5057	2.84041	-1.36957	7.42949	0.634084	98.3317	3.08726	-8.37842	-8.44586	-12.4302	-3.94387	-1.56226	-1.63825	1.6697	-0.0340738	-2.26895	-3.13765	-1.14171	Normal
0.515292	69.4043	0.297	0.000472479	37.8076	0.172611	0.484184	-1.36528e-06	-5.45996e-06	0.0691059	0.0206468	-0.00049191	0.00044153	0.00093344	0.540851	48.4595	14.6758	-6.66425	5.38442	0.432107	97.3713	12.3015	-2.64357	-6.37916	-9.5165	-1.86951	-1.8511	-5.48254	-2.32541	-1.9672	-0.68637	-0.907828	-3.46095	Normal
0.515338	106.477	0.237	0.000263602	53.2106	0.163345	0.492467	-4.41898e-06	2.5385e-06	0.0391606	0.0131508	-0.00239742	0.00239949	0.00479691	-0.743875	68.2331	8.95829	2.33827	2.55925	0.676744	98.7985	5.08924	-4.61171	-4.46192	-5.21229	-1.02695	-3.74063	-7.32756	-5.46711	-0.323871	-3.51199	-4.86155	-1.09456	Normal
0.515907	61.6967	0.375	0.000218455	106.821	0.0679448	0.571396	4.97631e-07	8.85017e-06	0.0683951	0.0228505	-0.000638846	0.000913952	0.0015528	-0.109763	45.7754	12.8399	5.00198	22.795	18.897	107.675	-3.98744	-7.9973	-2.40578	-6.25099	-1.80293	-4.48209	-1.01095	-2.49643	-1.18327	-2.6446	-2.76164	-2.05719	Normal
0.516058	101.609	0.255	0.000306885	52.6105	0.237975	0.494297	-0.000167575	6.72179e-05	0.0613988	0.0202187	-0.00333857	0.0026948	0.00603338	-0.48153	55.2644	-14.3497	0.923562	4.47872	1.78618	101.907	3.7931	-2.15941	-1.84422	-5.79154	-1.98815	-2.52703	-5.09217	-2.23807	-1.75512	-3.83634	-3.78309	-3.00555	Normal
0.516679	61.6016	0.303	7.57978e-05	45.6091	0.139147	0.531566	-2.36322e-05	-1.14659e-05	0.0316312	0.00967268	-0.00134562	0.00114105	0.00248667	-1.03757	39.6058	6.79395	3.12431	5.77681	1.83893	99.53	3.55659	-11.1055	1.58999	-4.24615	-2.01504	-2.25924	-2.21995	0.686534	-4.77224	-3.70422	-3.27796	-2.81042	Normal
0.516754	73.3496	0.296	0.000619734	40.008	0.20348	0.483757	-3.40663e-06	5.80688e-06	0.0728979	0.0217431	-0.00051301	0.000587405	0.00110041	1.14958	45.2395	12.7363	-8.16144	6.7384	0.53683	97.7129	12.484	-3.1134	-5.3098	-10.238	-0.327377	-1.37561	-4.92186	-1.76292	-1.42042	-1.26329	-0.428089	-1.77544	Normal
0.517297	115.718	0.2225	0.000560343	47.0094	0.236181	0.46714	6.28736e-06	1.87053e-05	0.0617092	0.0161709	-0.00173237	0.00155632	0.00328869	-3.08883	70.3032	-12.6091	1.07017	4.28197	0.099147	97.6578	8.7599	-0.991526	-2.25629	-11.5542	-2.3905	-5.7089	-4.13317	-4.08685	-6.41683	-3.12194	-6.0116	-3.97898	Normal
0.517526	58.1959	0.327	0.000574938	30.8062	0.159945	0.477004	-0.000107736	-9.44527e-07	0.0677731	0.0191411	-0.000376327	0.000348199	0.000724527	-3.04949	54.5457	14.2515	-13.0555	3.27966	0.0702925	97.7591	10.1155	-0.0387733	-2.12851	-12.8085	0.700261	-5.88057	-2.89746	-1.61193	-4.01832	1.3283	-0.351766	-2.14136	Normal
0.518015	77.4194	0.3355	0.000892578	45.209	0.222201	0.472933	2.20483e-06	-0.00019311	0.0866146	0.0262064	-0.00436623	0.00400083	0.00836706	1.73202	50.1159	-40.123	-17.2861	2.79681	2.35453	102.582	4.46684	-1.59449	4.44692	-5.97666	-0.347473	-4.5318	-5.05048	-3.49109	-2.53528	-2.60162	-0.736654	-1.18548	Normal
0.51978	57.7756	0.335	0.000562453	58.6117	0.174428	0.458748	-1.01304e-07	-7.42523e-06	0.065871	0.016869	-0.000299851	0.000297293	0.000597144	-2.41992	62.8258	2.5513	-4.66428	2.84893	0.142941	96.6181	9.901	0.0284251	0.0428024	-11.7682	-3.86645	-8.88588	-3.16511	-6.73604	-4.33597	-3.40052	0.557628	-1.32675	Normal
0.520185	46.6382	0.6405	0.000129047	215.043	0.0480114	0.581586	1.8159e-06	2.29413e-05	0.0591648	0.0196202	-0.000337716	0.000470444	0.00080816	-0.521868	37.8306	0.716069	3.72736	20.357	29.6804	106.367	-13.4131	-12.6972	-6.72026	-7.00395	-1.97149	-4.62446	-0.36794	-1.79108	-0.191417	-2.82877	-2.62959	-2.54207	Normal
0.520458	63.9318	0.3035	0.000478723	40.008	0.206422	0.484342	8.21554e-06	-5.71788e-06	0.0577439	0.0176903	-0.000355498	0.00044999	0.000805489	-0.53799	45.6916	17.1392	1.57594	6.18436	0.334916	96.6625	12.039	-3.38658	-5.10666	-7.33927	-1.68596	-1.13206	-6.23116	-1.27561	-2.64889	-0.473882	0.352379	-3.46934	Normal
0.520508	100.083	0.211	0.000590719	66.0132	0.165396	0.468982	7.41873e-07	-1.02476e-05	0.0736786	0.0193374	-0.000669684	0.00071215	0.00138183	1.70424	45.1381	6.9925	-2.12008	9.92307	0.298118	95.5681	13.5189	-2.15068	-5.11623	-14.4902	-5.5116	-7.61397	-5.17834	-2.22146	-8.12526	-6.39123	-4.82695	-2.2864	Normal
0.520984	120	0.2505	0.00055512	46.8094	0.258792	0.452209	3.05101e-05	-4.37439e-05	0.0587747	0.0169667	-0.00170165	0.00170194	0.00340359	-1.09979	60.5322	-17.95	3.66886	0.851917	0.0646855	96.0305	9.44896	1.21464	0.209273	-9.74957	3.34398	-3.6782	-9.38146	-4.68837	-2.27037	-5.0102	-3.07867	-3.01057	Normal
0.521673	58.3942	0.313	0.000272345	82.0164	0.191212	0.476123	5.35584e-06	-1.71463e-05	0.053085	0.0140554	-0.000563071	0.00049261	0.00105568	-0.246001	65.65	9.74182	-12.2056	3.11705	0.183492	97.3451	8.36086	-2.90403	-1.55631	-12.8486	-4.01431	-8.40191	-4.33855	-5.01778	-6.29813	-0.752187	1.7673	-0.0989727	Normal
0.521993	98.3607	0.2445	0.000729013	61.4123	0.242463	0.459814	7.24291e-06	1.35913e-06	0.0728632	0.0188012	-0.000626307	0.000690152	0.00131646	1.98033	47.8332	-2.40048	6.14236	10.0024	0.290429	95.6071	12.8141	-1.28992	-5.62511	-14.3433	-3.46971	-7.51641	-7.07401	-4.21918	-6.88894	-6.67958	-3.67571	-2.30944	Normal
0.522459	63.1912	0.304	0.000538297	36.0072	0.22896	0.480853	3.17929e-06	-9.90864e-06	0.0591387	0.0181716	-0.000356758	0.000429557	0.000786314	-0.333309	43.3889	16.4469	2.07867	6.51146	0.319423	96.5095	12.1387	-2.47773	-5.63011	-8.20796	-1.75719	-1.07879	-5.32875	-1.79413	-4.00879	-0.220738	0.998467	-3.97101	Normal
0.522462	68.7285	0.2985	0.000670502	36.2072	0.218491	0.47579	-2.08106e-05	3.84309e-06	0.0657238	0.0191261	-0.000390637	0.000457602	0.000848239	0.746734	48.285	16.9746	-10.7176	4.73562	0.406006	96.6579	12.9172	-3.47617	-5.22657	-9.16181	-3.23159	-0.279951	-6.14142	-1.68838	-0.894139	-0.857649	-1.87716	-2.55242	Normal
0.522951	76.1905	0.215	0.000186384	86.4173	0.0756431	0.576997	-2.56555e-05	-2.2497e-05	0.0586268	0.0174866	-0.000626361	0.000598274	0.00122463	0.265733	43.1352	2.86641	-4.15334	7.7053	33.5772	106.924	-9.21253	-6.56004	-1.3122	-9.22821	-8.25536	-10.506	-7.76533	-4.00152	2.04252	-1.8045	0.0374793	0.792429	Normal
0.523073	104.439	0.233	0.000244554	44.4089	0.199051	0.472071	7.55626e-06	-7.00287e-06	0.0501346	0.0147373	-0.00057644	0.000646617	0.00122306	-0.629854	57.3872	9.83193	8.12581	4.22293	0.102569	92.9878	13.6342	0.950262	-5.11504	-12.6093	-1.84147	-5.13028	-5.25836	-4.51064	-3.71962	-4.93075	-2.96011	-2.67469	Normal
0.523537	119.522	0.2405	0.000433494	47.4095	0.218168	0.4761	-2.02515e-06	-8.51733e-05	0.0576362	0.014755	-0.00129885	0.00143603	0.00273487	-3.74265	83.1921	4.99099	-0.404894	5.37715	0.120851	97.1242	9.59419	-1.77567	-3.79055	-11.9126	-1.97898	-7.7076	-4.10074	-3.63742	-2.24817	-3.95815	-7.66697	-1.96754	Normal
0.523674	120	0.23	0.00145146	58.6117	0.201485	0.435155	-1.26102e-05	-9.4812e-05	0.0793971	0.0223136	-0.00204625	0.00198084	0.00402709	-1.44874	49.7611	-9.20213	-17.9219	1.37357	0.113306	97.672	9.60498	-0.512626	0.190841	-10.0368	-1.49055	-6.62798	-8.37295	-6.60573	-5.87818	-2.81645	1.23735	-3.92423	Normal
0.523934	51.1945	0.359	0.00135793	38.4077	0.220524	0.435112	-2.63476e-05	-2.72377e-05	0.0827446	0.0237084	-0.000892698	0.000939167	0.00183187	0.831155	42.1264	-27.2371	0.686728	0.81327	0.00503171	95.9522	11.6592	0.111598	3.31382	-11.7559	2.59989	-7.86764	-6.71775	-8.66236	-3.67849	-4.78834	1.30944	-4.88672	Normal
0.524011	104.076	0.232	0.00026955	44.2088	0.176114	0.469532	2.0085e-05	1.26944e-06	0.0573825	0.0166117	-0.000546353	0.000561327	0.00110768	-0.913121	55.9034	2.86617	3.75862	4.37313	0.115405	93.6866	13.6404	0.152043	-3.64777	-11.2917	-3.92901	-7.72504	-3.22524	-6.49429	-6.89885	-3.19625	0.0426162	-1.86765	Normal
0.524033	91.2548	0.2485	0.000332687	44.4089	0.215397	0.495512	1.51717e-05	4.74934e-05	0.053338	0.0158204	-0.0028638	0.00256114	0.00542493	0.0298784	42.2793	6.34403	-7.03444	1.60338	0.575334	100.044	5.323	-2.38475	-3.13817	-12.2316	-0.449567	-1.07797	-3.06397	-2.97657	-4.93347	-1.59814	-2.44201	-3.43868	Normal
0.524223	106.857	0.2365	0.000232664	53.2106	0.174572	0.487011	-7.97801e-06	5.99532e-05	0.0410997	0.0134105	-0.00213184	0.00237034	0.00450217	-0.956523	64.48	7.59147	1.62976	2.08502	0.499678	98.2804	6.52474	-4.50202	-4.05192	-3.95596	-0.6378	-3.20303	-7.10506	-5.3257	0.210632	-3.77093	-5.76138	-0.219042	Normal
0.524607	89.0869	0.298	0.000271711	44.4089	0.15529	0.486654	3.79051e-05	2.35695e-05	0.0578081	0.0177055	-0.00186839	0.00162248	0.00349087	-1.11623	44.462	-0.551739	-7.35768	1.48279	0.103744	97.9132	8.60465	-0.577694	-2.34267	-10.6916	-0.210037	-5.17255	-5.86431	-3.04851	-4.57862	-1.82049	0.84156	-3.2647	Normal
0.524994	95.7702	0.236	4.57851e-05	34.807	0.217058	0.491234	-2.28127e-05	-7.1102e-05	0.0203493	0.00705351	-0.00223732	0.00206884	0.00430616	0.580383	45.5206	6.00594	1.01015	0.358717	0.144345	93.6858	4.87799	-0.537334	0.464002	-7.36956	-0.736119	-2.62584	-4.24084	-2.99951	-2.22425	-1.64004	-1.64141	-1.43954	Normal
0.52505	34.8837	0.5825	0.000186637	43.4087	0.200666	0.520022	1.02119e-05	-0.000202753	0.0413745	0.0158781	-0.00514859	0.00479701	0.00994561	-0.480047	47.4653	9.39886	-4.14026	3.31713	2.69662	102.028	0.0989853	-4.75996	-0.489858	-5.41229	-2.06045	-4.49	-1.66463	-2.73474	-4.28699	-3.61664	-3.59509	-4.81304	Normal
0.525429	61.8557	0.3095	7.89696e-05	39.2078	0.166005	0.531924	-2.72821e-05	-1.36697e-05	0.0303784	0.00926597	-0.00143217	0.00120272	0.00263489	-0.733644	37.8559	6.3781	3.7649	5.28796	1.57374	99.3992	3.17956	-10.7524	1.65934	-3.73968	-3.10388	-2.34626	-1.69065	-0.604881	-4.12385	-3.6195	-3.94452	-2.30095	Normal
0.525651	49.6483	0.2005	3.37818e-05	258.252	0.057719	0.583614	3.91936e-06	-5.46996e-06	0.0308862	0.00922224	-0.000457843	0.000412497	0.00087034	-0.606212	52.6801	1.39048	0.281809	8.34628	14.7957	102.827	-9.6125	-11.1442	-1.07072	-4.98798	0.334528	-2.81983	-0.0688163	-4.40141	-4.65386	-5.04946	-4.44574	-3.35935	Normal
0.525951	67.6437	0.3005	0.000638333	34.0068	0.171139	0.479501	-2.84269e-07	-1.11648e-05	0.06583	0.0194335	-0.000496133	0.00046387	0.000960003	0.651804	53.5232	16.8351	-5.44713	7.6219	0.389658	96.7826	12.5634	-2.42665	-6.27315	-10.4457	-2.7125	-0.841314	-4.16293	-2.03165	-2.87087	-0.669218	0.823176	-3.65882	Normal
0.526459	63.0583	0.278	0.000279538	31.6063	0.21161	0.477399	-2.9641e-05	4.83781e-07	0.0423563	0.0120947	-0.000272343	0.000179177	0.000451521	0.400943	38.8403	11.9357	5.92801	3.36882	0.168575	94.9122	11.1302	-2.57909	-4.05575	-9.38469	-2.9303	-2.39672	-1.24584	-0.825652	-0.316974	-0.55443	1.26207	-2.64086	Normal
0.526474	62.3701	0.326	0.000841688	57.0114	0.213624	0.46027	3.10069e-05	-1.97181e-07	0.0720009	0.0190691	-0.00045301	0.000417692	0.000870702	-2.66137	59.9293	-2.25977	-17.9015	3.46993	0.234673	97.5496	9.89331	-0.498186	-0.400169	-13.5904	-3.32182	-8.73719	-1.83253	-4.11152	-4.1932	-4.86876	-2.5007	0.676459	Normal
0.526661	89.4855	0.286	0.00018289	35.8072	0.253311	0.476976	7.50629e-05	-0.000102672	0.0363646	0.0114839	-0.0033558	0.00351097	0.00686677	-1.11448	74.5178	6.3732	0.337706	0.708448	0.482475	97.0267	4.71681	-0.224555	0.906646	-8.86864	0.295311	-0.294954	-1.65186	-2.68461	-1.03058	-1.17339	-2.96811	-3.87748	Normal
0.527046	66.0429	0.3015	0.000410239	37.8076	0.209296	0.48448	9.08539e-08	-7.97613e-06	0.0569093	0.0165888	-0.00040038	0.000335905	0.000736285	-0.3351	44.8394	13.3709	-1.3424	4.29948	0.309299	96.4145	11.9931	-2.82029	-5.96117	-8.18664	-1.12736	-3.55371	-5.25374	-2.22004	-2.59847	-1.32767	-1.11182	-2.85856	Normal
0.52733	83.7404	0.2565	0.000619767	90.6181	0.18095	0.490918	-3.31181e-06	-4.2065e-05	0.081533	0.0222642	-0.00267082	0.00285992	0.00553074	0.628729	54.9222	0.242413	-74.7896	7.35729	2.86212	104.328	1.30658	-4.12859	0.626732	-12.4276	-9.48584	-9.94066	-3.95181	-2.06089	0.081645	-2.42367	-1.44692	-2.44555	Normal
0.527636	66.0793	0.303	0.000311664	43.6087	0.16321	0.485403	-1.03178e-05	-6.92253e-06	0.0568366	0.0166229	-0.000385707	0.000332658	0.000718364	-0.343711	45.3384	13.938	-1.51333	4.06957	0.332701	96.4358	11.9128	-2.81097	-5.75884	-8.19997	-1.95459	-3.32508	-5.29944	-1.73529	-2.56015	-1.72065	-1.05224	-2.89178	Normal
0.527959	83.7989	0.2875	0.0003913	83.0166	0.141492	0.487839	7.44303e-05	9.21866e-06	0.0634473	0.0175651	-0.00107834	0.00106428	0.00214263	-3.09078	64.368	9.85967	-14.8181	4.97044	0.572968	99.4453	7.94596	-4.08805	-5.92511	-13.2619	-2.70975	-2.23953	-10.0721	-3.65433	-3.54281	-1.95288	1.04058	-3.23883	Normal
0.528047	40.3633	0.314	0.000256435	121.824	0.0585442	0.569375	4.78695e-05	-5.1554e-06	0.0714752	0.0259305	-0.0021535	0.00197038	0.00412388	0.321311	46.9117	13.0116	7.32087	25.1048	20.9948	107.864	-4.71354	-8.30003	-3.41182	-8.52622	-4.40283	-7.38756	-2.41222	-7.54984	-1.14024	-2.47377	-3.64979	-3.65125	Normal
0.528055	66.8524	0.3395	0.000926578	41.8084	0.179477	0.489652	-4.55992e-06	2.87501e-05	0.0786379	0.0224931	-0.00169624	0.00179971	0.00349595	1.4882	50.3574	-23.7314	1.84543	7.27078	5.89565	104.107	2.82722	-5.61484	2.85054	-4.83299	-1.17581	-11.7385	2.19213	-2.15951	-9.89214	-5.82021	-0.330826	-1.6242	Normal
0.528087	58.451	0.3365	0.000579014	44.6089	0.169049	0.473587	-6.0369e-06	-1.50099e-05	0.0547091	0.0159028	-0.00102245	0.000977277	0.00199973	-2.99454	69.154	14.0987	-5.24314	2.52313	0.11896	97.1643	9.26377	-2.14161	-0.79975	-11.2298	-2.25143	-9.83262	2.63042	-3.83807	-2.19143	0.200031	-3.34125	-1.70423	Normal
0.528291	49.505	0.6065	0.000468437	50.21	0.201834	0.47178	-6.8315e-06	-1.48059e-05	0.0625196	0.0187044	-0.0033364	0.00311136	0.00644776	-0.458689	40.6103	-9.61153	-6.14201	0.029346	0.0090411	95.4298	11.0421	4.19216	-2.49639	-17.687	10.2953	-3.07789	-10.7285	-3.90352	-1.98591	-3.08196	1.56497	-2.95928	Normal
0.528563	59.5533	0.35	0.00042759	45.009	0.181775	0.471416	5.9652e-07	2.5951e-05	0.0519159	0.0160567	-0.000855101	0.000860525	0.00171563	0.0773454	45.991	16.1915	-0.853228	2.63318	0.1441	97.1237	8.98489	-2.58028	-1.85069	-9.68836	-0.731592	-8.74677	-2.52285	-2.66044	-1.3952	-1.71789	-2.28231	-2.61315	Normal
0.528735	67.8349	0.3245	0.000501162	79.816	0.140766	0.470401	4.01677e-05	4.16372e-05	0.0556714	0.0157005	-0.00120911	0.00118196	0.00239107	-2.09741	48.6802	7.44835	-2.82985	3.17391	0.0923879	96.6894	9.19958	-0.487125	-2.87187	-12.4822	-3.67705	-6.9291	-6.42022	-4.81956	-0.706899	-2.11779	-1.4365	-1.76041	Normal
0.528853	75.7576	0.2955	0.000108504	238.048	0.064356	0.573251	-5.19641e-06	-2.50656e-07	0.0489922	0.0140195	-0.000436442	0.000339277	0.000775719	-0.301126	44.9441	0.216339	2.51268	13.0327	23.426	104.554	-13.5924	-15.093	-8.03783	-10.6503	-5.83009	-6.9876	-5.31891	-5.37034	-2.41374	-1.74495	0.543869	0.0538455	Normal
0.529345	58.3942	0.331	0.00105629	52.6105	0.212051	0.443262	-8.26405e-07	3.23429e-06	0.0696865	0.0189924	-0.000368279	0.000409156	0.000777435	-1.54797	49.241	2.10478	-12.4756	3.16714	0.180856	96.5748	10.2192	-0.792809	1.30259	-13.2587	-2.9101	-11.2754	-1.25894	-7.96229	-1.29886	-4.21726	-1.90451	0.112311	Normal
0.52956	89.4855	0.2335	0.000553729	46.2092	0.242784	0.480804	1.89269e-05	4.08202e-05	0.0660346	0.0202779	-0.00426807	0.00459084	0.00885891	-0.535435	48.8462	-17.9876	-7.6164	1.58106	1.02185	100.387	5.68783	-0.342135	0.410394	-7.06692	-1.05014	-2.62303	-0.689173	-1.69693	-1.33526	-2.87492	-4.18103	-2.09882	Normal
0.529722	60.4839	0.325	0.000469614	57.6115	0.185904	0.469198	-1.12467e-06	6.07864e-07	0.0667163	0.0174668	-0.000410021	0.00037691	0.000786931	-2.47631	63.7191	4.11457	-12.9079	3.31811	0.203969	97.7031	9.84493	-2.7348	0.0523151	-13.3643	-3.68568	-8.47877	-2.86845	-4.62904	-6.57947	-2.80975	-0.82276	-1.43595	Normal
0.529826	31.7965	0.944	0.000200161	125.425	0.0843784	0.572711	9.0157e-05	-1.63652e-05	0.055839	0.0180444	-0.000464402	0.000443527	0.000907929	0.742389	48.3125	1.74331	10.2721	16.7827	20.277	106.433	-7.48933	-11.2267	-5.1749	-8.48396	-2.92808	-3.65048	-0.393695	-0.192518	1.30287	-0.504434	-2.48019	-2.30371	Normal
0.529911	81.6327	0.3145	0.000331756	54.0108	0.207801	0.461274	4.38597e-06	6.55426e-05	0.0442637	0.0132942	-0.00137772	0.00128652	0.00266424	-0.490353	38.6351	9.91045	7.58403	2.14895	0.97031	98.3343	4.59261	-4.9154	3.43938	-3.72383	-4.96985	-10.2055	-7.21924	-8.3245	-3.92879	-1.70546	-0.935203	-2.6602	Normal
0.530073	100.418	0.2105	0.000858844	57.2114	0.222748	0.462284	1.74635e-06	-7.31726e-06	0.0800286	0.0206119	-0.000626861	0.000637293	0.00126415	1.79233	46.0229	6.23979	-14.598	10.1308	0.312777	95.8155	13.4549	-1.62299	-5.25695	-14.5369	-5.73878	-8.96711	-4.65362	-2.35983	-8.37879	-5.72081	-4.5357	-2.58404	Normal
0.530427	104.803	0.228	0.000281246	41.2082	0.181495	0.465393	-1.47312e-06	-2.14225e-05	0.0516492	0.0158673	-0.000832317	0.000721554	0.00155387	-0.555755	47.3764	10.8352	10.9447	4.92777	0.101367	93.5832	13.2771	-0.699429	-3.78679	-9.46895	-3.87694	-6.33308	-4.79162	-5.03597	-3.92182	-4.7437	-2.26036	-1.81238	Normal
0.530448	102.477	0.2615	0.000527813	50.4101	0.265286	0.482438	1.65863e-05	-9.13762e-05	0.0632526	0.021794	-0.00395694	0.00326464	0.00722158	-0.0856758	54.0885	-13.6862	-0.574814	3.4261	2.80154	102.274	2.7402	-1.26124	-0.206786	-6.61728	-1.94003	-1.67227	-3.85754	-2.98748	-4.03007	-3.46014	-3.00746	-2.4725	Normal
0.5307	40.309	0.745	0.00033534	121.824	0.0571797	0.567257	-1.0759e-05	2.20079e-06	0.0714228	0.0254174	-0.00143772	0.00104661	0.00248433	0.361796	47.2188	11.351	8.08801	24.4778	21.4097	107.876	-4.77144	-8.25014	-3.31665	-8.527	-4.39083	-7.55826	-2.14859	-7.04297	-1.29181	-3.18761	-2.58688	-2.98542	Normal
0.531014	67.1517	0.308	0.000589204	54.0108	0.299498	0.45436	-2.60629e-05	4.61201e-06	0.0611787	0.0163095	-0.000210445	0.000232434	0.000442879	3.63666	64.9788	13.2488	-0.620272	4.48273	0.0750793	91.6375	15.8817	1.73971	-2.04522	-12.9047	-4.07401	-9.58122	-3.7475	-6.41935	0.278557	-1.18981	-4.11359	-4.39317	Normal
0.531278	98.4413	0.268	0.000808682	54.4109	0.23536	0.458211	3.47038e-06	5.92286e-06	0.0648295	0.0173678	-0.000519857	0.000577823	0.00109768	1.90946	43.4007	9.91643	4.60769	8.33928	0.305903	95.1133	12.845	-1.42774	-6.45501	-13.7427	-3.92185	-6.72603	-5.69771	-2.92767	-7.00247	-7.07549	-5.60363	-1.47358	Normal
0.531312	42.7046	0.703	0.000449494	55.211	0.139383	0.489109	1.56705e-06	7.15519e-06	0.0619705	0.0171292	-0.00102022	0.000932931	0.00195315	-2.77676	61.7158	8.10235	-13.8476	3.75147	0.498508	98.8075	8.62222	-4.03324	-5.09461	-13.8196	-2.34538	-4.17	-9.25129	-4.38626	-3.17198	-2.62235	-0.372464	-3.09796	Normal
0.531415	55.918	0.3175	0.000342983	88.8178	0.141597	0.490298	7.61132e-07	-4.30249e-06	0.0654346	0.0192214	-0.00089763	0.000970442	0.00186807	-2.07151	65.7001	16.7585	-30.778	4.77344	0.196183	99.5414	8.4493	-3.61132	-2.52888	-10.2862	-0.818159	-7.19259	0.211919	-0.55943	2.38367	1.56285	-1.92942	-0.966092	Normal
0.531703	57.1157	0.3225	0.000548122	33.8068	0.167277	0.482436	1.17117e-05	-1.89984e-05	0.0693735	0.019796	-0.000458822	0.000429574	0.000888396	-3.58512	61.0179	16.1595	-16.1151	4.04034	0.0743734	98.0988	10.251	-0.552973	-2.40763	-15.2371	2.93879	-5.55983	-3.91674	-1.08176	-2.36109	1.28459	-1.63717	-1.33728	Normal
0.532176	89.6191	0.284	0.000197663	70.214	0.208798	0.487286	4.69243e-05	0.000113948	0.0477576	0.0118047	-0.00316384	0.00344825	0.00661209	-0.0392381	190.014	5.65659	-28.8755	2.57341	0.0348245	97.7917	7.2385	-4.82436	-1.23298	-10.9501	-5.02737	-8.48881	-9.90134	-5.86701	0.0161596	-2.25783	-1.28355	0.613231	Normal
0.532391	96.1538	0.2835	0.000195464	96.8194	0.0854406	0.560279	-7.12143e-07	-2.31473e-05	0.0567229	0.0203326	-0.00121028	0.00134527	0.00255555	0.205957	44.4289	15.9786	12.0953	20.2558	11.2525	106.105	-3.31985	-8.96102	-1.06322	-7.08328	0.116238	-1.04622	-0.710726	-0.61372	1.02563	1.09403	1.1423	-2.65852	Normal
0.532426	106.007	0.231	0.000381214	71.2142	0.122474	0.473778	9.88645e-07	4.4014e-07	0.0612268	0.0179493	-0.000717543	0.000632433	0.00134998	0.393918	49.7322	10.1415	0.905612	5.35309	0.150798	94.0402	14.1437	0.280006	-4.67256	-11.6192	-3.78387	-6.56417	-3.07506	-4.32982	-6.54362	-3.97341	-2.7174	-1.13751	Normal
0.532511	59.1424	0.3215	0.000318719	33.4067	0.18209	0.478982	5.01973e-05	-1.13337e-05	0.0522166	0.0151905	-0.000413983	0.000422264	0.000836247	-2.47347	49.083	16.632	0.727398	2.56122	0.0306658	96.719	9.02798	0.540992	-1.72163	-12.0377	0.134499	-4.24533	-4.94207	-2.53045	-1.87948	0.433125	-1.46819	-1.4441	Normal
0.532699	91.5332	0.311	0.000169875	108.222	0.0546201	0.571011	-2.79439e-06	-1.53304e-05	0.0591364	0.0206592	-0.001684	0.00153551	0.00321951	-1.69977	53.6215	7.62299	7.23313	19.5675	15.4064	106.713	-5.25633	-9.60295	-5.03681	-7.69811	-2.50717	-5.33297	-1.41422	-3.38999	-3.02801	-2.66539	-2.96102	-4.62501	Normal
0.533093	49.2813	0.6095	7.91087e-05	42.8086	0.172995	0.493734	1.73393e-05	9.92206e-05	0.029731	0.00964034	-0.00253398	0.00311582	0.0056498	-1.35558	55.5088	7.30194	-0.175309	0.676044	0.24027	96.1699	5.2884	-1.30026	-1.5199	-8.58641	1.03564	-4.18721	-3.06778	-3.80603	-2.33936	-4.39484	-3.73412	-2.71265	Normal
0.533509	51.8359	0.3595	0.00135563	46.6093	0.298869	0.439442	4.19121e-05	-7.54091e-06	0.0829653	0.0235359	-0.000780121	0.00087407	0.00165419	0.901321	44.09	-21.5614	-0.327457	1.12217	0.0116135	96.8457	9.90061	2.61676	-0.0185663	-9.08189	-1.38865	-5.67847	-8.2735	-6.47442	-5.94339	-2.70816	0.128471	-3.92732	Normal
0.533881	70.4225	0.2955	0.000966172	35.007	0.231389	0.479425	9.56299e-06	-8.39109e-06	0.0736478	0.0225642	-0.000538268	0.000570703	0.00110897	0.0836274	41.8704	14.2282	-9.78599	6.71512	0.574364	97.4251	13.1167	-3.20334	-5.89857	-8.44924	-1.53493	-2.03831	-4.44683	-1.73772	-1.95564	-1.34576	-0.286412	-2.7805	Normal
0.533999	50.9771	0.3575	0.00190683	44.4089	0.313364	0.42788	4.6227e-06	-2.40678e-05	0.0865797	0.0229122	-0.000675776	0.000784238	0.00146001	0.199742	41.6652	-57.387	0.710017	1.53347	0.000747145	95.7321	11.9847	-0.991225	5.17001	-11.103	2.49867	-10.0649	-6.61004	-10.9108	-0.0264278	-7.90316	-1.24592	-5.42883	Normal
0.534236	57.334	0.3215	0.000568728	59.4119	0.159348	0.459817	-1.07422e-06	-3.39159e-05	0.0637984	0.0163413	-0.00051136	0.00045543	0.00096679	-0.401236	76.3732	-5.73198	-4.94617	3.78831	0.136295	97.2765	9.43126	-1.8797	-0.935699	-11.4936	-4.81531	-10.2868	-3.50839	-4.51086	-4.98177	-2.13845	-2.37503	0.189095	Normal
0.534325	58.2807	0.3205	0.000565878	59.4119	0.163188	0.465674	1.72422e-07	-2.81977e-05	0.0630043	0.0161376	-0.000472193	0.000450563	0.000922756	0.05442	74.5511	-3.69045	-12.8682	3.72719	0.193222	97.7233	8.9745	-2.65488	-0.994194	-12.8324	-4.40527	-9.36816	-4.83898	-5.31094	-4.86383	-1.94992	0.0692659	-1.13457	Normal
0.534687	71.8993	0.316	0.000181853	83.2166	0.0690263	0.559298	-1.57427e-05	-4.57503e-06	0.0596121	0.0189825	-0.00116748	0.00106514	0.00223263	0.398037	49.7176	9.72325	6.9803	15.0676	12.6367	106.12	-2.77728	-8.04562	-4.47665	-8.66278	-3.18233	-3.5381	-2.84044	-6.54137	-1.34641	-3.39737	-1.35852	-1.91408	Normal
0.534842	101.437	0.2215	0.00130088	52.8106	0.266344	0.438914	8.97485e-06	3.45234e-05	0.0831619	0.0245825	-0.00316543	0.0028472	0.00601263	0.237942	42.7496	-55.5442	-5.82861	0.743173	0.054385	97.4496	10.0872	1.02091	0.94957	-10.8596	3.84812	-3.55612	-10.0297	-6.08241	-2.55415	-4.74014	-2.8022	-3.15099	Normal
0.535091	84.8656	0.325	0.000513018	50.01	0.202563	0.462281	1.35989e-05	9.59748e-05	0.0587937	0.0160044	-0.00128506	0.00125174	0.0025368	0.0813303	47.0781	-8.23144	-1.99935	1.79144	0.0568925	96.6565	9.43194	-1.30772	0.888102	-9.1846	-3.48564	-8.51495	-4.47869	-3.89357	-7.08846	-1.59921	-1.72101	-2.24646	Normal
0.535126	74.4417	0.3155	0.00023225	62.0124	0.135477	0.570014	-4.28762e-07	5.3847e-06	0.0626688	0.0200154	-0.00061499	0.000544496	0.00115949	0.148066	43.1694	6.22393	2.84908	19.5654	26.9807	107.076	-6.22361	-9.10618	-2.21197	-7.50773	-4.92521	-9.49653	-8.35603	-7.24476	-5.11374	-5.76916	-1.30665	-2.6717	Normal
0.535436	38.0711	0.7885	0.000233831	213.043	0.0719592	0.579168	1.36731e-06	-1.35514e-05	0.0717722	0.0249909	-0.0003089	0.000349646	0.000658546	-0.364981	41.193	6.68319	7.43827	24.448	34.7735	108.272	-7.97143	-9.21943	-2.64264	-7.03092	-4.00589	-8.51387	-6.53412	-6.38743	-4.20831	-4.51371	-2.44994	-1.13999	Normal
0.535584	97.8793	0.2725	0.000823057	48.0096	0.165263	0.477594	3.47407e-05	0.000141541	0.0766753	0.0243728	-0.0033538	0.00308747	0.00644126	-0.874132	47.696	-5.62079	-27.7252	6.06736	0.607196	101.205	6.92593	-4.38177	-2.33618	-7.98924	-3.67147	-5.62175	-8.7085	-5.96597	-2.84659	-1.42083	-2.44583	-1.95121	Normal
0.535653	115.163	0.248	0.000455554	53.0106	0.170766	0.477668	2.44815e-06	5.01636e-06	0.0541086	0.0161123	-0.00147739	0.00117191	0.0026493	0.0664254	39.0432	4.62821	2.65568	3.01469	0.0386727	97.4719	9.27639	-2.76903	-0.849004	-13.9863	3.06604	-3.88313	-4.06	-2.12773	-3.4592	-2.76494	-4.51464	-1.68662	Normal
0.536019	104.53	0.2875	0.000774134	48.2096	0.279694	0.447542	-3.58308e-05	-0.000167764	0.0761462	0.0250137	-0.00508677	0.00460226	0.00968903	0.352361	50.7673	-51.4511	0.784177	2.10714	0.65328	99.5057	5.47708	0.155192	2.2486	-1.13617	0.78012	-4.90979	-10.1077	-8.32073	-4.96499	-4.4699	-1.46749	-2.65167	Normal
0.536141	88.1057	0.2445	0.000564104	53.4107	0.19751	0.47133	8.21554e-06	1.12386e-05	0.0733406	0.0238989	-0.00498652	0.00461686	0.00960338	0.725306	53.9657	-30.8348	-6.34014	2.78359	0.475687	100.471	6.88861	-2.37695	0.758347	-3.93598	-0.67164	-1.44503	-3.27447	-2.81706	-3.24881	-3.28867	-2.06268	-2.73246	Normal
0.536211	36.0144	0.2005	0.000639017	137.628	0.229439	0.508837	2.43677e-05	0.000200386	0.0806141	0.0250091	-0.00370647	0.00355742	0.00726388	-0.918281	38.4669	-4.84703	0.815568	2.93666	4.39214	104.007	4.03888	-7.14488	-5.52987	-11.3599	0.818116	0.613876	2.48517	-7.89299	-5.4213	-0.927872	-7.51732	-0.0955562	Normal
0.536319	99.2556	0.2515	0.000489685	56.8114	0.193935	0.477649	5.31184e-06	2.30432e-06	0.0674707	0.0178488	-0.00055147	0.000617682	0.00116915	1.71288	47.3446	10.3131	-4.273	9.50993	0.344773	95.6175	12.9877	-1.97052	-6.83072	-15.205	-4.80233	-5.92505	-6.06914	-3.69253	-6.45418	-5.23611	-4.57274	-2.08528	Normal
0.536392	57.334	0.323	0.000833483	31.0062	0.203619	0.479402	-8.07802e-06	-2.34968e-05	0.0669227	0.0196173	-0.000415581	0.000389307	0.000804889	-3.01557	55.8289	16.6936	-11.3296	3.90256	0.0753264	98.0212	10.0289	-0.800292	-1.86429	-13.9834	1.75641	-5.40167	-3.12513	-1.44803	-2.88074	0.920826	0.0852582	-2.01894	Normal
0.536586	57.6092	0.3255	0.00091806	33.8068	0.179683	0.478929	4.31481e-05	-1.01519e-05	0.0708982	0.0200769	-0.000373326	0.000337359	0.000710685	-3.00225	54.3631	15.1242	-18.0014	3.85915	0.0849	97.9982	10.2216	0.138875	-2.10128	-13.3761	0.862231	-6.1455	-2.61253	-1.32168	-2.50255	1.62197	-0.362056	-2.54102	Normal
0.536809	57.8035	0.3305	0.00045704	60.4121	0.129481	0.473406	-0.000159336	9.69479e-06	0.0603025	0.0171134	-0.000434134	0.000401607	0.000835741	-2.47857	48.2776	12.3001	-1.97924	3.72955	0.0855225	96.9934	9.985	0.461371	-2.71731	-12.7528	0.717199	-5.14924	-3.18679	-2.14608	-3.85035	0.479448	1.59618	-3.59655	Normal
0.536828	107.431	0.2665	0.000230977	43.4087	0.137562	0.516632	-4.11339e-07	-4.7687e-05	0.0480084	0.0159186	-0.00246993	0.00251018	0.00498011	-0.573294	47.253	12.1827	2.35838	6.20774	0.857116	99.9544	6.2674	-5.50973	-5.60797	-6.35016	0.833342	-1.23888	-6.39514	-3.90719	0.0997655	-3.56985	-2.65397	-2.15282	Normal
0.53697	103.538	0.2315	0.000197992	57.6115	0.147029	0.478442	-3.64161e-07	-2.50106e-06	0.048154	0.0149432	-0.000757813	0.000711008	0.00146882	0.268894	52.4672	10.1773	10.9153	5.13586	0.110698	93.0977	13.48	0.888238	-4.82251	-12.1845	-2.87704	-2.99118	-4.05364	-3.01506	-4.59372	-4.63891	-3.08038	-1.93092	Normal
0.537007	69.8893	0.2955	0.00219122	42.8086	0.417216	0.42068	-0.000395921	-3.81188e-05	0.0982675	0.0264821	-0.00137141	0.00114261	0.00251403	0.623567	34.7291	-97.121	5.77303	2.88029	0.041416	96.5837	11.4604	0.444536	3.5199	-7.24157	3.98357	-3.45343	-2.98252	-4.91377	-4.63807	-5.2014	-5.0439	-4.20905	Normal
0.537668	68.9259	0.3045	0.000240372	113.423	0.0995184	0.55706	-0.000256039	1.17457e-07	0.0691327	0.0240505	-0.00162644	0.00153702	0.00316346	-0.945215	44.9353	7.5914	12.8029	19.6051	13.7743	106.732	-1.64199	-9.53283	-2.82146	-8.48132	-2.4731	-4.79614	-1.40471	-4.11167	-1.13879	-3.59062	-1.22896	-3.62439	Normal
0.538002	58.0552	0.3305	0.000458435	30.8062	0.168699	0.474789	9.71757e-06	-4.7293e-07	0.0622968	0.0174916	-0.000498293	0.000477084	0.000975377	-2.68216	51.7164	12.6337	-6.57332	3.27506	0.0752789	97.3375	9.99854	-0.1224	-2.58119	-12.086	-0.476298	-5.15871	-2.53382	-1.57413	-5.00811	1.85205	-0.00436105	-3.14377	Normal
0.538104	98.6031	0.227	0.000459705	60.212	0.193466	0.475118	1.34092e-06	-6.36628e-06	0.0662353	0.0178037	-0.000560664	0.000589406	0.00115007	1.62054	41.4454	11.2827	-1.84288	9.01757	0.33705	95.5904	12.7135	-2.07031	-6.48754	-14.7403	-4.17199	-7.52921	-6.5014	-3.8585	-6.682	-5.8002	-4.50401	-1.99021	Normal
0.538151	56.684	0.3195	0.000417621	64.813	0.168574	0.466132	6.00459e-05	-9.48886e-06	0.0570093	0.0156665	-0.000439663	0.000447142	0.000886805	-0.885185	38.397	9.71395	2.55951	2.21359	0.100431	97.145	9.30552	-2.3674	-1.24303	-7.7237	-2.92956	-8.03829	-6.63311	-2.83297	-4.78807	-2.92061	-1.98942	-1.31289	Normal
0.538414	84.0336	0.328	0.000415692	53.0106	0.233663	0.4538	5.383e-06	5.16659e-05	0.050512	0.0141796	-0.00141408	0.00138934	0.00280342	0.197715	42.7744	-2.37997	3.59267	1.62542	0.0277824	95.6656	9.89569	-2.57395	1.43425	-9.3525	-0.485998	-6.48387	-7.26717	-5.26658	-4.96302	-3.27063	-1.41579	-2.3109	Normal
0.538422	74.2115	0.299	0.000949846	35.007	0.256066	0.474321	6.21949e-06	3.47044e-06	0.0700484	0.0212433	-0.000552791	0.00056789	0.00112068	-0.240973	43.2151	10.8609	1.2907	6.81584	0.406009	97.3041	12.278	-2.79924	-4.42754	-8.24733	-1.27673	-1.80181	-5.86762	-2.23199	-1.05153	-2.37812	-0.699595	-3.23279	Normal
0.538744	75.9975	0.3955	0.000141124	160.432	0.0398621	0.575482	1.06206e-05	-3.18025e-06	0.0618884	0.020951	-0.000619861	0.000559833	0.00117969	-0.106276	46.991	8.56266	6.60928	23.6804	25.4079	107.101	-6.23424	-9.89625	-3.65541	-7.47722	-4.33282	-8.20817	-6.39618	-7.99574	-3.69786	-5.53921	-2.65286	-4.92822	Normal
0.539259	30.2877	0.6685	0.000151	37.8076	0.214731	0.484745	-2.49342e-05	-9.75606e-05	0.0364407	0.0116832	-0.00400676	0.00394622	0.00795298	1.20123	83.9656	6.92162	-0.225261	0.853967	0.814519	97.7204	3.60326	-0.37696	2.46479	-7.45867	0.00251526	-1.45342	-0.732151	-1.89246	0.491809	0.417274	-1.79276	-2.41125	Normal
0.539342	45.5408	0.6515	0.00045228	63.4127	0.27754	0.452173	-1.67736e-05	-6.15194e-05	0.0509621	0.0157253	-0.000968504	0.000904663	0.00187317	0.319413	39.7188	11.5071	4.73768	2.23911	0.100059	95.8713	8.95043	-1.69652	-0.837002	-9.18186	-2.68676	-6.1701	-11.4548	-6.20856	-2.98094	-4.03065	-1.72425	-1.56489	Normal
0.539458	87.5274	0.2785	0.000236106	46.0092	0.122088	0.506511	-3.12764e-06	-4.97462e-05	0.0560098	0.0175615	-0.0013731	0.00140942	0.00278252	-2.71269	48.4574	8.56973	0.497416	7.17933	0.725127	100.218	6.72238	-5.00451	-6.09973	-9.08592	-1.12401	-2.8172	-8.73917	-3.32575	-1.61298	-3.28422	-1.81108	-1.46271	Normal
0.53952	95.8466	0.267	6.06922e-05	34.807	0.244992	0.485767	-7.61479e-06	-4.59218e-05	0.0201602	0.00723878	-0.00235902	0.00221056	0.00456957	0.909045	43.1816	6.86936	0.466932	0.514647	0.361894	95.0383	2.54945	-1.94227	2.07582	-3.53507	-0.72625	-3.81622	-2.10964	-3.43339	-2.06694	-3.22673	-3.04205	-2.68784	Normal
0.539805	56.2588	0.3155	0.00049943	38.6077	0.156325	0.490328	2.3577e-05	-1.50477e-05	0.061887	0.0177751	-0.000912379	0.000774902	0.00168728	-2.09016	59.9727	11.7628	-24.4032	2.93596	0.0940193	98.757	9.34545	-3.75004	-0.995974	-12.657	2.22405	-8.41279	1.76245	-1.70573	0.418118	0.76552	-2.1732	-1.37683	Normal
0.53982	102.564	0.2255	0.00159497	46.2092	0.266785	0.431084	2.41127e-05	0.000200761	0.0815164	0.0245994	-0.00299752	0.00322088	0.0062184	0.0256968	41.7524	-62.66	1.93481	0.73475	0.0905279	96.9071	9.50139	0.85049	2.54593	-5.63018	1.90314	-2.87698	-13.6923	-7.06595	-2.67928	-4.80254	-0.7705	-3.25561	Normal
0.541011	80.1603	0.268	0.000300504	43.2086	0.335272	0.444458	-5.234e-05	-8.55429e-05	0.0473509	0.0127117	-0.00352567	0.00356818	0.00709385	4.09803	151.014	-16.8435	0.214852	0.432346	0.446149	96.218	4.14508	0.63799	6.4349	3.1335	2.85181	-7.40899	-7.81195	-3.60764	-5.94614	-1.7698	-1.30855	-1.1553	Normal
0.541678	61.6016	0.386	0.000223216	35.8072	0.0971685	0.565041	3.49976e-06	1.6259e-05	0.0689724	0.0243439	-0.00115636	0.00157369	0.00273005	0.0119954	43.5895	15.1658	5.59785	23.3686	17.2699	107.528	-3.53793	-7.61892	-1.83865	-5.77273	-2.08249	-4.03159	-0.701747	-2.81325	-0.929224	-4.39778	-3.34024	-0.962361	Normal
0.542307	37.7953	0.79	0.000726283	75.215	0.160151	0.476871	5.59251e-05	-0.000102916	0.0785005	0.023341	-0.00188615	0.00173905	0.0036252	-1.37862	38.4988	8.39092	-36.3904	6.46514	0.0934903	99.7071	7.65704	1.04087	-4.30994	-10.194	-6.92297	-6.80587	-3.74571	-2.21888	-1.69771	-0.121758	-2.81752	-1.59701	Normal
0.542429	89.8876	0.2745	0.000333611	60.012	0.295604	0.456699	1.38596e-05	-2.74662e-05	0.0453143	0.0135565	-0.00111934	0.00108589	0.00220523	-0.0867725	42.0418	5.50068	8.34264	2.13007	0.182285	95.9337	8.06391	-1.73763	-1.20861	-9.16371	-3.61042	-7.60555	-6.6579	-5.89802	-4.02224	-5.20397	-3.09107	-3.43454	Normal
0.542497	39.9202	0.5535	0.000325048	49.0098	0.172729	0.487685	-8.12831e-05	-1.8759e-05	0.0540441	0.0179914	-0.00380598	0.00416057	0.00796655	-0.182878	42.5129	-2.34283	-2.43008	2.84556	2.01915	101.478	2.72625	-3.19772	0.288679	-6.35783	-2.62195	-6.14741	-5.82925	-5.52148	-4.47698	-4.07691	-0.13828	-2.46649	Normal
0.542586	56.899	0.3135	0.000309109	88.6177	0.15891	0.490104	-7.57907e-06	3.13454e-05	0.0631476	0.0189126	-0.000976823	0.00111775	0.00209457	-2.425	65.3449	18.0618	-22.8047	4.00527	0.196251	99.101	8.48868	-2.65196	-2.70664	-10.2552	-0.816156	-6.13852	0.745365	1.12491	0.869738	2.57615	-0.129653	-1.07571	Normal
0.542796	114.068	0.233	0.000644534	39.2078	0.193552	0.470116	6.90553e-06	4.39641e-05	0.0670226	0.0198838	-0.00161172	0.00147404	0.00308575	-0.236424	38.2253	-1.6192	-7.36468	2.27001	0.0774358	98.0954	9.56302	-1.5221	-0.491897	-12.7944	2.191	-6.17661	-5.35534	-2.31507	-0.0190706	-3.68393	-7.71676	-1.2787	Normal
0.543059	69.6864	0.314	0.000460389	44.0088	0.192426	0.45552	1.97091e-06	1.24894e-05	0.0610187	0.019184	-0.000414557	0.000432444	0.000847001	0.0367047	39.8818	10.9846	-0.601546	2.41358	0.178967	96.8639	8.1427	1.18498	-1.95175	-8.47375	-5.90129	-10.0143	-3.95625	-7.89788	-3.98763	-4.62985	-1.45169	-4.55904	Normal
0.543061	116.618	0.2555	0.000608289	55.011	0.175113	0.478455	-6.79837e-07	3.5572e-05	0.0690104	0.0200295	-0.00158814	0.00166381	0.00325195	-0.185767	38.6573	-0.160235	-12.1094	3.25243	0.0819265	98.7301	9.39289	-2.21541	-0.961448	-13.9596	3.00306	-5.31559	-4.86224	-2.17774	-1.22657	-2.86876	-5.7697	-1.94516	Normal
0.543249	62.8272	0.38	0.00020167	167.033	0.0539478	0.573674	0.000215431	5.84913e-06	0.0651145	0.0198012	-0.000381013	0.000335795	0.000716808	0.803192	43.1598	10.3672	10.1363	20.8846	17.7991	107.477	-4.66264	-8.57528	-2.25049	-5.58836	-0.0695945	-1.39034	-0.453593	-2.41678	-1.89238	-3.94312	-2.91453	-2.75985	Normal
0.54333	63.6943	0.327	0.000176608	115.423	0.0700458	0.572548	-3.37522e-05	-6.54261e-06	0.0579535	0.0190018	-0.000609786	0.000581367	0.00119115	0.512693	48.063	2.2959	9.48764	17.4981	21.0541	106.592	-7.56921	-11.2763	-5.37531	-8.51379	-2.82873	-4.01098	0.31877	0.0912123	2.05903	-0.598209	-1.94594	-3.78281	Normal
0.543577	84.9858	0.232	0.000777507	42.6085	0.329019	0.465346	8.62853e-05	2.91022e-05	0.0710122	0.0182738	-0.00405484	0.00452217	0.008577	-0.329604	100.219	-59.5888	-4.99072	1.0347	0.474914	99.0756	7.46255	0.0646417	0.819729	-5.10943	0.133505	-3.07609	-2.39679	-1.81479	-4.83921	-2.06252	-2.43404	-3.37913	Normal
0.543794	88.3002	0.264	0.00166619	48.0096	0.401054	0.433444	-2.52427e-06	4.71345e-05	0.0839963	0.0241365	-0.000926569	0.000974641	0.00190121	0.574712	39.3638	-31.049	4.87116	6.38626	0.117301	95.3557	12.9173	1.44258	-0.783326	-11.9845	-3.40701	-5.47953	-2.27841	-4.64679	-6.85593	-5.52428	-6.52091	-3.04342	Normal
0.544187	30.8008	0.9255	0.000128261	38.4077	0.18323	0.524382	5.22477e-05	-7.19889e-05	0.0314033	0.0103185	-0.00128254	0.00126419	0.00254672	-0.792446	36.3066	8.32534	2.72832	6.57842	2.19159	99.6709	2.49317	-10.3277	-0.675185	-3.48375	2.40573	-1.58004	-0.682918	-0.148169	-2.31056	-6.08536	-3.44691	-3.27122	Normal
0.544253	83.7404	0.2885	0.00041199	62.4125	0.149311	0.487397	-4.12065e-06	-4.08572e-06	0.0617956	0.0177983	-0.00105692	0.00104377	0.00210069	-2.27055	52.2978	6.94065	-12.0745	3.68026	0.468282	98.8084	8.2812	-3.42556	-4.30274	-14.0378	-1.91824	-4.93589	-8.50202	-5.15443	-2.81797	-1.68534	-1.48051	-2.68916	Normal
0.544678	74.3955	0.2995	0.00125977	37.6075	0.283552	0.469203	7.01008e-07	3.50531e-06	0.0711233	0.0216996	-0.000491804	0.00052389	0.00101569	-0.126582	41.2681	11.969	2.41784	6.74832	0.422511	97.2203	12.3691	-2.56632	-4.39592	-8.79501	-0.402147	-2.40936	-5.10258	-2.9478	-0.324075	-2.51952	-0.967549	-2.97468	Normal
0.544753	103.359	0.232	0.000353837	44.6089	0.188436	0.475222	8.14172e-06	-1.3756e-05	0.0528847	0.0154914	-0.000677196	0.000652796	0.00132999	-1.02342	54.9067	6.1906	11.311	4.89435	0.1092	93.4076	13.7216	0.337097	-4.34025	-11.6287	-2.9966	-5.72502	-4.59131	-4.61942	-5.59451	-3.61758	-2.08818	-2.04678	Normal
0.544876	87.5274	0.277	0.000400845	46.0092	0.138044	0.499734	-9.51847e-06	-3.38362e-05	0.0563545	0.0178572	-0.00152504	0.0015634	0.00308844	-2.22966	43.5627	7.07832	-0.887496	6.19162	0.637457	99.9481	6.91867	-4.04974	-5.90883	-8.65562	-1.38437	-3.14407	-9.14819	-3.3442	-1.5291	-3.16044	-1.98554	-2.2055	Normal
0.545	60.9756	0.329	0.00107393	33.0066	0.15711	0.467291	6.00251e-06	4.73841e-05	0.0924532	0.0258237	-0.00175406	0.00164464	0.0033987	-0.212156	38.4325	-46.9117	-1.98193	5.35518	0.00379684	98.7882	11.2711	-1.49307	2.54969	-15.1394	5.35547	-7.47656	-1.21803	-5.75726	-3.40083	-3.63474	-1.77852	-3.3223	Normal
0.545069	100.418	0.2995	0.00109183	52.2104	0.332777	0.421439	4.48664e-06	2.05491e-05	0.06384	0.017859	-0.00184615	0.00170475	0.0035509	0.391677	40.2928	-16.6925	-0.100709	0.742909	0.0340485	95.899	9.39748	-0.971425	1.56085	-5.78714	0.543931	-3.9931	-14.5668	-6.91517	-2.61844	-5.24089	-1.17136	-3.10939	Normal
0.545092	56.444	0.328	0.000305196	55.4111	0.264821	0.473642	-6.39911e-07	2.20339e-05	0.047829	0.0118256	-0.000431802	0.000478605	0.000910408	-1.63085	55.6019	6.30432	3.23101	3.09135	0.23568	98.536	5.93518	-3.51034	-2.74046	-7.61054	-3.69661	-7.21219	-5.86351	-2.23899	-5.1512	-6.70065	-6.8051	-4.06793	Normal
0.545149	101.01	0.2215	0.00105402	45.8092	0.26552	0.432746	5.30892e-07	0.000103498	0.0733754	0.022382	-0.00271013	0.00309243	0.00580256	1.07075	43.2731	-27.738	-1.79105	0.247948	0.0713218	95.8614	10.269	1.41098	2.51119	-10.3394	3.94835	-2.36364	-11.9472	-8.08312	-2.07588	-4.21766	-2.68637	-4.44332	Normal
0.545159	95.9233	0.258	9.76685e-05	36.2072	0.261713	0.480774	-3.04223e-05	1.72682e-05	0.0278493	0.00972425	-0.00275867	0.00300202	0.00576069	0.0683316	47.323	8.46972	0.785614	1.41422	0.319594	96.109	4.03911	-2.97264	0.105874	0.649428	1.87593	0.220344	-2.52806	-2.19844	-2.40487	-1.85823	-2.50512	-1.11645	Normal
0.545185	102.302	0.236	0.000511826	48.4097	0.164424	0.464508	-1.43349e-06	-7.53302e-06	0.0609174	0.0174632	-0.000563475	0.000580045	0.00114352	-0.716773	49.8289	6.77067	-3.57477	5.04743	0.142368	93.9353	13.7994	0.415918	-4.90708	-13.2761	-2.97853	-7.50846	-3.21119	-5.3681	-7.25562	-4.13644	0.303187	-1.8102	Normal
0.545192	113.529	0.2005	0.000231611	62.4125	0.109129	0.562043	-7.74913e-06	-1.05659e-05	0.0562259	0.0189698	-0.000970373	0.000899874	0.00187025	-1.17172	39.4498	6.64075	4.13358	14.5086	18.4043	106.314	-5.16723	-6.80988	-0.46375	-6.12108	-4.45806	-7.30025	-4.14712	-4.77129	-5.4547	-8.08426	-4.95878	-1.0293	Normal
0.545356	31.9404	0.2085	8.84838e-05	104.421	0.152856	0.509812	-3.87611e-06	-3.6312e-05	0.0339071	0.0102937	-0.00112374	0.0010936	0.00221734	0.098919	80.9423	3.23635	-0.797001	7.42949	0.634084	98.5291	3.47008	-7.86894	-7.9905	-12.2164	-3.71908	-1.67865	-1.84914	1.52273	-0.0646427	-1.99358	-2.7169	-0.772867	Normal
0.545405	103.448	0.2585	0.00066307	48.0096	0.288143	0.444944	2.04382e-06	6.86879e-05	0.0624141	0.0182432	-0.00235667	0.00250925	0.00486591	-0.546453	54.8733	-16.2204	2.6625	1.19648	0.0350759	96.6988	9.61229	-0.656626	1.42081	-9.32175	1.69401	-3.73519	-0.689156	-2.15346	-6.45435	-2.6677	-4.75369	-2.98341	Normal
0.545664	46.4037	0.6435	0.000160519	215.043	0.0462692	0.582591	4.87086e-06	3.08217e-05	0.060188	0.0208058	-0.000468472	0.000589133	0.00105761	-0.518288	35.6685	0.572731	2.60915	21.8762	31.7269	106.325	-14.1147	-13.0948	-7.90355	-7.57984	-2.47753	-5.35451	-1.16366	-3.6038	-1.7078	-4.36752	-3.73408	-3.151	Normal
0.546196	89.4855	0.295	0.000354722	72.0144	0.126186	0.482329	-1.97453e-05	3.12071e-05	0.0591466	0.0186147	-0.00199425	0.00175672	0.00375097	-1.62072	40.4326	8.62539	-7.02737	2.16814	0.127244	98.4579	8.22278	-1.4363	-2.79229	-11.4799	-1.01419	-3.94363	-5.46251	-3.04572	-4.48196	-1.27523	-1.4027	-1.64265	Normal
0.546216	58.4226	0.327	0.000270121	75.8152	0.140466	0.471134	-6.77701e-06	-6.99681e-06	0.0523515	0.0132847	-0.000352348	0.000405077	0.000757426	-1.60817	62.9729	9.6157	-5.67916	1.96642	0.0862339	95.5485	10.0246	-0.386127	-0.922316	-15.4648	-1.6334	-9.77881	-2.2355	-6.42875	-5.02248	-2.37301	-0.620828	-0.948675	Normal
0.546667	58.8524	0.3475	0.000512104	36.8074	0.196736	0.459835	8.40939e-07	2.14534e-05	0.0533719	0.0164435	-0.000883975	0.000923894	0.00180787	-0.159636	43.0827	15.2176	-0.168981	1.80832	0.16124	97.1236	8.7583	-2.27607	-0.929735	-7.7871	-1.94133	-8.22583	-4.58855	-2.32735	-2.71607	-0.156788	-1.18454	-2.99804	Normal
0.546704	60.03	0.2005	0.000197066	130.426	0.0772836	0.572355	4.47147e-05	-1.01767e-05	0.061136	0.0205156	-0.000643275	0.00054621	0.00118949	0.862297	47.5702	6.60533	12.5801	19.8596	20.6668	107.003	-6.35546	-10.3855	-5.09453	-7.88573	-2.96373	-3.46894	-1.05321	-2.53032	-1.39082	-5.63341	-4.98249	-1.54184	Normal
0.546851	62.7287	0.332	0.000162516	192.839	0.0716141	0.573437	5.14246e-06	5.36197e-06	0.0591062	0.0192982	-0.000604813	0.000609832	0.00121465	0.610681	46.0097	1.7365	9.75638	18.9055	21.6715	106.533	-7.89874	-12.403	-6.23506	-9.27614	-3.12893	-4.92133	-0.031532	0.0121861	2.21235	-0.715349	-1.11793	-2.21577	Normal
0.546969	58.451	0.322	0.000489141	40.4081	0.186214	0.482554	-4.93647e-06	-2.71714e-06	0.057778	0.0168033	-0.000796174	0.000903597	0.00169977	-1.43682	54.7896	13.4383	-15.2855	1.7458	0.0466097	97.7808	8.92384	-1.52635	-1.92831	-14.5573	-0.168797	-6.84598	0.127586	-2.904	-4.52433	-1.83748	-6.31921	-1.79334	Normal
0.547045	58.3374	0.3305	0.00110491	55.6111	0.215203	0.442815	2.12954e-06	1.89115e-06	0.0708149	0.0195527	-0.000370996	0.000378998	0.000749993	-1.52224	47.0476	1.66554	-12.4594	3.63663	0.183304	96.6244	10.1688	-0.682944	1.18608	-12.3985	-4.09078	-11.4233	-1.79488	-7.56516	-0.985494	-4.60114	-2.27416	0.557613	Normal
0.547185	93.9702	0.269	0.000166686	102.22	0.0946959	0.565182	4.80122e-06	1.4476e-05	0.0588022	0.0204562	-0.000862155	0.00105253	0.00191468	0.193349	40.2663	13.6995	13.1302	22.0006	13.9317	106.257	-3.02411	-9.67171	-1.35808	-7.3266	-0.599569	-2.18097	-1.42528	-0.323203	1.20023	1.21818	0.534406	-1.97547	Normal
0.547306	65.538	0.3255	0.0020638	52.8106	0.286022	0.416297	1.83097e-05	-7.33699e-06	0.0908566	0.02541	-0.00120156	0.00113537	0.00233692	0.24225	51.1315	-45.5852	-8.10148	3.47804	0.331048	97.6165	9.95348	-0.672071	1.56429	-6.37634	-1.94264	-7.73738	-5.76828	-4.61306	-6.2784	-6.11998	-3.18725	-3.20165	Normal
0.547767	86.145	0.2635	0.000497815	29.6059	0.117727	0.479153	7.95639e-07	-1.11917e-05	0.066444	0.0197989	-0.000651693	0.00065512	0.00130681	2.04808	57.0125	16.5516	-19.2483	8.74364	0.367126	96.6325	12.1349	-1.74483	-4.34186	-12.6145	-3.09734	-6.05025	-0.667411	-0.815186	0.0811008	1.06829	-1.22509	-1.35999	Normal
0.548237	64.1368	0.3145	0.000663995	43.2086	0.242839	0.458527	5.05398e-06	-5.25758e-05	0.0659338	0.0197326	-0.000953194	0.000950943	0.00190414	-1.15889	57.2302	-14.5366	3.78542	1.55593	0.0676462	97.6287	9.46139	-2.59807	1.19371	-4.65313	-4.0002	-4.95006	-7.06744	-2.75538	-4.3788	-4.06561	-4.00133	-3.24428	Normal
0.548743	64.7249	0.324	0.00206419	46.2092	0.264825	0.41958	2.68525e-06	-4.61181e-06	0.0918575	0.0253382	-0.000826459	0.000849867	0.00167633	0.269259	50.2107	-56.272	-4.39449	3.11593	0.27883	97.2444	10.463	-0.512907	2.2012	-6.78634	-1.52775	-8.60206	-5.50774	-4.56498	-6.12103	-6.72828	-2.85449	-3.35351	Normal
0.548745	34.7323	0.5935	0.000153182	46.4093	0.178115	0.52058	2.29586e-05	-8.49498e-05	0.0460699	0.0161228	-0.00427059	0.00432857	0.00859915	-0.607212	45.9954	7.47604	-6.26832	2.14815	2.42234	102.205	1.03285	-4.47642	-1.10634	-7.55925	-3.57905	-4.6578	-0.535762	-1.71821	-4.68737	-3.81891	-3.80755	-4.46137	Normal
0.548865	59.97	0.3115	0.00105921	57.6115	0.211851	0.465122	1.00553e-06	3.28519e-06	0.0877862	0.0238514	-0.000340759	0.000465281	0.00080604	0.152826	41.5504	10.1568	-39.1148	9.65358	0.0987414	97.2771	11.3042	1.85237	-4.41479	-14.8039	-2.64534	-12.1363	-2.35212	-6.35072	-2.72597	-3.73337	-4.20291	-0.204335	Normal
0.548935	33.7458	0.533	0.000559442	41.2082	0.144474	0.519868	-1.47701e-05	6.41638e-05	0.067132	0.0250016	-0.00483408	0.00457871	0.00941279	-0.385934	38.1593	1.03718	2.49826	2.85493	4.84485	104.034	2.49903	-6.11068	-4.45965	-5.0148	2.23761	0.778316	-1.84615	-2.48048	-7.41671	-4.88077	-2.87463	-2.92635	Normal
0.549083	59.7015	0.339	0.00109767	59.6119	0.173636	0.467527	2.07467e-05	-1.872e-05	0.0924593	0.0262576	-0.0018175	0.00183156	0.00364906	-0.858755	42.2687	-69.7365	-5.86501	3.21383	0.0302083	98.4082	11.2263	-0.149959	1.9396	-14.7014	4.72819	-7.52966	-1.91729	-6.4085	-2.30961	-4.32539	0.122884	-3.72874	Normal
0.549127	72.3327	0.3315	0.000154902	104.021	0.0780357	0.549755	4.94329e-06	1.56546e-05	0.0503347	0.0175253	-0.00125664	0.00151728	0.00277392	-0.134858	46.2656	10.6757	8.12626	12.0307	7.99431	104.681	-1.84527	-7.2071	-2.30612	-8.37095	-3.3298	-4.57519	-4.60019	-3.62839	-2.72838	-0.946269	-1.96898	-4.63601	Normal
0.54922	40.1875	0.3315	0.0007705	48.2096	0.151441	0.490204	-8.21938e-06	-0.000231932	0.0802201	0.0231339	-0.00265748	0.00274186	0.00539934	-0.043767	44.4996	-0.0469827	-41.0564	7.8642	3.12233	103.42	2.9972	-2.40419	2.58989	-12.3727	-7.16062	-6.31825	-2.99143	-1.60988	-3.98371	-1.84274	-1.72654	-2.08617	Normal
0.549447	56.2324	0.3335	0.000949434	58.4117	0.159809	0.477087	3.84412e-06	1.28809e-05	0.0864302	0.0236922	-0.000816949	0.000732104	0.00154905	0.251575	38.6738	3.97331	-40.3362	7.89917	0.105675	98.7966	10.4477	-0.142615	-0.63201	-17.3461	1.1269	-9.41066	1.49033	-5.24167	0.788161	-1.6862	-1.79272	-0.744652	Normal
0.549495	73.2601	0.297	0.000767342	41.8084	0.220329	0.471708	-1.49181e-05	8.05277e-06	0.077228	0.0230918	-0.000485035	0.000567203	0.00105224	0.147914	40.6854	8.79973	-5.24306	7.69268	0.482676	97.6125	12.738	-2.77445	-5.07441	-9.1521	-0.873785	-0.624066	-5.0903	-2.48543	-1.63538	-1.88376	-1.57333	-3.53362	Normal
0.549511	58.9102	0.314	0.000298966	59.4119	0.144502	0.478693	2.00948e-06	-1.3436e-05	0.0551786	0.0148633	-0.000513082	0.000472595	0.000985677	-0.234798	59.8956	11.7075	-10.4593	3.44041	0.311332	97.2553	8.63817	-3.20736	-0.367742	-11.8126	-4.6758	-9.47837	-4.33673	-6.03085	-5.6021	-0.298019	2.00602	-0.277916	Normal
0.549814	67.7966	0.3025	0.000605917	39.6079	0.255826	0.474068	-4.35772e-06	-8.59779e-06	0.0550017	0.0165115	-0.000374465	0.000377145	0.00075161	0.180148	45.0837	16.9092	3.63595	4.33504	0.307278	96.0235	12.355	-4.05519	-3.96029	-7.19699	-2.52633	-1.46338	-5.63895	-1.40688	-0.145723	-1.02612	-1.32088	-2.26503	Normal
0.549913	65.8979	0.2635	0.000525904	89.2178	0.163984	0.483468	-8.98003e-05	1.23935e-05	0.0652328	0.0171538	-0.000386987	0.000336936	0.000723923	0.633666	53.7476	11.4961	-0.489397	8.75193	0.376115	97.7365	10.0691	-0.742508	-7.31652	-9.74681	-6.17906	-2.83803	-2.38011	0.963595	1.00719	0.354313	-1.4846	-2.44122	Normal
0.550019	30.4337	0.2005	0.000668741	138.028	0.305196	0.49698	-3.96618e-05	0.000171498	0.0699024	0.0218476	-0.00503726	0.0047209	0.00975815	0.137033	38.8346	3.41918	1.15429	0.660932	4.27351	103.268	2.66144	-8.75551	-7.26791	-12.778	-0.00222484	0.250465	2.62317	-8.49267	-6.0064	-0.111635	-6.37719	1.28626	Normal
0.550155	57.6646	0.3205	0.000837801	30.206	0.206577	0.478627	-9.04241e-05	-1.73063e-05	0.0719684	0.0204328	-0.000445411	0.000361783	0.000807194	-3.55548	58.2522	10.491	-14.2003	5.14983	0.121908	99.4597	7.53616	2.48162	-5.44024	-11.5937	-0.299501	-3.8825	-4.24963	-0.0374763	-0.469877	-0.759779	-0.408031	-0.544901	Normal
0.551061	103.27	0.2325	0.00057432	56.8114	0.186165	0.459783	2.10217e-06	8.78036e-06	0.0646705	0.0180417	-0.000597121	0.000607873	0.00120499	-1.04846	48.2044	0.708354	3.552	5.01607	0.116326	93.971	13.8962	0.289048	-3.35224	-10.2119	-4.24574	-7.65677	-4.31845	-6.69363	-6.86614	-2.84542	-0.756422	-1.9641	Normal
0.551134	94.6372	0.267	0.0003738	38.4077	0.231382	0.478584	-1.34896e-05	-3.48786e-05	0.0490873	0.0153321	-0.00205021	0.00187657	0.00392678	-1.25633	40.8107	7.44672	3.77491	1.79023	0.0326032	95.8802	10.1247	-1.15328	0.465349	-12.799	3.45965	-3.98816	-0.571085	-1.54195	-4.64116	-0.848722	-2.8658	-2.04921	Normal
0.551348	115.053	0.2485	0.000441343	60.6121	0.159257	0.469658	-2.59893e-05	-2.23193e-05	0.0559445	0.0159861	-0.00152011	0.00126165	0.00278175	-0.238411	43.5938	-0.870366	2.92378	1.98098	0.0603602	97.3688	9.19287	-2.5624	-0.206187	-10.8566	-0.447902	-5.79143	-2.14345	-3.14324	-4.47477	-2.67175	-5.83878	-2.95892	Normal
0.551464	59.9401	0.311	0.00086454	57.4115	0.21364	0.463776	2.73943e-07	3.65033e-06	0.088009	0.0244609	-0.000351197	0.000531995	0.000883192	0.269212	39.9301	-0.650147	-23.2713	9.38077	0.0940355	97.2415	11.189	1.872	-4.199	-14.8541	-2.77226	-12.0651	-2.76835	-6.07368	-3.02438	-3.70251	-4.20655	0.0483684	Normal
0.551798	75.4243	0.374	0.000205722	54.4109	0.0980354	0.576487	-2.64754e-06	9.34661e-06	0.0657617	0.0209712	-0.000469639	0.000407466	0.000877106	-0.179713	47.9675	9.90289	3.56639	22.5334	27.1024	107.565	-5.50717	-9.0052	-2.51809	-6.5829	-4.45746	-5.6405	-6.15702	-6.61032	-3.35129	-3.88608	-3.6766	-4.60755	Normal
0.552012	51.8583	0.574	0.000311061	39.6079	0.329024	0.478671	-4.16327e-07	-4.66134e-05	0.0503363	0.0161851	-0.00336494	0.00370388	0.00706881	-0.0869266	48.3963	-8.1315	0.621715	5.2843	3.33718	101.859	1.31628	-5.49863	0.841165	-0.32125	2.23651	-1.05234	-2.90726	-4.31396	-3.41963	-3.50968	-3.20355	-1.97672	Normal
0.552184	59.2593	0.317	0.000583158	30.4061	0.159668	0.483014	0.000318654	9.70411e-06	0.0578854	0.0173359	-0.00051465	0.000481876	0.000996526	-2.96406	49.99	18.2338	4.88741	3.52526	0.0451903	97.5316	8.6507	1.44832	-3.25981	-12.9512	-1.62888	-3.72452	-2.14939	-1.69777	-4.78448	1.03485	-0.231031	-1.32652	Normal
0.552473	87.9121	0.3005	0.000547898	47.8096	0.149936	0.477012	1.41325e-05	8.24361e-05	0.0703465	0.0227418	-0.00236377	0.00225315	0.00461692	-1.34129	43.0399	2.86694	-17.1822	2.01602	0.0984932	98.5928	9.6793	-2.10663	-0.807592	-10.7071	0.346337	-5.16753	-7.28074	-1.95276	-3.56039	-1.02129	-1.69152	-0.108986	Normal
0.552589	101.351	0.223	0.000915162	42.6085	0.259448	0.44666	1.689e-05	-6.19643e-05	0.0764299	0.0234681	-0.00361672	0.00309468	0.00671141	-0.95654	45.3823	-51.0151	1.11435	1.12549	0.0865345	97.0818	9.74883	-0.593582	3.25307	-6.91294	2.68023	-4.16078	-11.0052	-7.99176	-2.88443	-4.66048	0.594858	-4.26843	Normal
0.552725	85.2273	0.296	0.000680451	41.0082	0.204587	0.45574	9.68595e-06	-7.3782e-05	0.0606006	0.0189726	-0.00185187	0.00184197	0.00369384	-1.87645	47.6357	-2.50155	4.44873	1.83164	0.0717622	97.2049	9.51325	-2.01019	0.852059	-10.2927	1.78636	-3.54389	-6.79513	-4.31487	-4.38593	-1.4016	-5.28698	-1.65588	Normal
0.552759	80.5369	0.2995	0.000354959	90.218	0.0695441	0.567193	-5.75257e-05	2.84604e-05	0.0710364	0.025183	-0.00114263	0.000836766	0.00197939	0.50233	40.9884	10.7103	9.08313	23.6833	20.4426	107.832	-4.55634	-8.26449	-3.10132	-8.52043	-3.42382	-6.03332	-2.58154	-6.5324	-2.02994	-3.548	-2.60964	-2.46816	Normal
0.553065	59.3472	0.3225	0.000793384	43.4087	0.187971	0.480327	-1.99542e-06	1.59269e-05	0.0602518	0.0172861	-0.000862342	0.000931303	0.00179365	-1.42618	52.7309	12.1083	-15.9544	2.30719	0.0403896	97.8493	9.12175	-1.26877	-2.0104	-15.7684	1.25672	-7.23534	-0.0862608	-2.9305	-3.23171	-2.05145	-5.07169	-2.03375	Normal
0.553113	120	0.2455	0.00137913	48.4097	0.308228	0.445636	1.17104e-06	1.58949e-06	0.0766142	0.0212393	-0.000931379	0.000875352	0.00180673	0.0545269	58.8476	-19.9727	1.579	6.75273	0.34961	97.3407	10.9838	-0.0184824	-3.14689	-7.16453	-1.06721	-4.43974	-0.148898	-1.15613	-7.08753	-1.99947	-4.81261	-3.92578	Normal
0.553348	59.7312	0.3265	0.000953727	43.0086	0.248822	0.467928	2.43062e-06	4.59932e-05	0.0603854	0.0179036	-0.00101396	0.00108492	0.00209888	-1.80083	47.6631	10.855	-6.45319	4.04392	0.0741336	97.9843	9.22677	-2.54105	-1.80335	-12.5402	1.31667	-5.29694	-3.74917	-2.34404	-1.34931	-1.8851	-6.67216	-2.7887	Normal
0.553361	67.0766	0.318	0.000515219	61.4123	0.170155	0.453512	1.95214e-08	9.01552e-06	0.0651601	0.0187985	-0.000526995	0.000587244	0.00111424	0.0250445	47.9388	5.08946	3.43466	4.03243	0.00823189	94.8318	10.6366	0.86457	-0.38269	-14.0893	-4.58748	-14.9845	-4.31126	-10.9183	-1.77787	-4.79574	-0.116941	-4.16919	Normal
0.553752	100.083	0.2185	0.000805148	61.2122	0.208334	0.462912	1.35186e-05	2.10158e-05	0.0809688	0.0208283	-0.00076735	0.000833275	0.00160062	2.35633	47.4899	-6.18778	-8.78687	10.5155	0.373559	96.1622	13.1814	-1.29651	-6.30456	-15.5899	-4.63927	-5.00231	-6.87664	-4.90001	-6.63239	-5.12983	-6.11543	-1.37531	Normal
0.553782	92.5926	0.2585	0.00056902	81.2162	0.13383	0.481317	-1.84523e-06	1.40364e-05	0.0693024	0.0196653	-0.000771341	0.000543139	0.00131448	1.44315	57.6502	13.9076	-16.8254	9.1761	0.327522	96.7485	12.3615	-1.37348	-5.18327	-11.0824	-3.78385	-5.64799	-1.24656	-0.454915	0.0670871	0.0018306	-0.348977	-1.29143	Normal
0.553844	103.986	0.2315	0.00023561	44.4089	0.196965	0.475717	-5.07022e-07	-1.23847e-05	0.0494849	0.015473	-0.000712682	0.000713421	0.0014261	-0.366926	49.009	12.6206	8.45493	4.31718	0.109363	93.1664	13.4226	0.955561	-5.12331	-12.8132	-1.48009	-4.48609	-4.838	-4.95805	-3.2911	-5.12682	-1.45841	-3.48055	Normal
0.553846	52.4476	0.5725	0.00122754	60.8122	0.3011	0.457303	2.27777e-05	0.000125843	0.0802553	0.0250414	-0.00159044	0.00183959	0.00343004	-0.669372	35.7954	4.40077	-16.8373	3.32412	0.223653	98.8369	9.06999	-1.29217	-0.246785	-10.4569	-1.37287	-7.07635	-8.88729	-5.25848	-2.81574	-3.21929	-1.35381	-1.76107	Normal
0.554283	104.439	0.2625	0.00107127	38.4077	0.359969	0.452621	9.28791e-06	0.000136206	0.0786634	0.0241255	-0.00254146	0.00278854	0.00532999	-1.5922	41.292	-28.3795	0.178727	4.1962	0.0666074	98.3628	9.97247	-1.64254	2.15921	-10.8137	2.89254	-3.70515	0.15133	-1.51642	-2.96555	-2.56481	-4.54598	-1.9254	Normal
0.554699	69.8487	0.315	0.000484675	45.209	0.223489	0.455913	-1.65261e-07	1.06415e-05	0.0616446	0.019485	-0.000395109	0.00042937	0.000824479	0.135174	39.0517	11.0004	0.0561063	2.65446	0.18127	96.917	8.12406	1.26423	-1.76178	-8.4303	-6.06713	-10.1289	-3.93493	-7.92368	-3.30058	-4.39054	-1.25333	-4.40305	Normal
0.554925	68.1818	0.299	0.000638489	39.6079	0.252456	0.473781	0.000130649	-2.17952e-06	0.0581733	0.0171248	-0.00040738	0.000389325	0.000796705	0.267835	40.2722	15.4075	4.4836	4.39487	0.291626	96.2061	12.463	-3.29119	-3.77063	-6.93721	-1.76043	-1.36945	-5.88202	-1.83905	0.926766	-1.24724	-1.27904	-1.95068	Normal
0.555007	73.0816	0.2965	0.000589316	36.6073	0.238388	0.478285	-1.76312e-05	1.82313e-06	0.0709316	0.0215657	-0.000548329	0.000544203	0.00109253	-0.24458	38.4856	14.9755	-6.70612	5.3824	0.364557	97.1744	12.5523	-2.43753	-4.83189	-8.32265	-1.44187	-2.99411	-4.50489	-2.45138	-3.50706	-1.88052	1.01585	-4.96682	Normal
0.55519	119.048	0.25	0.000723131	47.4095	0.283335	0.444214	6.78083e-05	-2.45997e-05	0.0723272	0.0215132	-0.00196192	0.00185526	0.00381719	-0.690424	42.5792	-24.6582	2.37541	0.692734	0.430382	98.386	6.83807	1.74054	0.621086	-6.56941	-0.888765	-3.0089	-6.06815	-5.86976	-5.63218	-5.79835	-4.40421	-3.2828	Normal
0.555195	82.4176	0.272	0.000913537	96.0192	0.167061	0.468526	-1.43421e-06	7.49456e-06	0.0783865	0.0231794	-0.000928018	0.0010174	0.00194541	0.159487	36.982	10.6098	-30.6664	9.40515	0.0127284	98.6551	9.48353	-2.95809	-1.8009	-19.2026	-0.676521	-13.1575	-0.0462866	-5.75447	0.402602	-0.766311	0.418195	-0.364759	Normal
0.555278	66.1886	0.322	0.000867428	56.6113	0.20379	0.468018	-1.0838e-05	-7.19456e-06	0.0805932	0.0230422	-0.00052136	0.000462062	0.000983422	-1.75408	51.3773	5.06728	-26.0999	5.91649	0.183213	98.1947	10.5672	-1.1689	-0.311502	-13.2623	-2.57223	-8.35303	-2.46345	-3.43873	-6.79205	-1.39085	-3.96228	0.881994	Normal
0.555546	60.5755	0.2005	0.000221045	130.426	0.0793683	0.573627	2.51353e-07	-1.09163e-05	0.0619374	0.0209515	-0.000628112	0.000451899	0.00108001	0.633017	47.5054	4.45409	13.5942	20.7903	21.0184	107.089	-6.31121	-10.4074	-5.01577	-8.03965	-2.90575	-3.62978	-1.16489	-2.39217	-1.45913	-4.98924	-4.58238	-2.0088	Normal
0.556011	35.9928	0.2005	0.000664299	138.228	0.300615	0.496998	-2.14913e-05	0.000139258	0.0705909	0.0215142	-0.00378209	0.0035729	0.007355	0.120923	37.5484	4.43749	2.60912	2.26245	4.28327	103.317	2.7096	-8.72384	-7.1975	-12.6191	0.418956	1.02571	3.41483	-7.39641	-4.9637	0.22015	-6.64974	0.645946	Normal
0.556356	100.167	0.216	0.0013134	48.8098	0.305224	0.421445	2.67804e-06	5.06836e-05	0.0664165	0.0193439	-0.00189465	0.00214581	0.00404046	0.452535	36.8572	-10.1319	-6.28831	0.521239	0.0587562	96.1779	9.26525	0.408047	0.290007	-7.24131	1.53419	-4.14476	-13.1561	-6.9862	-2.57942	-5.47189	-2.44231	-2.37194	Normal
0.556438	69.646	0.319	0.00117977	56.8114	0.263752	0.438657	-1.54391e-05	3.22024e-05	0.0874343	0.026489	-0.00148421	0.00190526	0.00338948	-1.20697	41.7921	-45.0162	-6.17363	0.95619	0.000499597	96.7707	12.0373	-2.64679	5.99341	-12.1148	5.7751	-7.9529	-4.2498	-9.42521	-2.38046	-7.22289	0.257527	-5.60481	Normal
0.556984	107.047	0.243	0.00044294	31.6063	0.151466	0.496116	1.22318e-06	-0.000158689	0.0670861	0.0215854	-0.00325807	0.00394116	0.00719922	-1.97613	40.721	7.43502	-14.4035	4.67365	0.322129	100.511	7.31023	-2.36436	-2.1132	-9.85619	-0.355424	-2.33955	-3.56616	-0.622069	-3.95963	-0.717407	-1.67434	-0.634849	Normal
0.556989	103.627	0.2305	0.000269783	39.2078	0.147067	0.473756	1.04234e-05	-1.56019e-05	0.0498676	0.0155784	-0.000737432	0.000714677	0.00145211	0.191717	48.3779	9.50849	11.4954	5.38325	0.11805	93.2675	13.4066	0.609493	-5.22512	-12.6015	-2.70009	-4.87872	-3.74627	-3.67783	-4.4743	-4.6672	-3.44394	-1.58929	Normal
0.557022	101.695	0.277	0.000472678	38.0076	0.247966	0.474507	-0.000165679	0.000107477	0.0566171	0.0171903	-0.00207751	0.00219758	0.00427509	-1.26123	59.6896	-1.94407	-1.86307	2.9305	0.0215067	96.7355	10.5774	-3.18597	2.84713	-12.3878	4.23924	-5.45898	-3.43497	-3.48974	0.904942	-2.67432	-3.14297	-1.41578	Normal
0.557832	101.523	0.2215	0.00120275	53.4107	0.297779	0.419137	1.23298e-05	-0.000144503	0.0741244	0.0210548	-0.00236875	0.00211019	0.00447894	0.772961	40.8586	-36.0901	1.61122	0.594513	0.0246953	96.0215	10.2634	-0.360904	3.38022	-8.17916	3.09376	-3.87204	-10.208	-6.89069	-2.63022	-5.41919	-2.8582	-2.81743	Normal
0.557902	58.4795	0.3225	0.000568584	30.4061	0.17012	0.468973	-1.6112e-05	1.35383e-05	0.0597101	0.0172716	-0.000486533	0.000436535	0.000923068	-3.17689	51.7758	14.4238	2.51514	3.29211	0.0241813	96.7187	10.1909	0.225867	-1.71789	-14.8321	0.894422	-5.28718	-1.8563	-2.70637	-3.56709	0.678141	0.261343	-1.37251	Normal
0.558344	107.335	0.2555	7.79079e-05	43.4087	0.211731	0.468931	-1.76225e-05	-6.10211e-05	0.0220829	0.00662496	-0.00113501	0.00107607	0.00221108	1.15373	48.8201	6.01938	2.93798	0.714998	0.0376276	93.4337	6.7132	-5.12396	0.852989	-4.51602	-3.33525	-3.73185	-7.21807	-6.08744	-5.27697	-4.04834	-1.19192	-2.08969	Normal
0.558833	85.1064	0.2985	0.00084905	48.0096	0.21714	0.440324	6.30987e-05	-1.43507e-05	0.065343	0.0199325	-0.00177996	0.00153755	0.00331751	-2.05693	43.6708	-11.2041	3.14983	1.97652	0.0726796	97.3697	9.24636	-1.24671	0.756118	-9.69354	1.35441	-3.35352	-7.78045	-4.80595	-2.86351	-1.72531	-4.42389	-1.65658	Normal
0.559454	59.1424	0.323	0.000845264	40.4081	0.194962	0.474371	1.12071e-05	7.44071e-06	0.0636115	0.0182893	-0.000908916	0.00112463	0.00203354	-1.2093	54.2742	10.4901	-12.7733	3.05926	0.0639221	97.9405	9.24052	-1.2385	-1.63646	-15.6781	1.25896	-8.45514	0.994471	-4.32052	-2.13165	-3.20417	-4.3027	-2.99145	Normal
0.55963	74.1656	0.2915	0.00105999	35.007	0.231784	0.469131	2.18741e-06	2.44048e-06	0.0748717	0.0228779	-0.000679322	0.000569226	0.00124855	0.413924	38.96	13.6178	-6.4322	7.27703	0.44275	97.6489	12.3158	-2.514	-4.7269	-8.45832	-2.08609	-2.27695	-5.49519	-2.21793	-0.818939	-1.98369	0.0135117	-2.98243	Normal
0.559744	58.5938	0.322	0.000437325	30.4061	0.178953	0.475799	-8.60797e-05	-2.1524e-05	0.0559857	0.0161636	-0.000368931	0.00040699	0.000775921	-2.855	50.4258	16.82	-1.60032	2.21715	0.0225939	96.7119	9.51872	0.524444	-1.1879	-13.0823	0.812215	-4.74921	-4.12193	-2.66867	-2.90613	1.0612	-0.875149	-0.989326	Normal
0.559837	104.712	0.231	0.000595667	45.009	0.1971	0.466667	-1.02315e-06	-1.10857e-05	0.0561521	0.0170236	-0.000816299	0.000672242	0.00148854	-0.5025	54.1951	7.31221	11.2426	4.23602	0.110495	93.7713	13.5828	-0.140178	-3.51162	-10.7281	-3.04297	-7.00466	-3.77296	-4.62078	-6.38201	-3.22521	-2.44864	-1.59269	Normal
0.559926	71.5137	0.28	0.000227059	81.2162	0.0866839	0.561121	-3.64227e-07	-2.54471e-05	0.0566418	0.0190378	-0.00129055	0.00126534	0.00255589	-0.353369	42.3078	3.59713	10.611	15.7644	12.6497	105.631	-2.97428	-11.6397	-3.70116	-9.20337	-2.75277	-5.99271	-2.83169	-3.51033	-1.56272	-2.23847	-1.35673	-1.03253	Normal
0.560015	33.0033	0.2005	0.000239244	72.2144	0.207138	0.489398	-9.93171e-06	-2.60231e-06	0.0498298	0.0125194	-0.00131051	0.0011952	0.00250571	-2.51875	124.51	3.41559	-26.4826	7.76552	0.478163	99.6877	4.47022	-7.6527	-7.94494	-12.5937	-6.70657	-6.6401	-9.30869	-3.3747	-2.66946	-1.76599	2.02904	0.0327128	Normal
0.560112	105.448	0.251	0.0004893	40.4081	0.325151	0.468303	-1.00802e-05	1.67357e-05	0.0606666	0.0185101	-0.00242909	0.00222474	0.00465383	-1.71401	45.5089	-4.56127	2.12961	2.21964	0.0164743	97.2827	10.1977	-2.94019	1.88337	-12.4053	3.18304	-4.80834	-1.04667	-2.18905	-2.93927	-1.84387	-4.66323	-1.28888	Normal
0.560664	93.0233	0.2695	0.00097247	59.812	0.331709	0.442083	-9.89696e-05	-3.6156e-05	0.0634906	0.0195897	-0.0010271	0.000976116	0.00200322	-0.271444	39.1326	9.52449	3.40512	2.45704	0.176358	96.8108	8.62106	-1.32242	-0.190866	-8.2611	-4.22442	-8.31624	-11.2371	-6.93322	-3.63821	-5.79252	-2.84587	-3.42454	Normal
0.560751	102.389	0.208	0.00105258	48.6097	0.274647	0.445764	2.84683e-05	-5.91822e-05	0.0794272	0.0236163	-0.00233221	0.00214688	0.00447909	-0.915396	44.3289	-45.5159	0.6062	0.790148	0.0542373	97.6282	8.95565	1.64386	0.293157	-8.29752	0.451016	-3.79874	-11.7256	-6.939	-2.67307	-4.77216	-3.90141	-2.85912	Normal
0.560886	114.177	0.2285	0.000323168	52.6105	0.161762	0.487381	-5.81198e-06	-8.08014e-05	0.0579259	0.0161474	-0.00168289	0.00168476	0.00336765	-3.23692	68.4797	7.88556	-0.443506	6.23116	0.136699	97.9914	8.65557	-1.87524	-4.85953	-13.1013	-2.17741	-6.10449	-4.71479	-2.77934	-3.99842	-3.53317	-6.89152	-2.62937	Normal
0.560903	98.1194	0.2655	0.000941028	59.4119	0.187041	0.481152	2.75357e-05	0.000145145	0.0764742	0.0249637	-0.00353432	0.00323236	0.00676668	-0.336064	43.0709	-6.46776	-23.8793	6.66906	0.872176	101.972	6.33086	-5.08119	-3.30804	-6.89427	-4.23509	-4.22447	-7.49188	-4.93435	-2.3826	-3.6464	-3.02545	-2.35746	Normal
0.56098	64	0.342	0.00206665	35.4071	0.193935	0.427309	-2.33245e-05	1.50908e-05	0.100703	0.0281475	-0.000650683	0.000543258	0.00119394	-0.690371	37.8049	-104.247	6.55083	2.43964	0.126765	96.7962	11.4903	0.766609	3.5875	-3.76155	-2.05481	-5.69281	-6.21618	-3.09161	-3.67017	-4.88807	-2.86092	-4.58544	Normal
0.561104	71.4286	0.298	0.000559842	64.0128	0.118255	0.485759	0.000135319	-9.72854e-05	0.0719661	0.0226917	-0.00167448	0.00165089	0.00332538	-0.981105	34.5669	8.17776	-16.1309	4.32696	0.114619	100.036	7.96843	-2.3126	-2.13469	-9.38422	-3.2802	-5.74212	-5.77347	-2.36249	-0.463074	0.108441	-2.19974	-1.43311	Normal
0.561146	95.4654	0.2575	0.000100198	36.2072	0.24416	0.486735	2.32099e-05	9.10751e-05	0.0288305	0.00993473	-0.00256489	0.00301852	0.0055834	0.000393917	43.1645	8.02797	1.27418	1.30105	0.237577	96.1036	4.91123	-2.85965	-0.409863	-0.220909	0.797714	-1.19447	-3.0052	-2.28213	-1.78989	-0.988348	-1.27794	-0.426755	Normal
0.56117	55.7362	0.3315	0.000291771	51.8104	0.182787	0.493248	5.65184e-06	1.83361e-05	0.0518847	0.0143649	-0.000504958	0.00051221	0.00101717	-1.81677	46.3395	10.3142	2.37392	4.03218	0.685673	100.346	4.7582	-3.10107	-3.51905	-8.5599	-1.90616	-6.46496	-2.90879	-2.27422	-3.22263	-4.36257	-3.79354	-5.20611	Normal
0.561346	58.451	0.3375	0.00223696	41.8084	0.272894	0.427989	3.18819e-05	3.07241e-06	0.0992833	0.0272397	-0.000675952	0.000610622	0.00128657	-0.0677469	31.4845	-82.336	1.01056	2.51805	0.115364	96.8021	11.3542	1.34253	2.8199	-8.74535	-1.47676	-6.27897	-5.73521	-4.79037	-5.01892	-5.80093	-4.0884	-4.48894	Normal
0.561379	94.4138	0.2695	0.00101564	59.812	0.360033	0.433636	1.03214e-06	-1.48311e-05	0.0646397	0.0197516	-0.00103974	0.000940585	0.00198032	-0.376824	37.5733	7.01187	2.69824	2.35039	0.135788	96.3624	9.1667	-1.47982	0.022603	-8.52915	-2.78359	-7.3133	-12.7772	-8.13616	-3.57405	-5.91905	-2.00749	-2.98393	Normal
0.561507	58.0552	0.3195	0.000564752	74.815	0.120075	0.476639	-4.33937e-05	-1.64881e-05	0.0666524	0.0194112	-0.000473757	0.000402072	0.000875829	-3.18739	57.1708	15.0225	-5.17095	4.19555	0.0530277	97.3544	10.8547	-0.645622	-0.891331	-15.4014	4.034	-5.83632	-1.61913	-1.62178	-1.10493	0.581101	0.803635	-2.94016	Normal
0.561956	89.3522	0.3	0.000555134	41.6083	0.109173	0.484895	7.26208e-05	4.07749e-05	0.0687352	0.020857	-0.00227038	0.00203823	0.00430861	-2.41301	52.4182	9.32543	-20.0154	3.90115	0.144474	99.6411	8.19375	-2.56812	-2.01702	-11.4501	-2.03224	-5.45079	-5.85507	-3.72908	-1.81869	-0.659467	-4.19522	-0.206001	Normal
0.562299	89.0869	0.3375	0.000297585	115.623	0.117964	0.544679	2.38626e-06	6.66297e-06	0.0668439	0.0222831	-0.001232	0.000987862	0.00221986	-0.829568	42.0969	10.4258	2.89341	23.7217	10.4904	106.2	-1.71149	-8.6777	-5.53845	-8.41879	-4.40295	-5.6866	-1.99405	-2.65853	-0.689731	-2.65991	-2.34926	-4.20979	Normal
0.562328	101.954	0.211	0.0011536	53.8108	0.327416	0.439341	1.9512e-05	-3.97622e-05	0.0805944	0.0233164	-0.00206756	0.00209098	0.00415855	-0.808257	43.2949	-43.7542	-2.08471	0.256986	0.0187797	95.9181	10.6502	1.18188	2.73893	-8.64357	3.04581	-4.45723	-15.1022	-9.56129	-1.20264	-6.04389	0.5246	-4.60652	Normal
0.56252	64.0342	0.322	0.000526323	56.2112	0.208232	0.471574	-3.29371e-08	-2.21813e-06	0.0758542	0.0212005	-0.000521586	0.000513086	0.00103467	-1.64361	47.7427	7.1145	-18.7954	4.30304	0.132676	97.669	10.3496	-0.42328	0.086095	-12.2628	-2.55302	-9.6587	-4.00311	-4.68721	-2.04908	-3.59724	-4.33343	1.03007	Normal
0.562594	61.6333	0.3025	0.000168796	37.0074	0.226791	0.51581	2.90612e-05	-2.18565e-05	0.0324632	0.0108472	-0.00137352	0.00127655	0.00265008	-0.954915	35.1257	9.65758	2.40694	5.57988	1.83711	99.3524	3.48028	-10.5457	1.26753	-2.41979	0.974941	-3.52399	-1.81699	1.98494	-4.46465	-3.20638	-2.94727	-3.50791	Normal
0.562626	99.5851	0.302	0.00126466	58.0116	0.202249	0.458155	-6.72898e-06	1.6701e-05	0.0816393	0.0208289	-0.000703072	0.000751009	0.00145408	2.11296	47.3202	-5.36741	-11.2966	9.58144	0.339251	96.0755	13.2296	-1.53777	-5.6287	-16.0186	-5.30373	-6.20152	-5.93979	-4.53102	-6.09247	-5.52472	-4.12968	-0.822874	Normal
0.562766	60.3318	0.3205	0.000332931	42.0084	0.141036	0.482806	-0.000190042	7.63551e-06	0.0598445	0.0180212	-0.000396322	0.000385459	0.000781781	-2.88903	44.3337	18.4551	7.72113	3.05048	0.05686	97.6539	9.02944	0.864544	-2.52898	-13.503	0.240209	-3.94808	-3.09931	-1.62707	-3.86674	0.640313	-1.10356	-1.91358	Normal
0.562854	102.215	0.2005	0.000909357	54.6109	0.309856	0.423387	0.000198436	-7.04523e-05	0.0735728	0.0206163	-0.00222069	0.00248296	0.00470365	0.305945	45.8686	-34.5544	0.886516	0.544333	0.0514324	96.3859	8.35951	3.49586	-0.527536	-7.24746	2.52385	-2.73598	-13.8747	-7.2695	-3.21157	-4.97618	-2.68356	-4.09553	Normal
0.563126	100.756	0.2405	0.00056332	56.8114	0.250017	0.495861	1.41524e-05	1.41536e-06	0.0673199	0.0201942	-0.00363822	0.0035192	0.00715742	0.674813	72.6455	-11.4052	-20.7983	5.46683	3.59957	103.362	2.64903	-4.86943	-1.70822	-6.02393	-3.47396	-6.9262	-6.27371	-4.49279	-3.77733	-4.46114	-3.1776	-3.82872	Normal
0.563196	34.5622	0.5615	0.000223197	46.0092	0.228664	0.50177	-2.49236e-05	-0.000328267	0.0479285	0.0168209	-0.00524242	0.00458306	0.00982548	0.835723	52.1573	3.65239	-4.68491	2.09313	1.99818	101.604	1.76371	-3.61595	0.987014	-7.43357	-1.76148	-4.55983	-1.15402	-2.95323	-4.96791	-4.48745	-3.19231	-4.10475	Normal
0.563232	90.4295	0.316	5.06799e-05	188.838	0.0545228	0.579914	-2.25989e-07	1.47832e-05	0.0328216	0.00966712	-0.000411308	0.00045512	0.000866428	0.602165	54.5522	2.25854	2.13532	11.0387	9.02964	103.26	-7.19143	-10.8421	-3.43554	-5.36259	-0.959076	-3.81846	-2.96318	-2.62374	-1.18652	-5.88869	-1.0124	-2.59987	Normal
0.563635	91.047	0.241	0.000207934	37.8076	0.257576	0.464068	-8.95888e-06	-7.18251e-05	0.036146	0.0122719	-0.00431816	0.00395547	0.00827363	2.12907	62.2431	8.63532	0.149431	0.304763	0.419828	96.0682	4.2275	1.5896	4.01908	-5.78927	-0.781608	-2.64836	-1.9803	-2.94121	-1.68248	0.299459	-1.39138	-1.09251	Normal
0.563712	70.2576	0.294	0.0033833	40.4081	0.451904	0.403712	-6.43996e-06	-2.83503e-05	0.0938108	0.0248672	-0.00135684	0.00109585	0.00245269	0.760123	36.9727	-85.8571	3.57833	2.55826	0.0247448	96.5529	11.2163	-0.458182	3.47842	-7.00722	3.68073	-2.5303	-3.02553	-4.0646	-5.60152	-3.95299	-4.25011	-4.32534	Normal
0.56374	91.6031	0.316	0.000170672	225.245	0.0370097	0.58018	-6.28528e-06	-8.12686e-06	0.0711629	0.0230622	-0.000943568	0.000801379	0.00174495	-0.0917348	44.2882	5.75541	-3.9676	22.8097	30.1204	108.218	-6.0855	-8.38142	-2.71359	-6.84317	-4.47688	-7.36411	-3.34798	-6.68288	-3.91604	-5.95669	-3.69615	-0.770491	Normal
0.563857	86.2069	0.2865	0.000254055	70.4141	0.197572	0.500982	-1.50801e-07	-7.40365e-05	0.0532604	0.0131504	-0.00371323	0.00357952	0.00729274	0.398957	141.588	3.41976	-34.4694	5.25988	0.22078	100.428	4.68147	-10.0007	-5.50383	-10.8655	-8.11807	-9.0141	-9.43352	-7.08847	-2.67747	-4.88776	-0.121979	-0.611624	Normal
0.564142	100.925	0.2235	0.00142049	45.8092	0.253988	0.414193	-4.45497e-06	-3.68083e-05	0.0823806	0.0242328	-0.00305063	0.00288243	0.00593306	-0.266621	44.5125	-74.8001	1.38101	0.769438	0.0846766	96.6128	9.55338	0.252503	3.04867	-6.12387	2.41435	-3.31775	-12.44	-8.54988	-2.60095	-4.59099	-0.416955	-3.93123	Normal
0.564514	108.794	0.2655	0.000195282	58.2116	0.150269	0.495686	-6.33022e-05	-7.24741e-05	0.0464262	0.0161258	-0.00232721	0.00233826	0.00466548	-0.57895	42.4376	12.3215	0.654857	3.45808	0.69168	98.9697	6.35466	-3.43595	-3.52355	-6.08925	-0.713274	-2.93928	-6.25037	-4.93458	-1.31939	-3.19405	-1.98263	-1.82662	Normal
0.564796	31.9064	0.8815	0.000264698	86.0172	0.172879	0.456707	3.78469e-07	-4.01348e-06	0.0483888	0.0146982	-0.000391987	0.000402129	0.000794116	0.902606	43.6901	12.2735	6.82588	2.62332	0.00345651	93.5801	10.5566	-0.851691	0.509945	-14.9346	-3.55922	-15.4162	-3.08139	-10.6361	-0.221343	-5.54024	0.501698	-4.22683	Normal
0.56482	73.5745	0.295	0.000831853	37.8076	0.271311	0.46972	5.80575e-07	-2.95935e-06	0.0704461	0.0213967	-0.000549358	0.000510523	0.00105988	-0.131229	37.0937	13.2442	-0.308803	4.53451	0.366905	97.0685	12.3557	-2.70309	-2.64225	-8.4935	-0.781664	-4.26782	-4.05176	-3.50015	-2.99082	-1.7112	1.17679	-3.91509	Normal
0.564996	84.8656	0.2865	0.00041162	96.8194	0.110255	0.49402	0.000188392	7.28084e-06	0.0661552	0.0189934	-0.00113783	0.00110429	0.00224211	-2.71497	56.2471	11.0046	-15.2314	5.31046	0.650825	99.9126	7.94369	-3.94449	-5.37558	-12.8451	-2.39057	-2.31388	-9.18584	-3.29598	-3.51044	-0.976995	1.44328	-2.75453	Normal
0.565049	57.8035	0.325	0.000172405	48.2096	0.200099	0.499148	1.41751e-05	7.6491e-05	0.040966	0.0125322	-0.00173766	0.00167848	0.00341614	-0.958757	37.3333	11.0556	5.50556	3.76938	0.208209	97.7049	7.57715	-5.0073	-4.19616	-4.58053	0.452337	2.07845	-8.91418	0.0706888	-4.21684	-5.9351	-2.23352	-3.75109	Normal
0.565858	61.0687	0.306	0.000124576	46.6093	0.151277	0.530147	2.88051e-05	-2.15344e-05	0.0326934	0.0108821	-0.00150809	0.00127672	0.00278481	-0.927021	35.3016	8.67811	2.86789	6.5143	1.81706	99.7332	3.42185	-10.8855	1.13597	-2.93233	-0.100285	-2.54672	-1.86767	1.43689	-4.48746	-3.06021	-3.1603	-3.35344	Normal
0.565881	97.9592	0.265	0.000885452	49.2098	0.185581	0.481653	-1.61404e-05	-2.97119e-05	0.0687563	0.0242385	-0.00340702	0.00317464	0.00658166	-0.197058	37.1957	0.0522999	-8.31345	4.91154	0.964068	101.617	5.55928	-4.0474	-3.34557	-5.55031	-3.20565	-3.73849	-6.69348	-4.87281	-2.51585	-4.55778	-3.69534	-2.29736	Normal
0.566301	59.4059	0.3165	0.000389734	37.4075	0.152871	0.47626	0.000200541	-3.39817e-06	0.0540283	0.0160314	-0.000455458	0.000431481	0.000886939	-2.38136	48.8218	16.8973	-1.03092	2.48492	0.0617323	96.522	9.7913	-0.373241	-1.10075	-13.2866	1.79505	-5.71713	-4.74338	-2.18643	-1.83337	0.20045	-2.08971	-1.36151	Normal
0.566343	104.167	0.2305	0.000310151	53.4107	0.136368	0.471437	-7.28566e-06	-1.12212e-05	0.0516371	0.0159559	-0.000918822	0.000706545	0.00162537	-0.483087	51.3074	8.82815	10.787	4.90532	0.11181	93.6298	13.3703	-0.367932	-4.32094	-11.4285	-3.00731	-6.06727	-4.03045	-4.17276	-5.13248	-3.43942	-2.4624	-1.12439	Normal
0.566853	96.6184	0.226	0.000180072	55.4111	0.190716	0.520926	4.56314e-05	0.000202904	0.0474811	0.0148373	-0.00384515	0.00356321	0.00740836	0.11204	56.037	-0.347655	1.6489	5.48727	1.59464	101.07	3.33122	-5.23335	-6.92252	-6.84578	1.27851	0.666213	-7.42398	-7.26398	-6.40047	-7.32102	-2.46634	-2.30177	Normal
0.566978	105.356	0.2855	0.000717179	36.8074	0.318874	0.463045	-4.12713e-05	9.1699e-05	0.0618758	0.0192447	-0.00250402	0.00245654	0.00496056	-1.94152	46.1107	0.527507	2.48868	3.24787	0.0697642	98.2239	8.20313	-0.882637	-0.253895	-9.06174	0.153339	-2.1822	-1.93488	-0.76864	-3.45137	-1.96132	-3.3383	-1.62846	Normal
0.567209	81.9672	0.2005	9.62111e-05	59.6119	0.1436	0.504804	-1.95361e-05	8.75812e-06	0.0362948	0.0125637	-0.00362578	0.0040495	0.00767528	-0.530264	43.7508	7.49889	-0.968476	3.13229	0.174825	98.2234	4.83774	-4.04776	-2.80019	-7.04399	-1.49942	-2.77584	-9.62265	-4.63671	-3.19173	-2.20141	1.01812	-3.11147	Normal
0.567232	102.041	0.259	0.00048129	35.8072	0.184101	0.488126	-3.37166e-05	7.88131e-05	0.065776	0.0228218	-0.00367482	0.0028436	0.00651842	-0.0349509	47.8317	-13.9997	-1.09124	3.42983	2.71134	102.446	3.13605	-1.28374	-0.79891	-7.70999	-2.16302	-1.75551	-3.45984	-2.72498	-4.03671	-3.29394	-2.79771	-2.25741	Normal
0.56735	72.904	0.304	0.000965431	52.8106	0.269375	0.44682	-8.54827e-06	7.00506e-06	0.0823503	0.0242361	-0.00145936	0.00130498	0.00276434	-0.270608	41.5547	-40.905	10.7458	2.79377	1.31172	99.5077	6.7973	-2.88875	7.0433	0.040556	-5.85625	-9.11793	-7.90378	-7.7791	-1.44278	-2.21761	-0.388997	-5.90765	Normal
0.567422	92.2367	0.279	0.000646764	45.8092	0.286105	0.445462	-8.15627e-06	6.09793e-05	0.0684548	0.0209085	-0.00251142	0.00232211	0.00483354	-1.41017	43.6076	-17.49	0.872134	0.573429	0.0187483	96.1073	10.5739	-0.209755	2.28489	-11.273	2.74069	-5.95149	-7.02103	-6.46264	-3.77799	-4.43373	-2.44074	-3.8265	Normal
0.567435	56.8182	0.3385	0.00193311	41.6083	0.240178	0.434234	-3.53673e-05	2.10088e-05	0.107838	0.0308356	-0.000646098	0.000722173	0.00136827	-0.0586409	28.4335	-74.5909	-5.92025	4.71785	0.191841	97.3515	11.4985	1.2101	2.76302	-8.32077	-3.46022	-7.18127	-5.93879	-6.25899	-3.40892	-5.59791	-3.49378	-5.12279	Normal
0.567885	107.335	0.242	0.000366653	70.8142	0.133031	0.49369	-4.70784e-05	-0.000163641	0.0662445	0.0215314	-0.00315997	0.00348771	0.00664768	-1.05551	38.343	12.1754	-17.9047	2.77106	0.657226	100.668	6.3403	-0.847148	-3.431	-11.1176	-1.26863	-2.42883	-2.3655	-0.831294	-4.19821	-1.33198	-0.469905	-1.44971	Normal
0.568219	108.206	0.2005	0.000181126	52.6105	0.14206	0.52983	0.00014823	-0.00012544	0.0500775	0.0177341	-0.00328365	0.00330153	0.00658518	-0.540805	43.5206	8.5781	-3.58519	7.3918	3.67339	102.826	1.90754	-5.71888	-2.57888	-3.88063	-0.960896	-3.3106	-2.74768	-3.78351	-2.71199	-2.04273	-3.30688	-2.80888	Normal
0.568866	78.5855	0.3165	0.000947621	44.809	0.292988	0.475148	-2.14686e-06	-0.000166936	0.0808864	0.0240068	-0.00260774	0.00268471	0.00529245	-1.10545	41.0441	-30.1897	-0.417853	4.76484	4.80299	103.486	3.74983	-7.05521	6.99812	-6.65858	-3.8193	-3.58259	-2.61537	-6.73652	-4.95271	-3.22136	-2.34313	-1.66458	Normal
0.56888	58.7659	0.344	0.000458561	42.0084	0.158566	0.47795	-9.49232e-07	-3.99826e-05	0.0652722	0.0193573	-0.00123696	0.00111989	0.00235686	-0.983286	48.7499	9.10475	-15.3246	2.83752	0.282621	99.2285	8.40489	-3.33784	-0.816493	-11.349	-2.07697	-8.34383	0.0532207	-4.08023	-3.24762	-2.03006	1.45355	-2.57829	Normal
0.568909	32.8407	0.621	0.00101396	49.0098	0.216116	0.495084	8.15587e-05	-8.44583e-05	0.0818333	0.0276825	-0.00490335	0.00435558	0.00925893	-0.12537	38.4065	-37.4593	1.45877	7.50706	3.39838	103.923	4.05741	-5.6787	-3.75044	-4.64443	0.371109	-0.651014	-5.11975	-8.47761	-6.45327	-6.49905	-2.0023	-2.63099	Normal
0.568929	62.3053	0.3115	0.000596577	52.2104	0.251402	0.447009	1.49696e-06	4.87835e-06	0.0547247	0.0154552	-0.000194848	0.00021019	0.000405037	2.75112	58.3478	10.1121	8.57526	4.52809	0.0615271	90.944	15.4199	2.06506	-2.62221	-12.2892	-3.52976	-8.85346	-7.51798	-5.94028	0.711588	-0.806122	-0.910726	-4.70957	Normal
0.569006	97.7995	0.2655	0.000309748	46.2092	0.227408	0.4648	-3.20517e-06	5.36185e-05	0.0470517	0.0152241	-0.00219831	0.00230353	0.00450184	-1.09206	39.9311	9.30056	2.07248	2.33922	0.110465	96.3511	8.47971	-1.73223	2.10099	-7.02145	0.504127	-5.24896	-1.7794	-3.37057	-0.872284	-3.18569	-2.92231	-1.72541	Normal
0.569082	80	0.306	0.00105338	41.8084	0.295596	0.465097	-9.20171e-06	-2.21019e-05	0.071437	0.0210947	-0.00270301	0.00244213	0.00514514	-0.4472	42.8375	-10.8971	-2.35731	5.56316	3.42015	102.016	5.0844	-7.51271	4.41194	-6.70562	-5.13738	-5.0867	-2.64896	-5.10243	-4.74915	-4.09435	-3.10932	-1.14685	Normal
0.569364	91.3938	0.2905	0.000470403	70.8142	0.142143	0.490848	4.92539e-06	-3.36897e-05	0.0608842	0.0178263	-0.0013112	0.00145404	0.00276524	-2.70835	53.4651	9.46949	-15.4129	4.72591	0.888114	100.068	6.59875	-3.32921	-6.84149	-10.9821	-3.4264	-3.90247	-8.70627	-2.94944	1.04089	-3.25467	-3.15316	0.510387	Normal
0.569374	54.1028	0.3265	0.000406934	71.0142	0.173086	0.466115	-1.17693e-06	-2.1246e-05	0.0570818	0.0152608	-0.000426031	0.000329929	0.00075596	-1.45701	56.6713	11.8541	0.379071	1.84787	0.131685	96.6033	10.7934	-3.87562	-0.709481	-10.9922	0.426265	-8.56777	-5.98528	-4.84767	-2.50948	-4.39651	-3.98597	-0.2611	Normal
0.569638	120	0.2495	0.000768081	34.2068	0.19736	0.440015	-0.000412545	-7.56328e-05	0.0708741	0.020839	-0.00177679	0.00180031	0.0035771	-1.31368	46.8479	-32.8118	1.52305	0.804461	0.0378675	95.8022	10.4311	1.97886	1.12342	-11.6755	4.9238	-3.11493	-10.381	-6.03288	-0.742209	-5.57667	-3.682	-2.61079	Normal
0.569779	73.9372	0.2925	0.0010275	33.8068	0.251003	0.475152	-3.68424e-07	-9.46899e-07	0.0785734	0.0244181	-0.000572917	0.000551524	0.00112444	0.0272407	37.349	10.235	-8.71166	6.86921	0.617904	97.7782	12.9257	-2.83414	-5.31006	-8.34352	-2.09601	-0.918196	-4.46131	-1.87348	-1.88283	-1.70725	-0.718811	-3.0542	Normal
0.570008	119.403	0.2515	0.000270827	37.8076	0.157293	0.484438	-1.65837e-06	0.00020553	0.0466267	0.0146196	-0.0032786	0.00331747	0.00659607	-1.39905	50.0614	7.59019	-0.437672	2.91935	0.13085	98.0131	7.33824	-4.02681	-1.51343	-7.63332	-3.23788	-5.10099	-8.04929	-2.88092	1.85351	-2.99533	-5.3817	-1.32023	Normal
0.570394	42.061	0.714	0.000624115	73.2146	0.14053	0.489669	-7.54809e-05	-0.000155445	0.085636	0.0242486	-0.00276856	0.00296818	0.00573674	0.549014	48.0239	1.08519	-81.7707	7.94915	3.13705	104.603	1.21757	-3.84495	0.215857	-12.4952	-9.15783	-10.0673	-4.18598	-2.80082	-0.215348	-2.10907	-1.11477	-2.38137	Normal
0.570624	90.8403	0.3275	0.000242662	47.8096	0.0869787	0.575552	3.6802e-06	6.05539e-05	0.0748263	0.0235772	-0.000992346	0.000961515	0.00195386	-0.211758	45.1031	7.26625	-8.06301	19.6667	30.3288	108.439	-5.42249	-7.07492	-2.10444	-7.61316	-4.48646	-7.44641	-2.2944	-6.49904	-5.08608	-5.61823	-3.19867	-1.93603	Normal
0.5708	66.1157	0.3225	0.00030648	70.4141	0.151599	0.47651	4.57597e-05	-1.83238e-06	0.0468467	0.0127043	-0.00113161	0.0010746	0.00220621	-2.82953	56.0855	11.4208	1.82162	2.49511	0.10691	96.0873	8.98234	-1.17435	-1.51351	-11.5527	-4.25556	-6.36096	-3.327	-2.9684	-2.17118	-1.18413	0.907416	-2.02994	Normal
0.570829	78.4314	0.3665	0.000191334	43.4087	0.0978206	0.550706	-4.12322e-06	-5.67447e-06	0.0582924	0.0202932	-0.00105921	0.00121115	0.00227036	0.0483739	37.5741	9.65407	13.4284	23.0239	10.0338	105.508	-1.6282	-8.95903	-3.51729	-7.43751	-2.40487	-4.90827	-2.33818	-3.38349	-1.32207	-5.74015	-2.85068	-3.42346	Normal
0.570856	30.9438	0.655	0.00043883	60.012	0.234401	0.460409	-1.75055e-05	-3.71993e-06	0.0469972	0.0139152	-0.000910611	0.000955677	0.00186629	-0.688949	41.5044	5.52292	4.45699	1.66771	0.190257	96.0376	8.42071	-1.85288	-1.41792	-11.6988	-3.09038	-5.16339	-10.8707	-6.82685	-2.18618	-2.59548	-1.00006	-1.06175	Normal
0.570885	91.1854	0.287	0.000202369	95.6191	0.0548352	0.570698	-2.76012e-05	-2.15027e-05	0.0625667	0.0222804	-0.00183967	0.00199809	0.00383776	-1.47708	47.9486	9.07638	9.35126	19.7283	16.0474	107.008	-4.693	-9.4465	-4.44269	-7.57964	-2.29458	-5.2271	-1.35355	-3.80655	-3.00178	-3.37389	-3.61573	-4.40374	Normal
0.571122	97.8793	0.2615	0.000590209	43.0086	0.308542	0.448524	2.53998e-05	-9.82673e-06	0.0564179	0.0175265	-0.00207309	0.00225864	0.00433172	-1.57252	46.3831	1.44509	3.268	2.10819	0.0306913	96.2196	10.0213	-1.90868	2.41889	-10.0707	3.99143	-2.37922	-1.07824	-0.840454	-1.84557	-2.62204	-5.2369	-0.952292	Normal
0.571364	89.4855	0.2955	0.00071293	41.6083	0.160171	0.473991	7.10982e-05	-8.75438e-06	0.0666969	0.0208208	-0.00242424	0.0020325	0.00445674	-1.68523	44.0385	3.39355	-10.0748	3.38697	0.150577	98.9908	8.61652	-2.41623	-1.12128	-10.8969	-2.03135	-5.21255	-4.65296	-3.79391	-2.98194	-1.05855	-4.12252	-0.747659	Normal
0.571584	63.1247	0.326	0.000148591	194.439	0.0811733	0.574082	6.74087e-06	1.04708e-05	0.0568639	0.0195745	-0.000840863	0.00110835	0.00194922	0.21379	44.7981	2.71053	8.938	21.5671	21.7424	106.339	-7.3961	-12.3943	-5.67613	-8.28041	-2.27966	-4.89044	-0.735368	-0.593893	1.46405	-2.33566	-1.97308	-2.53304	Normal
0.571911	63.6267	0.302	0.000443425	37.8076	0.181909	0.487219	-3.22993e-05	9.53582e-07	0.06328	0.0190267	-0.000423318	0.000488425	0.000911744	-0.192043	45.1033	17.2407	-6.76921	6.53394	0.386222	97.0111	12.4411	-3.59069	-5.41224	-8.82193	-2.1956	-0.857882	-6.59911	-1.46309	-2.53424	-0.278646	0.525316	-3.33296	Normal
0.572716	61.6967	0.262	0.00042875	89.2178	0.159403	0.485273	-2.64234e-06	2.2019e-05	0.0644907	0.0174484	-0.000476929	0.000447901	0.000924829	0.847988	53.5742	11.5121	-1.32766	8.5178	0.293632	96.4027	12.4516	-2.17629	-5.49896	-11.4289	-3.90244	-5.73816	-0.880817	0.360792	1.0773	0.533218	-0.886054	-2.4144	Normal
0.572806	37.6176	0.791	0.000664009	83.6167	0.14145	0.477807	-4.86027e-06	-5.35614e-05	0.0779207	0.0238789	-0.00199505	0.00170596	0.00370101	-1.27269	36.1285	10.2625	-38.7789	5.76685	0.0632367	98.6478	9.81483	-1.28603	-1.93957	-12.6857	-4.3536	-9.18994	-3.07303	-3.02969	-1.61164	0.0690008	-2.26263	-0.556317	Normal
0.572818	80.0534	0.3055	0.0010911	41.8084	0.292415	0.470273	-4.85199e-05	7.12128e-05	0.0735371	0.0216917	-0.00283486	0.00274509	0.00557995	-0.472942	39.6474	-12.452	-1.25673	6.5073	3.30029	102.223	5.21721	-7.42148	4.79589	-6.3267	-4.51086	-5.19784	-2.00115	-4.98875	-4.78004	-3.71399	-3.15704	-0.816859	Normal
0.573087	91.2548	0.322	0.000209046	70.6141	0.0648373	0.574035	1.3471e-06	3.19113e-05	0.0743585	0.023502	-0.00102829	0.00089448	0.00192277	-0.0481714	45.6036	5.65855	-7.25819	21.6916	29.7179	108.342	-5.30663	-7.22954	-2.53694	-8.02272	-4.4021	-7.55556	-2.59202	-7.07012	-3.881	-6.6791	-2.76067	-1.09734	Normal
0.573799	110.701	0.2715	0.00164089	41.2082	0.396128	0.42104	-4.41085e-06	-5.84661e-06	0.0931269	0.0281703	-0.00258539	0.002346	0.00493139	-0.777824	32.6898	-79.7936	4.55994	0.210412	0.114352	96.3281	10.4077	2.62557	3.85367	-7.98634	3.37883	-0.68414	-5.82339	-5.08456	-4.08885	-3.7812	-5.75409	-3.84956	Normal
0.574117	81.7996	0.3165	0.000848826	50.01	0.20834	0.453697	6.24613e-05	2.59357e-05	0.0639749	0.0179325	-0.00133654	0.0012994	0.00263594	-0.266942	40.7557	-8.17085	-2.98238	1.82427	0.0886549	96.9685	9.679	-0.716067	1.16243	-9.15129	-2.23651	-7.2516	-5.60493	-3.95286	-6.45315	-0.747992	-1.14475	-1.83877	Normal
0.574144	37.0714	0.3335	0.00125274	45.209	0.219905	0.466457	-1.57372e-05	-8.11765e-05	0.0911694	0.0291115	-0.00478916	0.00412868	0.00891784	1.43931	42.8134	-40.3917	-16.6281	3.31595	1.18923	101.864	5.75074	-0.71794	3.0952	-6.41788	0.602458	-3.98899	-5.31137	-4.11807	-2.71865	-0.77551	-2.07477	-1.26101	Normal
0.574405	63.7959	0.3195	0.000524273	59.812	0.201563	0.469919	1.05301e-05	-4.46783e-06	0.0665028	0.0178356	-0.000438685	0.000447602	0.000886287	-1.94776	54.5797	4.37906	-6.72219	3.37539	0.109719	97.138	10.1182	-0.878339	0.163937	-12.6715	-1.8862	-9.00028	-3.91118	-4.17756	-3.3644	-2.72041	-4.06652	0.689092	Normal
0.574538	65.3239	0.3425	0.000599469	37.2074	0.131178	0.547021	6.51072e-06	1.60357e-05	0.0657051	0.0219743	-0.00132662	0.00140498	0.0027316	-0.00691266	43.3222	16.5836	14.6252	17.692	8.59912	106.907	-3.49652	-6.51155	-1.9854	-5.594	-1.55281	-5.02047	-3.39217	-4.4142	-4.64796	-7.41388	-0.981331	-2.91039	Normal
0.574639	58.5652	0.3125	0.000984158	57.2114	0.228891	0.461394	-2.00481e-07	1.59517e-06	0.0904393	0.0253915	-0.000446465	0.00055432	0.00100078	0.275989	38.1905	-6.49987	-17.3834	8.28242	0.0567295	97.1713	10.9842	2.36665	-2.82094	-15.5982	-3.19555	-13.129	-1.55392	-6.86569	-3.99468	-4.61553	-2.71924	-1.38531	Normal
0.575092	58.5366	0.3595	0.000434304	59.0118	0.100253	0.558849	-1.01627e-06	-8.08897e-06	0.079928	0.0253176	-0.000650512	0.000792479	0.00144299	0.777536	46.0564	8.00675	9.98195	29.8472	23.8691	108.338	-4.20063	-8.03789	-2.63289	-6.5885	-3.10709	-6.05137	-4.15101	-8.16114	-3.31827	-4.95609	-3.19816	-2.9609	Normal
0.575135	108.893	0.2005	0.00010002	44.2088	0.119893	0.535362	-1.25324e-05	0.000193039	0.0379184	0.0140634	-0.00339689	0.00370542	0.00710231	-0.167451	36.9774	6.7808	0.951056	8.86296	2.64144	101.429	0.627874	-7.44827	-4.4176	-5.0792	2.51519	2.39451	-2.9737	-2.82749	-5.92522	-6.68904	-4.0456	-2.24806	Normal
0.575147	119.522	0.2005	0.000201718	241.848	0.0380913	0.583292	-1.30251e-06	-2.51614e-06	0.0657889	0.0225285	-0.000621981	0.000464257	0.00108624	0.00369166	36.1518	3.97856	4.32296	18.5475	29.369	107.693	-7.93185	-10.4125	-2.22301	-6.9131	-3.5841	-8.58643	-4.9635	-6.1249	-4.46724	-5.0394	-3.34827	-1.88284	Normal
0.575536	101.351	0.2015	0.000890903	52.6105	0.272123	0.447199	-5.33167e-05	3.76665e-06	0.0676639	0.0175968	-0.00242984	0.00251201	0.00494185	0.0646075	68.1837	-14.1387	-14.4973	0.295123	0.0281485	96.2998	9.74276	0.634047	0.96178	-10.4258	1.16352	-5.93851	-11.5496	-8.27076	-3.55915	-3.01876	3.61949	-4.46048	Normal
0.575689	56.7108	0.3245	0.000396198	58.2116	0.257657	0.466745	1.06279e-05	2.58011e-05	0.0481024	0.0123847	-0.000462319	0.000501256	0.000963575	-1.93937	55.3959	7.09	3.36195	3.27763	0.259716	98.5247	6.02245	-3.70873	-3.24163	-6.98934	-3.35127	-6.76908	-6.61872	-1.90591	-5.51228	-6.30899	-6.65301	-5.00835	Normal
0.575973	45.5581	0.659	0.000821562	56.6113	0.328705	0.43973	-1.07409e-06	-7.09588e-05	0.0643491	0.0201256	-0.0010179	0.000985453	0.00200336	-0.0631737	34.7678	0.897571	5.19517	2.7652	0.212008	96.8332	8.67628	-1.13112	-0.2852	-9.2668	-2.45014	-6.7553	-11.3607	-8.01998	-4.5162	-4.84867	-2.56858	-2.14005	Normal
0.576025	58.6797	0.313	0.000924558	73.6147	0.197395	0.458495	-3.77937e-07	-3.69324e-06	0.0828825	0.023304	-0.000344263	0.000384629	0.000728892	-0.124379	33.3556	6.69778	-19.6579	8.45775	0.0477341	96.9431	10.8869	1.90432	-3.66456	-15.0057	-3.21828	-12.3407	-1.91042	-6.63879	-3.1064	-4.15746	-0.987548	-1.74883	Normal
0.576079	103.181	0.258	0.000654988	37.8076	0.295404	0.450734	-7.17027e-06	5.78036e-05	0.0642023	0.0191179	-0.0022739	0.00238362	0.00465752	-0.5467	49.6717	-15.8796	3.23359	1.15971	0.0316807	96.825	9.77443	-0.639405	1.57208	-9.64812	1.8164	-3.95861	-0.474712	-2.36665	-6.74269	-2.54395	-4.66334	-3.14893	Normal
0.576365	70.8801	0.3465	0.000393503	93.4187	0.0795404	0.551743	-2.53597e-05	1.4136e-05	0.0647562	0.0234814	-0.00228295	0.00242007	0.00470302	0.660526	43.2713	11.1705	4.77236	15.9395	12.4185	106.402	-2.09914	-7.79751	-2.91991	-8.3544	-3.64074	-4.55006	-3.06071	-3.32957	-2.15635	-1.71937	-2.87495	-3.31244	Normal
0.576733	77.6699	0.2735	0.00100938	88.8178	0.194814	0.469552	3.04941e-06	4.48415e-06	0.0784648	0.0235523	-0.00094273	0.00109226	0.00203499	0.143965	36.8704	10.5946	-28.3229	8.38734	0.00748306	98.3571	9.91899	-2.53894	-1.72833	-20.6266	0.223846	-14.0115	1.98306	-6.29196	-0.393612	-1.10952	0.140333	-0.77243	Normal
0.576777	56.4972	0.3185	0.000381909	81.6163	0.135249	0.490454	3.42066e-06	2.38866e-05	0.0654209	0.0218967	-0.00167815	0.00124513	0.00292328	-1.16564	44.016	16.6145	-23.7165	3.93762	0.19062	98.8611	9.05026	-2.30723	-1.76959	-13.0592	0.0750297	-7.10027	0.557871	-1.83565	0.820967	3.19824	-2.17652	0.421325	Normal
0.576878	93.3852	0.2585	0.000488178	56.8114	0.251808	0.459844	3.05929e-05	5.222e-05	0.0602105	0.0197815	-0.00133405	0.0013402	0.00267424	-0.251907	36.79	16.078	-1.75966	3.69274	0.254411	97.5526	8.65437	-2.88046	-0.47256	-8.03006	-4.72303	-8.36369	-7.96817	-6.24303	-3.96109	-3.78106	0.696952	-2.86548	Normal
0.577162	57.2792	0.3215	0.000718014	73.6147	0.212258	0.463912	-1.3295e-06	-3.68647e-05	0.0714768	0.0184987	-0.000584435	0.00051362	0.00109805	-0.747395	63.8078	-7.02483	-13.0819	4.75648	0.388052	98.6949	8.61345	-2.16683	-1.11148	-11.8085	-5.58732	-7.7622	-4.6568	-3.54849	-6.56466	-2.06377	-0.304587	0.647929	Normal
0.577713	56.5771	0.337	0.00132592	58.2116	0.170248	0.4657	-3.88789e-06	2.55822e-05	0.0917232	0.0267305	-0.00107151	0.000893988	0.0019655	0.27339	36.1158	3.81443	-33.1146	6.65946	0.068526	99.0556	9.96128	-0.0879347	-0.80433	-14.4163	-2.60021	-10.1219	-1.52844	-4.16535	-0.209396	-0.749008	-1.58243	-1.2227	Normal
0.577791	88.4304	0.268	0.00145014	48.4097	0.371495	0.445449	-7.27936e-06	-1.70193e-05	0.0872469	0.024229	-0.000913738	0.000930252	0.00184399	0.261021	35.681	-24.7947	-3.90425	5.5295	0.129964	95.6248	12.9646	2.05875	-1.62988	-11.4535	-1.41515	-5.22355	-5.47584	-5.12733	-6.04547	-7.60374	-4.42528	-2.27485	Normal
0.577982	75.3769	0.2925	0.000485135	39.0078	0.284444	0.443566	2.55019e-05	5.08623e-05	0.0581238	0.0196699	-0.0031332	0.00319215	0.00632535	0.836883	36.0485	-3.10276	0.821942	0.976719	0.0629943	95.8907	8.96387	-1.18057	3.75799	-2.10929	-1.38694	-3.68056	-7.18078	-6.13778	-0.946271	-6.13911	-3.8686	-3.31242	Normal
0.578012	87.2727	0.2695	0.0029007	43.6087	0.408585	0.421505	6.40863e-07	-3.01895e-05	0.0921423	0.0268218	-0.00110103	0.00105234	0.00215337	1.10434	35.688	-46.0718	5.89319	6.62776	0.153693	95.553	12.9673	1.78974	-1.04155	-10.5265	-3.02311	-5.33415	-1.63373	-4.77756	-7.72728	-5.42564	-5.60569	-3.70618	Normal
0.578501	78.1759	0.3185	0.000513311	52.8106	0.263527	0.451917	6.55472e-06	-4.90265e-05	0.0587348	0.0171919	-0.00120854	0.00122694	0.00243547	-0.290835	44.1765	1.69174	1.44152	0.966116	0.0464539	96.3262	9.77064	-2.4396	2.75975	-7.83102	-1.71024	-6.35328	-7.79281	-4.80813	-6.90949	-1.52127	-3.62606	-1.68894	Normal
0.578686	40.4449	0.7015	0.000283612	63.8128	0.179404	0.469224	-3.43789e-06	-6.90585e-07	0.0454996	0.0146047	-0.00147165	0.00144883	0.00292047	-1.38964	43.0858	9.91022	5.90545	1.35944	1.21897	97.6831	5.89241	-5.22117	8.78268	-6.22475	-2.01975	-9.18496	-6.45361	-6.77906	-3.20429	2.17745	-2.04521	-2.07729	Normal
0.578787	91.5332	0.288	0.000357988	70.8142	0.121719	0.493338	1.33024e-06	1.57864e-05	0.0558669	0.0171265	-0.00135022	0.00155733	0.00290755	-2.43408	47.5515	10.7803	-8.28391	3.89275	0.854065	99.7018	6.41204	-3.14586	-6.2458	-11.1272	-2.4229	-3.24492	-8.38477	-3.80626	1.06583	-1.16529	-3.95846	-0.492885	Normal
0.578804	75.0939	0.2985	0.000130011	152.23	0.0677818	0.570293	5.96106e-07	-4.00596e-06	0.0523798	0.0155465	-0.000250475	0.000225099	0.000475574	-0.0304238	39.624	0.0066107	1.63124	16.3743	26.2328	104.243	-15.3337	-17.8832	-9.53817	-12.3274	-6.77995	-8.24931	-5.67738	-5.90652	-2.80906	-2.10209	0.488019	-0.643083	Normal
0.578814	59.3472	0.339	0.0019219	41.4083	0.285797	0.437677	3.1406e-05	2.86601e-05	0.102076	0.0282681	-0.000581072	0.000659756	0.00124083	-0.218543	30.4662	-100.321	7.43345	3.66345	0.137667	97.0353	11.4843	1.35631	3.02525	-8.60164	-0.392009	-4.79488	-7.4162	-5.54534	-1.95332	-6.74706	-4.82398	-4.07964	Normal
0.579165	73.6196	0.3245	0.000192798	81.0162	0.0719824	0.573475	-2.09915e-05	1.21693e-05	0.0658433	0.0214652	-0.00138764	0.00159842	0.00298606	-0.026664	42.6242	7.49406	12.1395	19.7898	19.7495	107.529	-4.90615	-7.7555	-2.67543	-7.63978	-3.99623	-6.46202	-2.07389	-4.94059	-1.97169	-3.68352	-1.94324	-3.74126	Normal
0.579231	60.7903	0.338	0.00182769	48.4097	0.281429	0.434276	7.36406e-06	5.66467e-05	0.103769	0.0289004	-0.00071865	0.000766918	0.00148557	-0.174379	31.1068	-81.0302	0.757938	3.26672	0.127556	97.5428	10.9608	1.32256	3.42528	-8.79481	-0.22843	-5.89372	-5.56523	-4.74332	-2.38535	-5.3143	-6.07443	-2.58503	Normal
0.57947	34.632	0.867	0.000263286	101.82	0.0886862	0.567755	5.86508e-06	1.63245e-06	0.0604478	0.0214455	-0.000929561	0.000824042	0.0017536	-0.312343	40.8884	3.74654	12.1714	25.2251	21.7642	106.586	-6.4141	-11.68	-6.23364	-9.75839	-3.04458	-7.70218	-2.63577	-4.2973	0.127071	-2.07674	-3.03421	-2.33544	Normal
0.579536	75.188	0.2935	0.000924396	40.6081	0.249376	0.47477	-8.21186e-06	6.7308e-06	0.0788316	0.0238016	-0.000527234	0.00056951	0.00109674	0.406222	38.5939	7.73278	-0.0710091	7.33963	0.503087	97.6592	12.8345	-2.66108	-3.84491	-9.25035	-0.40352	-1.88239	-4.40515	-3.14188	-0.959299	-1.64253	-1.45685	-3.43209	Normal
0.579565	58.6224	0.3375	0.00182949	47.8096	0.305433	0.433545	5.01962e-05	1.88777e-05	0.10316	0.0286675	-0.000666618	0.000660344	0.00132696	-0.251829	30.4478	-96.8367	1.11211	3.48873	0.174653	97.4415	11.2183	0.757495	3.06036	-8.84184	-0.706386	-4.65494	-7.38397	-4.85445	-3.66089	-6.28716	-4.61229	-4.36553	Normal
0.579659	56.926	0.333	0.00105747	66.8134	0.201213	0.473861	-0.000191972	1.84146e-05	0.0868989	0.0251138	-0.000952978	0.00075282	0.0017058	-0.0634856	35.1505	8.32751	-31.6471	8.67636	0.114363	99.0022	10.1441	-8.80198e-05	-0.910565	-15.9588	0.979581	-9.47759	0.265476	-4.25311	-0.280089	-1.27733	-2.44871	-1.25891	Normal
0.579881	63.2911	0.342	0.0030978	44.0088	0.290988	0.426906	2.46344e-07	-5.17999e-06	0.0994325	0.0283688	-0.000645537	0.00053974	0.00118528	-0.623819	35.9626	-90.4933	5.73551	3.49649	0.137118	97.2824	11.2441	0.218337	2.93722	-4.99098	-1.63024	-4.59364	-5.07286	-4.05268	-5.50327	-4.10047	-2.90243	-3.36195	Normal
0.579992	73.7554	0.304	0.00111396	41.6083	0.270526	0.440581	3.04901e-06	-6.31524e-05	0.0679097	0.0216467	-0.00310176	0.00298736	0.00608912	-1.34297	52.1603	-10.6889	-3.08747	1.96137	0.11852	98.0429	7.85332	-1.33162	1.79536	-3.41022	-0.955094	-3.49619	-9.52356	-6.30903	-1.21407	-3.98882	-2.68068	-3.38484	Normal
0.580143	58.3374	0.339	0.00182687	41.8084	0.254918	0.442018	0.000119496	8.84521e-06	0.10358	0.0288033	-0.000619773	0.000603699	0.00122347	-0.0205539	29.9649	-101.985	0.766022	2.96266	0.16164	98.9273	8.25319	4.2378	-0.0431462	-5.921	-2.85073	-4.11265	-6.44898	-4.85915	-5.99001	-4.10858	-4.64547	-4.42261	Normal
0.580186	68.1818	0.3815	0.000447328	46.2092	0.0941054	0.559131	1.24552e-05	9.83994e-07	0.0804528	0.0261074	-0.00117033	0.00131426	0.00248459	0.0115926	40.66	19.4868	2.24144	25.1884	19.2899	108.137	-2.99005	-8.23778	-2.46787	-7.2611	-2.79581	-5.49409	-1.95434	-4.89687	-2.42586	-6.84429	-2.64593	-3.17732	Normal
0.580508	62.9261	0.326	0.000644538	71.6143	0.177334	0.467233	8.54928e-07	-2.08739e-05	0.0766875	0.0213634	-0.00090594	0.000942815	0.00184875	-1.55579	41.128	-1.65301	-6.85803	3.8118	0.0885246	97.6807	10.3091	0.338979	-1.37705	-11.7376	-2.27414	-8.45307	-5.17515	-4.58486	-2.83116	-2.32836	-0.984219	-1.46129	Normal
0.580631	79.2079	0.3075	0.000432768	41.2082	0.174646	0.461873	3.46158e-06	-1.35159e-05	0.0473519	0.0149447	-0.00142373	0.00138633	0.00281006	-1.80922	47.4731	8.69975	5.73481	1.77985	1.20324	97.9199	6.0463	-6.22802	9.31699	-3.90855	-3.73476	-8.92244	-5.89381	-5.93807	-1.33148	0.0374188	-2.84539	-2.41651	Normal
0.580631	88.6263	0.265	0.0023166	45.209	0.402313	0.424459	-4.10969e-06	2.21375e-05	0.0883085	0.0264333	-0.0011105	0.00116632	0.00227682	0.863034	34.6547	-30.7278	5.84049	7.21471	0.139514	95.5516	12.884	1.6468	-0.893306	-11.3595	-3.53864	-5.4815	-1.581	-4.41042	-7.07634	-6.14031	-6.13692	-3.14585	Normal
0.580734	105.914	0.284	0.000988001	36.8074	0.223351	0.456121	-4.04855e-05	0.000362849	0.0803388	0.0274729	-0.00686781	0.00670047	0.0135683	0.707195	41.2013	-47.3419	-5.22558	1.56503	0.591979	100.386	6.16155	0.377464	0.667443	-4.65267	0.0368283	-4.65863	-5.4083	-3.29542	-4.02837	-4.22846	-4.49478	-1.82158	Normal
0.581101	58.8813	0.3115	0.00113855	61.0122	0.236759	0.463126	-6.32481e-07	-3.08061e-06	0.0931884	0.0262514	-0.000452612	0.000609084	0.0010617	0.218065	37.6157	-6.82194	-22.4842	8.58531	0.0795161	97.4806	11.1288	2.13274	-3.54622	-15.5898	-3.22493	-12.5959	-1.90673	-6.34305	-3.37146	-4.30944	-3.93822	-0.506788	Normal
0.581125	93.5308	0.2655	0.000201031	99.6199	0.0946642	0.565774	-2.32563e-06	6.05397e-06	0.0608283	0.0217981	-0.000914953	0.00120044	0.0021154	0.366742	37.5859	13.3392	14.5455	24.4451	15.174	106.456	-2.82603	-9.59319	-1.57455	-7.6689	-0.263497	-3.54151	-1.65272	-0.73238	0.743586	0.364529	-0.80335	-2.22416	Normal
0.581372	79.4176	0.293	0.000147657	141.028	0.0601772	0.578577	-5.48869e-06	-7.71725e-06	0.0580638	0.0184965	-0.000383219	0.000381924	0.000765142	0.217009	37.2128	2.16121	7.35935	20.5892	28.0575	106.723	-8.78156	-11.5987	-6.40888	-9.67614	-2.82878	-3.15136	-0.0279296	-1.53495	1.60231	-0.603861	0.320939	-0.844673	Normal
0.581565	79.7872	0.2005	0.000321855	83.8168	0.107192	0.563094	-2.77029e-05	-2.50498e-05	0.0683569	0.0210627	-0.000806155	0.000757137	0.00156329	0.242954	42.0328	8.2143	-2.03602	13.0034	30.111	107.617	-7.49657	-6.38901	-2.23066	-8.83513	-7.22844	-11.8475	-8.95875	-6.34288	-3.05039	-3.5887	-0.95416	-0.285325	Normal
0.581665	64.1026	0.3235	0.00068358	56.8114	0.205764	0.470434	4.97968e-06	-3.39486e-06	0.0787331	0.0224432	-0.000519746	0.00056779	0.00108754	-1.66418	45.9947	6.88601	-17.6597	4.88775	0.143466	97.788	10.4332	-0.127449	-0.55436	-11.6721	-3.56161	-9.30277	-4.37739	-4.80932	-1.95472	-3.18231	-4.52397	1.53097	Normal
0.581845	56.101	0.34	0.00257883	44.6089	0.275474	0.438522	2.21581e-07	7.28337e-07	0.10765	0.0309544	-0.000666985	0.000775175	0.00144216	0.117088	27.9948	-70.6772	-11.9246	3.86211	0.187228	97.7587	10.9052	1.6159	2.39521	-8.17946	-3.5791	-7.36792	-5.20693	-5.4147	-5.18987	-4.7829	-2.45158	-3.79986	Normal
0.581948	89.6861	0.2965	0.000709798	46.2092	0.390255	0.424774	-3.88136e-06	2.47913e-05	0.0623707	0.0185983	-0.0014158	0.00155463	0.00297043	-1.04823	37.3653	-10.6129	5.24721	1.1216	0.0899499	94.9789	9.82655	0.217015	3.45207	-6.58667	3.17885	-1.64029	-6.50896	-4.74241	-3.08276	-4.54368	-5.86862	-4.72414	Normal
0.582001	60.03	0.312	0.0010931	57.8116	0.232165	0.466873	-5.75274e-07	4.51511e-06	0.0906969	0.0251661	-0.000458609	0.000434772	0.000893381	-0.0311984	38.1276	9.74755	-44.5912	9.41489	0.051496	97.6975	10.8302	2.41025	-3.2837	-15.2148	-2.10646	-10.9632	-1.46459	-6.13654	-4.64044	-3.48406	-3.37919	-0.9829	Normal
0.582152	99.5025	0.232	0.000495792	60.212	0.182711	0.4746	-6.41853e-06	-1.29556e-05	0.0719577	0.0197302	-0.000599428	0.000652482	0.00125191	1.82021	42.6749	12.0611	-6.36278	10.4501	0.350611	95.9608	12.897	-1.68628	-6.17379	-15.2011	-4.85226	-5.33084	-5.90359	-3.97332	-6.48041	-5.29159	-4.49757	-2.06055	Normal
0.582181	106.289	0.283	0.000399591	46.4093	0.256437	0.45748	-1.82966e-06	-0.000100303	0.0568554	0.0196328	-0.00515755	0.00479601	0.00995356	-0.559622	40.3998	-4.77231	0.708154	1.33208	0.470103	98.3122	5.18157	0.253546	2.06931	-0.450527	-0.34037	-4.22373	-6.9317	-6.52189	-4.51892	-3.54128	-1.08883	-3.42983	Normal
0.582528	61.1621	0.3365	0.00221324	50.4101	0.273267	0.431917	1.48135e-05	6.86286e-05	0.10232	0.0285879	-0.00073482	0.000765924	0.00150074	-0.159869	31.1221	-68.9292	0.705402	3.44706	0.146649	97.4599	11.0436	1.42228	2.91497	-8.78238	-0.20113	-5.8845	-5.81867	-4.64563	-2.35588	-4.33693	-6.34351	-2.51692	Normal
0.582711	100	0.21	0.000732676	68.6137	0.156972	0.467788	-2.85944e-06	-8.1742e-06	0.0862974	0.0219771	-0.000658866	0.000642968	0.00130183	1.89367	45.6564	-3.22121	-27.4242	9.37012	0.314777	96.2756	13.297	-0.993656	-4.81134	-15.5264	-6.09751	-8.01811	-5.62927	-4.85762	-5.61306	-5.86364	-4.03779	-0.352619	Normal
0.582765	96.5406	0.2175	0.00050225	49.0098	0.17146	0.511362	-2.37291e-05	3.21375e-05	0.0723821	0.0247028	-0.00469324	0.004112	0.00880525	-0.762199	38.6095	-20.5281	1.19971	8.04067	3.67416	103.887	3.36059	-6.31252	-4.64559	-4.80428	0.958773	0.449408	-4.0735	-7.10234	-5.81051	-6.28156	-1.89441	-2.64172	Normal
0.58305	78.5855	0.3155	0.00129789	40.6081	0.269421	0.471737	0.000143942	-4.85724e-05	0.0808588	0.0242515	-0.00281565	0.00280894	0.00562459	-1.0718	41.063	-27.4109	0.172958	4.07478	2.60221	102.767	4.72002	-5.47658	4.93245	-6.73504	-4.62071	-3.83642	-3.2024	-5.61338	-4.28536	-3.15128	-2.83968	-1.88902	Normal
0.583123	73.9372	0.294	0.000738534	33.6067	0.220692	0.484924	-8.01748e-05	-1.22074e-05	0.0795122	0.0241211	-0.000482906	0.000516942	0.000999848	0.16277	38.5986	7.65322	-17.1337	6.15411	0.603046	98.8412	11.1528	-1.36259	-5.86362	-8.2092	-1.97079	-0.114496	-3.86174	-1.50026	-2.18444	-1.27197	-1.28258	-1.31931	Normal
0.58317	71.8563	0.322	0.000213848	93.6187	0.103852	0.550539	1.47804e-05	1.51954e-05	0.052402	0.0194827	-0.00196255	0.00206614	0.00402869	0.102581	38.8919	13.5006	8.11292	13.4598	8.95898	105.013	-1.84128	-6.96252	-2.43491	-8.70454	-3.15449	-4.91099	-3.53732	-2.94068	-2.43157	-0.0342129	-1.84296	-3.63858	Normal
0.583311	75.6144	0.2945	0.000331015	209.842	0.0620482	0.578923	-2.92262e-05	-1.5088e-05	0.0755453	0.0279032	-0.000609484	0.000577144	0.00118663	-0.279586	36.6472	7.70699	12.0842	29.2484	35.2345	108.637	-7.48884	-9.27886	-2.97245	-7.02335	-3.3386	-7.89287	-5.70596	-5.25781	-3.94508	-3.70952	-2.03752	-0.87795	Normal
0.583358	107.817	0.2605	0.000620636	32.4065	0.257093	0.469309	4.74464e-06	8.92104e-05	0.0720149	0.0232289	-0.00268945	0.00297647	0.00566593	-1.73742	42.6504	-11.6869	2.46355	3.71376	0.0569786	98.499	9.39562	-1.32406	1.23159	-8.21875	0.760917	-3.31337	-2.11321	-0.834024	-2.23531	-2.36724	-5.05277	-0.77999	Normal
0.584029	91.8133	0.278	0.00030842	54.6109	0.113966	0.498519	-1.31412e-06	-1.254e-05	0.0504677	0.0161152	-0.00125652	0.00139725	0.00265378	-1.66073	37.8035	9.4947	-0.340226	4.60017	0.829065	99.6603	6.08108	-4.4177	-5.82554	-8.78244	-2.92218	-4.31354	-6.74748	-4.23466	-2.065	-2.18884	-3.35195	-0.480547	Normal
0.584424	106.857	0.2005	0.000196446	52.6105	0.121827	0.534156	2.17065e-05	-0.000183018	0.05013	0.0180514	-0.00330742	0.00303437	0.00634179	-0.371265	42.1245	5.53824	-3.54322	9.21638	4.10049	103.142	1.73684	-7.12152	-2.58114	-4.88406	-0.678576	-2.71909	-2.15664	-3.2899	-2.48684	-1.90568	-3.16126	-2.61915	Normal
0.58446	102.916	0.292	0.000994477	41.6083	0.216646	0.46741	3.59693e-05	4.42408e-05	0.0919102	0.0286529	-0.00401632	0.00391056	0.00792687	-0.36283	32.1958	-36.9258	-29.19	0.491927	0.130548	98.5932	10.1009	2.6756	-0.0762206	-14.2841	5.83884	-2.84974	-5.89603	-4.66418	-0.873276	-2.83827	-3.04067	-2.7107	Normal
0.584605	71.599	0.342	0.000347206	92.2184	0.0564737	0.565035	-4.94074e-07	8.64469e-06	0.0740525	0.0263756	-0.00140513	0.00214961	0.00355475	-0.736841	39.2229	10.0177	8.42877	30.1796	25.4038	107.894	-4.31461	-8.94699	-3.78912	-8.11181	-3.59673	-7.25058	-4.54839	-8.10765	-3.51678	-3.91671	-2.29248	-1.71016	Normal
0.584772	92.4499	0.258	0.000514656	81.2162	0.124126	0.479935	-9.11316e-05	1.74973e-05	0.0714577	0.0204918	-0.000768348	0.000603964	0.00137231	1.54633	53.2766	16.3687	-15.309	9.68583	0.322988	97.443	11.079	-0.100496	-6.02477	-9.49868	-5.0542	-5.433	-1.98336	0.47035	0.769566	0.908377	0.775576	-2.76997	Normal
0.585004	77.1208	0.3045	0.000596191	53.4107	0.256489	0.448423	3.10912e-05	9.18872e-05	0.0646097	0.0197484	-0.000970034	0.00105953	0.00202957	0.262656	36.3399	-2.52705	9.95386	2.43682	0.869977	98.6996	5.76552	-2.61439	5.28286	-3.64994	-2.19546	-10.2921	-8.46336	-9.95337	-4.94199	-0.817833	-1.35015	-2.58602	Normal
0.585362	100.925	0.223	0.00122967	47.4095	0.268369	0.429885	-2.73622e-06	5.16006e-05	0.0742315	0.0235283	-0.00294206	0.00305109	0.00599314	0.978452	41.4127	-27.1165	-0.82183	0.247996	0.0822356	96.074	9.87286	1.90331	2.02321	-10.0034	3.72968	-1.92834	-11.3196	-7.67161	-2.12869	-3.81434	-2.5932	-4.28796	Normal
0.585548	51.3259	0.3575	0.00165887	44.6089	0.301538	0.432496	-4.08876e-06	-3.29233e-05	0.0909374	0.0255501	-0.000908372	0.00092989	0.00183826	0.403589	40.6779	-55.3845	1.15686	1.6048	0.00577394	96.4648	11.6166	-0.507516	4.02095	-10.1771	0.958156	-8.38887	-7.61481	-9.12517	-2.52457	-5.57665	-0.333931	-4.97586	Normal
0.585695	99.6678	0.3015	0.000281445	39.0078	0.256223	0.493078	2.6657e-05	2.0807e-05	0.0496464	0.0166736	-0.00337023	0.00398038	0.0073506	-0.374159	46.756	-2.72344	1.15909	7.39669	3.35075	102.116	1.30567	-5.275	0.243822	-1.08985	0.592391	-2.48786	-3.91991	-4.23994	-4.82125	-4.36176	-3.74539	-2.19346	Normal
0.585894	41.5656	0.389	0.000368235	57.4115	0.104141	0.555184	-6.46645e-07	-1.55421e-05	0.0711925	0.0233369	-0.00110613	0.000792206	0.00189834	0.573623	38.4936	11.2651	5.93168	22.9107	16.1644	107.104	-2.73383	-8.92191	-3.84609	-8.88588	-3.16032	-6.61894	-4.91024	-5.09864	-1.9629	-6.26126	-1.29616	-3.98303	Normal
0.585954	107.527	0.2635	0.000738182	39.4079	0.337645	0.454576	3.02663e-07	2.89782e-05	0.0683727	0.0228491	-0.00309371	0.00348558	0.00657928	-1.71359	46.9004	-4.72478	3.75828	3.19943	0.0421247	97.9983	9.43979	-1.26868	0.856492	-9.36606	1.91421	-3.26016	-2.84332	-0.748222	-2.79382	-2.17907	-4.46019	-1.07057	Normal
0.585988	61.4754	0.312	0.000949336	59.2118	0.234916	0.466316	-2.17244e-07	-4.87538e-06	0.0905849	0.0251315	-0.000443829	0.000457349	0.000901178	0.0810808	38.508	5.42055	-37.2431	9.67879	0.0486338	97.6664	10.8343	2.43285	-3.1041	-15.3952	-2.09833	-10.791	-1.71244	-6.27856	-4.81336	-3.48178	-3.14	-1.18332	Normal
0.586242	60.1805	0.3195	0.000408904	34.4069	0.189999	0.474719	0.000162039	-7.52874e-07	0.0597682	0.0175584	-0.000439029	0.000423872	0.000862901	-2.7708	50.2952	15.2013	-5.82891	2.63312	0.0679274	96.9505	10.1575	-0.533113	-0.468636	-13.8493	1.61273	-7.05029	-1.90121	-1.26264	-2.43551	1.26288	-2.81672	-0.306791	Normal
0.586303	56.7108	0.3395	0.00334361	47.4095	0.300474	0.430717	1.42246e-06	1.34706e-05	0.108028	0.0314359	-0.000625171	0.000703612	0.00132878	0.0563335	27.8641	-67.0754	-10.4837	4.04957	0.203329	97.4668	11.1205	1.37267	2.84284	-8.66741	-3.108	-7.39473	-6.45387	-6.31244	-3.41214	-5.5995	-2.79575	-5.09276	Normal
0.586662	114.504	0.2625	0.000381181	55.011	0.168965	0.474431	4.10806e-05	1.56534e-06	0.0568095	0.016636	-0.00151791	0.00132156	0.00283947	-0.838809	43.6587	-0.546253	2.57878	3.38299	0.0890199	98.0191	8.85609	-2.98283	-0.634307	-11.2527	1.19342	-3.36152	-3.06765	-2.40957	-4.72071	-2.48477	-3.85319	-3.23273	Normal
0.586699	56.3116	0.3125	0.00033243	90.6181	0.137455	0.489431	-6.93237e-06	1.40716e-05	0.0639974	0.0219282	-0.00179223	0.00122635	0.00301858	-1.06257	42.8378	17.5427	-20.5522	3.98071	0.235691	98.8316	8.90618	-2.43247	-1.92164	-11.864	0.0872297	-7.52618	0.85453	-1.58035	1.86213	2.23595	-1.48732	0.110543	Normal
0.587322	101.868	0.272	0.000252451	54.0108	0.198927	0.487878	-2.4965e-05	-5.50054e-05	0.0498012	0.0152759	-0.00487641	0.00467887	0.00955528	0.297325	61.4728	-1.99626	-8.7735	0.489378	0.485329	99.0918	4.8856	0.087949	-2.19975	-11.5658	-2.5996	-1.74566	0.473439	-2.66455	-6.57102	-3.32889	-4.27631	-4.29631	Normal
0.587354	61.3183	0.34	0.00227237	53.0106	0.238509	0.419886	1.93911e-06	-6.92249e-06	0.092818	0.0267926	-0.000627775	0.000582951	0.00121073	-0.637266	34.9243	-60.8046	5.56061	3.23325	0.0950736	96.8279	10.9766	0.569849	3.15571	-5.53643	-1.8814	-4.34659	-3.94115	-3.87725	-6.35885	-4.03686	-3.88982	-2.34975	Normal
0.587679	84.2697	0.313	0.000901046	55.8112	0.229798	0.462878	0.00013641	-8.43826e-05	0.0876589	0.023174	-0.00174951	0.00156158	0.00331109	-0.612089	50.7511	-21.5675	-49.1778	2.08659	0.0575665	99.3027	9.16646	-1.65559	-0.335063	-12.8703	-2.68664	-8.10177	-7.36692	-5.64448	-4.87616	-2.68105	-3.79222	-1.68197	Normal
0.587841	55.607	0.3155	0.000511935	35.8072	0.16998	0.488934	1.7009e-05	2.45371e-05	0.0649513	0.0207224	-0.00134122	0.00108204	0.00242326	-1.92095	49.753	15.3648	-13.2142	3.53766	0.309661	99.3768	8.55303	-2.54015	-2.68789	-11.3472	1.89945	-5.97683	2.13791	-0.957676	-1.40487	3.58191	0.83598	-1.82366	Normal
0.587991	65.1466	0.3115	0.000811642	63.2126	0.209849	0.462626	8.19225e-06	-3.25985e-06	0.0800764	0.0222701	-0.000460703	0.000522238	0.000982941	-0.0869271	45.2499	9.46604	-19.8594	8.36867	0.0487339	96.6408	11.1012	1.75844	-3.25449	-16.7771	-2.50845	-12.0411	-2.04791	-6.00298	-3.60741	-4.19085	-3.51423	-0.649269	Normal
0.588147	72.5076	0.3025	0.000980094	56.4113	0.252528	0.446902	4.23751e-06	-1.52345e-05	0.0827847	0.0251752	-0.00150667	0.00133856	0.00284523	-0.162281	39.9929	-39.0406	11.665	2.08528	1.61648	99.5049	6.61003	-2.96491	7.95715	-0.291929	-6.05274	-8.88735	-8.61659	-8.93521	-1.51771	-2.18734	0.542215	-5.09828	Normal
0.588393	89.5522	0.2955	0.000409443	43.4087	0.165099	0.47585	-3.36239e-05	3.78285e-05	0.06366	0.0202999	-0.00193225	0.00188833	0.00382058	-1.01142	36.3329	-0.0818188	-6.0329	1.30682	0.0797588	97.7089	9.15891	0.429782	-2.54069	-12.58	1.41248	-4.32192	-7.36052	-3.47457	-4.9192	-1.53104	0.676537	-3.22204	Normal
0.588458	89.2857	0.2925	0.000358328	54.811	0.142855	0.489945	-0.000213182	-2.92975e-05	0.0641091	0.0201914	-0.00199141	0.00189008	0.0038815	-1.44513	39.377	-12.2476	-8.08874	2.91286	0.189257	100.232	5.77096	0.824961	-4.07865	-7.97189	-3.20279	-3.92271	-5.1419	-3.39563	-4.48005	-1.11805	-1.47203	-2.50414	Normal
0.588544	92.1659	0.259	0.00089201	58.6117	0.27691	0.456498	9.91988e-05	1.24153e-05	0.0634221	0.0203027	-0.00132538	0.0013847	0.00271009	-1.16936	50.2798	11.98	-0.258145	2.10167	0.154502	97.0072	9.66778	-1.19938	-0.515039	-9.44702	-3.30852	-7.23413	-7.12879	-5.60901	-4.13102	-3.62321	-0.60697	-2.15534	Normal
0.5886	67.0017	0.292	0.00232999	41.8084	0.419041	0.419918	6.79524e-06	-5.58671e-06	0.103973	0.0290505	-0.00114948	0.00117123	0.00232072	0.718173	31.1816	-115.428	4.88749	2.66696	0.0323492	96.8244	11.7722	0.456867	3.62703	-8.42994	4.3868	-3.42571	-1.82228	-4.10135	-5.33773	-4.38319	-5.55545	-4.04949	Normal
0.588621	56.2588	0.311	0.000364254	26.6053	0.133877	0.487858	8.94244e-06	3.72082e-06	0.0628568	0.0218135	-0.00180338	0.00126802	0.00307139	-1.06707	44.0426	18.6453	-19.3835	3.90401	0.285739	98.92	8.60508	-2.63497	-1.74366	-12.0426	0.420072	-6.83454	2.08026	-1.67206	0.290363	2.97653	-0.173483	-0.586667	Normal
0.588805	98.5222	0.26	0.000356901	39.2078	0.296771	0.471943	-3.84412e-06	-7.42853e-05	0.0551923	0.0177358	-0.0022631	0.00235893	0.00462204	-1.22797	46.9385	4.01923	3.47617	1.74418	0.0369126	96.5768	9.68435	-0.842108	1.45408	-9.57984	2.53024	-2.9808	-2.05456	-1.22601	-1.74851	-1.99431	-3.61686	-1.52479	Normal
0.58913	71.09	0.296	0.000637388	36.2072	0.162297	0.479398	9.34738e-05	-7.85611e-05	0.0816343	0.0260392	-0.00167489	0.00157809	0.00325298	-1.19453	36.1766	9.61745	-35.7108	4.06121	0.105554	100.227	8.57979	-1.44222	-2.12504	-10.8553	-1.83478	-6.06482	-2.87064	-1.55183	-1.95969	1.82616	-2.44796	-1.55065	Normal
0.589253	63.7959	0.3295	0.000696891	36.4073	0.143958	0.465054	-9.69658e-07	-1.1577e-05	0.0746892	0.0210512	-0.000923088	0.0010024	0.00192549	-1.95035	39.9921	3.39454	-7.42534	3.59457	0.0907849	97.4247	10.3773	0.228156	-1.17099	-11.2248	-2.08102	-8.1782	-6.5907	-4.34403	-1.46263	-3.12387	-0.731141	-1.10729	Normal
0.589331	44.6263	0.672	0.000251332	110.422	0.0850273	0.550226	5.07117e-05	1.70523e-05	0.0726108	0.0235685	-0.00136097	0.00107104	0.00243201	-0.484571	40.15	12.3956	-0.536698	24.72	13.3889	106.807	-1.75674	-8.81581	-4.8622	-8.48619	-4.79466	-7.07792	-0.702855	-4.25747	-3.28201	-2.07864	-2.75599	-3.65395	Normal
0.589346	89.5522	0.291	0.000953096	52.2104	0.175928	0.460574	9.72367e-05	-6.11823e-06	0.0674414	0.0212639	-0.00235764	0.00204778	0.00440541	-1.82259	42.8199	4.86277	-8.49988	3.04888	0.143025	98.7667	8.62116	-2.13265	-1.55868	-10.6078	-1.84192	-4.06371	-6.13483	-3.40444	-3.05778	-0.994829	-4.00744	-1.00343	Normal
0.589647	57.0885	0.319	0.000408528	43.0086	0.295136	0.477857	2.57523e-06	-2.76414e-06	0.0501689	0.0153029	-0.00139905	0.00155484	0.00295389	-0.954531	32.7351	11.1351	4.66517	3.36236	0.421937	98.2626	7.7089	-4.21002	-5.55762	-4.96647	2.16305	-0.899394	-7.84083	-1.96612	-7.37328	-6.14573	-2.35851	-4.41707	Normal
0.589731	30	0.6455	0.000172723	37.8076	0.224268	0.475468	-3.30532e-05	7.47326e-07	0.0345018	0.0124051	-0.0046214	0.00458311	0.00920451	2.56776	68.2744	9.7756	0.0549037	0.567601	0.397324	96.213	4.37025	0.442256	3.64038	-5.72649	0.250117	-2.47756	-2.62545	-3.07791	-1.36092	0.664324	-1.10882	-0.995263	Normal
0.589743	57.5264	0.3405	0.00186266	58.2116	0.199333	0.466282	1.8753e-06	3.47448e-05	0.0938802	0.0272385	-0.00101588	0.000937064	0.00195294	0.235111	34.8595	-12.8614	-28.4346	6.33408	0.0731981	98.9966	10.1533	0.469839	-0.647264	-14.1803	-1.99444	-9.81799	-2.09579	-4.18473	-0.237088	-1.51321	-1.99873	-1.25234	Normal
0.589808	52.2648	0.3525	0.00124017	44.2088	0.302149	0.439688	-1.77627e-07	-1.63075e-05	0.0832596	0.0235143	-0.000906356	0.00090966	0.00181602	0.49674	39.9374	-28.5566	3.66786	1.0124	0.00690417	96.0852	11.6384	0.569065	2.75905	-11.2246	1.62232	-7.45178	-7.25065	-8.18439	-3.52303	-3.9507	2.11772	-5.04964	Normal
0.590064	59.7907	0.34	0.00338079	44.4089	0.291476	0.418197	-7.88152e-06	3.3596e-05	0.102121	0.0284138	-0.000724073	0.000684789	0.00140886	-0.264858	30.4042	-89.0322	3.97758	3.17219	0.123242	97.331	10.9125	1.09782	3.44002	-8.93711	0.322904	-5.02255	-6.56008	-5.3593	-2.20651	-5.59589	-5.51307	-3.13522	Normal
0.590155	120	0.232	0.00100154	43.4087	0.34006	0.421386	-3.14642e-06	-0.000104942	0.0695425	0.020007	-0.00108008	0.00107694	0.00215702	-1.07021	36.5329	-13.7604	5.33419	0.930967	0.0514158	95.78	10.2872	0.350553	2.95979	-8.66461	1.19083	-4.55779	-4.56572	-4.4683	-3.05244	-3.35052	-2.88475	-2.89406	Normal
0.590193	35.5766	0.5895	2.92077e-05	47.4095	0.145191	0.502002	-3.34655e-05	-3.07257e-05	0.020328	0.00601701	-0.00255783	0.00239473	0.00495256	1.32357	87.5059	3.19108	1.62489	0.649135	0.00156243	92.3711	8.8862	-6.2214	1.42273	-14.2914	1.05109	-8.52745	-1.54807	-3.33843	3.37607	-3.42107	-6.64982	-0.436194	Normal
0.590292	65.4308	0.312	0.00110792	62.0124	0.219399	0.458074	3.50704e-06	-5.65434e-06	0.0818253	0.022609	-0.000431373	0.000462172	0.000893544	-0.0657015	43.2513	8.79123	-22.4596	8.27199	0.0527383	96.8033	10.9351	1.63983	-3.42891	-16.0867	-3.02485	-12.4825	-1.19224	-6.84501	-3.35821	-4.27398	-2.35273	-1.31908	Normal
0.590431	103.181	0.2915	0.00104657	52.6105	0.209622	0.465996	-8.14941e-06	-4.68575e-05	0.0970099	0.0292982	-0.00395494	0.00379878	0.00775372	-0.265243	31.5211	-57.1318	-34.2443	0.491802	0.137994	99.0374	9.96633	2.57225	-0.713223	-14.9869	5.63023	-3.17334	-8.67176	-5.82903	-0.882008	-2.94314	-2.18392	-3.1899	Normal
0.590546	32.2321	0.2005	0.00026387	71.4143	0.210505	0.487929	7.46379e-07	-1.21067e-05	0.0505525	0.0134967	-0.0014095	0.00124387	0.00265337	-2.38235	117.577	5.3605	-25.4612	6.85967	0.444796	99.6711	4.91956	-6.87423	-6.89309	-11.9828	-6.26341	-6.6401	-8.98754	-3.44505	-2.457	-1.84297	2.00622	-0.602368	Normal
0.590771	72.8155	0.2915	0.000761387	40.6081	0.244966	0.473679	-1.797e-06	2.6216e-06	0.078894	0.0238755	-0.000531763	0.000557797	0.00108956	0.274368	36.5267	9.91843	-8.50653	5.77806	0.437915	97.5905	12.9031	-2.59903	-4.08075	-9.2047	-1.12662	-2.52518	-4.09746	-3.23631	-3.25521	-0.894171	0.546922	-5.08213	Normal
0.591171	80.0534	0.3015	0.000535277	63.2126	0.215843	0.455106	6.01156e-07	2.27653e-05	0.0474833	0.0147345	-0.0013525	0.00122776	0.00258025	-0.745721	33.6639	10.8985	7.49639	2.17221	0.68536	97.9532	6.03719	-5.29803	4.64819	-2.13145	-5.67179	-6.95301	-8.20606	-6.90476	-2.73536	-1.60104	-1.0421	-2.14957	Normal
0.591191	71.7274	0.297	0.000523624	67.6135	0.119329	0.481399	-1.23237e-06	-9.66848e-05	0.0733728	0.0242009	-0.00173872	0.00191666	0.00365538	-0.919728	31.1432	9.55375	-13.8892	4.32838	0.0831251	99.7302	8.52474	-2.52658	-1.46404	-10.1188	-2.6179	-6.70363	-5.00258	-2.72793	-0.431766	-0.209051	-2.59927	-1.24852	Normal
0.591221	104.348	0.2315	0.000411248	39.4079	0.14649	0.453818	-1.56326e-05	-2.18867e-05	0.0462881	0.0138917	-0.000767816	0.00067057	0.00143839	-1.55743	55.9824	11.6449	7.31709	3.02913	0.0849589	93.0528	12.6685	-1.13147	-3.89792	-9.91628	-3.6459	-7.1797	-5.60084	-6.13337	-4.82627	-3.89622	-0.41992	-1.85064	Normal
0.591221	100.418	0.2275	0.00125485	46.0092	0.287934	0.427745	-9.75502e-05	7.72902e-06	0.0811174	0.0257214	-0.00267475	0.00275474	0.00542949	0.508291	36.7199	-40.9111	-0.475041	0.225852	0.0362554	95.7376	10.4601	2.74118	1.87715	-9.66545	4.97406	-2.58249	-14.2427	-8.31275	-1.34509	-5.01794	-1.30339	-4.42192	Normal
0.591454	73.3496	0.3215	0.000203528	78.6157	0.0795072	0.570095	1.36868e-05	-1.56941e-05	0.0649771	0.0217613	-0.00161306	0.00170305	0.00331611	-0.214606	41.3896	7.83117	13.2348	18.8552	20.1787	107.324	-5.08684	-8.43743	-3.45814	-8.54317	-5.11413	-6.95579	-1.98257	-5.40526	-2.43342	-3.75253	-1.20049	-3.76183	Normal
0.591775	88.4956	0.303	0.000798593	38.2076	0.359577	0.426318	-5.02541e-06	-6.59031e-05	0.0603906	0.0183088	-0.00133391	0.00147377	0.00280768	-0.941845	38.3055	-8.54205	6.20022	1.37495	0.111015	95.1406	9.91251	-0.202792	3.13436	-6.36456	2.70025	-1.63093	-6.08504	-3.6857	-2.88247	-3.51082	-4.93515	-4.67965	Normal
0.592015	60.3926	0.2005	0.000250529	161.232	0.0371914	0.552803	4.64544e-05	3.6721e-06	0.0691589	0.0229256	-0.000294544	0.000307436	0.000601981	-0.420363	40.4635	9.33667	1.32066	26.0862	13.8917	106.615	-1.93136	-9.23705	-3.39642	-8.79457	-3.82154	-5.56692	-4.12438	-4.96167	-6.28196	-5.61703	-0.773638	-3.72649	Normal
0.592344	94.7867	0.275	0.00095891	45.6091	0.234744	0.449037	-5.38414e-06	2.67678e-05	0.0733512	0.0223142	-0.00265794	0.00260177	0.0052597	-1.01735	42.551	-14.199	-2.46401	0.94632	0.0374392	97.1658	9.97098	-1.12106	1.80705	-10.8776	1.58344	-6.82676	-10.995	-8.26139	-0.95598	-4.33044	0.846221	-3.56927	Normal
0.592382	81.1908	0.2365	0.000473666	40.4081	0.107076	0.539187	4.52952e-07	-5.91713e-05	0.0832537	0.0285915	-0.00505869	0.0051314	0.0101901	-0.0527013	38.7467	-3.55856	-56.5762	3.46144	7.93711	106.62	1.03493	-7.18414	-1.99346	-7.17651	-2.95869	-4.34686	-2.69911	-3.16865	-1.53688	-2.99068	-3.04585	-1.80078	Normal
0.592938	95.1626	0.267	0.000291152	49.0098	0.199342	0.479543	-1.445e-05	-2.64578e-05	0.0505042	0.0161034	-0.00202864	0.00193411	0.00396275	-1.03089	36.9519	8.58959	3.63889	1.77096	0.0311231	96.1007	10.1636	-1.33152	0.628	-12.8981	3.53904	-4.03013	-1.19956	-1.83948	-4.35506	-0.969065	-2.54386	-2.12162	Normal
0.592945	81.7439	0.3015	0.000249539	63.8128	0.225458	0.455899	-4.68226e-05	-4.95448e-05	0.0384253	0.0114164	-0.00114233	0.00132011	0.00246244	-0.468432	38.9225	7.12834	6.17456	1.32248	0.501422	96.6431	5.6079	-5.87533	5.64556	-4.94169	-5.83995	-9.32645	-8.76119	-8.79878	-2.5738	-2.26601	-1.28787	-4.41855	Normal
0.593096	35.9928	0.2005	0.00069784	137.828	0.283766	0.500249	-5.91146e-05	0.000121838	0.0722185	0.0229406	-0.00417146	0.00389571	0.00806717	0.0908398	34.9738	4.31093	3.13071	1.65098	4.27673	103.452	3.05765	-8.19806	-6.39061	-11.6491	1.14128	1.24835	3.22074	-8.16734	-6.06943	-0.898703	-7.48426	0.347532	Normal
0.593271	91.047	0.329	0.000250265	130.826	0.0597091	0.571263	-1.35491e-05	-6.96251e-07	0.0770931	0.0257398	-0.000767714	0.000820423	0.00158814	-0.289914	40.9508	10.7064	9.24239	21.2332	29.8654	108.416	-6.24373	-10.7998	-3.17388	-4.25303	1.77542	-1.53878	-1.8006	-3.05279	-3.71222	-6.14819	-4.48962	-3.20337	Normal
0.593362	100.503	0.211	0.000889243	60.212	0.223909	0.462893	-4.66431e-06	-1.8976e-05	0.0868951	0.0236199	-0.000735742	0.000751524	0.00148727	1.71771	39.7928	3.375	-17.4302	10.9807	0.388351	96.3278	13.4684	-1.83022	-5.39656	-15.2692	-5.54607	-8.94104	-4.14198	-4.03763	-7.93493	-5.71304	-2.99872	-2.27198	Normal
0.593667	118.343	0.254	0.000170776	37.8076	0.152342	0.490795	1.63461e-05	0.000208555	0.0442943	0.0144874	-0.00316981	0.00344337	0.00661318	-0.874434	43.4354	8.21757	3.56556	2.6885	0.155941	97.837	7.11461	-3.57871	-1.87625	-8.39219	-3.17091	-4.73979	-8.16273	-2.45613	2.20011	-1.77145	-4.32275	-1.81333	Normal
0.593911	100.334	0.2665	0.000654138	46.6093	0.204658	0.490511	2.38772e-07	-3.08486e-05	0.065757	0.0229279	-0.00389172	0.00359674	0.00748846	-1.47246	44.3105	-4.27728	-1.19603	7.41028	0.959651	101.856	5.39973	-4.98739	-2.81957	-4.62265	-1.30242	-0.64251	-7.30746	-4.50045	-2.06965	-4.57808	-2.86133	-3.33297	Normal
0.594076	62.8931	0.316	0.000462968	52.8106	0.270165	0.45563	1.76468e-05	2.11544e-06	0.0595315	0.0163896	-0.00025168	0.000209583	0.000461263	2.93314	69.8468	11.4973	2.13077	4.18103	0.0788941	91.8387	15.7504	0.959752	-1.12127	-10.5124	-3.15545	-9.21127	-5.53994	-5.45355	-1.47219	0.0915748	-1.0927	-4.05716	Normal
0.594084	89.5522	0.252	0.00225035	48.2096	0.446583	0.420134	-1.18529e-05	-0.000179462	0.0940023	0.0285704	-0.00167949	0.00190819	0.00358768	-0.464364	34.4723	-73.5546	5.79297	3.19298	0.0799838	97.9652	9.92126	-0.350157	0.800767	-8.05542	0.216055	-6.04091	-8.43512	-5.77161	-4.16476	-6.45577	-4.61702	-2.9393	Normal
0.594279	57.2792	0.335	0.000861232	55.8112	0.196464	0.451638	-4.65516e-08	-1.46689e-06	0.0732793	0.0200438	-0.000366996	0.000349893	0.000716889	-2.22987	51.2216	4.90826	-9.58054	3.63406	0.162653	97.191	10.0174	-0.17745	-0.487579	-11.2597	-4.19375	-8.83371	-3.60378	-6.14842	-3.19609	-4.07295	-0.349198	-0.899347	Normal
0.594558	68.5714	0.3275	0.00111301	61.8124	0.219162	0.457184	-1.98374e-05	1.02474e-05	0.0733009	0.022003	-0.000827278	0.000747315	0.00157459	-0.679048	30.7653	10.1873	-10.5718	3.20861	0.0479838	98.2692	8.79025	-1.19401	-0.55757	-8.88686	-3.93842	-7.73169	-8.79865	-6.47478	-3.68208	-2.52635	0.58973	-1.36913	Normal
0.594619	60.423	0.319	0.000302946	42.0084	0.132405	0.484728	-0.000293008	-1.80081e-06	0.0617869	0.0183299	-0.000432907	0.000399514	0.000832421	-2.83288	46.0543	18.7546	-3.13532	2.52658	0.0977167	97.4374	10.0428	-0.728846	-0.721538	-13.6185	2.41078	-6.39837	-1.94216	-0.655949	-3.04557	1.35133	-2.57587	-0.95901	Normal
0.594654	56.872	0.324	0.00014702	41.0082	0.1515	0.497434	-4.15562e-06	6.18504e-05	0.0406628	0.0124982	-0.00173837	0.00175276	0.00349113	-0.776777	37.1544	12.3424	4.30036	2.86266	0.306825	97.3861	7.84432	-4.40129	-5.48223	-5.0064	0.579792	-1.12359	-6.09519	-2.02089	-5.17884	-4.41018	-3.55648	-1.58435	Normal
0.594862	68.5323	0.318	0.000452704	50.21	0.262281	0.451974	1.85519e-05	3.40163e-06	0.0516379	0.0164627	-0.000580582	0.000598279	0.00117886	0.805237	40.0779	12.9386	7.57202	2.27455	0.00479874	94.0016	10.3081	0.486914	-0.282405	-13.4065	-3.21078	-12.3629	-5.57663	-9.12448	-2.56021	-4.62774	-0.0745943	-3.94682	Normal
0.59499	79.3126	0.318	0.000492105	61.0122	0.216673	0.457887	-0.000110184	-2.90287e-05	0.061248	0.0177805	-0.00108126	0.00112068	0.00220194	-0.33802	40.8825	-0.24556	-3.16607	1.43368	0.0643639	97.065	9.20005	-2.14348	1.79636	-8.52693	-4.15137	-8.48347	-6.45184	-4.47597	-6.12067	-0.708627	-3.43052	-1.11321	Normal
0.595185	90.0901	0.261	0.00069599	57.2114	0.272133	0.46243	-5.13753e-05	-3.99532e-05	0.0628582	0.0202046	-0.00134733	0.00140579	0.00275312	-1.15031	51.6543	11.675	0.25752	2.57215	0.197067	97.2848	9.36721	-1.39479	-0.730747	-9.28895	-3.53972	-7.5427	-6.76585	-4.89138	-3.77704	-4.07129	-1.52951	-2.47799	Normal
0.595225	74.7198	0.303	0.00136077	47.8096	0.261621	0.435542	4.36711e-07	-8.5105e-05	0.0705395	0.0224272	-0.00312928	0.00307545	0.00620474	-0.846449	50.261	-16.8063	-3.43965	0.979037	0.048171	96.2368	9.85686	0.21549	3.24601	-6.59288	1.14735	-3.83782	-9.97828	-7.38475	0.685605	-4.2832	-2.56155	-3.13991	Normal
0.595775	65.9703	0.3215	0.000982496	36.0072	0.2213	0.444052	-5.35546e-05	-3.30078e-05	0.0725072	0.0215125	-0.0012044	0.00133403	0.00253844	-0.570871	37.68	-13.1708	7.79774	0.859947	0.00276281	96.1531	11.1614	-1.74804	5.3057	-8.25663	1.67411	-6.36491	-1.26914	-6.41983	-7.58016	-2.84969	1.05905	-5.26959	Normal
0.596185	107.431	0.263	0.00070953	35.8072	0.295192	0.463723	9.16098e-06	0.00015926	0.0706098	0.0234816	-0.00283062	0.00324132	0.00607195	-1.64455	43.1322	-7.86345	4.0818	3.48966	0.0421326	98.1874	9.54439	-1.31083	1.23298	-8.97782	1.48505	-3.60895	-2.81635	-1.14832	-2.9052	-2.39674	-4.48032	-1.21411	Normal
0.596207	66.1157	0.3115	0.00107366	62.0124	0.217207	0.459435	-1.46594e-07	-5.94076e-06	0.0845665	0.0231515	-0.000386278	0.000402717	0.000788995	-0.0899375	40.9399	7.7508	-24.399	8.93172	0.0560646	96.9349	10.929	1.79938	-3.77909	-15.8318	-3.46193	-12.8138	-2.10646	-7.02553	-2.07081	-4.36191	-2.93503	-0.758664	Normal
0.596615	63.5593	0.3375	0.00104575	42.0084	0.179744	0.47624	6.40323e-05	9.1621e-05	0.0762608	0.0226809	-0.00143345	0.00138835	0.0028218	-0.530009	41.4043	0.70172	-6.15115	6.87584	4.3869	103.596	2.59968	-4.10818	1.88351	-4.87699	-2.5193	-10.4783	-3.73979	-2.4705	-5.99724	-5.0401	-0.184436	-2.58321	Normal
0.59681	106.195	0.234	0.000425475	53.2106	0.20934	0.49226	-1.32386e-05	5.32885e-06	0.0479022	0.0158674	-0.0025869	0.00241726	0.00500416	-0.141158	50.5575	10.0776	-0.0785523	2.51074	0.460848	99.1547	6.53836	-4.96459	-4.31202	-6.17284	-3.24907	-2.78382	-8.91389	-4.65255	-0.24688	-4.00412	-5.71394	-1.82343	Normal
0.596931	37.5117	0.795	0.000524812	70.6141	0.17206	0.478016	-0.000112835	-4.77769e-05	0.0634803	0.0191512	-0.00094168	0.000993167	0.00193485	0.829644	34.3019	4.40377	1.39008	7.3028	0.0766682	99.5085	6.17679	-0.311074	-4.15989	-12.2269	-6.27519	-7.21982	-2.50336	-2.18336	-2.76538	-0.0210914	-2.41421	-0.932832	Normal
0.597258	63.3245	0.385	0.000484618	83.6167	0.0805045	0.562012	-2.01007e-06	9.52857e-07	0.0816937	0.0276419	-0.00158696	0.0017721	0.00335905	-0.0394609	39.2659	12.1585	-1.33925	28.7205	26.3115	108.396	-3.85989	-8.27339	-3.461	-8.54466	-4.29131	-6.69812	-5.19134	-6.96022	-1.36775	-4.92127	-2.4071	-1.90502	Normal
0.597404	62.6632	0.338	0.00127372	45.009	0.267723	0.445425	-5.01843e-06	-1.83703e-05	0.0991342	0.0277025	-0.000869173	0.000730778	0.00159995	-0.105423	31.3632	-77.4518	3.24583	3.6311	0.182945	97.5916	10.8222	1.79715	2.84648	-8.34064	-0.66686	-5.99471	-2.99764	-6.20279	-2.797	-6.1979	-2.20205	-2.45151	Normal
0.59749	104.257	0.226	0.00131469	64.4129	0.277042	0.450571	2.70388e-05	0.00013373	0.0830434	0.0266975	-0.00167673	0.00177478	0.00345151	-0.453557	33.576	-3.28735	-12.2566	3.56402	0.220939	98.8644	9.19773	-1.37371	0.321449	-9.72407	-1.20411	-6.83102	-9.26018	-5.57798	-2.67416	-3.46471	-1.51653	-2.2292	Normal
0.5976	106.289	0.2815	0.00178591	41.0082	0.314994	0.430772	5.06637e-05	-0.000235384	0.0925206	0.0303193	-0.00606164	0.00579185	0.0118535	-0.792282	35.7936	-95.2474	0.271102	1.57923	0.485039	100.068	4.87824	-1.30153	5.77935	4.71171	0.135686	-4.33866	-10.2746	-11.3135	-5.93837	-5.01855	-0.973849	-0.109492	Normal
0.597866	111.421	0.2005	0.000755485	41.2082	0.165663	0.509402	-1.66169e-06	5.08049e-05	0.0761348	0.0273036	-0.00420842	0.00418651	0.00839494	-0.368679	33.4677	-13.3097	-1.52202	1.609	4.21775	104.16	3.46927	-5.24206	-4.27265	-5.32273	1.66627	-0.273875	-2.31485	-2.7499	-7.70953	-4.27746	-2.58008	-2.46897	Normal
0.59814	63.2244	0.3155	0.000751776	43.0086	0.21678	0.459453	-5.37018e-06	-2.08681e-05	0.06691	0.0196189	-0.000963743	0.000861557	0.0018253	-1.4086	53.3968	-0.24286	1.44523	1.51836	0.22513	98.4237	9.007	-3.36129	-0.135109	-5.84065	-2.10333	-5.13885	-6.27484	-5.43983	-3.21325	-5.11784	-4.70493	-1.3752	Normal
0.598293	60.8211	0.3395	0.00154664	45.8092	0.295361	0.446815	6.19898e-06	4.90859e-05	0.0997526	0.0279816	-0.000682157	0.000637306	0.00131946	0.00747449	31.6094	-63.116	0.274563	3.83572	0.342779	98.0017	10.725	0.170644	3.83594	-7.48582	-2.19744	-6.94226	-4.86459	-4.69668	-3.79004	-4.59384	-4.34344	-1.9382	Normal
0.598393	63.3914	0.34	0.00175102	47.0094	0.280929	0.437534	1.63939e-07	-1.02359e-05	0.0973233	0.02835	-0.000697156	0.000727418	0.00142457	-0.261562	31.5566	-84.3997	5.9407	3.99624	0.199216	98.0383	11.1266	-2.03805	3.70195	-4.41453	-1.14721	-6.68485	-4.65009	-3.87432	-5.52027	-3.11548	-4.05774	-3.4344	Normal
0.598436	87.7193	0.269	0.00112864	52.4105	0.282998	0.431782	-3.13788e-05	3.35287e-05	0.0830645	0.0232291	-0.000943541	0.00112884	0.00207238	1.07426	39.3203	-29.1978	-3.10992	5.6852	0.120749	95.2193	12.8988	0.980954	-0.0386584	-11.4354	-3.73705	-5.29494	-2.03419	-2.99598	-8.81045	-7.01835	-4.83644	-2.76424	Normal
0.598574	84.2697	0.288	0.000322521	80.4161	0.134923	0.494584	9.66059e-07	1.32573e-05	0.0592516	0.017604	-0.00111444	0.00108825	0.00220269	-2.735	49.9792	9.59342	-1.99962	5.31823	0.549866	99.3955	7.7502	-3.89504	-5.59947	-11.7061	-2.71457	-1.44808	-9.80438	-3.60816	-2.52861	-1.85322	0.730142	-3.09266	Normal
0.598636	56.8182	0.338	0.00112655	61.0122	0.176297	0.471792	5.47189e-06	3.21132e-05	0.0971288	0.0282974	-0.00105998	0.00094003	0.00200001	0.211297	35.2576	-1.64964	-51.355	8.02995	0.0771957	99.512	10.0393	0.0776464	-1.17547	-15.0346	-1.84803	-9.84219	-0.230936	-3.64129	0.00270295	-0.79824	-2.24362	-0.457064	Normal
0.598864	41.6089	0.396	0.000336852	57.4115	0.105342	0.553562	-9.63718e-07	-1.0408e-05	0.0729986	0.0243299	-0.00113627	0.000862391	0.00199866	0.577705	36.4588	12.2226	5.62175	23.3519	16.288	107.244	-2.69932	-8.7813	-3.49758	-8.55031	-3.11222	-6.53135	-4.31482	-5.0026	-2.28801	-6.89746	-0.784596	-4.02807	Normal
0.599059	61.6967	0.3245	0.00224897	58.4117	0.24905	0.446231	5.53222e-06	2.19606e-06	0.103115	0.0281184	-0.00121468	0.00105786	0.00227254	-0.979719	38.8721	-80.0383	-12.5863	5.85722	0.578378	99.7362	10.0897	-2.24577	0.859346	-8.15388	-0.601518	-8.37075	-2.77398	-8.20668	-6.29612	-1.9914	-3.24216	-0.327408	Normal
0.599516	61.0687	0.342	0.000344139	43.4087	0.128098	0.566798	-7.13644e-06	-2.01716e-06	0.0600586	0.0211271	-0.000907354	0.000719635	0.00162699	-0.309796	42.4114	12.4335	6.42469	21.5438	26.248	106.982	-6.95088	-8.45503	-2.01027	-4.67033	-0.0932996	-3.59696	-4.58559	-6.00785	-2.2159	-9.15351	-7.59035	-2.84479	Normal
0.599543	59.3472	0.336	0.00295353	47.8096	0.292877	0.429189	2.87252e-06	-6.85832e-07	0.10103	0.0292378	-0.000550613	0.000649387	0.0012	0.157272	29.7066	-82.3857	3.02227	2.74837	0.180805	97.1394	11.2391	1.08153	2.73187	-8.13898	-1.23442	-6.22305	-7.05489	-4.75047	-3.59788	-5.68212	-3.50591	-4.07703	Normal
0.59971	66.6297	0.3045	0.000542111	36.4073	0.236796	0.483219	1.17516e-06	3.2932e-06	0.058666	0.0176747	-0.00038533	0.000457797	0.000843127	-0.318771	40.5008	17.1868	-1.95099	6.48462	0.333009	96.7984	12.2805	-4.45591	-4.2007	-7.79828	-1.38313	-0.820805	-6.82076	-2.79564	1.22591	-2.57007	-1.68579	-1.18176	Normal
0.599754	60	0.3135	0.00094097	59.6119	0.234134	0.46444	-2.44558e-06	1.14486e-05	0.089622	0.0250068	-0.000469686	0.000461793	0.000931479	-0.119862	39.0531	12.8189	-45.4593	8.88804	0.0483225	97.5809	10.8822	2.28918	-3.20851	-14.9128	-1.55742	-11.5154	-1.95521	-6.41821	-4.64256	-3.74764	-3.01719	-1.60636	Normal
0.599849	57.4438	0.3145	0.000477177	33.4067	0.16661	0.488186	-3.75898e-06	-3.1875e-05	0.0670183	0.0216896	-0.00120313	0.0012411	0.00244423	-1.94038	50.3497	19.2407	-24.6738	4.20951	0.156964	98.8561	9.36295	-2.65596	-1.27832	-13.2351	1.24293	-7.54796	1.68816	0.0409731	-0.0646307	3.47712	-0.336705	-0.730704	Normal
0.59986	59.2008	0.3395	0.000410407	37.2074	0.205389	0.471457	-2.06097e-06	-1.71017e-05	0.0481751	0.014791	-0.00106095	0.000964366	0.00202531	-1.02515	37.1182	10.4458	-0.551013	2.93246	0.146149	97.2676	7.86226	-1.27935	-2.22244	-11.2937	-0.463594	-3.23964	-3.37461	-4.7867	0.209637	-1.41677	-4.53289	-2.11641	Normal
0.599862	88.6918	0.296	0.000512685	41.4083	0.191454	0.47307	-3.05176e-05	-3.16638e-05	0.0696043	0.0211225	-0.00168547	0.00149614	0.00318161	-1.06815	35.7583	-10.9474	-7.70842	2.3419	0.119466	98.4797	9.30846	-1.23621	-0.20351	-10.3877	0.0390091	-4.42879	-6.48548	-3.82421	-3.67612	-1.54304	-2.25581	-2.96418	Normal
0.600097	87.9765	0.271	0.000941118	94.0188	0.213524	0.461817	-5.88219e-05	-2.39718e-05	0.0809891	0.0249639	-0.00106462	0.00115789	0.00222251	0.157977	35.2065	10.4919	-33.4411	9.16443	0.0337826	98.9072	9.34377	-2.02631	-1.74145	-17.7329	-0.734087	-11.6977	0.234079	-4.13956	2.61309	-0.542884	0.380402	1.05264	Normal
0.600163	104.257	0.231	0.000326933	41.2082	0.189587	0.468838	5.53721e-06	-3.1403e-05	0.0453683	0.0143162	-0.000701429	0.000687846	0.00138928	-1.28596	52.4524	13.0018	7.84864	3.1475	0.0920628	93.1616	12.746	-0.561775	-4.34169	-10.5623	-2.29272	-6.37797	-6.03817	-5.552	-3.59436	-4.38345	-1.7091	-0.824242	Normal
0.600593	71.1322	0.325	0.000393719	37.0074	0.142225	0.477063	7.78977e-07	8.18649e-05	0.0536714	0.01643	-0.00147415	0.00149057	0.00296471	-2.13767	36.8399	11.218	1.60977	2.50803	0.138702	97.0944	9.26678	-1.87074	-1.63939	-9.20662	-2.20501	-8.1854	-4.45002	-2.0615	-0.314789	-2.83055	-0.632	-0.742418	Normal
0.600712	85.3485	0.2325	0.00123799	39.808	0.398256	0.440068	0.000803176	-3.07287e-05	0.0661479	0.0215342	-0.000844538	0.000649935	0.00149447	1.33856	35.7374	-86.9238	10.109	1.40248	0.785647	100.394	2.10267	2.73371	2.63236	-1.12149	-0.725381	-4.49188	-3.14294	-4.31681	-2.36693	-2.14782	-0.985105	-1.58428	Normal
0.600895	47.619	0.628	5.88586e-05	39.4079	0.199481	0.488824	-4.27975e-06	2.31743e-05	0.0229913	0.00838965	-0.00244588	0.00253001	0.00497589	-0.664737	35.0156	6.85628	1.03726	1.02432	0.333848	95.7377	3.61042	-4.85273	1.67538	-2.43586	-0.429304	-7.40008	-4.46598	-5.12011	-4.64808	-1.77569	-1.6619	-2.63858	Normal
0.600923	67.6819	0.329	0.000498988	61.4123	0.145769	0.470549	-2.4507e-05	-1.45123e-05	0.0538858	0.0158983	-0.0012939	0.00136618	0.00266008	-1.89291	35.5356	7.19322	0.126902	1.84431	0.042099	96.0515	9.79142	0.870538	-1.87725	-12.3937	0.146611	-6.23209	-5.89958	-1.96196	-3.56272	-0.726866	-0.109382	-2.22553	Normal
0.600983	101.868	0.2235	0.00106986	61.6123	0.275577	0.454992	-6.83532e-06	6.99411e-05	0.0749836	0.0229006	-0.00127019	0.00149151	0.0027617	-0.620839	31.271	8.47734	-16.2602	3.54216	0.232175	98.8703	8.78917	-2.24858	0.170923	-8.81482	-2.96785	-6.7561	-7.37644	-6.31948	-2.76048	-1.83279	1.24911	-1.70243	Normal
0.601	58.6224	0.312	0.00113471	60.212	0.232069	0.462251	3.65562e-07	-3.99371e-07	0.0883464	0.0250271	-0.000403324	0.00045992	0.000863244	0.0923772	34.8481	5.17989	-21.2591	10.5264	0.0636125	97.6998	10.7975	1.57893	-4.02666	-15.183	-1.97898	-11.3	-2.69781	-6.89696	-2.27747	-4.05603	-1.41431	-2.40994	Normal
0.601849	120	0.2505	0.000816261	54.4109	0.22984	0.432772	-4.1535e-05	-7.40156e-05	0.0736831	0.0222233	-0.00205525	0.00191561	0.00397087	-0.942966	42.1853	-32.4189	2.58801	0.599145	0.0852093	96.7673	9.5615	0.826685	0.762411	-10.0887	2.0657	-5.09031	-6.9128	-4.99426	-4.27238	-6.45678	-4.31639	-3.55732	Normal
0.601944	87.7835	0.268	0.00223977	45.209	0.375219	0.433805	3.65885e-06	1.49256e-05	0.0899769	0.0248978	-0.000885956	0.00106647	0.00195243	1.17435	38.6192	-33.2684	-3.69726	7.53849	0.16696	95.8102	12.9924	1.96574	-2.03956	-11.1653	-0.350139	-3.49917	-3.15061	-4.70509	-7.29367	-7.14933	-3.75529	-2.59454	Normal
0.601955	80.8625	0.267	0.000347881	39.0078	0.340331	0.455793	-6.81299e-06	-8.48928e-06	0.0514073	0.0143037	-0.00371894	0.00387132	0.00759026	3.06624	116.163	-17.6657	0.876443	1.40154	0.538946	98.2714	4.99933	-0.763444	2.09741	-1.94588	2.04174	-3.3998	-4.50998	-2.27511	-5.05579	-3.61185	-3.09605	-1.80221	Normal
0.60244	94.4882	0.2735	0.000945377	48.6097	0.224794	0.453006	-4.40029e-05	2.04783e-05	0.0745216	0.022451	-0.00260088	0.00253706	0.00513793	-1.19659	41.811	-16.7896	-2.11584	0.975985	0.0400706	97.4325	9.84946	-0.660355	1.30625	-10.7824	1.5557	-6.12753	-10.8717	-7.50472	-1.60737	-3.72828	0.662328	-3.29286	Normal
0.602553	61.1933	0.337	0.00232294	44.6089	0.293639	0.43947	-9.19926e-06	6.27353e-05	0.101132	0.0285964	-0.000748255	0.000697288	0.00144554	-0.0607302	30.3369	-62.1653	0.972768	3.92481	0.235046	97.7602	10.9335	0.542757	3.29345	-7.63468	-1.57925	-7.17497	-4.34099	-4.20222	-4.0325	-4.4023	-4.92712	-1.628	Normal
0.602749	58.8813	0.311	0.00126512	60.012	0.20774	0.454252	1.12366e-06	-6.00479e-06	0.0868765	0.0234738	-0.000343387	0.000405395	0.000748782	0.0506656	40.97	6.3098	-33.1038	8.23231	0.0447159	96.9432	11.0245	1.85462	-3.70734	-15.6383	-3.49511	-13.6835	-1.37587	-6.86913	-2.17829	-3.77814	-1.6378	-1.38643	Normal
0.603361	32.9942	0.881	0.000427917	63.8128	0.170483	0.471349	1.90891e-05	-3.22505e-06	0.048337	0.0131855	-0.00124161	0.0010992	0.00234081	-2.45815	52.197	7.09721	-2.39692	2.38862	0.0821979	95.8835	9.12752	-0.473189	-3.06144	-12.3207	-3.96799	-6.44838	-6.30086	-4.31201	-0.977051	-2.36521	0.0231773	-1.91053	Normal
0.603396	65.6096	0.333	0.00169116	49.81	0.236661	0.45138	-0.00018891	1.74381e-05	0.0939131	0.0279385	-0.00086441	0.000982152	0.00184656	-0.990991	33.0533	-53.375	0.135973	6.19607	0.276476	99.4493	9.49135	-1.40001	0.17391	-6.46486	-0.953368	-7.94507	-4.44473	-6.33865	-3.98084	-4.25759	-2.69439	-1.65787	Normal
0.603544	36.0036	0.834	0.000196003	145.029	0.063501	0.558794	-3.36279e-05	-8.52444e-06	0.0633134	0.0223697	-0.00201196	0.00208962	0.00410158	0.541698	41.9951	11.3746	7.38548	19.0962	15.4664	106.541	-2.63354	-7.64062	-3.81456	-7.82904	-2.0434	-3.09779	-2.14943	-6.5438	-2.18683	-2.77087	-2.27366	-2.55862	Normal
0.603829	72.3327	0.304	0.000798998	34.6069	0.147617	0.449818	2.65964e-06	-3.4678e-05	0.0858032	0.0263353	-0.00160416	0.00145339	0.00305755	-0.110832	36.9123	-45.1466	11.0161	2.09848	1.83458	99.7119	6.65271	-2.98737	8.3216	-0.308159	-5.7848	-8.31232	-8.38358	-9.25945	-1.60088	-1.97565	0.311486	-4.53515	Normal
0.603845	99.2556	0.215	0.00122099	59.4119	0.226307	0.462689	-2.01943e-06	-1.14545e-05	0.0752017	0.0211023	-0.00073114	0.00073932	0.00147046	1.48256	36.6504	11.8905	-1.91093	10.4707	0.342528	95.8906	13.1289	-1.85723	-5.52241	-13.8397	-4.78454	-6.98154	-5.38926	-2.63653	-7.96858	-6.95339	-5.78043	-2.62377	Normal
0.603886	57.8035	0.322	0.000237817	51.2102	0.220078	0.484596	-4.85719e-06	0.000110518	0.0417948	0.0133324	-0.00173529	0.00175943	0.00349472	-0.645914	32.1148	11.6922	5.64296	3.40573	0.196668	97.4853	7.50045	-4.82009	-3.03315	-4.29391	1.54721	1.41346	-8.69738	-1.59491	-4.69514	-5.34493	-2.9714	-2.5346	Normal
0.603943	38.4123	0.7815	0.000314734	52.4105	0.0848598	0.568632	2.93567e-06	6.43247e-05	0.068885	0.027526	-0.00246179	0.00246415	0.00492593	0.0785971	36.2068	15.4065	8.34106	22.5169	23.6431	107.797	-5.00701	-7.53817	-0.370066	-5.81508	-1.58027	-4.90855	-4.20013	-3.6105	-4.02003	-6.01441	-3.75338	-4.6125	Normal
0.604092	57.6092	0.312	0.000978467	60.012	0.258092	0.461561	-6.95234e-07	8.35789e-06	0.0866917	0.0248831	-0.000424159	0.000515577	0.000939736	-0.143843	34.1071	-9.20685	0.627937	8.3376	0.0458438	97.0901	10.8042	2.30345	-2.90806	-15.2125	-3.25014	-11.811	-3.18514	-6.55718	-3.77542	-4.68844	-2.79169	-1.07739	Normal
0.604144	87.5274	0.269	0.00116917	48.2096	0.37569	0.445736	-0.000127667	3.86392e-06	0.0908727	0.0256415	-0.000884472	0.00114518	0.00202966	0.728405	36.7827	-43.1491	2.36067	7.76722	0.186676	96.6542	11.5452	3.08438	-3.19188	-8.66132	-2.53505	-2.82958	-4.70836	-4.62495	-7.93705	-6.65871	-5.21146	-2.25879	Normal
0.60415	57.0885	0.315	0.000467754	33.4067	0.15988	0.490459	-6.35273e-06	-4.17279e-07	0.0682343	0.0216447	-0.00108881	0.00119833	0.00228714	-2.08778	52.9401	19.5117	-25.7738	5.04422	0.230015	99.4787	8.66041	-2.54026	-2.53132	-10.5575	-0.960118	-6.83856	0.462631	0.470432	1.07194	2.51417	-0.379709	-0.736128	Normal
0.604176	61.2245	0.3395	0.00245697	47.0094	0.289949	0.430436	1.48624e-05	-1.85099e-05	0.0962488	0.0281471	-0.000698331	0.00074028	0.00143861	-0.251181	31.6485	-74.476	7.10248	4.07006	0.1774	97.4391	11.0385	-0.214942	2.8758	-5.80991	0.136139	-4.64363	-5.89013	-5.02616	-6.20633	-2.84738	-1.97644	-3.98135	Normal
0.604199	74.2115	0.295	0.00116298	36.6073	0.256692	0.469399	1.15876e-06	2.29821e-05	0.068367	0.0211921	-0.000637392	0.000612715	0.00125011	0.0217806	36.9721	10.5028	-0.321048	6.56877	0.461194	97.5188	11.8449	-3.47314	-3.60272	-9.32247	-0.98128	-1.89957	-4.42099	-3.69067	-1.54489	0.228616	-1.25326	-1.48491	Normal
0.60435	71.1744	0.3035	0.000740698	37.6075	0.237602	0.471282	-1.72264e-06	3.66712e-06	0.0639935	0.0196682	-0.000413452	0.000592382	0.00100583	-0.305091	38.1965	15.3592	5.0962	5.82916	0.289389	96.9989	12.0036	-3.26635	-3.41293	-9.09678	-1.38012	-1.06439	-6.45742	-0.673877	-2.10476	-0.696382	-0.828101	-3.00238	Normal
0.60439	99.9167	0.2285	0.00118204	61.6123	0.284607	0.453672	-4.6879e-05	8.94346e-05	0.074299	0.0230836	-0.00128109	0.00161397	0.00289506	-0.484386	31.43	5.64406	-13.1318	2.6305	0.248613	99.8361	6.48837	0.329953	-2.73147	-7.13874	-4.85162	-5.5446	-8.20434	-5.64101	-4.007	-1.18787	0.908546	-1.59098	Normal
0.604455	64.3777	0.337	0.000818982	50.4101	0.185239	0.480449	-9.25717e-07	3.90768e-05	0.0770487	0.0234991	-0.00161404	0.00160717	0.00322121	-0.387729	40.0789	-0.00773171	-6.70361	6.67331	4.12858	103.598	2.80585	-3.72414	1.41556	-4.71124	-2.37264	-9.69811	-4.16198	-3.43211	-5.43288	-4.23439	-0.821068	-1.78824	Normal
0.604496	62.8272	0.3405	0.00166882	47.0094	0.286539	0.437429	-1.06348e-05	-8.92194e-06	0.0968771	0.0281906	-0.000671732	0.000706714	0.00137845	-0.156389	31.3512	-74.9946	4.66348	3.98024	0.181484	97.9761	11.2088	-1.95634	3.41304	-4.74139	-0.633177	-6.17189	-4.85881	-3.19895	-6.30928	-3.09713	-4.03317	-3.51526	Normal
0.604551	120	0.2005	0.000247604	76.6153	0.170131	0.488294	-2.04372e-05	0.000181168	0.0436269	0.0140876	-0.00422705	0.00397956	0.00820661	-1.09038	52.1979	4.71359	-1.99864	2.15679	0.00604421	96.3004	9.19269	-4.34483	-0.662677	-16.8653	0.672986	-9.20107	-2.9036	-4.24178	-0.426218	-1.68405	-2.92261	0.302416	Normal
0.604554	31.9404	0.9365	0.00240109	40.6081	0.509163	0.4105	-1.75612e-05	2.52256e-06	0.0976194	0.0285042	-0.000555186	0.00067614	0.00123133	-0.496814	31.0448	-88.3448	12.0125	1.78922	0.0279438	96.4737	11.2891	-0.354652	4.16558	-5.92502	1.16381	-3.47811	-8.09305	-5.71005	-1.91971	-4.65411	-3.5219	-3.93159	Normal
0.604803	65.6814	0.32	0.000440699	37.2074	0.130969	0.535249	-2.34212e-06	8.76125e-06	0.0682919	0.0235909	-0.00141218	0.00129608	0.00270826	0.276162	40.3909	16.3733	13.6355	20.1821	8.90813	106.396	-1.64445	-6.30149	-2.40704	-5.41134	-2.17124	-3.70932	-3.17129	-5.39357	-3.53084	-5.91776	-2.75405	-3.72045	Normal
0.605033	87.3362	0.2685	0.00111416	94.0188	0.208232	0.465508	0.00011265	4.70039e-06	0.0835301	0.0254214	-0.00105711	0.00110344	0.00216055	0.279911	33.5296	10.8098	-46.3695	9.6832	0.0988415	99.3224	8.96327	-2.40691	-2.9994	-17.5099	-1.7545	-11.4614	-0.764255	-4.48802	0.332972	0.115542	0.963705	0.411972	Normal
0.605284	60.9137	0.3375	0.00257516	50.4101	0.248637	0.438861	4.4916e-05	3.50355e-05	0.102396	0.0296531	-0.00061503	0.000643476	0.00125851	-0.227311	28.7492	-47.5922	-16.7425	2.49629	0.124849	97.5508	11.0466	2.03953	2.78219	-10.8741	-0.393352	-6.92729	-4.73316	-5.21732	-4.88597	-3.72876	-2.92599	-2.58889	Normal
0.60533	36.6636	0.8185	0.000279111	60.8122	0.08534	0.5441	2.63723e-05	-2.00277e-05	0.0622848	0.0221686	-0.00242383	0.00254675	0.00497058	0.691717	41.309	10.4385	8.25919	18.604	13.139	105.905	-1.81271	-7.36186	-2.71644	-7.70715	-2.75545	-4.61573	-4.50648	-6.16625	-1.94415	-1.28915	-2.55446	-3.63498	Normal
0.605547	55.1217	0.3115	0.000482023	29.6059	0.176617	0.489521	-7.6348e-06	-2.19977e-05	0.0636952	0.0204381	-0.00127455	0.000993069	0.00226761	-1.8401	50.7938	16.099	-10.624	3.40533	0.270303	99.2908	8.47556	-2.58535	-3.11773	-11.927	2.47962	-5.84701	1.88674	-0.306	-0.755569	2.73505	1.805	-1.83899	Normal
0.60558	91.3242	0.2695	0.000538896	65.8132	0.2466	0.440113	-1.25284e-05	-3.95144e-05	0.0601306	0.0178309	-0.00126608	0.00118519	0.00245126	-0.603039	35.0532	-1.79067	9.64679	2.57612	0.16372	96.3744	8.73851	-1.37472	-0.971388	-9.37504	-4.26748	-7.88373	-8.49514	-7.29797	-4.78799	-7.34283	-5.52062	-3.87146	Normal
0.605618	77.0713	0.2685	0.000139016	123.425	0.0482987	0.577808	5.8706e-05	-1.12739e-05	0.0565626	0.0204232	-0.000979724	0.000936273	0.001916	0.403532	47.5097	8.46495	7.98734	21.9378	19.8856	106.656	-5.63125	-9.14169	-2.78078	-7.24087	-5.00591	-6.2822	-2.29381	-7.07717	-2.35273	-3.55166	-2.70145	-4.08171	Normal
0.60566	92.1659	0.2725	0.00045236	65.8132	0.232718	0.448735	7.86546e-07	-1.81765e-05	0.0570714	0.0172592	-0.00103259	0.00113395	0.00216654	-0.669039	42.6109	-3.1564	7.32925	2.17978	0.308815	96.8255	8.19582	-1.18255	-0.441505	-9.53635	-3.42558	-5.40813	-9.26787	-7.6135	-5.13014	-4.97496	-4.23256	-2.07014	Normal
0.60574	62.6305	0.3125	0.000918518	40.008	0.193153	0.460309	7.21715e-05	1.00794e-05	0.0753321	0.0209366	-0.000856562	0.000957696	0.00181426	-1.48649	57.6681	-15.4802	-19.2228	1.28376	0.0783956	98.5836	9.2426	-1.62819	-0.504325	-9.15572	-0.857923	-5.6486	-7.90585	-3.15402	-5.89222	-3.29512	-4.10464	-2.83149	Normal
0.605784	54.4959	0.323	0.00125092	34.2068	0.177686	0.46368	9.85308e-07	6.13871e-06	0.0993961	0.0281695	-0.00125542	0.00116824	0.00242366	-0.125647	35.9176	-25.9651	-45.5774	7.34569	0.316265	99.0833	10.6535	0.351331	-0.305882	-10.5007	-2.93722	-6.08118	-4.35214	-4.47714	-1.0039	0.218117	-0.0530753	-0.252473	Normal
0.605964	71.3436	0.303	0.000647499	37.6075	0.211071	0.476919	2.05699e-06	1.82698e-06	0.0642276	0.0198656	-0.000463645	0.000569124	0.00103277	-0.387225	37.6052	15.4964	6.20675	5.39344	0.316144	97.1463	11.9682	-3.45516	-3.86059	-9.27483	-1.29429	-1.33583	-6.8323	-1.42591	-2.1034	-0.651829	-0.835966	-2.77113	Normal
0.606024	103.986	0.23	0.000338265	44.6089	0.199432	0.466408	0.000163421	-1.35504e-05	0.0530193	0.0160114	-0.000694065	0.000708173	0.00140224	-0.985282	52.4447	9.73796	11.1913	4.07443	0.110687	95.1995	9.81603	2.82781	-4.62884	-8.02546	-4.67994	-3.75929	-6.17953	-6.58454	-5.34221	-3.15791	-1.09133	-2.29598	Normal
0.606029	73.8007	0.331	0.000295261	78.8158	0.086309	0.543049	-5.28507e-06	-7.67356e-05	0.0638743	0.0223769	-0.00222541	0.00227422	0.00449963	0.349482	39.6952	11.5706	9.26388	14.0279	12.2834	106.021	-1.6612	-6.72124	-1.9521	-7.58862	-3.33639	-5.80989	-5.46445	-6.39544	-0.998326	-1.56636	-2.77216	-2.91598	Normal
0.606241	62.0476	0.3275	0.000750981	57.0114	0.213965	0.463638	1.0696e-06	5.79315e-06	0.0790947	0.0209881	-0.000405597	0.000383146	0.000788742	-2.48863	55.5181	-4.31791	-22.9589	4.5054	0.326759	98.2025	9.75577	-0.688298	0.647668	-12.8715	-3.75029	-8.7764	-3.75491	-5.02122	-2.70515	-5.04745	-1.53352	0.471988	Normal
0.606552	65.2884	0.3175	0.000282292	64.4129	0.15878	0.474638	-4.38793e-06	6.71023e-07	0.0510234	0.0132323	-0.00045183	0.000438024	0.000889854	-1.36427	51.1684	3.86331	3.34224	3.43646	0.019414	95.8383	10.5525	-2.53922	0.0174239	-15.9139	1.7136	-8.98827	-3.52637	-4.84105	-3.30657	-3.52054	-2.42989	-0.461724	Normal
0.606647	97.7199	0.2595	0.00045165	33.8068	0.24743	0.47884	0.00037814	-7.96924e-05	0.0621537	0.0191746	-0.00207088	0.00220017	0.00427105	-1.14193	39.7912	0.84519	-0.0249378	2.15023	0.0398894	97.2536	10.07	-0.906161	0.953654	-11.496	3.3024	-2.92484	-0.859523	-1.9837	-3.02605	-1.79753	-3.03993	-1.85831	Normal
0.60674	39.96	0.5535	0.000161747	58.4117	0.0428144	0.570029	2.38508e-05	1.08547e-06	0.0604794	0.0223837	-0.00163437	0.00108191	0.00271628	0.13877	37.009	9.73675	4.95369	21.957	20.4908	106.842	-4.47044	-8.68629	-2.59526	-8.0253	-2.19127	-7.46217	-3.1575	-6.83533	-2.06417	-2.47297	-3.70967	-1.35033	Normal
0.607059	33.1767	0.604	6.26877e-05	44.809	0.257808	0.483932	-1.18254e-05	0.000115198	0.0251656	0.00701632	-0.00227436	0.00213611	0.00441047	-5.18343	184.033	0.33275	0.0600533	1.16328	0.941519	97.0142	-0.209531	-2.83529	4.66884	1.56302	3.29404	-2.9443	-6.35696	-8.70545	-6.92732	-5.89847	-3.0393	-0.554152	Normal
0.607092	120	0.2005	0.000240721	81.0162	0.30514	0.477679	-7.57485e-06	4.83749e-05	0.0414934	0.0116196	-0.00132945	0.00119326	0.00252272	-0.262922	46.9767	4.42921	0.347778	3.6578	0.506078	98.1538	5.46832	-5.70851	-4.14888	-10.1541	-5.76222	-8.7963	-4.24672	-2.99121	-4.49481	-1.2455	1.48811	-0.376649	Normal
0.607404	61.665	0.3245	0.00232634	58.4117	0.244962	0.448112	1.29334e-05	1.80493e-05	0.105249	0.0290745	-0.00126334	0.00110728	0.00237062	-0.985849	37.2505	-79.4096	-14.0878	6.34842	0.526209	99.9001	10.1336	-2.19449	0.849362	-8.74704	-1.06268	-8.43012	-1.51772	-8.43552	-6.27824	-1.44913	-3.31024	-1.30369	Normal
0.607441	46.3679	0.6475	0.00120049	72.4145	0.33502	0.444713	5.25319e-06	-1.23055e-05	0.0765553	0.0240506	-0.000688044	0.000642284	0.00133033	0.458498	34.6899	9.83214	-29.7455	10.1398	0.0847028	97.9022	8.43634	-3.60461	-5.80639	-17.945	-7.23998	-12.6437	-5.57309	-6.01091	-7.01194	-2.43214	-3.14117	1.81289	Normal
0.607495	60.3926	0.34	0.00273795	38.4077	0.261962	0.43334	2.48691e-05	4.11227e-05	0.100632	0.0283019	-0.000505733	0.000501828	0.00100756	-0.0886167	31.088	-75.142	4.23734	5.02075	0.355747	98.0204	11.1149	-0.663905	2.91839	-6.20861	-2.40491	-6.12822	-5.20273	-4.51065	-4.13594	-4.79593	-3.76685	-1.68629	Normal
0.607536	71.9424	0.2975	0.00105854	33.6067	0.225523	0.477687	-8.24443e-06	-2.12299e-05	0.0788006	0.0254878	-0.00178308	0.00187746	0.00366055	-1.14464	31.461	-11.1902	-14.6245	3.71253	0.0135486	99.6201	10.0076	-4.45468	3.08996	-11.7389	1.48307	-7.7716	-2.29772	-3.74858	3.30026	-1.9093	-3.55353	0.168897	Normal
0.607567	66.7408	0.304	0.000383531	33.0066	0.178213	0.484952	-6.63134e-07	-4.33573e-06	0.0612872	0.0180051	-0.000403657	0.000331493	0.00073515	-0.0694139	38.5061	16.505	-3.66564	7.33795	0.346651	96.9873	12.3665	-4.5995	-4.09095	-8.57572	-2.41748	-1.20678	-6.5356	-3.79584	0.673217	-1.63205	-0.886984	-2.06142	Normal
0.607687	77.8715	0.386	7.80866e-05	196.639	0.0445392	0.584695	-9.96094e-07	-1.74956e-06	0.0482116	0.0155984	-0.000497899	0.000638378	0.00113628	0.663104	39.6532	1.13323	4.21745	17.7522	23.8038	105.67	-8.46508	-11.3088	-4.95835	-9.34861	-3.77886	-8.49223	-3.39799	-3.74392	-3.37902	-4.23605	-1.51407	-1.56362	Normal
0.608108	64.3432	0.341	0.00191707	50.01	0.246128	0.439968	-5.08628e-06	-1.09152e-05	0.0963315	0.0283739	-0.000657878	0.000682517	0.00134039	-0.269705	31.2443	-77.4985	6.55367	4.14382	0.222582	98.2298	11.1577	-2.45229	3.42874	-4.54209	-0.815437	-6.68665	-4.03109	-3.46028	-6.34482	-2.99723	-3.78626	-3.29622	Normal
0.608184	103.806	0.2005	0.000476558	37.0074	0.226056	0.465488	-1.82294e-05	0.000259206	0.0530116	0.0187777	-0.00444317	0.00443339	0.00887655	-0.683729	34.8473	3.48472	0.889025	3.34452	0.420916	99.6273	4.88294	-3.93708	0.731846	-0.741258	0.059135	-1.37603	-6.83708	-6.60052	-4.50625	-5.09813	-2.74834	-1.33686	Normal
0.608295	104.257	0.235	0.000322184	41.2082	0.195778	0.466583	3.37334e-06	-1.09911e-05	0.0448007	0.0143559	-0.000823634	0.000758454	0.00158209	-1.44306	53.9833	13.1793	8.21419	2.91836	0.0840767	92.9558	12.8057	-0.305395	-4.01723	-10.4563	-1.79652	-5.81511	-6.78638	-5.76222	-3.38556	-4.60244	-0.773998	-1.38941	Normal
0.608507	54.6697	0.322	0.00146843	34.2068	0.189126	0.464688	2.69701e-05	-8.28193e-06	0.100639	0.0283619	-0.00112195	0.000980433	0.00210239	-0.0290489	33.6868	-36.6031	-30.9008	6.1567	0.306363	99.092	10.7438	0.384466	-0.036931	-9.72535	-2.6747	-5.56016	-4.98821	-4.85686	-0.81514	-0.831014	-0.139781	-0.209005	Normal
0.608513	66.0066	0.321	0.000779441	32.8066	0.217065	0.439487	-1.02623e-05	-5.54642e-05	0.0723838	0.0219346	-0.00127778	0.00139244	0.00267022	-0.537534	36.4358	-15.5882	6.83074	0.528245	0.00132541	95.3213	12.3423	-2.53725	7.08176	-11.1011	5.87662	-8.15134	0.598799	-8.96403	-4.58721	-5.71741	3.17942	-7.44926	Normal
0.608619	85.592	0.2315	0.000900543	38.0076	0.339239	0.448636	1.06921e-06	3.45764e-05	0.0801001	0.021433	-0.00418912	0.00475554	0.00894466	0.151328	71.4495	-78.5719	-4.74896	1.19846	0.577165	99.4699	7.33101	0.154595	1.43983	-5.16299	0.248563	-2.38169	-1.58711	-1.36013	-4.48271	-1.90454	-2.52965	-3.42216	Normal
0.608732	100.083	0.2005	0.000248401	48.8098	0.253087	0.501926	8.89775e-06	1.85313e-05	0.041509	0.0144043	-0.00318482	0.00307848	0.0062633	-0.347547	41.8139	5.92504	1.18838	5.63506	2.69652	101.397	0.955176	-5.24971	0.410704	-2.59709	-1.40821	-2.17807	-4.58588	-4.83091	-5.16622	-5.77817	-2.82064	-2.6659	Normal
0.608812	80.9717	0.318	0.000714582	50.01	0.207653	0.45378	-4.68508e-06	-1.8274e-05	0.0640029	0.0183686	-0.00119252	0.00119121	0.00238373	-0.141035	40.3314	-5.68957	-3.53845	1.34774	0.0638037	97.0688	9.32766	-1.66072	1.84603	-8.44246	-3.78875	-8.3948	-6.63978	-4.48808	-5.72954	-0.523404	-2.97956	-1.60768	Normal
0.60882	64	0.3115	0.00122225	58.2116	0.247252	0.459015	-1.36788e-06	-7.1675e-06	0.0906675	0.0249868	-0.000391663	0.000347296	0.000738958	0.135672	38.9082	-14.8982	-8.44935	9.54293	0.0609109	97.5147	11.0975	1.90902	-3.76109	-14.7027	-1.44319	-10.8187	-3.21548	-6.65825	-4.69262	-3.82597	-1.00095	-2.73056	Normal
0.608915	84.507	0.291	0.000286007	77.6155	0.122882	0.499842	-1.39375e-06	-1.53133e-05	0.0583088	0.0177559	-0.00114949	0.00116672	0.00231621	-2.52174	49.7569	9.20548	-1.54561	6.43403	0.668572	99.8681	7.15559	-4.02713	-5.92179	-11.3416	-1.88872	-1.78268	-9.38445	-2.75966	-3.36317	-2.23469	0.753868	-2.70719	Normal
0.60901	87.5274	0.2965	0.00102211	41.0082	0.357743	0.425582	4.23618e-05	2.35648e-05	0.0810446	0.0247366	-0.00157176	0.00173204	0.0033038	-0.897355	32.1419	-44.9648	5.73643	1.54658	0.140966	95.832	10.9479	0.222066	3.43871	-6.49017	3.31608	-3.88822	-4.84788	-6.16739	-4.76097	-4.3651	-3.93453	-5.15769	Normal
0.609173	100.167	0.2595	0.000852937	53.6107	0.221223	0.465112	2.36924e-06	-4.01668e-05	0.0670138	0.0223272	-0.00317038	0.00296577	0.00613615	-1.61513	40.2574	-2.33499	-1.20441	3.64874	0.302061	99.6915	7.21851	-2.73688	-0.582488	-4.98785	-4.0026	-3.86934	-7.08015	-4.46008	-2.28259	-2.21486	-3.35103	-3.60063	Normal
0.609386	85.4093	0.3165	0.000347479	66.4133	0.068316	0.541194	-5.6325e-05	-7.16684e-06	0.0719147	0.0237513	-0.00100929	0.000933842	0.00194313	-0.558685	46.5194	12.5813	-10.4419	24.5532	12.1794	106.328	-0.853907	-8.67648	-3.05822	-9.59479	-5.46127	-5.60138	-3.68686	-4.75114	0.440989	-4.09048	-2.27469	-3.9284	Normal
0.609644	108.597	0.2535	0.000496118	44.0088	0.165896	0.49106	3.25674e-06	7.21995e-05	0.0667122	0.0218365	-0.00307902	0.00388433	0.00696335	-2.77525	42.6967	7.72825	-8.31082	4.60596	0.539378	100.515	6.9946	-3.13091	-0.390177	-10.6552	-0.863302	-4.23177	-2.19069	-1.9283	-2.256	-2.6542	-4.66386	-0.859847	Normal
0.609721	57.7201	0.3955	0.000767204	56.2112	0.127352	0.553832	-9.7356e-06	-5.43899e-06	0.0819318	0.0262479	-0.00071325	0.000899611	0.00161286	0.868561	44.7619	8.05471	12.8223	31.0195	24.2465	108.372	-3.99679	-8.09914	-2.78834	-6.76044	-2.76782	-5.34335	-3.71584	-8.91724	-3.41716	-4.4922	-3.70526	-2.75643	Normal
0.609843	54.9702	0.3265	0.000601334	71.0142	0.175081	0.466396	4.86591e-07	-1.5188e-05	0.0628445	0.0172374	-0.000488877	0.000384632	0.00087351	-1.36451	47.6087	8.37124	1.21283	2.46702	0.144648	97.4001	10.2214	-3.34192	-1.19959	-9.19928	-2.1719	-8.05622	-5.64482	-3.9971	-4.98702	-3.48796	-2.98619	-1.53393	Normal
0.610192	72.2456	0.2955	0.000249309	125.425	0.0736304	0.563222	9.94842e-05	1.03408e-06	0.0645788	0.0234785	-0.00172819	0.00177784	0.00350603	-0.41739	34.9473	8.51555	12.5692	19.7911	13.7958	106.561	-2.22661	-10.5522	-2.70499	-7.79141	-0.655402	-4.74507	-1.3796	-3.2424	-0.0390557	-1.25291	-2.16525	-2.15422	Normal
0.61022	71.1744	0.346	0.000381583	93.4187	0.0786278	0.554011	-8.17964e-08	1.48086e-05	0.0680829	0.024945	-0.00243871	0.00248172	0.00492043	0.562751	39.3434	12.6865	5.66451	16.7448	13.5753	106.756	-2.03807	-7.62256	-2.93269	-7.86615	-3.59909	-4.81496	-3.10719	-3.97053	-1.69422	-2.83178	-3.49415	-2.36218	Normal
0.610313	58.7372	0.313	0.00131208	63.2126	0.215973	0.454536	5.07372e-08	3.35078e-06	0.0885879	0.0251682	-0.000430623	0.00055076	0.000981383	-0.639672	34.5852	-6.94957	-14.9106	8.65166	0.0678364	97.6483	10.2576	2.48386	-3.41822	-14.5041	-3.22344	-11.1507	-1.60622	-6.42479	-5.74383	-3.88167	-1.09124	-2.23005	Normal
0.610536	95.7702	0.261	0.00103311	56.6113	0.288997	0.446994	-4.32114e-05	4.61794e-05	0.0669475	0.0206868	-0.001087	0.00130133	0.00238832	-0.54873	37.4375	2.89516	0.801057	3.20502	0.198606	97.6232	8.34485	-0.535516	-1.33733	-8.32871	-4.22746	-7.495	-9.41091	-6.12236	-3.91735	-4.3201	-3.79822	-1.63622	Normal
0.61057	88.0411	0.3195	0.000782713	61.4123	0.208585	0.448749	-1.35875e-05	-1.77091e-05	0.0645035	0.0190697	-0.0016015	0.00170263	0.00330413	-0.505228	36.218	-6.37906	-1.14227	1.19335	0.0126586	96.503	10.3821	-2.43448	3.53355	-10.082	-0.826592	-9.21913	-3.59664	-6.81661	-3.694	-4.52008	-1.82113	-2.22142	Normal
0.610586	69.808	0.326	0.000769403	72.4145	0.161091	0.46762	2.58097e-06	3.07612e-05	0.0836451	0.0237049	-0.00140631	0.00161227	0.00301858	-1.63247	45.1811	-1.7917	-39.7877	5.88575	0.0997695	98.4889	10.5714	-2.07064	-0.070787	-10.9619	-3.62033	-10.4997	-3.7136	-4.96244	-1.84809	-1.25223	0.0159683	-2.07117	Normal
0.610729	60.1202	0.3385	0.00212272	50.4101	0.248069	0.439311	-4.74192e-05	2.35798e-05	0.101448	0.0295278	-0.000698988	0.000700077	0.00139906	-0.27901	29.3963	-47.1847	-14.9221	3.15352	0.103914	97.5919	11.0016	1.93707	2.4797	-10.0825	-0.0336313	-5.97967	-4.75274	-4.81793	-4.85063	-3.6563	-3.92033	-2.31102	Normal
0.610833	83.3912	0.3105	0.00128138	65.4131	0.221317	0.456898	-7.0615e-06	-0.000101195	0.0870771	0.023798	-0.00185987	0.00164531	0.00350519	-0.701649	50.8305	-21.7084	-46.7445	1.73637	0.0458194	98.996	9.77305	-2.25528	0.876185	-13.4012	-1.31164	-8.63101	-6.40066	-6.4054	-5.12021	-2.78395	-1.42418	-2.33616	Normal
0.610922	67.5676	0.3255	0.000552792	97.6195	0.136656	0.530412	2.76956e-07	-1.33058e-05	0.0809032	0.0249036	-0.000862224	0.00108163	0.00194385	-0.626102	41.4594	4.98794	-8.90989	22.9759	14.2107	107.058	-2.41348	-8.77999	-5.68143	-11.2552	-6.41036	-8.08564	-6.13341	-4.56593	-0.295827	-3.86963	0.675834	-5.72232	Normal
0.610963	113.101	0.218	0.000213189	62.4125	0.0994108	0.563997	1.41846e-06	-3.59777e-06	0.0596234	0.0212908	-0.00112439	0.00107086	0.00219525	-0.871421	33.5991	7.31335	5.87089	18.4269	18.8318	106.686	-4.83676	-7.23062	-1.49645	-6.37451	-3.79323	-7.72394	-4.53472	-4.76908	-4.67818	-7.24157	-4.848	-1.44351	Normal
0.611004	67.3023	0.3385	0.000426682	54.811	0.0933801	0.551264	-3.32221e-06	-1.19234e-05	0.0716175	0.0250441	-0.00155915	0.00149196	0.00305111	-0.614441	43.4057	16.1878	5.47024	19.0508	12.1091	106.819	-1.52733	-8.44246	-2.03222	-8.79599	-2.52385	-4.35731	-2.64364	-4.14906	-5.54753	-5.70944	-0.0623679	-4.66594	Normal
0.611135	66.0429	0.339	0.000469364	38.4077	0.138075	0.547248	5.03958e-05	-5.64176e-07	0.0690763	0.0234584	-0.00155669	0.00144892	0.00300561	0.30003	40.8654	16.9453	14.8951	19.8082	8.09002	107.113	-3.02472	-6.46644	-1.92393	-5.41337	-1.35523	-4.61848	-3.4522	-4.3105	-4.36759	-7.74488	-1.34047	-2.86991	Normal
0.611142	87.5274	0.2695	0.00140825	50.6101	0.337168	0.43428	-5.69455e-06	2.9732e-06	0.0857364	0.0243387	-0.00101122	0.0010327	0.00204392	1.04121	35.7044	-36.2033	5.6162	4.55156	0.126343	95.1741	13.0555	2.00974	-0.25673	-9.52677	-3.11805	-4.57601	-2.26605	-4.89053	-8.09911	-5.23054	-3.94915	-3.95342	Normal
0.611213	91.047	0.241	0.000229029	37.8076	0.253511	0.463928	-7.40512e-06	-9.71983e-05	0.036591	0.0127996	-0.00461943	0.00409898	0.00871841	2.08957	59.4133	9.4603	0.150199	0.303293	0.379692	95.8986	4.6506	1.22265	4.40417	-6.14888	-0.353409	-3.04217	-1.64123	-3.32705	-1.51185	0.318402	-1.51292	-1.10137	Normal
0.611337	71.7703	0.347	0.000230826	143.029	0.0497982	0.570407	-4.77848e-08	-6.92195e-06	0.0698937	0.0235912	-0.000908725	0.000798635	0.00170736	-0.493731	38.6769	6.77462	10.7704	33.7386	25.4775	107.779	-5.072	-9.79509	-4.43019	-7.38176	-1.95816	-6.57084	-3.40219	-5.8016	-4.07179	-4.05953	-1.09877	-3.57851	Normal
0.611435	40.2145	0.706	0.0011191	48.2096	0.169433	0.485825	1.2895e-05	-0.000160196	0.0845524	0.0255087	-0.00268406	0.00279736	0.00548142	-0.0975386	37.5659	-1.52138	-39.9951	7.95248	3.24811	103.556	3.22359	-2.15475	2.92744	-12.0241	-6.84261	-6.04619	-2.79175	-1.5421	-3.99196	-1.92554	-2.08303	-2.20586	Normal
0.611468	92.2367	0.26	0.000761934	61.6123	0.268786	0.457342	-6.86579e-05	4.01659e-05	0.0643066	0.0208534	-0.00131101	0.0013712	0.00268221	-0.268263	34.6829	13.0748	-1.5311	3.83162	0.357809	98.0968	7.90161	-1.98255	-0.335545	-7.6086	-5.39531	-8.37065	-8.2304	-6.52094	-4.55219	-3.35945	-0.471744	-2.65905	Normal
0.611612	59.2008	0.339	0.000557724	34.2068	0.183053	0.467753	2.61819e-07	-8.15606e-06	0.0489181	0.0149656	-0.000969241	0.000882506	0.00185175	-0.944704	35.7902	11.0057	0.702337	2.68581	0.104873	97.0681	8.1788	-0.933816	-2.34972	-10.865	-1.05927	-3.37044	-4.15278	-4.41177	-0.620721	-2.03995	-2.01195	-3.2143	Normal
0.611683	61.3497	0.337	0.00044983	45.009	0.195104	0.481167	1.81584e-05	9.83718e-06	0.0567679	0.017209	-0.00117989	0.00116167	0.00234156	-1.02215	41.9548	12.1847	-5.00455	2.99121	0.133626	98.1579	8.72923	-2.27607	-2.63041	-10.4995	-0.0209704	-6.69085	-1.45333	-3.92654	-2.48308	-1.27444	-1.23842	-2.97692	Normal
0.611684	56.7644	0.3825	0.000165056	49.2098	0.105243	0.576634	-7.71488e-06	-1.83033e-05	0.0552328	0.0182455	-0.000967089	0.00104056	0.00200765	-0.0951492	42.3492	6.92226	5.78875	17.0488	25.8523	106.588	-7.72542	-9.23383	-2.86708	-6.08996	-2.45915	-6.8962	-5.55252	-4.23174	-6.52295	-7.80461	-6.83951	-4.00682	Normal
0.611719	58.2807	0.338	0.00118728	55.211	0.181899	0.461606	-2.34402e-06	3.48449e-05	0.0929059	0.0280782	-0.000961964	0.000971865	0.00193383	-0.0576312	32.0905	-18.8549	-18.1206	5.42676	0.0348301	98.5313	10.7532	0.451068	-0.0361729	-14.474	-0.748659	-9.66096	-1.7138	-4.56842	0.107103	-2.6325	-2.48451	-0.876277	Normal
0.61176	89.6191	0.2575	0.000198711	36.2072	0.222043	0.482425	-3.7068e-06	-0.000223155	0.0417499	0.0136099	-0.00410559	0.00422212	0.00832772	0.15859	60.2035	7.82944	0.149117	0.853425	0.814446	98.2163	4.32257	-0.190977	1.68586	-8.77989	-0.0278197	-1.08549	-0.365932	-1.99639	-0.404098	-0.028339	-1.84728	-2.23614	Normal
0.611783	58.3658	0.336	0.00259948	50.8102	0.278444	0.432591	-1.70698e-05	1.07515e-05	0.101794	0.0298443	-0.000655861	0.000687119	0.00134298	0.237533	28.8106	-81.4913	1.36162	2.92559	0.164049	97.2117	11.1533	1.54402	2.22511	-7.66433	-2.01986	-5.66937	-7.9888	-4.94515	-3.49944	-5.53634	-3.60945	-3.8979	Normal
0.611874	106.477	0.234	0.000241757	53.2106	0.258746	0.487541	3.2679e-05	6.33284e-05	0.0386268	0.0127476	-0.00233239	0.00209762	0.00443	0.440752	53.405	10.7758	1.55996	2.26772	0.274501	98.0384	5.44752	-3.84313	-3.64828	-7.1333	-4.83779	-3.72478	-7.5582	-5.66054	-2.25609	-4.26581	-4.6962	-2.75532	Normal
0.612119	59.0551	0.335	0.000630334	56.8114	0.239677	0.482218	4.30983e-05	-8.89973e-06	0.0757102	0.0223925	-0.000749989	0.000862457	0.00161245	-0.8127	34.7941	-6.13279	2.70628	10.443	0.450006	99.5939	9.43926	-3.69453	-1.47239	-12.4013	-2.91314	-3.03251	-2.21214	-4.2457	-4.5122	-1.67613	-2.74135	-3.95285	Normal
0.612333	50.9554	0.5845	0.00213468	38.8078	0.274617	0.435437	-1.76161e-05	-0.000430614	0.0914832	0.0311751	-0.00700318	0.00615671	0.0131599	-0.3057	34.4545	-88.9817	0.545725	2.39596	1.08132	101.263	3.63125	-1.11895	5.18546	3.49003	0.701489	-4.97686	-8.32978	-10.0494	-5.44946	-4.31864	-1.80398	-0.0617482	Normal
0.612532	108.108	0.242	0.000343333	38.2076	0.123969	0.499768	1.99218e-06	-9.51271e-05	0.0626438	0.0206494	-0.0030778	0.00325863	0.00633643	-1.73708	38.2267	10.6731	-10.0351	3.20029	0.595156	100.463	6.36982	-1.25228	-2.84215	-11.054	-0.450524	-1.89167	-3.1321	-1.21393	-3.52223	-1.682	-0.403254	-1.18537	Normal
0.612544	110.701	0.2005	0.000125439	138.628	0.0749085	0.579034	-2.70518e-05	-1.27855e-05	0.0533285	0.0193329	-0.000933869	0.000860636	0.0017945	-0.787912	33.2131	7.68307	3.14139	20.3904	24.4049	106.26	-7.39317	-10.68	-3.7275	-6.24624	-1.36644	-4.20661	-2.38492	-6.46481	-6.79439	-5.84784	-5.67638	-4.54733	Normal
0.612555	92.3788	0.2385	0.000255757	39.4079	0.0765224	0.557498	-4.48139e-05	4.23065e-05	0.0710671	0.0282185	-0.00472286	0.00490529	0.00962814	-0.183659	37.0084	8.14413	-4.40909	3.03845	11.3692	106.495	-0.25353	-8.90151	-2.38032	-4.47284	-1.57539	-1.45808	-2.3245	-1.87727	-1.9395	-1.5059	-0.837051	-1.98672	Normal
0.612588	54.3478	0.326	0.000659199	62.0124	0.174657	0.462511	4.30472e-06	-7.10685e-06	0.0636117	0.0171421	-0.000394487	0.00031562	0.000710107	-1.33104	45.843	7.99556	0.656843	2.24512	0.17166	97.4447	10.1134	-2.82276	-1.78577	-9.66478	-1.15906	-7.80591	-7.22488	-4.03369	-2.62024	-3.9029	-3.76786	-0.848421	Normal
0.612654	120	0.2235	0.000452957	53.0106	0.216503	0.472875	9.97442e-06	-2.07624e-05	0.0639591	0.0164764	-0.00168381	0.00161447	0.00329828	-3.38466	81.321	-11.9406	0.646376	6.15313	0.251695	98.3919	8.50316	-2.02359	-1.46685	-8.72181	-3.60206	-5.45304	-6.18278	-5.36163	-2.44062	-3.98557	-8.13232	-1.38822	Normal
0.612823	58.508	0.334	0.000393316	30.206	0.0964029	0.497964	6.67423e-07	2.00381e-05	0.0722076	0.0218863	-0.000775464	0.000834562	0.00161003	-1.01781	36.6139	14.367	-11.6238	8.9112	0.531846	99.6356	8.97303	-2.17142	-2.38512	-12.2943	-4.37062	-3.49961	-2.23316	-3.11415	-1.74251	-1.73551	-2.90206	-4.0207	Normal
0.612898	112.15	0.2005	0.000704582	50.6101	0.130829	0.512363	-3.39318e-08	2.21144e-05	0.0790274	0.0283564	-0.00478157	0.00423069	0.00901226	-0.369353	30.9334	-13.3045	-5.39369	1.12515	4.05588	104.169	3.90938	-4.74768	-4.48831	-6.1958	1.13159	-0.917344	-3.34836	-3.05219	-7.42072	-3.7042	-1.90708	-1.99353	Normal
0.613351	59.9401	0.3615	0.000292963	48.8098	0.0942654	0.564367	6.59019e-06	-1.94151e-06	0.0795788	0.0277082	-0.000925242	0.00111199	0.00203723	0.23756	37.395	10.5335	8.53898	17.7458	22.8405	108.343	-3.80228	-7.31462	-1.57006	-7.25566	-3.4143	-6.16042	-3.15014	-5.41074	-4.23263	-6.58866	-1.8852	-2.35908	Normal
0.613393	62.5	0.3405	0.00033958	43.4087	0.131352	0.566783	-1.26124e-06	-7.48773e-06	0.0607159	0.0218205	-0.00120978	0.00076692	0.0019767	-0.302574	39.4227	12.5313	7.13609	23.3699	27.0618	106.999	-6.82396	-8.65325	-2.02688	-4.42973	0.622674	-3.31824	-4.48724	-7.40618	-2.68372	-8.25814	-8.24517	-2.82408	Normal
0.613473	36.0794	0.8315	0.000298916	79.816	0.0651749	0.554216	4.47039e-06	6.56514e-07	0.0627992	0.0220744	-0.00168797	0.00161929	0.00330725	0.36923	40.4059	9.68739	7.11169	20.0849	13.0832	106.326	-2.49611	-7.9234	-4.71383	-8.13848	-2.58091	-3.41202	-2.09503	-6.36594	-1.4998	-2.33082	-1.51434	-1.7912	Normal
0.613477	66.778	0.305	0.000524698	39.6079	0.21459	0.484166	7.66165e-07	7.39907e-07	0.0601762	0.0181322	-0.000380005	0.000430212	0.000810217	-0.41826	38.8004	16.7894	-2.81106	6.47577	0.356446	97.0006	12.1712	-4.39257	-4.2318	-7.29369	-1.84413	-0.790382	-7.02682	-1.98463	-0.150823	-1.63184	-0.955407	-1.83628	Normal
0.613687	63.4921	0.332	0.000461567	42.4085	0.170512	0.482993	1.1741e-06	3.51032e-06	0.0514493	0.0151159	-0.000884924	0.00103126	0.00191619	-2.05573	61.7574	13.1353	-3.97835	2.99325	0.0545344	97.676	8.59691	-3.25251	-1.62677	-11.7061	-0.626648	-7.58034	-3.72019	-3.89302	0.883591	-2.51123	-2.40143	-2.4082	Normal
0.614401	69.8893	0.3065	0.00062546	33.8068	0.219698	0.470909	5.24061e-06	1.95962e-06	0.0629706	0.0202923	-0.000509772	0.000573328	0.0010831	-0.634858	32.869	18.8307	3.17614	6.96306	0.420829	97.0988	11.937	-4.01744	-4.31884	-7.67158	-2.27103	-1.27819	-6.2976	-1.70144	-1.79411	-0.263587	-2.97477	-1.76503	Normal
0.614666	92.5212	0.2725	0.000477051	63.0126	0.27072	0.447877	3.36294e-06	-1.27621e-06	0.0593216	0.0175563	-0.000955489	0.00108485	0.00204034	-0.656698	41.0086	-4.87197	6.09841	2.33748	0.318874	96.971	8.24061	-1.52125	-0.783465	-10.0794	-3.33956	-6.03557	-10.9491	-8.29272	-4.89021	-4.66236	-2.78391	-2.16135	Normal
0.61484	63.5593	0.332	0.000908569	60.012	0.167288	0.466759	1.56624e-06	6.8628e-06	0.0760093	0.0210955	-0.000964049	0.00105247	0.00201652	-2.328	41.7265	-0.422981	-9.99638	3.22614	0.0921944	97.962	10.1746	-0.97616	-0.307457	-10.3458	-3.39748	-8.69557	-4.29823	-4.12235	-3.2123	-2.26714	-0.780653	-1.60198	Normal
0.615261	48.2315	0.285	6.00692e-05	39.6079	0.239794	0.48089	-9.22364e-06	6.97774e-05	0.0216068	0.00834561	-0.00268172	0.00273193	0.00541365	0.11201	34.0698	7.75577	0.499478	1.18039	0.526719	95.8741	1.88018	-5.27648	3.12651	-0.991961	2.26026	-6.68124	-3.22558	-7.30534	-5.252	-4.82225	-3.02948	-2.28456	Normal
0.615283	69.3241	0.325	0.00101701	42.8086	0.12195	0.465181	-5.14015e-05	3.72727e-06	0.0843796	0.0253978	-0.0017224	0.0019962	0.0037186	-2.02107	40.9073	2.28301	-31.4365	6.55922	0.158579	100.487	6.6922	0.898494	-2.15649	-6.86925	-6.24862	-6.50044	-7.61179	-3.05047	-2.40383	-1.04145	-0.840141	-1.47909	Normal
0.615368	89.6191	0.292	0.000726893	41.8084	0.168191	0.467467	-1.45655e-05	-2.30103e-05	0.0688286	0.0219531	-0.00233565	0.00205177	0.00438742	-1.70051	40.2323	3.03999	-9.95206	3.13973	0.122254	98.9801	8.68018	-2.29337	-1.40204	-10.7787	-1.79116	-4.39157	-5.57419	-3.7407	-3.73605	-1.56766	-4.47651	-1.26314	Normal
0.615401	70.2165	0.277	0.00026786	84.6169	0.083414	0.557751	6.31205e-06	-5.10987e-07	0.0565378	0.0203537	-0.00126674	0.00161321	0.00287995	-1.5374	41.946	5.16309	9.13158	16.5717	13.249	105.616	-3.0795	-11.1474	-3.51859	-9.76174	-3.003	-6.91665	-4.12202	-5.38806	-2.6872	-3.29525	-1.91055	-3.46253	Normal
0.615478	67.0766	0.3075	0.00232871	41.8084	0.499295	0.408271	-3.97312e-07	1.21424e-05	0.101882	0.0294053	-0.000517658	0.00069498	0.00121264	-0.603386	31.3548	-94.5731	9.70013	1.39179	0.068301	96.5381	11.3741	0.159175	4.24704	-7.57098	2.09645	-4.11941	-7.35514	-6.11234	-1.85898	-4.50371	-3.18255	-4.26793	Normal
0.615485	56.7108	0.335	0.000422943	42.8086	0.214785	0.489764	4.68e-06	5.3483e-06	0.0575481	0.0158331	-0.000387451	0.000366166	0.000753617	-2.72419	42.0168	7.62781	3.1547	6.25909	0.184892	99.3197	7.73966	-4.07554	-2.57106	-10.0008	-0.266905	-6.29093	-4.37338	-1.98394	-0.135843	-2.72774	-1.9033	-3.75369	Normal
0.615551	63.6943	0.2985	8.08563e-05	61.4123	0.0984931	0.529543	-2.00316e-05	8.31713e-06	0.0318723	0.0101247	-0.0011624	0.0012505	0.0024129	-0.361329	31.7532	6.53919	4.77147	6.05077	1.46454	99.7132	2.72488	-9.05442	-1.90112	-5.26738	-0.969351	-6.16775	-4.42471	-2.82727	-2.99197	-4.59864	-3.37284	-3.29989	Normal
0.615627	119.048	0.2005	0.000170222	78.6157	0.221246	0.493797	-6.85264e-07	8.51125e-06	0.0400066	0.0114186	-0.000920116	0.000950829	0.00187094	-0.300217	53.2149	5.45403	-1.69468	5.01442	0.527471	98.389	5.63445	-6.46435	-3.45034	-9.2923	-3.87698	-6.75432	-5.07616	-6.07619	-5.57267	-3.80819	-1.8869	-1.03927	Normal
0.615637	62.273	0.4815	0.00131928	58.4117	0.189731	0.469537	8.30049e-06	1.43687e-05	0.0991795	0.0279901	-0.000994898	0.00119765	0.00219255	0.4551	31.5839	9.89306	-61.463	13.1346	0.835821	99.3418	10.9011	-2.67703	-5.3624	-13.8263	-4.43188	-5.47115	-7.26828	-7.08823	-7.45081	-5.55085	1.08246	-0.0108165	Normal
0.615708	89.4855	0.295	0.000803778	41.8084	0.39083	0.430104	0.000110932	-9.14085e-06	0.0628597	0.0190702	-0.00124798	0.00140822	0.0026562	-1.03663	36.3535	-9.41911	6.68375	1.08077	0.0882909	95.0359	9.99598	0.534019	3.55995	-7.13565	3.3123	-0.91485	-6.34026	-4.7791	-2.90248	-3.55982	-5.73137	-4.73706	Normal
0.616181	92.5212	0.325	0.000340196	125.625	0.071223	0.569501	1.03711e-05	-9.37458e-06	0.0779238	0.026426	-0.000841063	0.000972762	0.00181383	-0.279852	39.8586	11.3707	7.79868	24.8463	29.1337	108.354	-6.09545	-11.1762	-3.08053	-4.05306	2.09466	-0.381634	-1.20132	-2.27865	-4.26145	-5.88224	-5.73975	-4.18482	Normal
0.616195	66.1886	0.323	0.00101422	58.8118	0.211224	0.453447	8.21371e-07	2.64832e-06	0.0776055	0.0229618	-0.000736847	0.000632637	0.00136948	-0.779791	29.36	9.80907	-22.9656	4.10334	0.0657521	98.3308	9.64511	-2.47171	0.619666	-9.99362	-2.53086	-7.85883	-7.40118	-7.14004	-2.50587	-2.26764	1.59204	-1.37501	Normal
0.616222	91.6031	0.2315	0.00102801	41.0082	0.343651	0.45011	5.40809e-05	5.34638e-05	0.0840641	0.0229148	-0.00368065	0.00471747	0.00839813	0.170245	61.0907	-83.3707	-4.63646	1.81614	0.386756	99.3445	8.28756	-0.185968	1.3153	-6.93931	2.40273	-1.1221	-3.22325	-0.829434	-4.89653	-1.51528	-2.07943	-3.3968	Normal
0.616325	80.2139	0.308	0.000380268	62.0124	0.240806	0.46381	0.000227965	-6.89189e-05	0.0549301	0.0166926	-0.00136045	0.00128012	0.00264057	-0.293769	32.002	1.99579	9.6897	1.29306	0.707649	98.4475	5.00822	-1.16195	4.1229	-3.21486	-4.48594	-6.75338	-10.2337	-7.58669	-4.79117	1.06369	-0.399787	-2.54335	Normal
0.616338	85.2878	0.304	0.000514785	50.8102	0.207167	0.463204	-5.34091e-06	1.51313e-05	0.0600039	0.0187625	-0.00196032	0.00163664	0.00359696	-1.29573	40.336	-4.61601	1.44492	1.12243	0.0408447	96.6416	9.70807	-0.145026	0.790184	-10.4563	2.13019	-4.02695	-6.78964	-4.22418	-2.2721	-3.03057	-3.27774	-2.81528	Normal
0.616476	59.7015	0.388	0.000339867	47.6095	0.0782952	0.561544	-7.23778e-06	1.45992e-05	0.0803048	0.0283588	-0.00196955	0.00217024	0.00413979	-0.4946	39.3632	14.3752	-0.742804	26.8544	23.788	108.254	-3.32831	-7.49157	-2.66116	-7.81808	-2.85792	-5.28839	-3.99789	-6.45382	-1.87443	-4.47858	-2.70582	-1.48906	Normal
0.617032	83.9748	0.2005	0.000192179	183.437	0.0523058	0.581248	-3.05523e-07	5.4278e-06	0.0702206	0.0252279	-0.00116344	0.000738152	0.00190159	0.0636768	32.4462	3.5122	3.82243	21.4797	36.9766	107.996	-8.82583	-11.2868	-3.48124	-7.0317	-3.5122	-8.55104	-5.46044	-6.5055	-3.87631	-5.05865	-3.29118	-1.55773	Normal
0.617054	87.4636	0.268	0.00213962	46.2092	0.399395	0.427597	-3.77997e-05	-4.73468e-06	0.0947666	0.0283463	-0.000995144	0.000950971	0.00194612	0.852841	32.0857	-45.8104	5.71566	5.84133	0.16059	95.7614	13.0314	2.15937	-0.914946	-10.3461	-2.73008	-5.18699	-1.74767	-4.95683	-8.12435	-5.47099	-5.65165	-3.00166	Normal
0.617188	88.0411	0.2905	0.00208672	41.4083	0.387267	0.416422	7.65821e-05	-6.16098e-05	0.0985047	0.0308068	-0.00292605	0.00271646	0.00564251	-0.304471	30.7772	-97.2435	7.94003	1.80263	0.132713	96.9945	10.1944	0.433978	4.31683	-4.28022	1.71167	-3.00925	-8.57841	-8.92231	-1.40622	-5.97451	-3.83498	-4.90018	Normal
0.617296	74.5805	0.296	0.00112244	36.6073	0.270554	0.469983	-3.28688e-08	2.24697e-05	0.069175	0.0216439	-0.000574585	0.000622391	0.00119698	-0.0163656	35.569	10.948	-0.689182	6.65012	0.461179	97.4989	11.9439	-3.16492	-3.65512	-9.08086	-0.820137	-1.81764	-4.38959	-3.45797	-1.73651	-0.0184624	-1.40788	-1.52916	Normal
0.617356	59.97	0.312	0.00102722	60.6121	0.221356	0.467869	-8.59386e-07	3.57075e-06	0.0872785	0.0237496	-0.000341512	0.000421615	0.000763127	0.0510542	39.3139	-2.70738	-23.5867	10.4784	0.0919966	97.2435	11.3561	1.93341	-4.57876	-15.4821	-1.94289	-11.2453	-3.21546	-6.30629	-2.63014	-3.92093	-4.15925	-0.254948	Normal
0.617524	68.6892	0.307	0.000605371	52.6105	0.26445	0.459549	0.00023518	3.86809e-06	0.0698756	0.0182186	-0.000297439	0.000303454	0.000600892	3.19736	65.8396	-13.0513	-8.65238	6.35532	0.211554	94.8199	11.4803	4.48516	-3.7095	-7.77216	-8.28632	-7.80825	-5.92964	-4.24813	-1.37647	-1.33542	-2.86943	-3.82248	Normal
0.617573	55.1978	0.319	0.000747753	35.8072	0.151455	0.489862	2.63907e-06	-6.03476e-06	0.0692296	0.0207258	-0.00103261	0.000796096	0.00182871	-1.89462	50.457	13.744	-24.7054	4.50427	0.238763	99.8054	8.84307	-3.72114	-2.31013	-11.9234	1.75565	-7.80058	1.15506	-1.70922	0.198941	1.26243	-0.35498	-1.91243	Normal
0.617578	70.6298	0.293	0.000892158	41.0082	0.217749	0.478513	4.3947e-08	8.98953e-06	0.0703065	0.0216078	-0.00049815	0.000518368	0.00101652	-0.317464	35.4985	15.9608	-4.37295	7.97906	0.522896	97.8571	11.9009	-3.72393	-4.72437	-7.78889	-2.0236	-2.2877	-6.16288	-3.3309	-0.912114	-0.876701	-1.92854	-1.81288	Normal
0.617625	101.437	0.225	0.00130798	56.2112	0.303747	0.432041	4.85226e-06	-0.000116078	0.08791	0.0263749	-0.00245091	0.00255876	0.00500967	0.476495	35.2505	-61.4923	0.130334	0.495616	0.0316214	96.5965	10.5129	0.756727	2.7923	-9.27358	3.82539	-4.00614	-13.563	-8.38614	-1.9187	-6.24544	-1.93952	-3.859	Normal
0.617666	92.5926	0.274	0.000568517	54.6109	0.30715	0.444666	1.47467e-05	-2.52315e-05	0.057227	0.0176572	-0.00103226	0.00109699	0.00212925	-0.273887	39.8237	-0.881697	6.87037	2.14921	0.144212	96.0499	9.1799	-0.87291	-0.556594	-9.24654	-1.2196	-6.36785	-10.1414	-7.07775	-5.46882	-4.64718	-2.09838	-2.06234	Normal
0.618062	62.5652	0.3125	0.000791226	43.2086	0.193794	0.464327	3.11119e-06	-2.57273e-05	0.0760026	0.0219005	-0.00092356	0.000980736	0.0019043	-1.36748	54.9918	-13.7722	-19.3048	1.59709	0.0835794	98.8821	9.24892	-2.20777	-0.170788	-8.30982	-1.76322	-5.85612	-7.06924	-2.81987	-5.85861	-2.97225	-4.06364	-2.54755	Normal
0.618074	75.0469	0.3145	0.000340716	43.8088	0.096917	0.477973	5.35827e-07	4.9202e-05	0.0632693	0.0189149	-0.00151043	0.00169364	0.00320407	-1.97348	40.3799	9.54854	-10.5592	4.64644	0.0637316	97.1563	10.3101	-0.99984	-1.57941	-12.7438	-2.32817	-8.02544	-2.82478	-2.81059	-1.53441	-1.48137	-2.19693	-0.69324	Normal
0.618158	58.651	0.34	0.00148505	45.009	0.263715	0.447903	0.000462089	-6.09272e-06	0.101684	0.0303627	-0.000581096	0.000608926	0.00119002	-0.326905	31.77	-68.2295	1.79605	5.12938	0.258171	98.9291	8.60598	3.87163	-0.120869	-3.74351	-3.07189	-4.12588	-4.81604	-3.99361	-4.41522	-3.01918	-2.99047	-2.25126	Normal
0.61864	72.9927	0.281	0.000265131	77.6155	0.0699945	0.562354	-2.76822e-05	-1.79535e-05	0.0661901	0.0245534	-0.00214281	0.00213308	0.0042759	-0.0891851	37.1577	9.2084	12.7801	21.0686	14.9741	106.919	-3.11989	-9.70208	-3.71287	-7.80751	-1.80264	-5.20586	-2.09762	-3.50898	-1.5382	-3.7366	-2.54695	-2.28562	Normal
0.618663	44.2315	0.673	0.000805346	48.2096	0.240163	0.450946	-1.81343e-05	1.80624e-05	0.071582	0.0228945	-0.00377772	0.00364988	0.0074276	-0.0799125	39.5283	-22.7306	1.91071	0.654887	0.0041035	96.5535	10.8706	-1.54454	3.9599	-9.67072	3.65522	-5.14424	-9.33035	-7.26805	-1.89585	-3.95711	1.14766	-3.84935	Normal
0.618681	79.3126	0.379	0.000167263	108.422	0.0671389	0.551244	-1.74546e-05	2.58992e-05	0.0519163	0.0189264	-0.00176072	0.00167383	0.00343456	0.709781	34.6054	10.1077	12.7934	19.1525	8.67807	104.694	-1.14724	-8.87477	-2.79275	-7.18909	-1.58813	-6.30974	-2.86322	-3.3904	-0.999753	-5.58538	-1.2981	-0.622241	Normal
0.618889	61.8557	0.322	0.000277429	52.8106	0.262412	0.449879	-1.05878e-06	7.50864e-09	0.037116	0.0113405	-0.000262808	0.000293189	0.000555997	0.227093	32.5907	10.5893	8.46862	1.22211	0.00250207	92.0362	10.4679	-0.899145	1.25397	-13.0135	-3.29842	-13.9013	-4.38752	-10.0027	-0.98221	-5.7434	-1.21012	-3.68623	Normal
0.618951	107.623	0.2005	0.000316281	50.4101	0.223066	0.504995	3.74999e-05	-0.000107617	0.0604944	0.020214	-0.00344534	0.00321483	0.00666017	-0.362583	42.8966	-5.35528	-2.38127	6.20647	3.10851	102.807	3.04995	-4.76108	-1.05387	-5.32141	-1.08202	-3.32615	-4.16313	-4.64284	-4.12096	-3.18126	-3.05632	-2.93005	Normal
0.619188	93.6037	0.2435	0.000791749	73.8148	0.240611	0.450265	-7.23555e-06	-1.47457e-05	0.0737044	0.0223074	-0.000538958	0.000549702	0.00108866	0.0846856	32.781	8.99065	-15.484	10.423	0.122178	97.3062	8.7912	-4.10215	-6.26586	-18.7419	-9.37613	-13.1159	-3.49567	-5.59489	-4.91214	-2.18565	-1.92814	-0.781805	Normal
0.619192	60.241	0.325	0.000528545	30.6061	0.184705	0.477199	-4.1154e-05	8.78868e-06	0.0648536	0.0199492	-0.000511939	0.000455876	0.000967815	-2.77587	43.3398	18.4645	0.638817	3.0823	0.0762452	97.9626	9.16128	0.82406	-2.26602	-12.7592	0.165619	-4.99948	-2.53604	-0.34994	-4.12646	1.45386	-1.04934	-2.34858	Normal
0.619427	106.952	0.2595	0.000608072	35.207	0.292781	0.469541	-1.80196e-06	0.000158752	0.0754282	0.0241293	-0.00254579	0.00253755	0.00508334	-1.59954	37.4377	-16.1071	3.23135	3.8456	0.0597518	98.6416	9.50783	-0.976629	0.790204	-8.74871	1.26382	-3.28617	-2.89289	-0.879576	-1.66594	-1.84554	-4.34077	-0.943964	Normal
0.619531	89.6861	0.335	0.000584446	58.4117	0.252098	0.441794	-1.74682e-05	-0.000110048	0.062495	0.0191374	-0.00187274	0.00172102	0.00359376	-0.740601	36.2962	-7.12872	2.87684	1.31373	0.0293306	96.4839	9.85971	-2.30387	2.70065	-8.12341	-1.16751	-8.85238	-6.18125	-5.95155	-3.80497	-4.21121	-2.58131	-1.36644	Normal
0.61967	60.7903	0.332	0.00158329	56.8114	0.17122	0.465719	1.01728e-05	7.27023e-05	0.0943687	0.0269148	-0.00192271	0.00176029	0.003683	-0.297408	37.9423	-40.4198	-9.54458	5.48087	0.00606327	99.1923	11.0608	-1.81933	2.308	-15.0716	4.4541	-7.63809	-0.681207	-5.3533	-3.73268	-2.85746	-1.36318	-3.19784	Normal
0.619887	67.2269	0.3255	0.000392599	100.42	0.122632	0.533538	2.48817e-06	-7.0908e-06	0.0759319	0.0231589	-0.000627858	0.000839871	0.00146773	-0.442433	44.7096	7.35757	-10.2085	22.5343	13.8723	106.652	-2.27073	-8.70997	-5.52712	-12.1126	-5.48123	-7.91999	-6.61778	-4.78135	0.27287	-4.51607	0.460466	-4.72239	Normal
0.619951	72.904	0.299	0.000721823	34.807	0.213746	0.482518	-1.64601e-05	-2.73376e-05	0.0829147	0.0273778	-0.00236367	0.00239448	0.00475815	-1.38974	32.855	-2.72366	-30.4604	3.81258	0.0241357	99.6422	10.0159	-2.99171	1.86469	-12.0709	0.418416	-8.41582	0.259766	-3.37711	0.656025	-0.31368	-1.11652	-0.361313	Normal
0.620063	100.503	0.2105	0.00123953	50.4101	0.325951	0.435946	3.45379e-06	1.88401e-05	0.0704252	0.0214095	-0.00182259	0.00222552	0.00404811	0.467004	31.262	-9.28929	-6.14906	0.449005	0.0563236	96.4554	9.78508	1.67464	-1.14598	-10.7427	4.17556	-4.07599	-12.4832	-5.3597	-2.53655	-6.01437	-4.27452	-1.96334	Normal
0.620582	107.817	0.2005	0.000204627	41.2082	0.133723	0.526169	-0.000220362	-0.000196891	0.0517245	0.0192037	-0.00385134	0.00366428	0.00751561	-0.519472	38.853	10.3775	-4.3503	7.66019	3.88743	102.952	1.90876	-5.73759	-2.39877	-3.6148	-0.896595	-3.32011	-2.56995	-4.073	-2.99179	-2.25453	-3.48186	-2.97691	Normal
0.620831	102.477	0.2935	0.000289504	50.6101	0.207836	0.496589	-4.95446e-05	5.08735e-05	0.0516547	0.016374	-0.00453155	0.00464717	0.00917872	0.169512	53.9677	1.01395	-8.61854	1.75342	1.07997	101.174	3.06202	-2.27031	-3.35479	-5.98509	-3.3618	-4.29789	-0.402644	-2.3866	-5.25252	-3.29774	-4.39843	-5.38156	Normal
0.620875	101.18	0.208	0.000950484	51.4103	0.303133	0.437293	3.6589e-06	-1.82598e-05	0.0719862	0.0210656	-0.00182278	0.00215987	0.00398265	0.103814	34.4024	-19.04	-5.42789	0.151383	0.0585831	96.1345	9.80918	3.24642	-0.530163	-12.6489	4.51161	-2.15312	-11.4164	-7.74859	-1.89183	-4.35817	-4.01192	-3.83389	Normal
0.621362	76.8738	0.3115	0.000533918	48.2096	0.257234	0.448088	2.2784e-06	5.2204e-05	0.0561575	0.0168753	-0.00121079	0.00138146	0.00259225	-0.195397	29.6808	5.33355	11.7332	1.84419	0.672511	97.7725	6.5549	-3.66443	6.0243	-6.13559	-4.42308	-8.79065	-8.12641	-7.69773	-3.59487	-3.85137	-1.94077	-4.24817	Normal
0.621495	93.75	0.244	0.000973931	67.6135	0.239948	0.447822	-1.88848e-05	2.68432e-07	0.0707346	0.0219614	-0.000542413	0.000553973	0.00109639	-0.243228	34.7405	8.98256	-10.2159	11.1128	0.148181	97.4795	8.90767	-4.03947	-5.91345	-16.4235	-8.18292	-11.6614	-4.31999	-5.14446	-4.59903	-2.44211	-0.376953	-0.115827	Normal
0.621555	94.4882	0.27	0.00106507	45.6091	0.214439	0.454306	5.49935e-05	5.88788e-05	0.0757169	0.0235449	-0.00254284	0.00258697	0.00512982	-0.891818	39.4047	-13.8147	-6.42667	0.764367	0.039018	97.2589	10.0666	-0.0136089	0.853817	-12.2172	2.70475	-6.26968	-11.6631	-8.33569	-1.33303	-3.02151	4.02032	-4.41482	Normal
0.621933	75.5668	0.283	0.000365334	30.006	0.220862	0.462829	-0.000122635	-2.91876e-05	0.0543702	0.0191499	-0.00292918	0.0030637	0.00599288	0.370991	31.7601	3.28237	0.126272	1.827	0.141081	97.7919	6.10046	1.64399	-0.220719	-4.62569	1.49565	-0.850709	-0.821276	-1.81389	-3.15528	-2.70857	-3.74872	-3.9586	Normal
0.622288	80.0534	0.289	0.000164747	135.427	0.0633475	0.57556	-7.29822e-06	-9.53584e-06	0.0593092	0.0199834	-0.000464257	0.000473942	0.000938199	0.157144	33.2527	1.57583	6.48435	23.1746	29.4471	106.177	-10.2435	-14.2502	-9.15367	-12.9198	-6.05587	-6.2762	-4.06225	-4.87436	-3.09078	-5.1393	-2.61997	-3.18611	Normal
0.622306	87.4636	0.297	0.00141471	41.6083	0.386055	0.420798	9.04303e-06	3.61611e-05	0.0825059	0.0251502	-0.00157919	0.00174612	0.00332532	-0.949076	32.2266	-48.5954	5.60454	1.58385	0.149336	96.0351	10.8423	-0.308404	3.67767	-5.62135	2.8374	-4.19411	-4.7232	-6.73126	-4.42321	-4.70217	-3.73622	-5.1268	Normal
0.622566	83.4492	0.3125	0.00106731	58.6117	0.219649	0.465395	0.000186328	-9.70029e-06	0.0785321	0.0227403	-0.00144628	0.00135654	0.00280282	-0.257794	44.6719	-26.9847	-15.2565	2.12003	0.0728827	98.3945	10.1262	-2.08595	2.03763	-11.3545	-0.535777	-7.653	-5.45405	-6.16023	-2.79787	-3.71329	-1.73502	-1.90357	Normal
0.622661	59.6421	0.3475	0.000267194	36.2072	0.161628	0.477905	3.64074e-06	4.47094e-05	0.0438647	0.0136789	-0.000758829	0.000835511	0.00159434	-0.240024	36.4383	13.8995	2.4133	1.90654	0.121995	96.533	8.32441	-1.31891	-4.33768	-9.10144	-0.494277	-6.29044	-4.28834	-2.32118	-2.32159	-2.45194	1.54744	-4.02544	Normal
0.622771	89.2193	0.297	0.00104651	41.6083	0.162784	0.46931	-2.92684e-05	-6.56834e-05	0.0716647	0.0229476	-0.00265235	0.00225177	0.00490412	-1.93368	44.6546	2.15055	-15.7463	3.24184	0.127105	99.0288	9.03199	-2.5295	-0.520999	-10.8971	-1.29619	-5.83993	-5.50397	-4.54751	-1.99236	-1.22282	-5.07853	0.0923619	Normal
0.622915	72.904	0.3	0.000579903	46.6093	0.244241	0.44636	9.50171e-05	-1.02918e-05	0.0619207	0.0189006	-0.000447155	0.000442153	0.000889308	-0.513666	35.6582	8.14622	7.14606	3.69108	0.245307	97.5313	7.80634	-0.460353	-0.581883	-8.92689	-4.16308	-6.91394	-4.8745	-11.1111	-4.15807	-3.38037	-1.89129	-0.737326	Normal
0.622981	76.4818	0.303	0.00113611	33.8068	0.212499	0.464903	-6.82005e-07	3.87936e-05	0.0894907	0.0262403	-0.00134605	0.0014719	0.00281796	-1.58554	37.8555	-41.9103	-6.3194	1.95458	0.116015	98.4798	10.8161	-1.53094	4.64189	-11.1035	1.68376	-6.82538	-3.39984	-8.18401	0.563862	-1.88722	2.07311	-1.80069	Normal
0.622991	58.0552	0.3365	0.00172247	50.4101	0.270548	0.442437	0.000339161	3.14706e-05	0.0991759	0.0289611	-0.000619293	0.000725221	0.00134451	0.137768	27.7744	-56.9064	-1.74427	4.6211	0.281241	98.9544	8.83553	2.03681	-0.74378	-3.98229	-4.25627	-6.17964	-7.20447	-4.83554	-4.52827	-3.65348	-3.27899	-3.66295	Normal
0.623022	65.2529	0.365	0.000250176	39.4079	0.0541667	0.570435	-2.23966e-05	1.99738e-05	0.0763902	0.0256511	-0.00117496	0.00135381	0.00252877	0.0958253	44.4177	18.6693	9.95704	25.4144	24.4865	108.314	-4.19162	-8.43446	-3.0313	-7.48949	-1.97043	-5.90025	-1.098	-3.73956	-1.44053	-2.48867	-3.89682	-2.7659	Normal
0.62322	41.7101	0.396	0.000359316	57.4115	0.102571	0.552865	2.1406e-05	-1.37949e-06	0.074266	0.0256865	-0.00141539	0.00136473	0.00278012	0.613138	34.6947	13.0991	5.04498	24.267	16.4045	107.331	-2.54872	-8.74335	-3.37735	-8.61598	-3.07138	-6.46988	-3.85495	-4.83327	-2.33921	-6.84433	-0.652296	-4.32811	Normal
0.623329	77.4194	0.2975	0.000697471	36.4073	0.165229	0.469855	-3.22007e-06	8.75178e-05	0.0815105	0.0242699	-0.00168745	0.00157937	0.00326682	-1.11788	37.3671	-25.4053	-1.21828	2.20825	0.17829	98.6481	9.99043	-1.20508	3.18777	-10.0735	0.0869245	-5.238	-3.56968	-6.24959	-2.03298	-0.800345	-1.03994	-1.027	Normal
0.623356	43.6681	0.6875	0.000259831	48.0096	0.10319	0.576886	1.54821e-06	2.53866e-05	0.0712452	0.0279914	-0.00152943	0.00153428	0.00306371	0.351221	33.9323	15.4951	5.49394	19.871	30.2702	108.262	-5.92959	-7.50642	-1.34062	-6.12826	-2.65494	-5.51955	-2.22857	-3.35811	-1.5381	-4.02683	-4.98433	-3.05389	Normal
0.623544	66.5927	0.3225	0.00115947	62.0124	0.210033	0.452767	1.341e-05	-8.21116e-06	0.0769208	0.0228836	-0.000795528	0.000660014	0.00145554	-0.87418	29.8183	9.14319	-19.0036	4.66763	0.0594753	98.2227	9.79845	-2.20486	0.63789	-10.2424	-1.78216	-7.58196	-7.11595	-6.66622	-2.97548	-2.67075	0.652612	-1.17653	Normal
0.623644	76.0938	0.328	0.000348215	97.0194	0.0657497	0.564932	5.74716e-05	2.17722e-05	0.0801758	0.0301082	-0.0036429	0.00357384	0.00721674	-0.133968	38.5073	17.0173	2.82011	24.2166	27.2047	108.324	-3.82041	-8.38225	-3.22584	-8.97503	-3.95187	-6.12124	-2.82158	-2.86287	-3.59312	-4.12528	-1.24019	-2.89594	Normal
0.623675	80.5369	0.308	0.0002804	56.8114	0.211909	0.464952	-5.54862e-05	3.82205e-05	0.0450112	0.01382	-0.00125251	0.0012854	0.00253791	-1.00904	41.464	10.0056	5.35691	1.35374	1.06172	97.7411	5.58186	-5.97263	9.71877	-4.94058	-2.21006	-9.07162	-6.35018	-7.15612	-2.20289	-0.70471	-2.10426	-2.59531	Normal
0.623712	88.2353	0.265	0.0020705	49.4099	0.377457	0.433652	2.89591e-05	3.42332e-06	0.087652	0.0250997	-0.000999025	0.00106873	0.00206775	1.35118	39.6364	-25.0748	-6.46667	6.60834	0.139601	95.8275	12.7676	1.66619	-1.75906	-11.643	-1.14369	-5.08774	-2.68812	-4.71303	-7.31399	-6.14518	-3.9865	-2.33184	Normal
0.623733	65.8979	0.3435	0.000190676	181.836	0.0532711	0.573852	-1.28844e-06	1.60912e-05	0.0689668	0.0248219	-0.000860329	0.00118422	0.00204455	0.470223	46.3849	7.08157	15.3441	19.1569	25.2579	107.616	-5.60264	-10.4914	-5.03317	-9.53869	-3.66259	-5.63201	-4.15602	-5.9088	-0.912145	-3.2872	-2.12225	-4.58741	Normal
0.62374	64.69	0.31	8.30666e-05	44.2088	0.169918	0.523705	-1.03193e-05	1.48585e-05	0.0328002	0.0103964	-0.00156175	0.00149058	0.00305233	0.0486809	33.3147	6.17834	4.08355	4.8682	1.96436	99.864	2.79401	-9.12351	1.38912	-5.63667	0.110538	-3.01243	-3.17466	-3.57447	-2.16404	-3.48775	-3.39451	-3.18971	Normal
0.623758	101.01	0.227	0.00118294	60.012	0.281879	0.452021	9.58417e-07	9.42032e-05	0.0753475	0.0242297	-0.00141416	0.00168656	0.00310072	-0.42696	29.5692	11.4433	-14.006	2.38194	0.235745	98.7311	8.75149	-1.60149	-0.166395	-8.62484	-3.02914	-5.99349	-8.63508	-6.44244	-3.19968	-2.14876	1.7103	-2.17719	Normal
0.623936	65.4664	0.34	0.00189946	54.0108	0.23697	0.435456	0.00012571	1.43184e-05	0.0994959	0.0286734	-0.000724563	0.000790066	0.00151463	-0.304994	30.9184	-64.176	0.91377	3.49134	0.175442	97.345	11.1097	0.809944	3.14402	-6.35483	-2.21403	-5.77072	-7.23683	-2.49554	-3.28098	-5.8859	-4.022	-2.08287	Normal
0.624184	89.7532	0.2815	0.000193187	30.206	0.0898844	0.543689	-3.36073e-06	-0.000258202	0.0679696	0.0260187	-0.0055537	0.00540469	0.0109584	-0.666706	36.1867	9.27297	-22.1442	2.72175	7.22055	105.5	0.798582	-6.20761	-4.27213	-6.23678	0.284763	-1.65629	-2.46334	-0.0513108	-2.01548	-0.646203	-1.39021	-0.407968	Normal
0.624215	30.2725	0.655	0.000248916	105.621	0.0598645	0.555347	7.34129e-06	-9.72827e-05	0.0714128	0.0261938	-0.00522252	0.00501721	0.0102397	-0.585998	35.0356	4.46065	-25.4768	3.26808	11.0168	106.443	-0.288322	-8.22175	-4.15992	-6.84164	-1.63884	-1.94823	-2.73117	-2.05527	-2.08247	-1.89045	-1.0486	-0.768493	Normal
0.624301	65.8617	0.3325	0.00198067	49.81	0.227025	0.450999	1.14229e-05	8.51274e-06	0.0997403	0.029305	-0.000811803	0.000958272	0.00177007	-0.909817	29.804	-62.1742	-10.3908	6.4215	0.151886	99.5294	9.81289	-0.999728	0.717393	-8.52452	-0.156571	-7.53947	-5.19446	-6.46164	-3.11316	-3.96211	-2.75704	-1.68995	Normal
0.624309	57.1973	0.301	0.00333807	38.8078	0.531039	0.381824	-1.10124e-05	3.17109e-05	0.105042	0.0287463	-0.00137123	0.0013204	0.00269163	-0.232642	31.3668	-141.555	5.29159	2.05012	0.0408454	95.6482	11.2578	0.554666	3.65645	-4.15852	7.10279	1.74906	-2.74345	-0.167842	-3.16101	-2.80364	-3.26322	-3.35595	Normal
0.624345	67.3023	0.3055	0.0029737	44.4089	0.447633	0.40573	4.7784e-05	-1.27465e-05	0.103288	0.0299322	-0.000509767	0.000556389	0.00106616	-0.651709	30.6124	-87.4961	6.01221	1.58772	0.0762204	96.8644	10.8422	0.0879153	3.92424	-5.11861	-0.0588477	-3.93866	-8.13765	-5.00398	-2.93589	-4.76183	-3.04126	-4.4389	Normal
0.624637	67.9502	0.307	0.00441889	40.8082	0.51578	0.394519	-2.18265e-06	1.27831e-05	0.102733	0.0300436	-0.000517982	0.000662927	0.00118091	-0.523361	30.5738	-91.9445	8.52918	1.89839	0.0723774	96.8895	10.917	-0.273763	3.6498	-6.49473	0.511015	-4.02658	-8.12869	-5.03118	-2.05939	-4.89975	-3.98293	-3.98536	Normal
0.624765	115.274	0.224	0.000916411	47.0094	0.234126	0.465239	2.3535e-05	-6.61212e-06	0.0671777	0.0200634	-0.00231663	0.00215843	0.00447506	-2.76929	54.176	-8.90182	1.49904	5.45212	0.11055	98.2605	8.8739	-1.30712	-2.14187	-11.2609	-2.3841	-6.21237	-4.63997	-3.67301	-5.01312	-3.11266	-6.16613	-2.93578	Normal
0.624769	62.8601	0.3365	0.00188506	38.8078	0.2364	0.430878	3.28921e-05	2.57283e-05	0.108237	0.0331086	-0.000850581	0.000834446	0.00168503	0.195861	26.5214	-106.019	2.18827	3.01266	0.0761433	97.443	11.4578	1.04828	3.8868	-8.41934	-0.766166	-5.90886	-5.96085	-4.63438	-3.10142	-5.86144	-4.52665	-2.69002	Normal
0.624933	72.904	0.3025	0.000187623	211.442	0.0875182	0.572598	3.75745e-06	-2.75927e-06	0.0570241	0.0181846	-0.000274485	0.000310945	0.00058543	0.0313173	35.2726	0.432429	3.95814	18.8156	28.0563	105.758	-12.2758	-14.6587	-8.04472	-10.6009	-5.20642	-6.71934	-4.45517	-4.76528	-1.35385	-0.945251	1.27486	1.75132	Normal
0.625003	62.1762	0.336	0.00274939	45.209	0.293037	0.429103	4.25784e-05	3.26759e-05	0.106339	0.0324843	-0.000808338	0.000907556	0.00171589	0.133262	26.8072	-98.5383	3.93781	3.45892	0.076134	97.0529	11.7753	1.43914	2.95852	-8.46907	0.319966	-6.66312	-5.35139	-5.64698	-3.09981	-5.40812	-4.02042	-4.09632	Normal
0.625022	119.284	0.252	0.000781139	69.2138	0.174931	0.504161	2.20469e-05	-3.98074e-05	0.0897392	0.0306967	-0.00468136	0.00453501	0.00921637	0.91305	32.4081	-22.7903	-43.9141	4.33875	6.28281	105.524	1.92522	-2.92878	-1.79778	-8.89795	-4.61315	-4.62092	-2.20711	-3.94593	-3.82333	-3.86967	-3.23925	-1.78392	Normal
0.625053	65.4664	0.339	0.0017537	45.4091	0.287494	0.436209	1.08098e-05	8.66327e-06	0.097542	0.0284032	-0.000708997	0.000755168	0.00146416	-0.127215	29.1931	-44.2812	-2.3335	4.08661	0.1906	97.5257	11.0168	0.342922	2.8454	-6.49218	-3.0038	-6.41401	-6.40633	-3.52644	-4.07019	-4.78661	-2.6448	-3.25684	Normal
0.625184	107.431	0.2005	0.00126905	42.8086	0.41112	0.430013	2.60833e-05	1.04365e-05	0.0911389	0.0289669	-0.00271861	0.00262436	0.00534297	-0.808081	32.6902	-60.2118	4.07549	1.81111	0.0558235	98.0276	8.0761	4.1986	0.635765	-4.23329	-0.35427	-2.10079	-4.83427	-3.4012	-2.84983	-3.5274	-5.10683	-4.61746	Normal
0.625272	87.5912	0.343	0.000253383	143.629	0.0440098	0.579896	-4.94894e-05	5.06335e-06	0.0804146	0.0274532	-0.000930653	0.000704376	0.00163503	0.150548	36.0365	10.2733	15.9087	24.7489	32.0015	109.057	-6.06739	-9.0309	-3.2104	-5.84442	-0.95242	-3.41136	-0.984074	-3.41019	-0.798175	-2.85644	-3.15883	-3.56716	Normal
0.6253	58.3374	0.3355	0.000469463	57.0114	0.157287	0.494072	-0.000121254	2.8583e-05	0.0736784	0.0218723	-0.000813508	0.000927949	0.00174146	-0.922306	38.3449	2.91399	-9.38279	11.44	0.5764	99.8789	8.86133	-2.46919	-2.51824	-13.3829	-2.31068	-2.024	-2.65969	-4.15837	-2.16441	-1.18917	-2.77299	-3.80444	Normal
0.625324	62.0797	0.3215	0.00116107	39.0078	0.118169	0.448253	-5.83131e-05	-2.05728e-06	0.095057	0.0284375	-0.000584679	0.000538123	0.0011228	-0.0524595	30.0347	-14.7027	-21.4242	4.33258	0.0950504	99.1328	10.1503	-1.85305	1.44555	-11.0901	-1.11912	-7.77435	-4.53535	-7.23242	-4.67872	-3.13285	-0.794009	-1.5232	Normal
0.625609	80.7537	0.299	0.00056247	59.2118	0.226423	0.451844	4.40683e-06	8.62714e-06	0.0504384	0.0157587	-0.00141082	0.00122675	0.00263756	-0.763852	30.8597	11.9361	8.56278	2.17197	0.785998	98.0362	6.12027	-5.50585	5.09136	-0.490338	-6.8279	-7.9473	-9.4059	-6.73405	-2.49369	-1.1786	-0.673606	-3.137	Normal
0.625615	72.8597	0.329	0.000235678	39.0078	0.0752686	0.549685	-1.95859e-06	-1.50296e-06	0.0509033	0.01783	-0.00143481	0.00152899	0.0029638	0.995861	44.7821	10.9235	8.09516	11.7618	9.47189	104.753	-1.80012	-7.5577	-1.99438	-7.54582	-2.95629	-5.88135	-4.32143	-3.84161	-2.54192	-1.20556	-2.22834	-4.6699	Normal
0.625661	55.0206	0.318	0.000523291	35.8072	0.154484	0.489539	1.28237e-05	-3.38304e-06	0.0676795	0.0210696	-0.00105955	0.000982272	0.00204182	-1.64695	50.2512	14.3314	-19.2972	4.13586	0.233431	99.51	8.75913	-2.78087	-2.51288	-12.5504	1.99321	-7.08266	1.76741	-1.78632	-0.347571	2.19779	0.0546647	-1.55795	Normal
0.625765	50.3145	0.3595	0.00119724	47.0094	0.312651	0.433526	3.53956e-06	-1.84604e-05	0.0782792	0.0209833	-0.000863028	0.000894232	0.00175726	-0.416179	35.3357	-24.9104	-4.56779	0.995671	0.00171594	95.4952	11.852	-1.47715	5.22191	-10.1176	1.23889	-9.60075	-5.80439	-9.92677	-2.81528	-6.04213	0.91509	-4.8041	Normal
0.625804	87.2727	0.2655	0.00229892	42.4085	0.367103	0.42885	7.94607e-06	4.96019e-05	0.0923166	0.0281297	-0.00102183	0.00119219	0.00221402	0.840974	32.0498	-41.2429	7.99189	7.02942	0.162127	95.6813	12.9376	1.61322	-0.645341	-11.011	-3.41224	-5.11254	-1.49493	-4.08672	-7.86999	-6.26205	-5.73664	-3.05215	Normal
0.625886	67.7583	0.307	0.00315949	42.0084	0.498335	0.399522	-3.00977e-05	-2.15716e-05	0.102355	0.0298822	-0.000508155	0.000613193	0.00112135	-0.564773	30.9628	-83.0254	6.69282	1.60958	0.077517	96.8916	11.1431	-0.252969	3.49943	-7.44684	1.22777	-4.64638	-7.88704	-5.16064	-2.22677	-5.04037	-3.11941	-4.49347	Normal
0.625977	56.899	0.3925	0.000810894	56.2112	0.143772	0.546871	1.71776e-05	-6.15709e-06	0.0837593	0.0274414	-0.000909696	0.0012434	0.00215309	0.864681	44.0324	10.5961	12.3428	30.7111	24.5283	108.424	-3.97556	-7.87014	-2.62015	-6.69827	-2.49535	-5.45551	-4.22313	-8.02974	-3.68513	-4.34596	-3.41618	-3.61864	Normal
0.625983	80.8081	0.3085	0.000676584	63.2126	0.227206	0.454146	-2.90575e-05	3.84786e-05	0.0497636	0.0157759	-0.00125595	0.00125883	0.00251479	-0.434768	29.3996	12.3569	10.3061	2.345	0.893593	98.3542	5.63259	-5.21956	3.72527	-3.6365	-5.61121	-9.03924	-8.56264	-7.61389	-3.80634	-1.24305	-0.968012	-2.53073	Normal
0.626065	99.7506	0.222	0.00114455	58.0116	0.207354	0.467704	-5.50223e-06	-4.15644e-06	0.0910253	0.0242946	-0.000693542	0.000765652	0.00145919	2.00276	40.3732	-7.45641	-22.6845	10.6975	0.370644	96.6656	13.491	-1.10563	-5.09696	-15.9531	-5.1975	-7.05825	-5.2481	-4.72995	-6.34	-5.29169	-3.78687	-1.45009	Normal
0.626105	91.3242	0.2795	0.000243951	76.0152	0.125826	0.501744	-5.16345e-06	1.50772e-05	0.0507826	0.0162922	-0.00122285	0.00140885	0.0026317	-1.60599	45.8148	9.3322	-5.1597	5.8839	0.947028	100.092	5.59148	-4.95706	-5.70366	-10.1092	-2.21309	-2.9133	-6.90863	-4.03092	-2.40513	-1.86788	-2.62085	-0.032012	Normal
0.626142	67.1141	0.3005	0.000534338	39.6079	0.188004	0.481911	-3.41736e-05	-6.69303e-06	0.0701595	0.021807	-0.000432793	0.000464212	0.000897005	-0.0830134	36.6758	17.7474	-6.06206	8.421	0.451522	97.5706	12.5715	-3.98651	-4.72947	-8.12889	-2.24661	-0.20567	-7.08758	-1.55988	-1.17831	-0.52748	-0.341242	-2.59891	Normal
0.626153	71.0059	0.2985	0.000946134	34.807	0.238074	0.48454	3.92273e-06	3.29505e-05	0.0804145	0.0261271	-0.00164207	0.00199608	0.00363815	-0.968832	30.7027	-9.33587	-21.9983	5.39376	0.0316905	100.259	9.5562	-4.84356	2.57355	-11.1895	0.891689	-7.27277	-1.79535	-2.49935	3.88421	-1.8139	-4.47631	-0.0226195	Normal
0.626157	59.6125	0.3815	0.000378033	50.21	0.0745583	0.56128	-4.28697e-06	8.75374e-06	0.0831202	0.029	-0.00169306	0.00186279	0.00355585	-0.0939633	37.3214	15.2154	-0.808833	30.6612	27.0572	108.488	-3.76583	-8.14453	-3.36507	-8.35208	-3.87826	-6.10112	-4.76021	-6.69725	-1.96583	-4.5966	-2.54189	-2.37875	Normal
0.626266	62.6959	0.307	0.000187694	39.2078	0.202133	0.517241	-0.000165141	-5.14632e-05	0.0350598	0.0112528	-0.00159413	0.00130776	0.00290189	-0.276516	30.7067	7.59135	4.44188	5.58642	2.0262	100.018	3.11219	-9.56535	2.70415	-3.65886	-1.22782	-2.65676	-1.78867	-1.34926	-4.02294	-3.92682	-3.74147	-2.55816	Normal
0.626506	50.0208	0.36	0.000901979	46.2092	0.338313	0.435825	1.84176e-05	3.25151e-05	0.0702816	0.0181738	-0.000788607	0.000706013	0.00149462	-0.120317	44.4685	-20.0793	-1.31806	1.33648	0.00234239	95.3788	11.4139	-1.03553	3.95625	-10.6464	0.72254	-9.43155	-4.98536	-7.83528	-1.81104	-5.76633	-3.63883	-2.336	Normal
0.626528	67.0017	0.394	0.000327126	42.0084	0.0809613	0.562267	-2.12757e-07	3.03354e-06	0.0755266	0.026042	-0.00153078	0.0014075	0.00293829	0.0220572	35.686	15.6397	7.26858	25.2716	19.4494	107.708	-2.65139	-9.16441	-1.70266	-7.99079	-1.17008	-4.80584	-1.54027	-5.69009	-1.49649	-4.88621	-2.61383	-3.1741	Normal
0.626633	32.8497	0.911	0.000903037	36.2072	0.161152	0.463922	-1.60586e-05	3.18123e-05	0.0799665	0.0233327	-0.00121355	0.00137201	0.00258556	-2.14953	39.7045	-6.29157	-12.6329	3.63144	0.0395262	97.733	10.6659	-0.383296	0.465861	-9.78849	-3.87271	-9.42445	-2.79241	-4.4236	-2.55578	-1.23762	-1.55788	-1.85943	Normal
0.626742	64.1368	0.357	0.000293156	31.8064	0.0508309	0.571329	6.40431e-05	4.07167e-06	0.080526	0.0313358	-0.00355938	0.00321545	0.00677483	0.242987	34.9716	15.5014	19.0759	31.0121	27.7893	108.752	-4.19725	-8.4535	-2.22281	-6.14256	-1.92216	-4.02987	-1.72938	-3.48721	-0.908712	-2.43845	-1.43548	-3.12608	Normal
0.626802	104.076	0.2795	0.000361554	53.4107	0.204432	0.469405	1.08072e-05	8.91605e-05	0.0579239	0.0204897	-0.00519436	0.00468592	0.00988028	-0.674991	37.0452	-3.41685	0.486305	3.30352	0.602624	99.9679	4.60467	-2.45005	1.14872	-0.78207	0.850325	-0.911597	-7.17131	-7.35915	-4.13947	-4.77731	-2.63871	-1.61547	Normal
0.626848	94.1176	0.244	0.00111545	75.4151	0.24608	0.445624	-1.36958e-05	-5.11315e-06	0.0725835	0.0224682	-0.00050307	0.000531954	0.00103502	0.116609	33.4527	9.48965	-10.9308	10.8232	0.129431	97.3389	8.6143	-4.45799	-6.22919	-18.5427	-9.35603	-12.6178	-4.47104	-5.83568	-4.98353	-2.61514	-1.08071	-0.990362	Normal
0.62714	76.4331	0.293	0.00188494	61.4123	0.212996	0.454633	9.32917e-05	-4.84626e-05	0.0977271	0.0293079	-0.00147401	0.00152853	0.00300254	-1.5587	33.1349	-29.4624	-18.7719	4.06172	0.0970633	99.5661	9.90613	-0.521133	1.31597	-11.5241	2.21769	-6.36026	-5.19589	-4.90841	-0.319523	-1.89517	1.40228	-1.41356	Normal
0.627298	119.76	0.251	0.000602871	73.2146	0.134038	0.502925	1.27431e-05	-5.45642e-05	0.0892334	0.0309205	-0.00475924	0.00462219	0.00938143	0.932895	32.6786	-24.7096	-39.5458	4.67369	6.51885	105.456	1.76875	-2.43904	-1.61187	-8.66071	-4.65723	-4.2435	-2.57285	-4.06366	-3.93161	-3.65614	-3.20684	-1.9903	Normal
0.627338	93.0954	0.263	0.000721603	76.4153	0.251507	0.456806	9.72485e-07	-2.35889e-06	0.0699247	0.0216239	-0.000578511	0.000543752	0.00112226	0.302826	31.6775	11.7755	-10.5574	11.1913	0.0685141	97.6479	8.39086	-3.30602	-5.488	-18.1493	-6.0195	-12.3039	-4.51122	-6.28066	-7.27323	-2.78609	-0.129584	-0.963517	Normal
0.627692	54.1761	0.3205	0.000685005	62.0124	0.1757	0.460039	-2.4745e-07	2.3654e-06	0.062942	0.0170998	-0.00047652	0.000423138	0.000899658	-1.30437	47.0252	7.24972	0.35133	2.36483	0.174751	97.5077	9.91015	-2.74354	-1.92311	-9.15877	-1.40508	-7.81993	-6.08031	-3.81788	-3.66243	-3.41713	-2.95856	-1.5553	Normal
0.627746	55.4017	0.3565	0.000212915	49.81	0.201137	0.515326	1.86537e-05	-1.43496e-05	0.0416425	0.0147381	-0.00374294	0.00373078	0.00747372	0.120941	38.2575	5.66453	4.86731	2.90345	3.75699	101.967	-0.337606	-6.26827	5.24589	-5.76232	-2.10344	-4.71613	-8.12727	-3.04112	-2.90213	-3.36041	-2.98629	-3.22512	Normal
0.627791	72.6832	0.3445	0.000286916	101.62	0.059203	0.565415	-1.13107e-05	-2.36362e-06	0.0743227	0.0297167	-0.00290449	0.00243427	0.00533876	0.780806	33.3559	15.5874	15.5304	27.4354	14.27	107.856	-3.2829	-8.83148	-2.94912	-7.68766	-1.5585	-4.23737	-2.77554	-1.96816	-3.21542	-2.03201	-2.39157	-2.27379	Normal
0.627905	72.5076	0.3015	0.00125187	53.6107	0.256297	0.450633	-6.29952e-08	-4.12721e-06	0.0895732	0.0280926	-0.00160973	0.00150609	0.00311582	-0.143451	33.1188	-43.128	8.93795	2.21137	1.76414	99.7817	7.07663	-2.75952	7.78541	-0.62487	-6.15697	-8.84337	-8.31672	-9.41442	-0.964603	-1.67762	0.24629	-4.42314	Normal
0.62794	32.2581	0.8725	0.00053846	189.438	0.232902	0.545455	-2.97238e-06	-2.65226e-06	0.075446	0.024978	-0.000760983	0.000816913	0.0015779	0.0498477	33.7343	12.8257	4.39757	1.76733	22.302	107.755	-6.42371	-9.0201	-4.07255	-1.99272	4.96101	-5.96721	-6.42224	-8.23286	-3.71202	-0.403315	-4.93977	-5.78492	Normal
0.628474	65.0054	0.335	0.00172477	52.8106	0.250045	0.451707	2.65782e-05	4.61201e-05	0.0945943	0.0255268	-0.000936083	0.00100027	0.00193635	-0.53819	38.8178	-60.2256	-20.4279	4.44331	0.213851	99.1103	10.1885	-1.51357	0.493361	-10.2932	1.03013	-8.71257	-4.41945	-5.14139	-4.51601	-4.7671	-5.51897	-0.793556	Normal
0.628584	58.6797	0.312	0.00139218	63.2126	0.207378	0.45636	-1.73865e-09	2.59093e-06	0.0902158	0.0251826	-0.000420705	0.00051524	0.000935946	-0.313358	36.6589	-1.13735	-26.4229	9.44924	0.074394	97.6051	10.4307	2.97033	-3.75937	-14.7871	-3.59615	-10.2359	-0.985976	-6.32584	-6.71199	-3.3962	-0.725411	-2.01868	Normal
0.628632	60.7287	0.3435	0.000184084	45.6091	0.109043	0.574877	1.66322e-06	1.77034e-05	0.05662	0.0195497	-0.000355556	0.000608583	0.000964138	-0.0985264	40.6632	10.7889	5.09714	20.0823	25.6817	106.717	-7.57064	-9.05221	-1.55628	-4.92209	0.41464	-3.58389	-3.84274	-7.15739	-3.40253	-6.44789	-8.05221	-6.48619	Normal
0.628723	60.2712	0.34	0.00169046	44.4089	0.292474	0.432761	4.2963e-06	3.65405e-05	0.0984315	0.0282996	-0.000533868	0.00043354	0.000967408	-0.271318	30.6389	-60.4259	2.29594	4.94392	0.402603	98.007	11.2427	-1.03404	2.53047	-6.40549	-2.59572	-5.48486	-4.63536	-4.40497	-4.10461	-4.94002	-4.2991	-1.36723	Normal
0.628822	65.7895	0.327	0.000990909	37.8076	0.242832	0.466853	-6.49521e-05	2.40135e-05	0.100325	0.0295103	-0.0012016	0.00115601	0.00235761	-0.394787	33.5874	-42.2217	-33.2598	6.69517	0.289321	99.0587	10.7688	0.106038	0.334339	-10.4261	-1.9932	-7.60122	-2.70745	-5.18166	-2.09737	0.525893	0.495822	-0.692411	Normal
0.628864	112.782	0.234	0.000457079	58.8118	0.167019	0.468722	-5.28983e-05	-1.89014e-05	0.0514319	0.0187951	-0.00314157	0.00258079	0.00572236	-1.10705	31.6916	9.87263	2.00887	2.08182	0.567189	98.4807	6.11184	-1.16017	-0.618027	-3.86111	-1.38212	-3.39224	-6.27755	-4.84787	-2.99466	-2.46804	-1.06266	-1.26765	Normal
0.628976	66.8896	0.341	0.000209419	124.025	0.0489734	0.563839	1.14324e-05	5.17575e-06	0.0696626	0.0249325	-0.000599259	0.00056507	0.00116433	0.250606	41.6263	5.91755	16.9829	22.7827	22.2577	107.294	-5.40544	-11.3757	-6.35823	-10.1961	-4.30609	-6.5509	-4.34411	-5.44176	-2.57236	-1.8968	-2.34756	-4.96105	Normal
0.629005	66.6297	0.3385	0.000722481	56.0112	0.181305	0.482514	-1.01526e-05	3.41125e-05	0.0762437	0.0235505	-0.00173159	0.00157341	0.00330501	-0.666798	40.9915	4.02311	-7.4558	6.82662	4.26366	103.632	2.67883	-3.87284	2.09107	-4.59556	-2.42704	-10.3913	-3.50577	-3.24385	-5.89717	-4.0873	0.153827	-1.349	Normal
0.629247	59.23	0.346	0.000522643	36.2072	0.183021	0.467455	-1.45188e-06	1.49748e-05	0.0500761	0.0156744	-0.000969951	0.00093218	0.00190213	-0.220607	32.6363	11.3724	-0.55566	2.8207	0.133154	97.1661	8.35828	-1.10496	-2.85577	-10.0408	-0.839203	-4.77357	-3.00274	-4.55815	0.43246	-2.48448	-1.96716	-2.65405	Normal
0.629248	58.508	0.3375	0.00205027	50.8102	0.262892	0.438261	-1.90657e-05	2.94848e-05	0.102738	0.0303775	-0.000657858	0.000684702	0.00134256	0.14241	28.0192	-79.0954	-1.06762	3.2847	0.161505	97.4864	11.4104	0.622232	1.66172	-6.33237	-1.08846	-7.32899	-6.88647	-4.72193	-3.33938	-4.9777	-3.94389	-2.97742	Normal
0.629525	58.7659	0.335	0.000440268	33.2066	0.116822	0.494147	-7.75883e-05	1.01621e-05	0.0726312	0.0218627	-0.000666429	0.000801252	0.00146768	-1.01621	35.865	14.2986	-13.0965	10.9334	0.520029	99.9067	8.6628	-2.64104	-1.85523	-13.2479	-3.00596	-2.43751	-2.64562	-3.97179	-2.6258	-1.42012	-2.60398	-4.23544	Normal
0.629712	60.7903	0.3475	0.000329154	81.6163	0.0937862	0.548737	1.37229e-06	-3.38049e-07	0.0784091	0.0279892	-0.000798344	0.000866372	0.00166472	-0.332678	41.2457	12.0303	-0.347457	25.8006	16.3217	107.406	-2.13469	-8.31257	-3.75035	-9.25639	-4.05323	-7.70909	-4.84939	-6.29154	-2.625	-4.60572	-1.01129	-2.33015	Normal
0.630316	61.0066	0.334	0.000289877	33.8068	0.136104	0.476111	2.89643e-06	-1.79823e-05	0.0480536	0.0149394	-0.00103232	0.000923914	0.00195624	-1.17817	41.471	13.6317	-1.90195	3.11256	0.142537	97.0955	8.39346	-2.39782	-0.820264	-11.9865	-0.693968	-6.41578	-0.885088	-4.85313	1.0969	-1.51681	-5.6719	-1.3806	Normal
0.630407	71.6418	0.2955	0.000681275	35.007	0.258263	0.469253	1.11746e-05	1.38647e-06	0.0685275	0.0215609	-0.000601639	0.000557867	0.00115951	-0.293209	32.2662	14.6498	-1.62247	6.709	0.365099	97.3036	11.9617	-2.84331	-3.62764	-7.55697	-1.04434	-2.52543	-6.04068	-2.51974	-1.05301	-1.58064	-0.692848	-2.44096	Normal
0.63042	65.4664	0.33	0.000651467	54.2108	0.179357	0.526363	1.62375e-07	-5.53493e-06	0.0701203	0.0244948	-0.00147738	0.00136653	0.00284391	0.192577	37.9636	14.3774	14.5461	21.5216	8.48157	106.228	-1.19179	-6.63843	-2.55533	-5.83	-2.64374	-3.45457	-4.55375	-4.35456	-3.92371	-6.59448	-3.0409	-2.88346	Normal
0.630552	62.3701	0.48	0.00127661	52.0104	0.169393	0.475599	0.000402313	-2.8864e-05	0.0983973	0.0285158	-0.00104645	0.00125065	0.00229709	0.750347	29.6452	12.6898	-42.4274	17.0236	1.11362	99.8374	10.5896	-2.79431	-6.09653	-12.9748	-4.662	-3.65366	-7.29954	-5.95983	-6.42127	-3.20755	0.46282	0.0269109	Normal
0.630729	94.3396	0.239	0.000448217	85.4171	0.188707	0.46736	1.19485e-05	3.62358e-06	0.0639701	0.0191907	-0.000510577	0.000531563	0.00104214	-0.239209	31.5546	9.09968	-4.5621	10.2808	0.125437	97.2416	9.06225	-3.83408	-5.60477	-16.9082	-7.27897	-11.6693	-2.90042	-3.99997	-3.99603	-2.19755	-2.03391	0.370849	Normal
0.6311	58.8235	0.3335	0.00206585	47.8096	0.272896	0.441034	-0.000641392	9.88382e-06	0.0996756	0.0279946	-0.000871957	0.00074052	0.00161248	-0.242812	29.858	-96.8475	2.12017	3.77712	0.239407	97.6124	10.794	0.406571	3.50934	-5.64742	-2.44656	-6.63927	-7.99854	-4.2935	-3.3478	-6.14783	-2.34529	-2.401	Normal
0.631618	107.817	0.2395	0.000182143	46.4093	0.207584	0.478974	6.34574e-06	7.39472e-05	0.0356445	0.0116934	-0.00161917	0.00201726	0.00363643	-1.52886	45.9983	8.60709	2.08942	1.94626	0.19118	96.5069	6.47492	-2.08292	-2.56719	-4.89884	0.474964	-0.58471	-8.82046	-4.61591	-2.41585	-3.64268	-3.52183	-1.96548	Normal
0.631671	39.7088	0.5065	0.000169665	122.224	0.082149	0.57407	2.72689e-06	-2.7864e-05	0.0592641	0.0216456	-0.000768705	0.000782667	0.00155137	0.547997	47.3681	4.03067	13.6404	19.5739	19.0849	106.818	-5.83567	-9.68726	-4.58256	-8.06788	-3.8537	-5.27893	-2.28181	-3.21033	-1.24542	-2.91166	-5.63152	-3.52688	Normal
0.631693	85.4701	0.342	0.000564557	130.426	0.0818234	0.562941	1.74517e-05	-8.67993e-06	0.0886449	0.030071	-0.00207523	0.00209911	0.00417434	0.356818	37.0611	15.188	13.6925	32.2751	30.5152	109.161	-4.33673	-8.22831	-3.20037	-6.98952	-0.360538	-1.91215	-0.33421	-4.12252	-0.949401	-5.93669	-5.24441	-4.69558	Normal
0.631837	38.8727	0.7485	0.000564161	178.836	0.165264	0.538223	-0.000114636	1.19974e-05	0.0802216	0.0265549	-0.00109841	0.00109035	0.00218877	-0.0814288	32.7603	13.5382	1.65027	-6.20898	23.6008	107.891	-6.15742	-9.77453	-4.26638	-2.41389	6.58101	-4.44567	-5.50353	-7.56939	-3.5683	0.346004	-3.3597	-5.14374	Normal
0.632315	88.3002	0.303	5.41304e-05	311.062	0.0525133	0.574413	1.88563e-06	2.87548e-06	0.0331362	0.00992477	-0.000182487	0.000186815	0.000369301	-0.247203	32.2028	0.137896	0.192252	6.84354	21.3177	101.515	-16.5941	-14.3028	-4.3373	-6.30559	-0.115248	-0.392584	3.59037	1.21541	1.93693	-2.2081	-0.350464	-0.802116	Normal
0.632402	81.7996	0.265	0.000241369	205.241	0.0393256	0.579567	-1.71538e-06	1.53105e-05	0.0755934	0.0282947	-0.0016357	0.0014411	0.0030768	-0.00242314	29.5743	6.18	6.5433	22.8773	37.4896	108.54	-7.85666	-10.386	-2.53408	-5.97802	-2.52193	-7.54944	-5.36751	-7.03362	-4.30303	-5.55082	-3.35694	-2.84728	Normal
0.632453	33.6606	0.892	0.000358425	55.6111	0.0846491	0.558291	-2.14591e-05	-1.52194e-06	0.068482	0.0238711	-0.00171432	0.00164092	0.00335524	-0.467199	42.0409	16.3751	11.743	17.4902	12.7989	107.144	-2.8002	-7.33094	-2.50915	-7.41315	-2.37902	-2.85304	-3.50408	-3.3164	-4.43078	-4.7519	-3.64045	-2.74411	Normal
0.632573	64.1026	0.313	0.000978646	37.6075	0.331871	0.459496	1.33194e-05	-1.81699e-06	0.0740989	0.021762	-0.000769812	0.000614837	0.00138465	3.07979	44.4192	2.90739	1.25369	6.52579	0.349822	99.3049	9.37647	-3.69635	-1.72835	-7.47711	1.89527	-5.48241	-5.25432	-2.00077	1.43005	-2.10137	-1.00891	-0.559257	Normal
0.63258	66.0793	0.319	0.000357329	54.4109	0.110938	0.557069	-7.2634e-05	1.18616e-05	0.0688092	0.0243468	-0.00275204	0.00278359	0.00553563	-0.0861207	44.0692	13.7782	11.4604	19.7224	15.8803	107.144	-2.77536	-6.35708	-2.45983	-6.13814	-0.346431	-4.82376	-0.23555	-4.93351	-3.80355	-5.3006	-5.94667	-1.69557	Normal
0.632705	91.047	0.325	0.000224626	142.428	0.0428674	0.578079	-4.19596e-06	-3.60514e-06	0.0786472	0.0262472	-0.00122592	0.00114664	0.00237256	0.00063203	39.8163	6.85102	-7.85161	23.8373	32.4636	108.777	-5.50017	-7.79132	-2.54499	-7.32247	-4.2414	-7.25436	-2.93473	-6.70607	-3.7841	-6.15697	-3.57129	-0.503499	Normal
0.632814	66.1157	0.3295	0.001236	44.6089	0.211627	0.448717	1.46844e-05	1.57185e-05	0.0908204	0.0260838	-0.000920007	0.000930325	0.00185033	-0.73444	33.4179	-52.945	-5.25484	5.32402	0.09885	99.0117	9.72108	-1.59748	0.828809	-8.10538	-1.68085	-6.22178	-4.93034	-5.77839	-7.09438	-3.0636	-3.7594	-1.74546	Normal
0.632953	62.273	0.339	0.00176394	45.4091	0.270353	0.443561	2.6078e-05	2.90028e-07	0.100247	0.0288736	-0.000789072	0.000733233	0.00152231	-0.113688	29.7551	-76.7782	1.64614	3.43621	0.21028	97.64	10.7944	2.00079	3.22272	-7.14565	-1.09603	-5.33973	-2.56723	-6.5472	-2.16124	-5.56676	-0.0143678	-2.95318	Normal
0.633026	30.5344	0.2005	0.000169628	67.4135	0.0741801	0.577505	-8.54743e-06	3.27993e-05	0.0606668	0.0211856	-0.000685459	0.000647993	0.00133345	0.564709	33.1884	8.28612	11.5095	19.1903	25.5364	107.241	-5.67292	-7.61234	-0.745837	-5.53926	-2.2658	-6.28924	-5.79009	-6.11474	-3.53343	-3.27826	-1.30017	-3.02518	Normal
0.63322	35.5766	0.5895	2.03604e-05	89.4179	0.119759	0.509629	2.41242e-05	5.16187e-05	0.0194685	0.0060183	-0.00267843	0.00268316	0.00536159	1.15006	98.6781	2.7405	1.57122	0.693929	8.35972e-07	91.929	10.0058	-8.85566	4.00431	-16.8785	3.43161	-11.3127	1.23798	-4.999	4.44784	-3.5404	-5.87591	-0.108369	Normal
0.63326	74.3955	0.404	0.000156342	243.049	0.0341097	0.589075	3.23648e-07	7.76763e-06	0.0668138	0.0257426	-0.00145151	0.00130987	0.00276138	-0.312573	29.4239	6.42267	1.37729	14.5611	46.6486	107.951	-8.91274	-8.15417	0.610228	-5.77495	-4.3628	-7.66841	-5.06321	-6.18329	-5.30573	-4.74159	-1.93963	-1.36672	Normal
0.633294	62.0797	0.3265	0.00115782	57.0114	0.208482	0.454689	-1.66967e-06	6.24015e-06	0.0796658	0.0216944	-0.000458064	0.000443474	0.000901538	-2.32265	52.6719	-3.18054	-26.2064	3.88691	0.323467	98.1563	9.67894	-0.686073	0.169344	-13.547	-3.67293	-9.23409	-2.58024	-4.75928	-3.53005	-5.12467	-1.41001	0.402217	Normal
0.633334	102.477	0.289	0.00132391	37.0074	0.260792	0.444424	4.40804e-05	-0.000302561	0.0867619	0.0313641	-0.00693275	0.0066947	0.0136275	0.095607	32.4807	-62.3711	0.32512	2.04151	1.05839	100.915	4.25692	0.235865	4.14591	0.269372	0.762187	-5.8723	-7.01864	-6.34898	-4.11273	-4.01506	-3.254	-1.10871	Normal
0.633353	120	0.2375	0.000860992	39.808	0.327361	0.445994	-0.000374496	-3.31995e-05	0.0748106	0.0218708	-0.00120086	0.00116426	0.00236512	-1.06544	37.8559	-34.0601	5.29033	1.70678	0.161352	97.2252	9.02399	1.96556	1.20311	-6.10904	0.640914	-4.14458	-5.05067	-3.7063	-3.19153	-2.61873	-0.884529	-4.43012	Normal
0.633441	74.6733	0.302	0.000958342	47.8096	0.269585	0.430187	-1.56523e-05	-7.39069e-07	0.0642908	0.0224245	-0.00351816	0.00339354	0.0069117	0.166572	28.7353	-5.92252	1.25085	0.909478	0.0846845	95.5002	8.37354	0.0151979	4.91745	0.136666	1.54739	-2.16791	-12.4189	-11.3192	-0.574507	-5.89831	-0.523221	-1.71117	Normal
0.63354	57.6092	0.2405	0.00022296	177.235	0.0434889	0.555528	1.9652e-05	0.00015726	0.0746283	0.0298099	-0.00510081	0.00612252	0.0112233	-0.491128	36.4856	12.1052	-11.6131	3.30707	11.6487	106.752	-0.451819	-9.13995	-4.18722	-5.17175	-1.08539	-2.02182	-1.26118	-1.29572	-0.347099	-0.416848	-0.0264829	-1.0718	Normal
0.63368	62.9261	0.3315	0.000237734	72.0144	0.0646415	0.551796	8.82985e-06	-7.95776e-06	0.066081	0.0257272	-0.00224879	0.00257054	0.00481933	0.614764	38.8599	12.2441	7.99143	20.8648	13.02	106.393	-1.75609	-8.41393	-2.80698	-8.16403	-4.00519	-5.8872	-2.34618	-3.60043	-1.79504	-4.17806	-2.53649	-3.68995	Normal
0.634302	61.6967	0.312	0.000850332	60.212	0.242445	0.462	-3.25319e-06	2.34034e-06	0.0698328	0.0208874	-0.000412482	0.000532894	0.000945376	-0.871451	28.8439	10.7144	4.22823	7.87786	0.0373723	96.1587	10.9348	1.66233	-2.42982	-15.753	-1.68762	-10.852	-0.520924	-5.65913	-4.75899	-3.84808	-2.50962	-1.97242	Normal
0.634423	92.0952	0.2555	0.000589606	68.8138	0.256741	0.454277	0.000129685	4.31714e-06	0.0582411	0.0172351	-0.000543936	0.000573962	0.0011179	-0.0465298	37.8566	7.54878	-1.72398	6.90673	0.0604735	96.9308	8.08177	-2.80539	-5.14256	-16.6145	-5.31487	-11.6165	-4.74355	-5.63193	-6.16219	-1.49759	0.352845	-0.176069	Normal
0.634439	65.6814	0.317	0.000552447	54.811	0.16342	0.543624	-7.76236e-06	2.12192e-05	0.0702776	0.0246039	-0.00156909	0.00156206	0.00313115	0.112158	38.1978	16.4252	16.4756	20.8886	9.24557	107.199	-3.16789	-6.59726	-1.7782	-5.63571	-2.0815	-5.11143	-3.09773	-3.8309	-4.12964	-7.02801	-1.91738	-3.33072	Normal
0.634483	101.609	0.225	0.00207967	46.0092	0.30487	0.42366	-3.85045e-05	0.00010928	0.0950571	0.0300989	-0.00345548	0.00297295	0.00642843	0.0654296	33.4896	-76.6611	-5.06901	0.75015	0.0425782	97.6077	10.3699	0.979478	1.40752	-10.6237	4.32302	-3.623	-10.9626	-6.55924	-2.02672	-5.53717	-3.44333	-3.29292	Normal
0.63472	63.3914	0.325	0.000461081	38.4077	0.332448	0.457388	1.48802e-06	9.12799e-06	0.0570803	0.015146	-0.00096695	0.00106235	0.0020293	2.24137	63.8566	-11.1138	5.29746	1.9692	0.094111	97.0695	9.11838	-1.11539	-0.60245	-7.28421	0.425754	-2.86331	-4.4393	-0.727121	-1.47415	-0.229227	-0.390845	-2.19442	Normal
0.634813	79.9467	0.3065	0.000608023	55.4111	0.218403	0.453831	-1.0485e-05	-0.000102889	0.0542961	0.0164676	-0.00141981	0.00147012	0.00288993	-0.642449	33.6374	10.0735	8.34108	1.94243	0.992065	98.0978	5.74366	-3.28609	6.38038	-4.73919	-2.26494	-9.69621	-8.62402	-8.8211	-2.71219	0.0367506	-0.332151	-3.00722	Normal
0.635199	107.047	0.223	0.000825892	33.0066	0.201324	0.497409	2.97467e-05	-4.9639e-05	0.0905256	0.0294846	-0.00409584	0.0041877	0.00828353	0.600959	35.7442	-32.8865	-32.0909	8.53331	1.40847	103.362	6.17758	-2.97293	-3.85597	-5.85282	0.339082	-2.68416	-1.42439	-0.876959	0.791886	-0.640277	0.180466	-2.63186	Normal
0.635218	59.7907	0.359	0.000855246	54.6109	0.125322	0.551973	4.2254e-05	2.8175e-06	0.0807663	0.0289671	-0.00117953	0.00148078	0.0026603	0.312295	36.9081	19.8961	9.1212	23.5878	24.872	108.285	-4.23911	-8.34018	-1.9082	-6.35652	-3.53075	-5.97163	-1.84657	-6.10235	-8.45198	-8.00095	-1.83522	-4.33693	Normal
0.63526	99.6678	0.2695	0.000644125	41.4083	0.35511	0.45588	1.37968e-05	0.000102917	0.0524637	0.0172757	-0.00207981	0.00241248	0.0044923	-1.33519	32.5623	9.45497	5.28415	2.22027	0.0130151	96.0748	9.68039	-1.15982	0.625732	-12.8746	3.00704	-5.14147	-3.25682	-3.27081	-2.88211	-3.29142	-4.67118	-2.43559	Normal
0.635365	70.34	0.3035	0.00126576	51.4103	0.251103	0.44522	-2.10688e-05	3.71702e-06	0.0911361	0.0285695	-0.00150177	0.00148558	0.00298735	-0.337728	31.5616	-46.793	8.16055	1.7854	1.4147	99.0405	8.28136	-3.2157	9.22019	-3.69771	-5.28684	-6.32916	-8.62174	-9.09292	-2.25141	-1.26539	-0.938342	-3.54932	Normal
0.635381	93.4579	0.2475	0.00143394	72.4145	0.342932	0.444991	4.35142e-06	-1.45919e-05	0.0810626	0.0256692	-0.000820336	0.000695813	0.00151615	0.136718	33.0291	12.3111	-40.1258	11.5956	0.101023	98.1684	8.58027	-3.22189	-5.81141	-17.6302	-7.0905	-11.7999	-5.94745	-6.2645	-7.75915	-1.72615	-1.27137	0.928106	Normal
0.635401	71.8563	0.346	0.000339589	64.2128	0.058612	0.567201	3.52798e-05	-5.07192e-06	0.0750289	0.0268666	-0.00132994	0.00194333	0.00327327	-0.877782	40.2368	8.8415	9.61545	34.3696	25.9367	108.053	-4.39904	-9.11012	-4.4251	-7.28617	-2.48012	-7.2135	-3.66279	-7.27567	-4.18898	-3.63759	-0.268301	-3.15719	Normal
0.635443	101.609	0.2235	0.00174288	41.0082	0.241278	0.429587	6.72112e-05	7.89679e-05	0.084907	0.0237306	-0.00279458	0.00275447	0.00554906	-0.452418	46.874	-85.3075	0.694514	1.1742	0.0826857	96.8948	9.53064	0.760058	2.76391	-4.08101	2.55436	-2.90643	-15.4621	-8.02326	-1.90608	-5.1617	0.335433	-2.70642	Normal
0.635461	57.3888	0.3375	0.00189724	44.4089	0.26191	0.437067	-0.000124386	1.57456e-05	0.102112	0.0284855	-0.000598999	0.000632107	0.00123111	-0.227405	31.1225	-65.0725	-3.99171	3.61027	0.157002	97.1025	11.5128	1.17218	3.17485	-7.09306	-3.41776	-6.28712	-6.45014	-5.26959	-2.99787	-5.75672	-4.01824	-4.50378	Normal
0.635711	116.618	0.2115	0.00116298	42.6085	0.267758	0.439649	1.42421e-05	-0.000183026	0.0681649	0.022339	-0.003357	0.00313358	0.00649058	0.648581	29.8473	-6.90874	-3.60048	0.283345	0.536668	98.696	6.58426	0.658388	1.58064	-7.97398	-1.11732	-3.44926	-7.5693	-6.30127	-3.54047	-1.25415	1.14642	-3.13523	Normal
0.635815	100.083	0.2395	0.00191658	48.8098	0.363712	0.414614	-1.15894e-05	-5.21324e-06	0.0708982	0.0209331	-0.00183358	0.00181607	0.00364965	0.35278	31.4154	-20.9887	0.339216	0.764757	0.0288265	95.9517	9.77231	-1.11744	2.13408	-5.77988	0.435821	-4.44518	-16.4875	-8.07195	-2.39094	-6.04357	-0.65793	-3.47506	Normal
0.635855	82.5309	0.279	0.000583546	70.6141	0.184909	0.476303	1.26792e-06	-4.26674e-05	0.0650385	0.0205318	-0.00110105	0.00107919	0.00218024	0.985402	31.0746	9.83897	0.28513	7.89281	0.00607198	97.4637	10.7522	-5.10291	1.99594	-20.2458	2.24234	-15.9023	4.89624	-8.54754	2.02441	-4.10831	0.855929	-3.45648	Normal
0.6359	65.9703	0.3305	0.00224963	58.8118	0.237338	0.447018	-4.61402e-07	4.54085e-06	0.101808	0.0301672	-0.000919676	0.000940546	0.00186022	-0.811951	30.0492	-69.5079	-8.76338	6.64771	0.166867	99.7088	9.77132	-1.63246	0.787707	-8.06769	-0.770664	-6.91281	-4.31236	-6.74517	-5.46546	-3.43171	-3.4032	-1.92965	Normal
0.636139	67.2646	0.3265	0.000641778	93.8188	0.0985508	0.534107	-8.59506e-05	1.33586e-06	0.0840925	0.0283883	-0.001474	0.00145421	0.00292821	-0.238208	38.1778	7.03092	-15.0753	30.6124	15.8273	107.428	-1.88088	-8.49378	-4.88761	-10.2666	-5.54169	-7.03673	-4.05203	-2.98915	0.178569	-4.53391	-0.787456	-3.59195	Normal
0.636238	96.231	0.2355	0.00156315	94.2188	0.220148	0.445558	4.39857e-06	-3.79302e-05	0.090086	0.0276573	-0.000569775	0.000652931	0.00122271	-0.240609	32.2751	10.4955	-51.199	10.4883	0.209992	98.4554	9.18088	-3.72886	-6.68966	-17.8659	-7.67549	-12.4396	-3.40689	-5.14023	-3.47837	-2.4431	-0.430442	0.552577	Normal
0.63631	94.5626	0.2675	0.000605184	55.011	0.291644	0.449276	2.31122e-06	3.84518e-05	0.062117	0.020366	-0.00131083	0.00136503	0.00267586	-0.383819	32.7808	5.95508	5.98589	1.76213	0.115013	96.4085	9.54235	-0.621189	-0.343327	-9.34909	-2.36973	-6.82989	-10.0304	-5.75618	-4.58001	-3.92325	-2.83653	-0.623143	Normal
0.636343	102.74	0.2925	0.000342863	47.2094	0.218279	0.489857	-9.48122e-06	-0.000152438	0.0533614	0.016466	-0.00506069	0.00483532	0.00989601	0.135974	56.1993	-8.59623	-7.45295	0.646392	0.900716	100.859	4.337	-3.99114	-1.52419	-3.79384	-3.39357	-5.27622	0.0693945	-3.2693	-4.7373	-3.94459	-4.75047	-3.21262	Normal
0.636408	91.3938	0.287	0.000295753	48.6097	0.0880805	0.559681	-1.02979e-05	-4.49424e-05	0.0706658	0.0254627	-0.00197573	0.00219156	0.00416729	-0.932253	41.3153	11.8111	11.4163	19.6254	14.9529	107.367	-3.30607	-8.4287	-3.77573	-7.23679	-1.82865	-4.54139	-1.06777	-4.92294	-3.58197	-3.50772	-4.72902	-5.2102	Normal
0.636445	32.1457	0.934	0.00133217	40.208	0.242694	0.434631	-4.55161e-06	-1.61918e-05	0.090724	0.0230677	-0.000839882	0.000749371	0.00158925	0.431922	54.9442	-66.3176	-9.9096	2.95597	0.191036	97.238	10.7901	0.0255396	1.15472	-6.11928	-1.61961	-8.19088	-4.75597	-6.74867	-6.21543	-4.13517	-2.81588	-3.99764	Normal
0.63682	67.2646	0.3425	0.00051483	51.4103	0.132003	0.54957	-1.98152e-05	-9.43454e-06	0.0738781	0.0259149	-0.00180946	0.00179175	0.00360121	-0.625897	39.4951	18.1557	5.96887	17.6918	12.0406	107.077	-1.75853	-7.84738	-1.92743	-7.97151	-2.45488	-4.80003	-3.26203	-4.19956	-5.52211	-6.55651	-2.54266	-2.42259	Normal
0.637042	62.8931	0.3675	0.000173089	214.043	0.050344	0.577609	9.90326e-07	-8.8657e-06	0.0519385	0.0156963	-0.000208466	0.000194691	0.000403157	-0.349594	34.248	0.888717	0.849877	17.4574	30.7283	105.673	-11.8583	-12.5169	-4.36818	-8.19185	-4.35551	-7.49049	-4.57604	-5.90299	-2.7938	-3.47476	0.132386	-2.9088	Normal
0.637138	58.7947	0.3275	0.000944678	46.0092	0.248822	0.467968	-4.69341e-06	-4.54209e-06	0.0646929	0.0191706	-0.000944988	0.00107023	0.00201522	-2.02257	46.8719	10.8019	-11.3529	3.20861	0.0413101	97.9967	9.20785	-1.47229	-1.65519	-14.1937	0.877217	-5.8559	-2.48724	-2.898	-2.97775	-2.18935	-5.26063	-3.39349	Normal
0.63723	62.144	0.311	0.00078397	46.4093	0.178404	0.461948	4.15177e-05	1.39567e-05	0.0786297	0.0224507	-0.000947556	0.00101992	0.00196747	-1.26504	52.5356	-15.6803	-19.3564	1.35203	0.130787	99.0599	9.14285	-2.04006	-0.608884	-8.92877	-0.89148	-6.43167	-7.46335	-2.93548	-5.82435	-3.87374	-3.50164	-2.23823	Normal
0.637264	59.7907	0.333	0.00117253	29.6059	0.14584	0.45422	-3.49207e-06	-9.28358e-05	0.0912046	0.027198	-0.00201423	0.00222993	0.00424416	-0.242109	37.929	-68.1891	3.8474	4.46651	0.0367756	97.9986	10.8481	0.697521	1.18078	-11.376	3.14122	-3.91878	-4.03314	-5.27319	-3.27405	-3.71444	-3.59997	-3.41733	Normal
0.63785	93.8967	0.263	0.000793238	59.812	0.356811	0.439713	-5.55168e-06	1.70659e-05	0.069479	0.0220072	-0.00127577	0.00122518	0.00250095	-1.28931	46.2227	6.485	0.825757	1.73685	0.149527	96.6703	9.94497	-1.13141	-0.902737	-8.15447	-3.33942	-7.89499	-8.20984	-4.88984	-6.34284	-6.00839	-2.73019	-3.95651	Normal
0.637896	62.144	0.319	0.00106462	38.6077	0.31851	0.463078	7.98203e-06	-3.45847e-06	0.0711321	0.0219023	-0.000826683	0.000673825	0.00150051	3.13355	45.7799	11.676	-1.68129	6.39137	0.278966	98.9043	9.32409	-2.58944	-2.46517	-7.35077	0.004844	-4.64991	-5.83761	-2.35308	1.21121	-1.61004	-2.30679	-1.37665	Normal
0.637931	71.2589	0.2975	0.00226444	40.4081	0.39318	0.412476	1.89667e-05	-8.80986e-06	0.103527	0.0289997	-0.00154821	0.00140611	0.00295432	1.03234	35.1494	-104.869	2.33438	2.13962	0.0115085	96.3432	11.7185	0.355791	4.46972	-8.49793	4.04467	-4.30554	-2.62267	-4.97579	-4.41951	-5.09408	-5.55096	-5.49287	Normal
0.637938	73.1261	0.2975	0.000895679	38.0076	0.2787	0.476984	1.41817e-06	-4.90498e-07	0.0704177	0.0220979	-0.00055611	0.000491934	0.00104804	-0.606203	36.0725	12.2729	-1.75846	5.71312	0.486121	97.3523	12.4438	-2.68041	-4.44214	-7.42033	-1.43275	-1.08483	-4.57313	-2.52232	-2.20879	-0.318838	-1.94346	-1.95788	Normal
0.637981	55.9701	0.359	0.000122861	255.651	0.0460869	0.578862	3.31734e-06	-9.81278e-06	0.0524242	0.0157497	-0.000214034	0.000200706	0.000414741	-0.319718	36.652	1.0888	1.66072	17.7505	29.4792	105.861	-11.1438	-12.0627	-4.09025	-7.84105	-4.47993	-8.13807	-6.38136	-6.35673	-4.584	-4.01182	1.05314	-2.69789	Normal
0.638119	103.896	0.2895	0.00111187	49.4099	0.245333	0.45607	4.05795e-05	5.55106e-05	0.0853803	0.0293756	-0.00598198	0.00618623	0.0121682	0.676083	35.0692	-55.7019	-4.58431	3.60616	0.561414	101.627	5.83791	-2.30102	-0.15137	-1.1096	-1.62469	-2.07541	-6.57983	-5.47182	-3.8922	-4.34613	-3.61655	-1.62985	Normal
0.638123	89.955	0.263	0.00112044	41.0082	0.294356	0.433372	1.96069e-05	5.61062e-05	0.0698368	0.0231397	-0.00385619	0.00392885	0.00778504	0.540975	37.6175	-17.3026	4.11355	0.407786	0.00500871	95.6008	10.994	0.453838	2.27585	-11.4717	5.21297	-4.04194	-7.29936	-5.48757	-4.89172	-4.54661	-2.45029	-3.76834	Normal
0.638458	60.5755	0.3365	0.00140165	43.2086	0.280099	0.440405	0.000121321	3.00479e-05	0.0987027	0.02867	-0.000641026	0.000513342	0.00115437	-0.41349	30.6397	-59.8923	5.14602	4.92888	0.388422	97.9021	11.1942	-0.733165	2.88217	-6.20079	-3.02672	-5.81362	-4.24166	-4.75166	-4.13855	-5.50109	-4.21037	-1.4855	Normal
0.63854	66.1157	0.32	0.000782941	56.2112	0.144761	0.46547	-6.10427e-06	-3.79154e-05	0.0778864	0.0213875	-0.000547055	0.00043818	0.000985235	-0.739433	53.8565	-8.36945	-11.5067	5.2744	0.428769	98.8295	8.94024	-1.75385	-0.52803	-10.6304	-6.49884	-8.48498	-5.17309	-4.01314	-6.16835	-2.89016	0.909831	-0.332777	Normal
0.638595	74.5342	0.403	0.000140634	268.454	0.042035	0.590415	2.2639e-05	-1.16036e-05	0.0662389	0.0257882	-0.00186211	0.00176292	0.00362503	-0.276036	28.9701	6.59653	2.4538	16.261	45.4022	107.967	-8.70905	-8.23925	-0.396494	-6.71359	-4.44275	-7.70828	-5.25102	-6.46558	-5.77857	-4.56755	-2.13897	-1.22808	Normal
0.638645	58.9681	0.352	0.000748632	54.0108	0.140283	0.546644	-7.99944e-06	1.37416e-05	0.0836676	0.0298779	-0.00193573	0.00178757	0.0037233	0.247142	36.6351	20.0088	10.1591	22.1208	24.5543	108.341	-4.05464	-7.95558	-1.66214	-6.66423	-4.16318	-5.19919	-1.53466	-6.27335	-8.90775	-8.70109	-1.72752	-3.35935	Normal
0.63875	74.3955	0.404	0.000178756	267.253	0.0492003	0.588547	-1.3471e-06	7.71592e-07	0.0671644	0.0254444	-0.00112171	0.00101373	0.00213544	-0.333491	29.404	6.05399	1.52849	13.6913	46.1565	107.983	-8.8747	-8.37887	0.258301	-5.53658	-4.33605	-7.76321	-4.93115	-6.39612	-6.1077	-4.09256	-1.96933	-1.41668	Normal
0.638893	59.6125	0.3375	0.00279695	53.4107	0.222849	0.430328	-4.818e-05	7.19743e-06	0.10704	0.0327593	-0.000908197	0.000953932	0.00186213	0.0965295	26.8846	-99.5742	4.77112	3.98632	0.0800294	97.2456	11.6756	1.40376	2.4364	-7.41782	0.0683016	-5.96565	-5.80404	-5.14802	-3.08671	-4.96621	-4.5694	-2.86119	Normal
0.639028	52.7473	0.325	0.000659466	67.4135	0.18053	0.46007	-1.20113e-05	-8.15636e-06	0.0593281	0.0156282	-0.000430659	0.000398845	0.000829504	-1.87427	52.7933	4.36628	-0.434651	1.58124	0.0582367	96.9713	9.69978	-2.25591	-0.052486	-12.1112	-1.1859	-7.93811	-5.71412	-5.09474	-1.85797	-3.73418	-0.170823	-3.886	Normal
0.639167	88.6918	0.287	0.000294199	50.01	0.0957985	0.50055	1.40329e-06	-1.09498e-05	0.0608346	0.0184666	-0.00145477	0.00150484	0.00295961	-1.68081	48.3566	8.29253	-15.7679	4.17752	1.01032	100.501	6.39205	-4.4378	-6.21297	-10.8221	-3.58194	-5.59421	-7.09761	-2.01078	-2.88574	-1.62497	-2.22275	-1.9656	Normal
0.639388	78.9993	0.2845	0.00121692	47.8096	0.324052	0.421022	-2.51753e-06	1.05147e-05	0.061622	0.0193299	-0.00146199	0.00144392	0.00290591	0.568026	31.0726	-7.20576	5.33932	0.324501	0.00222031	93.5514	11.7295	0.68015	4.55956	-9.22818	4.47075	-5.12957	-7.12653	-6.30299	-0.420031	-3.78167	-0.266355	-3.42629	Normal
0.639667	61.9195	0.3285	0.00257751	56.2112	0.254164	0.445319	3.47291e-05	4.99026e-06	0.105485	0.029964	-0.00121254	0.00110484	0.00231738	-0.619975	34.6447	-78.9098	-11.4314	6.18148	0.424044	99.7977	9.94741	-1.53295	0.436769	-7.18914	-1.81418	-6.96136	-4.74972	-7.16092	-5.3163	-2.46063	-2.91739	-0.897512	Normal
0.639735	86.5801	0.317	0.000734922	58.6117	0.179766	0.461829	7.73852e-06	-8.05232e-06	0.0622347	0.0186509	-0.00150701	0.0016229	0.00312991	-0.0138864	37.6849	2.0748	-3.36958	1.28359	0.0162876	97.0426	10.0859	-2.72763	2.38001	-11.9228	-0.544379	-9.36565	-1.83386	-6.29167	-4.76646	-3.15845	-0.811161	-1.95275	Normal
0.639953	104.621	0.2875	0.00162178	37.0074	0.257569	0.436308	5.45344e-05	-0.000362247	0.0898319	0.032226	-0.00703159	0.00649379	0.0135254	0.0528829	30.0055	-70.0885	0.718443	1.13176	0.664595	99.5715	4.37824	1.40181	6.31902	2.99053	1.04762	-6.16983	-10.236	-10.0447	-4.07329	-2.78457	-1.1587	-0.691933	Normal
0.640015	81.9672	0.2005	0.000176946	246.049	0.0449567	0.587114	1.73044e-07	-1.31854e-05	0.0686607	0.0255503	-0.000572795	0.000563776	0.00113657	0.240616	28.0357	2.74718	0.513818	20.3214	48.4983	108.04	-9.9459	-10.2438	-3.20787	-8.31324	-3.88138	-7.16227	-2.79405	-3.55451	-2.72504	-3.21745	-2.73235	-3.01557	Normal
0.640016	74.2115	0.3175	0.000113915	234.847	0.0553058	0.573147	8.35685e-07	-4.60861e-06	0.0546464	0.0178266	-0.00029039	0.000262984	0.000553374	-0.0702344	33.029	0.00840532	1.42904	20.1841	28.9266	104.292	-15.8557	-19.094	-10.6899	-11.7972	-5.33856	-5.922	-3.13852	-3.24372	-1.92008	-2.44125	-0.479195	-1.34683	Normal
0.640509	66.5927	0.313	0.000722066	57.2114	0.265097	0.458058	2.93473e-07	1.89582e-06	0.0699256	0.0190869	-0.000277845	0.000258789	0.000536635	2.84822	61.7277	13.0758	-9.26409	6.48593	0.113113	92.3731	16.1037	0.751006	-1.4518	-11.68	-3.9436	-11.9551	-5.70262	-6.23644	0.525282	-0.807566	-2.41875	-4.2815	Normal
0.641042	73.0371	0.3165	0.000331827	125.025	0.0677662	0.560833	2.10244e-05	-1.56793e-05	0.0706368	0.0253837	-0.000768219	0.000764764	0.00153298	-0.22936	32.0891	13.1295	11.7592	29.7686	19.2788	107.266	-3.25416	-10.0329	-2.87752	-7.37125	-1.06933	-5.07604	-1.81649	-5.57613	-3.91157	-4.98529	-6.06151	-3.32173	Normal
0.641056	59.7015	0.3135	0.00111879	41.6083	0.329012	0.461927	4.22113e-07	-1.3034e-05	0.0772045	0.0225459	-0.000616212	0.000720963	0.00133718	3.22066	46.5556	-1.49511	0.0227798	6.08375	0.435698	99.4773	9.71411	-4.02113	-1.72492	-6.33963	0.775518	-5.11676	-5.81243	-1.71214	-0.283169	-1.33443	-1.46035	-2.08039	Normal
0.641145	101.095	0.2975	0.000322028	42.4085	0.272674	0.490306	-2.31327e-05	2.4338e-05	0.0511558	0.0181581	-0.00387648	0.00400308	0.00787956	-0.355003	41.9038	-0.554141	1.15906	7.39661	3.35075	102.164	1.41137	-5.14858	0.352531	-1.05526	0.543263	-2.64359	-4.17946	-4.50388	-5.02468	-4.50176	-3.78298	-2.1679	Normal
0.641219	60.9756	0.3345	0.00169552	41.6083	0.248953	0.442104	0.000268753	3.50947e-05	0.103221	0.0299459	-0.000649457	0.000583847	0.0012333	-0.359539	29.8785	-79.2154	4.74837	4.32019	0.275352	97.79	11.2994	0.516798	2.85073	-6.4584	-3.35916	-4.93626	-4.28817	-4.67685	-4.5515	-4.29475	-4.32921	-2.25948	Normal
0.641339	72.5514	0.3165	0.00030087	125.025	0.0630307	0.557926	-2.01071e-06	-1.63946e-05	0.0727531	0.025733	-0.000772682	0.000850661	0.00162334	-0.211691	32.3275	13.7198	11.2058	30.415	20.4599	107.374	-2.95145	-9.74238	-2.75415	-7.26805	-0.950898	-5.01119	-1.76842	-5.57705	-3.69103	-4.78204	-6.03482	-3.12333	Normal
0.641374	81.5772	0.315	0.000302273	100.02	0.0523388	0.571686	5.04826e-07	1.32651e-05	0.0748117	0.0268871	-0.00115443	0.000828142	0.00198257	0.344375	34.5724	8.35734	10.2529	26.5282	26.4908	108.273	-5.36629	-9.00169	-3.80035	-9.66113	-4.49013	-5.42559	-3.12379	-5.93459	-1.61093	-4.18575	-0.974139	-1.60473	Normal
0.641397	59.7312	0.347	0.000300266	45.009	0.165585	0.47749	-3.58678e-06	5.17232e-05	0.0452022	0.0142414	-0.000809512	0.000778957	0.00158847	-0.176905	34.4516	14.8024	1.87306	2.28741	0.105907	96.6358	8.67446	-2.6643	-2.24639	-10.3139	-0.486295	-7.55507	-2.63028	-3.14342	-2.16177	-1.6788	-1.06904	-3.30298	Normal
0.641468	105.079	0.253	0.000672539	40.4081	0.281507	0.463776	-5.43344e-06	-1.43739e-05	0.0682639	0.0220701	-0.00254365	0.00252809	0.00507174	-1.68856	36.6555	-6.27783	1.07508	3.15449	0.0312172	98.1146	9.78586	-2.44652	1.48686	-11.1107	2.49617	-3.99615	-1.41179	-1.72046	-2.02044	-1.49983	-4.30785	-0.828179	Normal
0.641548	62.5978	0.314	0.00173603	38.4077	0.337036	0.45588	-2.0395e-05	1.69479e-05	0.0778516	0.0227819	-0.000702543	0.000763856	0.0014664	3.30436	46.9726	-3.40006	-1.92023	5.54665	0.352742	99.5842	9.48458	-3.57854	-2.3624	-6.24533	-0.0207373	-3.49075	-6.16357	-1.16071	-2.30368	-0.932819	-1.49428	-1.8328	Normal
0.641567	88.2353	0.2905	0.00177065	44.0088	0.395136	0.416961	1.66333e-05	-3.8948e-05	0.0923398	0.0275309	-0.0020547	0.00224604	0.00430073	0.00935035	33.123	-83.6044	8.29135	1.72549	0.132693	96.9626	10.2084	0.203014	3.68042	-4.75731	1.47164	-1.79023	-7.08219	-5.78945	-1.31019	-4.66013	-5.48601	-4.96938	Normal
0.641752	55.7362	0.3355	0.000916037	67.6135	0.224511	0.468332	-5.19305e-06	9.91718e-06	0.0864794	0.0235914	-0.00080517	0.000694333	0.0014995	0.283797	37.0054	9.3936	-37.6418	7.5372	0.104421	98.5847	10.2842	-0.0194176	-0.636797	-16.5774	0.12775	-9.05861	0.0166177	-5.68721	0.0219731	-1.71746	0.402832	-1.6414	Normal
0.642005	32.2494	0.846	0.000469353	189.438	0.229573	0.544901	-1.35304e-06	9.01643e-06	0.0760063	0.0253825	-0.000702788	0.000816913	0.0015197	0.07725	32.6031	11.7239	4.40923	2.80745	22.1208	107.742	-6.22777	-9.03704	-4.29443	-1.96461	5.02491	-6.11589	-6.50145	-8.06262	-4.36298	-0.945094	-5.20918	-5.71067	Normal
0.642006	66.0066	0.3325	0.00147219	60.8122	0.209214	0.45722	2.61411e-05	-5.15087e-05	0.0961062	0.0277352	-0.0012193	0.00131336	0.00253267	-0.00563631	32.6776	-24.8775	-10.6781	6.40368	0.361727	100.013	9.60018	-3.13064	0.77093	-6.08913	-1.6604	-7.97168	-5.45362	-7.07099	-3.20995	-5.193	-0.366193	-1.00177	Normal
0.642017	67.3401	0.3215	0.00122743	52.6105	0.258326	0.451267	4.93529e-06	-4.12999e-06	0.0922069	0.0290713	-0.00131935	0.0013239	0.00264325	-1.21279	33.6406	-13.9433	-15.7534	0.627661	0.0703028	98.5072	9.73058	1.02699	1.59134	-9.29365	1.87502	-3.72652	-7.94649	-6.25452	-1.93666	-3.76976	-1.93216	-1.38152	Normal
0.642048	70.2988	0.284	0.000300801	162.633	0.0551564	0.571814	2.866e-05	-9.56192e-06	0.0770609	0.026492	-0.00102316	0.00128229	0.00230544	-0.302916	32.7389	6.06987	9.84747	32.7883	26.007	108.41	-5.4039	-9.62324	-4.48239	-8.71806	-3.78567	-6.70371	-3.49932	-4.406	-2.1499	-2.73002	-2.41078	-3.1051	Normal
0.642238	89.6191	0.3225	0.000647818	55.4111	0.164542	0.554031	-3.09402e-05	9.2707e-06	0.0808479	0.0288307	-0.00203399	0.00227141	0.00430539	-0.260581	37.4884	13.3074	8.70948	18.9642	24.8374	108.591	-5.14438	-6.74717	-0.431236	-4.46633	-1.57733	-5.55099	-4.202	-5.95864	-7.53138	-5.37884	-4.25065	-4.61449	Normal
0.642398	86.9565	0.323	0.000431235	106.821	0.078024	0.545302	1.06923e-06	-5.56903e-06	0.0767207	0.0264601	-0.00160622	0.0015015	0.00310772	-0.563152	39.2366	14.2849	-4.36405	23.5297	13.9307	107.028	-1.33966	-8.02011	-2.54648	-9.55164	-3.41584	-6.31182	-5.11266	-5.6723	-1.94689	-2.6068	-1.21568	-4.18781	Normal
0.642527	39.6563	0.3025	0.000420482	52.2104	0.219256	0.464537	-2.10952e-06	-7.99675e-05	0.0495888	0.016407	-0.0016816	0.00151447	0.00319606	-1.26783	36.6302	10.196	6.77211	1.30559	1.23313	97.6138	6.86335	-5.48774	8.78946	-6.81481	-2.47352	-7.8636	-7.57626	-6.47795	-4.38979	1.55765	-2.61077	-2.43301	Normal
0.64253	79.8935	0.3155	0.000141382	248.05	0.0472788	0.580894	-4.10445e-06	-6.60709e-06	0.0549782	0.0174639	-0.000321069	0.000348988	0.000670057	0.533367	43.3853	2.63104	6.78785	17.3852	27.1457	106.385	-7.79236	-10.9111	-4.31539	-10.6175	-5.51946	-9.98443	-1.79976	-3.99693	-2.39399	-4.04631	-2.26561	-0.958697	Normal
0.642574	67.2269	0.345	0.000451646	51.8104	0.136349	0.547967	-5.04354e-06	-8.96724e-06	0.0736791	0.0264888	-0.00184753	0.0019199	0.00376743	-0.526315	39.7744	17.9082	6.43349	18.6403	10.8691	106.917	-1.39642	-7.9456	-1.90763	-8.2348	-2.64381	-4.37796	-3.07506	-4.38605	-5.93016	-6.28349	-1.09497	-3.45276	Normal
0.642595	61.6333	0.323	0.000228033	52.8106	0.227415	0.453601	-1.33318e-07	5.79554e-07	0.0392488	0.0121024	-0.00031233	0.000334201	0.00064653	0.405501	32.0715	10.7961	8.61488	1.42854	0.00221015	92.4462	10.5471	-1.11478	1.46345	-13.3543	-3.23755	-14.1105	-3.71142	-10.1909	-1.04003	-5.10734	0.241705	-4.35046	Normal
0.642878	78.329	0.3165	0.00167708	40.008	0.293221	0.457281	0.000403165	0.00021633	0.104055	0.0318427	-0.00340935	0.00304326	0.00645261	-1.07361	32.7024	-85.6782	-7.19005	6.33042	4.29214	103.353	5.57718	-6.35502	7.98459	-6.11996	-3.7464	-3.76327	-3.20772	-6.48061	-4.53315	-3.098	-3.35345	-2.79828	Normal
0.643224	90.4977	0.2845	0.000313841	47.0094	0.143004	0.501788	-2.74563e-06	3.00209e-05	0.0500322	0.016762	-0.00131843	0.00150041	0.00281884	-1.45803	42.0741	11.4885	-3.46452	5.23685	0.774467	99.8285	6.18153	-4.66186	-4.33865	-9.33625	-0.536193	-1.78921	-5.87913	-3.64463	-2.91026	-1.80435	-3.82998	0.216274	Normal
0.643248	62.8272	0.3135	0.00143378	41.6083	0.325654	0.455596	3.31207e-05	6.75285e-06	0.0777763	0.0228277	-0.000669402	0.000758703	0.00142811	3.13088	44.411	-1.14997	-1.59636	5.39636	0.416258	99.3989	9.63939	-3.64635	-2.4592	-6.22431	0.423115	-4.43839	-6.60936	-1.49858	-1.88409	-0.731869	-0.808799	-2.56307	Normal
0.643594	57.4713	0.324	0.000217244	46.6093	0.183296	0.49083	4.83779e-06	8.68293e-05	0.0416278	0.0136611	-0.00159735	0.00178392	0.00338127	-0.824244	31.1614	13.7279	4.84408	3.46006	0.260282	97.6638	7.44869	-4.83547	-4.37635	-4.92893	1.2537	1.03526	-8.25645	-1.26031	-4.3849	-4.93726	-3.09741	-2.35299	Normal
0.643941	48.5044	0.619	0.00114308	95.8192	0.198743	0.454579	7.55212e-07	-1.43138e-05	0.0931915	0.0283143	-0.000652601	0.000627535	0.00128014	-0.176123	31.0574	10.1427	-61.5593	11.9709	0.27314	98.2572	9.93681	-2.61214	-7.55651	-19.7112	-5.71076	-11.3277	-4.4976	-5.85488	-2.79828	-2.91431	-1.42769	-0.533112	Normal
0.644155	66.9643	0.297	0.00252154	36.4073	0.400734	0.425863	-0.000332058	-2.63503e-05	0.102199	0.0309065	-0.00106883	0.00132288	0.00239171	-1.676	29.3422	-92.8787	3.89534	5.09051	0.159995	99.4848	9.62002	-1.25106	1.09766	-4.49479	-1.86839	-5.07551	-2.53571	-0.998427	-2.0941	-1.5072	-3.66164	-2.9055	Normal
0.644192	58.2807	0.3355	0.000647712	33.2066	0.112507	0.48469	-4.87727e-06	1.04263e-05	0.0768356	0.0232161	-0.000715665	0.000809528	0.00152519	-0.822601	34.7012	14.7619	-16.3706	9.40848	0.528988	99.7532	8.88727	-2.33274	-1.54037	-13.1804	-3.9673	-4.00314	-3.18993	-4.72553	-2.15763	-1.84387	-2.07099	-3.69297	Normal
0.644197	89.2193	0.296	0.000966229	44.0088	0.369057	0.428269	7.49092e-05	-4.5903e-05	0.0728515	0.0215456	-0.00143737	0.00139131	0.00282867	-1.23772	33.3548	-31.7659	7.20911	1.16279	0.136101	95.5585	10.3195	0.623677	3.95742	-5.37212	2.10432	-1.94902	-5.98151	-4.77126	-2.27858	-3.3575	-3.9855	-4.64277	Normal
0.64423	107.817	0.2005	0.00036588	52.6105	0.173233	0.520424	1.46164e-06	-0.000107617	0.0595307	0.0206275	-0.00357207	0.00323091	0.00680298	-0.194659	43.0799	-4.08883	-2.0259	9.17114	4.37079	103.564	2.30477	-6.08836	-1.8381	-4.4298	-0.773817	-3.25925	-3.14419	-4.25896	-3.36462	-2.65131	-3.44824	-3.01006	Normal
0.64447	102.128	0.229	0.00237992	62.4125	0.296514	0.449329	-1.94557e-06	6.06162e-05	0.0925861	0.0299506	-0.0018383	0.00201152	0.00384981	-0.417888	28.7421	-0.417289	-34.5461	3.60179	0.31905	99.3777	9.05077	-0.257414	-0.613053	-9.31879	-2.64219	-5.55715	-9.05724	-6.72791	-2.58725	-3.71304	-1.21994	-0.941334	Normal
0.644684	85.6531	0.2735	0.0017537	48.6097	0.37022	0.436891	3.75271e-05	4.59759e-05	0.0926024	0.0265497	-0.000989255	0.0011906	0.00217986	1.16124	34.7541	-54.2267	-0.809741	7.32348	0.138444	95.7842	13.2044	1.57113	0.191583	-10.6967	-2.62577	-4.21005	-1.17531	-2.93729	-8.05268	-7.08404	-3.55813	-3.2666	Normal
0.644728	104.167	0.2885	0.00124787	47.6095	0.249679	0.460319	-7.75731e-06	0.000312452	0.0845582	0.0301754	-0.00709087	0.00703994	0.0141308	0.709465	35.4944	-51.5179	-4.77682	3.60384	0.560964	101.633	5.87849	-2.25232	-0.0625333	-1.00369	-1.51681	-1.94791	-6.47028	-5.35868	-3.7302	-4.20007	-3.44659	-1.5248	Normal
0.644878	30	0.6335	0.000643555	53.2106	0.214718	0.452658	-4.28667e-05	4.20088e-05	0.0511293	0.0163758	-0.00264592	0.00255028	0.0051962	-0.586001	34.1904	10.3838	5.09307	0.561171	0.0301315	95.5629	9.84017	-2.0688	1.81012	-12.1721	3.55748	-6.00226	-9.65471	-7.63172	-1.42121	-4.77626	-0.410624	-2.69748	Normal
0.64494	61.1933	0.341	0.00197197	49.81	0.266045	0.432195	-0.000461233	-1.46896e-05	0.0902559	0.0276973	-0.000651626	0.000666323	0.00131795	-0.317732	28.5199	-53.3372	7.20968	3.08725	0.241753	97.5976	10.9823	-1.22765	2.53517	-4.12291	-1.44137	-3.59749	-5.15067	-3.08993	-5.42891	-3.62374	-3.32783	-2.06186	Normal
0.644968	67.7966	0.331	0.00030126	57.8116	0.129017	0.548809	-5.91795e-06	3.01287e-05	0.0659736	0.023842	-0.00236895	0.00291645	0.0052854	0.33405	35.994	9.61512	6.54157	19.2851	13.5702	106.72	-2.92055	-5.92977	-3.02886	-5.02502	-2.80847	-3.33052	-1.91884	-4.57635	-8.23881	-6.36615	-2.11325	-1.05293	Normal
0.645181	50.3356	0.357	0.0015181	41.4083	0.241693	0.431739	-4.0442e-06	4.68891e-06	0.0795472	0.0218021	-0.000860024	0.000901076	0.0017611	-0.238206	32.949	-20.4787	-5.0669	1.43523	0.0220772	96.3024	11.4508	-0.135373	2.49068	-10.9938	1.56597	-7.28008	-5.78418	-7.20815	-3.20647	-4.42127	0.194053	-3.98303	Normal
0.645274	65.538	0.3295	0.000917665	39.4079	0.147072	0.469788	-6.57803e-06	4.01689e-05	0.0797332	0.0229802	-0.00118987	0.0015371	0.00272697	-2.0603	41.1208	1.19669	-24.6166	4.39757	0.0799573	98.2177	10.2151	-0.101806	-1.43118	-9.24247	-4.69112	-9.03817	-3.29134	-3.30481	-1.83327	-1.96439	-0.907244	-2.24612	Normal
0.645579	31.5789	0.9365	0.000213434	98.8198	0.0937986	0.558538	1.17013e-07	-2.79429e-05	0.0583042	0.0215931	-0.00105335	0.00128864	0.00234199	-0.189151	34.1298	12.439	11.9415	20.1068	11.7516	105.882	-2.24296	-8.75783	-3.12737	-7.84222	-2.70539	-5.65247	-2.53999	-3.12311	-0.0433061	-3.55978	-2.21068	-3.59574	Normal
0.645652	89.6861	0.2955	0.00136622	40.4081	0.398196	0.419031	-1.68576e-06	-5.24193e-05	0.0711707	0.0212005	-0.00144784	0.00144401	0.00289184	-1.20348	33.3723	-27.5484	5.98608	1.45469	0.148689	95.7306	9.98406	0.233323	3.60536	-4.61453	1.49779	-2.14096	-5.492	-4.15916	-2.87276	-3.51117	-3.22128	-4.56817	Normal
0.645703	67.8349	0.325	0.00034861	70.6141	0.140439	0.472065	8.37544e-06	-2.20076e-05	0.0531546	0.0161547	-0.00143409	0.00159073	0.00302482	-1.85291	32.8689	8.49793	2.68938	2.24221	0.0474072	96.107	9.72488	0.367542	-2.59039	-13.3443	0.197438	-6.93879	-7.12824	-2.1784	-0.159389	-1.05581	-1.25696	-2.29844	Normal
0.64574	90.566	0.271	0.000729322	61.2122	0.318823	0.429838	-3.11681e-06	-1.02659e-05	0.0589695	0.01838	-0.00119429	0.00117747	0.00237176	-0.536343	33.3811	1.18669	11.705	1.80485	0.141269	96.1194	8.74404	-1.12512	-0.413815	-10.0024	-4.06589	-7.93236	-7.83716	-6.96145	-4.109	-6.77246	-4.20024	-3.97087	Normal
0.645743	120	0.2305	0.00128047	58.6117	0.203573	0.436499	-1.51884e-05	-9.04151e-05	0.0732861	0.0204383	-0.00193326	0.00194587	0.00387914	-1.73141	55.2739	-5.88882	-17.7538	1.43371	0.111151	97.3418	9.50138	-0.68592	0.13661	-9.56504	-1.65161	-6.30282	-8.88845	-6.30415	-5.76721	-2.65457	1.82451	-3.26659	Normal
0.645778	72.5953	0.362	0.000378632	113.423	0.0935828	0.545268	-1.76965e-05	-1.94665e-06	0.0767083	0.0240515	-0.00104546	0.00116946	0.00221492	-0.178263	48.651	17.1526	14.4456	22.0222	11.178	107.329	-1.87366	-7.58173	-2.41441	-6.20471	-0.465996	-2.66882	-0.200214	-2.93884	-3.15496	-3.68752	-3.73082	-7.65207	Normal
0.645997	85.7143	0.2825	0.000545145	46.6093	0.14716	0.569081	4.05785e-06	3.10208e-05	0.0743346	0.0286582	-0.00161391	0.00168657	0.00330048	0.35158	33.7188	9.98345	4.37909	21.6899	31.9706	108.304	-5.83935	-7.79574	-1.75998	-7.00939	-3.97861	-7.19735	-4.44465	-5.67999	-3.99298	-5.71231	-6.00205	-3.9308	Normal
0.64602	93.6037	0.2645	0.000785847	56.6113	0.322167	0.44863	-8.45111e-07	1.00696e-05	0.0636007	0.0205784	-0.00119032	0.00138817	0.00257849	-0.453895	33.2755	0.498954	9.08388	2.378	0.234175	97.0504	8.90898	-1.0279	-0.151753	-8.66107	-3.5242	-7.26003	-8.34811	-5.78696	-4.63018	-4.14403	-4.97198	-1.47796	Normal
0.646565	97.8793	0.2585	0.000585194	38.4077	0.348012	0.457132	3.39735e-06	-9.71815e-05	0.0606152	0.0198134	-0.0021819	0.00226633	0.00444823	-1.35275	37.7683	3.25572	3.51715	2.37181	0.0347722	96.8959	9.88235	-1.69097	2.19163	-9.52976	2.88459	-2.79103	-1.74957	-1.10174	-2.04635	-2.50346	-4.89678	-1.08519	Normal
0.646618	62.1762	0.3345	0.00162854	48.4097	0.286918	0.441766	0.000412342	3.37747e-05	0.106587	0.0319581	-0.000766558	0.0008093	0.00157586	-0.0439627	27.6384	-111.999	0.145884	4.53738	0.189918	98.2516	10.2755	2.12593	1.76989	-6.22255	-2.68223	-5.25305	-6.67155	-3.48401	-3.29394	-4.59666	-4.85806	-2.77056	Normal
0.646642	79.7872	0.3145	0.000438819	48.0096	0.221362	0.493652	1.00192e-05	-6.56771e-05	0.0566179	0.0170715	-0.00272625	0.00270057	0.00542682	0.340386	33.1857	8.0675	-1.88882	3.12594	2.44583	101.632	4.16568	-7.23398	3.18356	-7.14237	-6.18337	-4.73896	-3.07645	-4.91538	-4.8427	-2.42313	-1.71783	-1.48432	Normal
0.646808	64	0.3065	0.00198604	45.6091	0.412139	0.405949	-1.75719e-05	-2.60854e-05	0.0964649	0.0278308	-0.000570439	0.000505682	0.00107612	-0.588702	28.1539	-51.0227	4.67741	1.43507	0.0760571	96.7662	11.0211	-1.29274	4.49912	-6.2949	0.558161	-4.8696	-6.63735	-5.29325	-3.19163	-4.48253	-2.9153	-4.39364	Normal
0.646988	65.2884	0.2635	0.000368317	37.4075	0.177132	0.49027	3.62486e-06	-5.7424e-06	0.0627853	0.0201497	-0.000621521	0.000568295	0.00118982	0.989574	33.5291	16.7577	5.46556	9.02954	0.372282	96.5223	12.1784	-2.49825	-3.61808	-13.027	-3.14981	-3.9903	2.98741	1.72882	-1.23254	-0.897093	-5.11274	-2.18881	Normal
0.647147	65.8617	0.3465	0.000817129	69.2138	0.103371	0.533949	7.04879e-06	-1.01252e-05	0.0820588	0.0284514	-0.00121633	0.00133127	0.00254761	-0.167754	35.5387	8.86254	1.69061	27.7941	21.2855	107.746	-3.36052	-8.2368	-3.66469	-8.50082	-5.47477	-8.76027	-4.26173	-8.47914	-1.50767	-2.95992	1.39226	1.09199	Normal
0.647248	61.5069	0.321	0.00120111	44.0088	0.275332	0.46474	0.000161043	-1.04525e-05	0.0786683	0.0232971	-0.000633568	0.000681742	0.00131531	3.11877	41.1174	-0.282884	-10.1205	5.26913	0.274547	99.1516	10.0497	-1.96724	-2.48926	-6.78741	0.204254	-4.26569	-5.27641	-0.715155	-0.826573	-0.727156	-2.08471	-0.116982	Normal
0.647317	63.1247	0.3325	0.000264879	148.43	0.0454077	0.562707	-7.54476e-05	-1.59677e-05	0.0744999	0.0253864	-0.00151168	0.00126406	0.00277574	1.02084	38.7712	14.0739	16.3329	29.7064	17.861	107.784	-3.29067	-8.69559	-3.79567	-7.79062	-2.88502	-4.30634	-2.43702	-3.41573	-4.1387	-2.30751	-2.57267	-2.32848	Normal
0.647442	57.7478	0.3365	0.00184145	50.8102	0.255587	0.433817	-0.000120667	1.50998e-05	0.102003	0.0301929	-0.000662295	0.000691343	0.00135364	0.166428	27.2898	-71.9249	-3.03347	3.66989	0.199327	97.6722	11.2782	0.378088	1.1498	-5.25165	-2.55382	-6.77183	-7.12593	-4.91329	-4.17297	-4.42647	-2.09982	-4.31455	Normal
0.647449	88.5609	0.2635	0.00177269	51.0102	0.319261	0.441559	6.42513e-05	2.1242e-05	0.0900699	0.0263792	-0.00099125	0.00111765	0.0021089	0.777616	34.7636	-24.1035	-5.83218	7.88373	0.148038	98.4442	8.52859	3.88224	-3.15234	-7.7025	-5.71189	-3.68232	-4.37124	-4.8584	-6.88411	-5.643	-4.53615	-2.25029	Normal
0.647544	61.7284	0.3155	0.000348301	52.4105	0.259235	0.45696	-1.01717e-06	4.57074e-06	0.0516161	0.0145769	-0.000206742	0.000190625	0.000397367	2.52318	60.9931	12.405	6.29589	3.85627	0.0645996	91.2404	15.0489	0.863571	-2.02747	-10.9695	-4.23907	-10.1724	-6.31527	-6.72977	-0.223617	0.523056	-0.800745	-4.88293	Normal
0.648116	62.1118	0.336	0.000278931	77.8156	0.134327	0.496078	3.0197e-06	2.0939e-05	0.0609059	0.0171393	-0.00111351	0.00122599	0.00233951	-0.465895	68.0973	12.8311	-25.9071	4.01536	0.29324	99.3141	8.03661	-3.52376	-2.632	-11.7361	-3.6284	-8.04873	1.44182	-2.4605	-2.46017	-1.55278	-1.18535	-0.95729	Normal
0.648546	61.9835	0.3145	0.000936395	38.8078	0.343703	0.461591	-1.36412e-05	-1.00879e-05	0.0767367	0.0225885	-0.000671981	0.000603057	0.00127504	3.24402	45.5727	-0.989298	-2.43192	5.80904	0.294407	99.4012	9.47417	-3.14938	-1.34806	-7.66839	1.9866	-5.2097	-4.42403	-2.19902	0.6382	-2.04477	-1.79524	-1.27392	Normal
0.648932	107.143	0.235	0.000238804	49.0098	0.22299	0.494306	1.90005e-05	7.90767e-05	0.041538	0.0134922	-0.00227056	0.00215899	0.00442956	-0.0038146	47.7157	7.92494	-0.824272	2.71969	0.536235	98.7945	5.1844	-3.57767	-3.27098	-6.67788	-3.97624	-3.47894	-6.48141	-4.82931	-2.35371	-4.29496	-4.11316	-2.97901	Normal
0.648935	91.7431	0.2005	0.000284541	69.4139	0.0764725	0.570867	1.82111e-05	-3.73408e-06	0.070917	0.0216327	-0.000792547	0.000646694	0.00143924	0.245609	46.1043	7.02296	-0.0685258	18.6774	27.8066	107.983	-5.96006	-7.73707	-2.99718	-7.63734	-5.0378	-8.68518	-5.42401	-8.66435	-4.8577	-4.89943	-0.850857	-2.27891	Normal
0.649123	87.5274	0.3085	0.000265302	147.229	0.0438638	0.581494	-7.91468e-05	8.79398e-06	0.0818057	0.0286217	-0.00125517	0.0010889	0.00234407	0.000864467	35.1864	11.3105	15.4715	23.7325	33.1912	109.204	-5.99021	-8.77464	-2.84422	-5.53138	-0.410842	-2.96327	-0.672529	-3.22208	-0.895389	-2.94149	-3.10323	-3.37888	Normal
0.649568	88.9548	0.2895	0.00209856	45.009	0.418436	0.418388	-6.16597e-07	-3.08458e-05	0.0963452	0.0285322	-0.00202922	0.00206795	0.00409717	-0.0366469	32.2117	-97.328	7.20619	1.70673	0.16091	97.0566	10.1553	1.21708	2.86738	-5.36279	1.50797	-1.23781	-7.55872	-5.52442	-1.12247	-5.41835	-6.57749	-4.33764	Normal
0.649781	72.4638	0.3595	0.000447572	37.0074	0.119429	0.543027	-1.46531e-06	-7.80026e-07	0.0766114	0.0239648	-0.00102842	0.00112721	0.00215563	-0.203221	49.0423	18.1764	14.3773	21.2602	12.1572	107.338	-1.87372	-7.73097	-2.54502	-6.3118	0.0541963	-2.72224	0.269563	-3.36222	-2.99702	-2.95604	-3.51248	-7.73582	Normal
0.649811	58.2807	0.3545	0.000508096	53.4107	0.144842	0.545976	-3.30553e-05	-1.04476e-05	0.0793698	0.0238752	-0.000971224	0.00114419	0.00211541	0.385903	53.0594	11.485	13.7669	24.1083	21.4067	107.982	-4.06064	-8.01443	-2.42964	-6.23172	-2.17411	-6.29603	-5.82048	-8.76926	-4.09136	-6.21283	-3.69613	-3.68106	Normal
0.649871	64.4468	0.3015	0.000111926	46.8094	0.174367	0.516885	-1.77917e-06	1.34992e-05	0.0333302	0.0108622	-0.00145425	0.00156109	0.00301534	-0.00336319	30.7936	7.13505	3.75794	5.00704	1.81639	99.9738	2.42039	-8.48366	1.12139	-5.26808	0.913234	-3.64114	-3.08642	-3.41687	-2.69732	-3.57338	-3.49635	-3.86719	Normal
0.650007	61.3497	0.341	0.00250057	50.01	0.241105	0.436138	0.000264466	-1.74134e-05	0.0977509	0.0297922	-0.000707929	0.000742334	0.00145026	-0.0619782	29.7214	-92.6896	6.23501	3.25957	0.202078	98.0508	11.3691	-2.11876	4.12089	-4.47426	-0.642822	-6.3108	-2.75175	-2.28621	-5.8732	-2.31103	-4.53994	-1.94091	Normal
0.650041	109.589	0.2745	0.000261253	40.8082	0.175694	0.483688	4.42832e-05	-2.78617e-05	0.0408758	0.0145703	-0.00214988	0.00212642	0.0042763	-0.590185	36.8132	12.6366	1.76198	2.74886	0.443175	97.9711	5.71792	-2.34544	-2.99276	-6.16934	-1.26953	-1.82686	-9.23835	-5.05337	-2.77914	-3.47774	-1.69856	-1.62679	Normal
0.650147	88.4956	0.2905	0.00259325	41.2082	0.413629	0.404489	-5.65205e-06	-0.000130898	0.0980771	0.0303099	-0.00286691	0.00270739	0.0055743	-0.569218	34.1301	-96.4772	5.96846	1.90956	0.315572	97.713	9.26504	-0.375168	5.30995	-4.61564	2.37748	-3.55902	-4.5788	-7.07841	-1.16578	-4.8451	-4.8979	-4.33598	Normal
0.650314	101.868	0.2345	0.00125405	61.6123	0.290496	0.451277	-1.07274e-05	-4.58262e-06	0.0785469	0.0248826	-0.00136293	0.00142951	0.00279244	-0.609164	29.6558	-5.50534	-9.06288	3.32525	0.201985	98.6239	9.07196	-1.69703	0.635216	-9.10874	-2.48864	-7.09395	-8.35683	-7.19831	-1.93994	-2.88289	-0.275848	-2.49688	Normal
0.650412	63.6267	0.3195	0.00185069	46.2092	0.266686	0.434171	-1.93924e-05	-2.39008e-05	0.088735	0.02326	-0.000913489	0.000841716	0.00175521	0.0693335	54.774	-61.4631	-5.62552	3.76348	0.332532	97.7281	10.266	-0.987048	1.56946	-5.4842	-1.72044	-7.68211	-6.02552	-5.075	-6.42764	-5.16819	-1.9234	-3.89213	Normal
0.650436	64.2742	0.3335	0.000980348	55.211	0.230378	0.466367	-5.22211e-06	-1.70009e-05	0.0907465	0.026096	-0.0012634	0.00129593	0.00255933	-0.199196	34.2099	-13.2651	-25.5331	5.43029	0.388693	99.7348	9.4869	-1.53835	-0.726574	-9.43212	-1.64104	-6.89706	-4.12031	-6.66339	-4.9109	-2.32479	-3.50686	-1.1829	Normal
0.650467	70.8383	0.303	0.000475335	65.213	0.0936243	0.478996	-2.50223e-08	-4.55015e-06	0.069966	0.022514	-0.000609149	0.00063512	0.00124427	-0.127711	29.8261	13.3645	1.41293	7.92712	0.397787	97.5319	12.2136	-3.2664	-3.57163	-7.93858	-1.87309	-1.70547	-6.27771	-1.663	-1.23677	-0.372303	-2.64041	-2.0339	Normal
0.650576	112.888	0.244	0.000287679	55.4111	0.0900033	0.564582	-3.08909e-05	-4.19532e-05	0.064707	0.024683	-0.00162539	0.00211234	0.00373772	-0.0657602	31.519	13.0399	7.96396	20.4152	20.7756	107.249	-4.57424	-7.20489	-1.73162	-5.46051	-1.71765	-6.80498	-4.15061	-7.03733	-2.34424	-5.7144	-5.81953	-2.4058	Normal
0.650653	62.9261	0.343	0.000273142	95.4191	0.0549928	0.562876	7.3079e-07	2.85097e-06	0.0681835	0.0234915	-0.000805211	0.000899723	0.00170493	0.812951	38.0741	13.0711	15.791	26.9319	17.9374	107.205	-3.41509	-9.02549	-3.44238	-7.29973	-1.57416	-5.07152	-2.06226	-4.29981	-2.1571	-3.65832	-4.62933	-0.611142	Normal
0.650758	61.7602	0.3365	0.00217987	51.2102	0.244818	0.43495	-0.0001587	-1.73088e-06	0.10433	0.0307002	-0.000921112	0.000775938	0.00169705	-0.169078	27.854	-86.3931	6.38693	4.39151	0.229182	97.7088	10.8699	1.66891	3.2353	-7.04038	-1.39932	-5.6668	-2.90248	-5.04354	-2.19767	-6.78579	-0.982311	-3.11061	Normal
0.651371	82.5309	0.3145	0.00033986	53.0106	0.209232	0.460908	-5.8734e-05	4.24012e-05	0.0476451	0.0142677	-0.001329	0.0013375	0.0026665	0.00892846	28.9422	6.27621	4.73203	1.6436	0.0295059	95.7865	9.54626	-2.8087	0.491995	-10.8976	-0.103729	-6.84609	-6.60333	-4.9093	-5.03782	-2.66627	-1.03239	-2.1585	Normal
0.651543	61.9515	0.313	0.00130379	41.6083	0.314683	0.463359	-0.00018381	2.29828e-05	0.078055	0.023179	-0.000799647	0.000769499	0.00156915	3.13009	44.7464	-0.651792	-4.33865	4.71636	0.35365	99.4382	9.7148	-3.18617	-2.37102	-6.56868	0.371554	-4.31467	-5.4982	-1.05738	-2.64869	-0.0657614	-1.19253	-1.8327	Normal
0.651613	97.0874	0.26	0.000647595	33.8068	0.279273	0.472316	-2.17481e-06	-0.0001058	0.0639977	0.0205243	-0.00211318	0.00211434	0.00422752	-1.17146	36.2161	1.42874	3.2743	1.99291	0.0452694	97.4003	10.0516	-0.961741	0.930271	-11.2746	3.45	-3.00097	-1.13582	-1.20623	-3.46766	-1.12351	-2.94477	-1.70814	Normal
0.651769	105.263	0.259	0.000526844	36.8074	0.320764	0.45403	0.000257588	-4.9198e-05	0.0610062	0.017001	-0.00202528	0.00220489	0.00423017	-1.10883	55.9819	-12.3289	2.67807	2.18614	0.0534744	96.4883	9.80282	-0.958249	2.65127	-7.23304	-0.255088	-4.98409	-1.00788	-3.81378	-3.29831	-3.77105	-3.10772	-2.54271	Normal
0.65181	63.3245	0.3315	0.00147377	41.6083	0.18146	0.457917	-2.99498e-05	2.66359e-05	0.100172	0.0294124	-0.00135567	0.00127497	0.00263065	-0.661799	32.1212	-45.0037	-21.1231	5.68207	0.403203	99.8707	9.80026	-1.27684	-0.221183	-9.18511	-1.01836	-6.91694	-4.1855	-6.57497	-5.33211	-2.09382	-3.47749	-0.716185	Normal
0.651823	85.592	0.2965	0.000615805	58.0116	0.188675	0.453531	2.16401e-07	-1.51254e-05	0.0618992	0.0196234	-0.00177973	0.00146701	0.00324675	-1.27081	35.4318	-2.58746	2.77423	1.09057	0.0387599	96.5787	9.39847	0.747455	0.426252	-9.21069	0.77647	-3.99938	-8.11294	-4.58364	-1.86874	-3.00026	-3.43403	-3.09528	Normal
0.651825	87.5912	0.2915	0.0016822	41.2082	0.355749	0.425855	0.000144194	3.76404e-05	0.100641	0.0312141	-0.00252177	0.00253139	0.00505316	-0.296632	30.3784	-91.5225	7.15467	1.99319	0.22479	97.671	10.193	-0.151384	4.27556	-5.95187	1.5465	-3.50323	-5.6396	-6.46745	-3.09899	-4.92618	-5.25057	-5.01191	Normal
0.651857	107.047	0.2005	0.00152971	43.4087	0.409449	0.424384	1.10862e-05	5.90308e-05	0.0926549	0.0301886	-0.00289614	0.00263967	0.00553581	-0.760937	31.2584	-62.4468	3.42753	1.31595	0.0112136	95.9318	11.4853	2.3254	3.33678	-8.47024	3.47682	-3.68105	-4.75039	-3.79553	-2.16929	-4.28889	-6.04049	-3.42117	Normal
0.652008	88.4304	0.296	0.00046564	72.2144	0.130072	0.485997	-3.58613e-05	-2.57279e-05	0.0719067	0.022706	-0.00234743	0.00229391	0.00464133	-1.36208	39.8151	-2.85566	-17.9802	3.35895	0.145639	99.5459	8.73122	-2.20699	-1.37048	-10.4211	-0.894144	-3.80781	-8.3357	-3.63867	-2.52252	-1.9357	-2.54603	-0.605437	Normal
0.652288	72.5514	0.2945	0.000293025	156.431	0.0460384	0.556635	1.09382e-06	1.62853e-05	0.066466	0.0258851	-0.00259025	0.00252335	0.0051136	-0.255672	31.0151	7.44387	12.7434	20.8769	14.594	106.561	-2.31774	-10.8513	-3.17008	-8.43313	-1.52293	-6.13483	-2.44471	-4.3673	-1.86764	-2.89104	-1.87742	-2.10077	Normal
0.652396	70.922	0.308	0.000309515	121.224	0.0857564	0.555685	1.28779e-05	-8.56624e-06	0.0648729	0.0223187	-0.00142234	0.00141261	0.00283495	0.0130172	37.2391	4.0607	11.3471	18.96	15.1519	106.43	-3.63157	-12.0167	-5.25799	-9.18195	-3.25249	-5.26511	-3.00232	-3.17191	-1.42391	-4.0554	-1.09623	-0.929275	Normal
0.652446	63.6605	0.338	0.00194188	41.8084	0.2745	0.436585	3.17888e-06	-1.64395e-05	0.100245	0.0307236	-0.00100198	0.00105226	0.00205424	-0.0791019	25.8319	-59.0726	3.35729	3.29222	0.202742	97.7502	10.719	1.39189	2.79058	-8.33199	-1.56156	-6.25471	-4.09456	-4.55195	-3.75317	-5.5437	-1.97715	-3.65102	Normal
0.652531	60.1202	0.3215	0.000925656	62.6125	0.199687	0.45637	3.81747e-07	-1.36989e-05	0.0742046	0.0208845	-0.000589465	0.000527256	0.00111672	-0.313136	33.198	-9.97554	-3.81647	4.07491	0.0614696	98.0675	9.86904	-2.3746	0.834774	-9.92018	-1.58299	-7.23003	-6.53602	-6.31128	-4.34471	-3.39802	0.252599	-1.17295	Normal
0.652567	67.7201	0.3055	0.00063426	31.2062	0.1939	0.48744	-1.78334e-05	-4.16241e-06	0.0711812	0.0221356	-0.0019793	0.00207359	0.00405289	-0.988043	35.0229	5.7748	-23.7071	5.16015	0.0557526	99.7072	9.25773	-4.52826	1.07952	-12.0212	0.560287	-7.36944	-0.524565	-2.13363	3.38654	-0.200569	-2.3809	-0.200218	Normal
0.652604	100.167	0.2635	0.000955744	45.209	0.221245	0.479023	1.31846e-05	-7.70153e-06	0.0716794	0.0248643	-0.00365297	0.0032899	0.00694287	-1.43514	37.9567	-12.545	-0.47298	7.13625	0.923246	101.95	5.75873	-4.65955	-2.5854	-5.01441	-1.0927	-1.18222	-7.63801	-4.75104	-1.94414	-4.31189	-2.46356	-3.01046	Normal
0.652705	54.9954	0.207	0.000141706	83.2166	0.0854846	0.563343	6.1653e-06	-1.86919e-05	0.0547023	0.0185153	-0.000920801	0.000732145	0.00165295	0.350211	55.791	10.4949	5.30829	13.49	10.9528	105.927	-3.46346	-7.53104	-3.3516	-7.01717	-3.53594	-3.89028	-4.57195	-7.44584	-0.493462	-2.20567	-1.57267	-1.76468	Normal
0.652867	61.4439	0.33	0.00112971	45.4091	0.162218	0.46447	2.09923e-06	-2.67776e-06	0.0894189	0.0254448	-0.00146263	0.00137	0.00283263	-0.209428	40.1486	-16.0716	-17.156	5.16488	0.0105833	99.0388	10.7981	-2.59293	2.72738	-13.5265	4.52013	-5.48481	-4.94194	-5.60223	-5.58839	-2.69336	1.05532	-3.52862	Normal
0.652916	61.3497	0.3405	0.00033407	48.0096	0.123746	0.486994	1.09196e-06	1.44743e-05	0.0628063	0.0174839	-0.0010549	0.00112629	0.00218119	-0.269146	58.1421	10.8746	-22.4245	4.55787	0.216886	98.8499	8.64568	-2.76103	-2.84555	-10.8536	-2.0682	-9.28803	0.678466	-3.82098	-0.274654	-1.9139	-1.16167	-3.13658	Normal
0.653025	71.6846	0.2685	0.00083439	34.4069	0.345582	0.472426	0.000306412	-3.45217e-05	0.0733871	0.0242806	-0.00180809	0.00219053	0.00399862	1.14222	32.7824	-5.92403	-8.1668	4.46056	0.782513	100.26	7.99175	-3.01188	-2.97399	-2.34364	0.517362	0.457474	-7.96259	-4.92321	0.662466	0.690796	-3.73644	0.0922957	Normal
0.653251	96.8523	0.2475	0.00101934	84.2168	0.227157	0.451335	-1.63041e-06	-6.14117e-06	0.0862273	0.0270966	-0.000571446	0.000687831	0.00125928	0.225159	31.2216	10.664	-34.7782	12.1035	0.108747	98.3256	8.62671	-2.82544	-6.62729	-19.5262	-7.43346	-12.2356	-4.28352	-5.84015	-6.7446	-2.99997	-2.38755	0.891713	Normal
0.653452	67.1517	0.309	0.000668855	53.4107	0.279384	0.457981	2.62235e-05	2.39594e-06	0.0710224	0.0194452	-0.000301082	0.000315367	0.000616449	2.86908	61.1529	12.8	-9.71316	6.1395	0.115044	92.4283	16.1196	0.846333	-1.13749	-10.8612	-3.92074	-11.9257	-5.52942	-5.93222	0.0767975	-0.964916	-2.8256	-4.17483	Normal
0.653512	85.8369	0.3045	0.000777581	58.0116	0.185266	0.460151	-1.36667e-05	-2.45329e-06	0.0658711	0.0207976	-0.00205439	0.00177412	0.00382851	-0.906506	35.2999	-7.91314	-1.87889	1.10781	0.0437035	96.9802	9.99492	-0.00285596	0.980842	-10.9772	2.78113	-4.14214	-7.77868	-4.41817	-1.92744	-2.29222	-1.32018	-3.37558	Normal
0.653539	61.4439	0.325	0.000806596	43.0086	0.198829	0.50403	-1.06281e-05	-5.00866e-06	0.0554924	0.0181582	-0.000625726	0.000570001	0.00119573	1.71809	35.6379	17.9182	9.35885	13.0631	5.29086	103.172	1.89014	-7.93071	-1.06436	-6.74159	0.152694	-3.03079	0.0555217	-2.97501	-2.32763	-7.14772	-6.51393	-3.14395	Normal
0.653635	77.4693	0.311	0.00104929	37.6075	0.206682	0.480834	-3.72035e-05	7.59141e-05	0.0858633	0.0256401	-0.00273293	0.00247332	0.00520625	-0.396707	36.6859	-25.9341	-1.37422	7.77289	5.87258	103.704	5.06587	-8.4342	4.61038	-4.22068	-6.04616	-2.20088	-1.44095	-4.43439	-4.82251	-3.77218	-3.459	-1.74787	Normal
0.65367	79.5229	0.3005	0.000130535	213.043	0.0521257	0.583471	2.18517e-06	-1.18654e-05	0.0524258	0.0175351	-0.000492517	0.000606951	0.00109947	0.582289	41.7258	2.58973	6.49923	19.6864	26.7334	106.182	-8.05272	-10.5998	-4.50646	-9.41149	-5.1244	-11.0118	-2.66621	-3.07141	-2.52382	-3.32171	-1.81419	-1.27899	Normal
0.653776	98.3607	0.2765	0.000503514	49.2098	0.199144	0.489528	-2.59657e-05	-3.27396e-05	0.0692253	0.0238579	-0.00411589	0.00388743	0.00800332	-0.468667	36.0909	-20.4803	-2.78686	6.33197	1.21538	102.098	5.1462	-4.14718	-2.53837	-3.81101	0.0467086	-1.34329	-7.43934	-5.17141	-3.17652	-5.30505	-3.13074	-1.86304	Normal
0.653795	80.4829	0.293	0.000246647	141.028	0.0661036	0.576253	5.84182e-06	-1.12722e-05	0.0622307	0.0214922	-0.000494198	0.000531963	0.00102616	0.203576	31.1803	2.26139	9.20149	25.3978	30.3161	106.884	-9.05445	-12.4463	-7.7194	-11.2886	-4.34079	-4.5398	-1.8546	-2.99609	-0.31408	-2.4634	-0.557431	-1.81463	Normal
0.65394	57.999	0.3425	0.00257457	43.6087	0.310005	0.413464	-3.00965e-05	7.02122e-06	0.0987426	0.0275969	-0.000547509	0.000527786	0.00107529	0.0047927	29.1511	-61.3631	-1.1517	2.91535	0.143047	96.9945	11.2021	0.407438	2.77572	-8.19362	-1.49289	-4.89388	-6.03984	-3.51503	-4.56534	-6.20772	-5.62181	-3.41232	Normal
0.653947	61.1309	0.303	0.00255098	37.6075	0.440809	0.430539	-2.77584e-06	1.55742e-05	0.102387	0.0302925	-0.000917561	0.00126626	0.00218382	-0.970736	27.9596	-87.9673	1.21719	4.76648	0.243012	99.83	9.80023	-2.38181	1.43325	-5.28439	0.991411	-2.58687	-5.4977	-2.41776	0.0564713	-1.8155	-5.28981	-1.34969	Normal
0.653979	69.2841	0.3425	0.000314443	72.0144	0.0677422	0.566693	3.29431e-06	3.3128e-06	0.0775528	0.0277672	-0.00139637	0.002097	0.00349338	-0.698642	38.4298	9.10587	9.82273	34.865	27.2318	108.212	-4.44217	-9.04584	-4.22442	-7.59593	-2.64756	-7.17013	-4.58092	-8.73968	-4.38031	-4.16562	-1.12666	-2.827	Normal
0.654043	118.93	0.2525	0.000487399	47.6095	0.220039	0.474854	1.53176e-06	2.1853e-05	0.0718131	0.0212299	-0.00165228	0.00167271	0.00332499	1.16778	43.9532	-11.8755	-4.07783	3.18455	0.120262	98.6966	9.18246	-1.17265	-0.70714	-12.33	2.45526	-5.03496	-6.14198	-3.80633	-2.63929	-3.66582	-4.51498	-3.59138	Normal
0.654172	76.9724	0.307	0.000598106	64.813	0.187412	0.441192	9.132e-06	4.97716e-05	0.0598024	0.0177398	-0.00125835	0.00138841	0.00264676	-0.0211299	30.7065	2.07025	10.9942	1.59846	0.636857	97.763	6.8673	-3.61494	6.00232	-5.28246	-4.71553	-8.135	-9.36971	-7.34432	-4.87916	-2.02553	-2.81761	-2.84256	Normal
0.654281	56.899	0.3995	0.000540436	53.4107	0.158438	0.547136	8.54926e-06	-1.39165e-05	0.0801282	0.0249928	-0.00125636	0.00131438	0.00257074	0.410731	50.154	10.9989	12.3525	26.3945	21.4223	108.023	-4.04095	-8.15232	-2.97663	-6.26567	-2.23238	-5.63921	-5.61282	-9.08075	-4.76747	-6.19211	-3.49811	-4.14245	Normal
0.654371	79.7342	0.306	0.00134137	41.8084	0.302321	0.470108	8.45544e-06	7.90974e-05	0.0801348	0.0248609	-0.00285358	0.00278004	0.00563362	-0.328973	35.957	-18.5923	1.13003	7.49442	4.01393	102.969	5.03	-7.5844	3.81117	-3.97023	-5.15319	-3.30385	-3.09329	-4.59251	-5.08498	-3.38715	-3.01167	-0.799187	Normal
0.654394	88.6918	0.2855	0.000319938	50.01	0.115131	0.496936	2.21821e-06	5.91792e-07	0.0584337	0.0183495	-0.00164549	0.00165952	0.00330501	-1.60855	47.8379	9.72314	-10.0653	3.57471	0.985833	100.308	6.2501	-3.99625	-6.04905	-10.3671	-3.24412	-5.4887	-7.15976	-2.08125	-3.60639	-1.21443	-2.26496	-2.17904	Normal
0.654403	76.1421	0.3115	0.00218669	47.6095	0.36836	0.451737	-0.000145381	5.41978e-05	0.10209	0.0324855	-0.00369968	0.00335034	0.00705003	0.100019	28.6293	-59.9311	-6.23984	6.64127	4.50846	103.518	4.68102	-5.58417	7.11273	-5.93569	-4.11801	-4.21499	-2.96784	-6.88239	-6.0657	-3.03797	-3.57317	-2.73605	Normal
0.654413	96.9305	0.2305	0.00144976	94.2188	0.244994	0.443553	3.98804e-06	-2.71096e-05	0.0895268	0.0280667	-0.00060057	0.000698559	0.00129913	-0.180344	31.7977	10.8318	-49.1036	9.64526	0.195081	98.3756	9.2766	-3.71457	-6.76507	-17.1929	-7.40677	-12.4242	-4.43016	-5.72646	-3.08426	-1.60615	-0.629348	-0.251661	Normal
0.654996	111.732	0.26	0.000249535	39.0078	0.0684407	0.570414	4.42151e-06	-4.05564e-05	0.0645334	0.0249339	-0.00172362	0.00248162	0.00420525	0.00525228	31.4404	11.3948	8.09132	21.5184	20.5631	107.325	-4.67862	-7.74441	-2.51962	-5.48372	-1.64766	-6.38989	-3.98021	-5.84025	-1.44536	-5.24837	-6.30103	-1.9904	Normal
0.655	84.9257	0.288	0.000515462	62.2124	0.149307	0.488502	-6.78367e-05	-2.36185e-05	0.0632305	0.0195545	-0.00118835	0.00105726	0.00224561	-1.86759	39.3345	8.25864	-11.5809	5.603	0.571575	99.6093	7.76288	-3.08265	-5.3915	-10.554	-1.53455	-3.99591	-8.70865	-3.42958	-3.54224	-3.44786	-0.0883486	-1.26868	Normal
0.655068	60	0.3315	0.000316622	43.4087	0.126132	0.567065	7.627e-06	2.12773e-06	0.0643773	0.0231642	-0.00101993	0.00088246	0.00190239	-0.301797	39.9267	13.1471	8.96939	23.0708	27.2567	107.293	-6.36967	-8.32626	-2.18422	-5.26722	-0.718491	-4.61103	-5.49045	-7.4768	-2.57069	-9.44878	-6.03674	-4.34152	Normal
0.655145	61.3497	0.489	0.00153605	51.4103	0.212665	0.46108	-8.14846e-06	-5.62482e-05	0.0865758	0.0250184	-0.00115351	0.0011082	0.00226171	0.81275	28.4132	-2.94433	-10.8947	11.3597	0.704042	98.7652	10.9594	-3.26599	-4.81384	-10.8526	-2.69946	-7.3018	-7.88053	-7.22836	-3.41411	-3.9315	-1.68274	-2.30641	Normal
0.655468	59.6125	0.34	0.000345201	44.809	0.202374	0.473124	-4.44708e-06	-2.74836e-05	0.0534041	0.01681	-0.00133485	0.00105806	0.00239291	-0.90291	34.6519	11.7177	-3.59398	3.18667	0.181962	97.4978	8.54478	-1.83443	-0.534515	-12.4117	0.489524	-4.97668	-1.52415	-5.2853	1.13658	-1.48432	-5.77207	-1.81953	Normal
0.655806	78.1759	0.3115	0.00176489	44.4089	0.370079	0.45499	5.54385e-07	0.000321979	0.107823	0.0333715	-0.00357414	0.00326732	0.00684147	-0.770744	30.7614	-93.3251	-8.05863	7.76506	5.22436	103.912	5.13539	-6.72965	7.70903	-5.82966	-3.13833	-4.06947	-2.21012	-6.41451	-4.89871	-3.25347	-4.05811	-3.08897	Normal
0.655826	66.1521	0.328	0.0013189	58.8118	0.240044	0.45431	7.43946e-06	2.81903e-05	0.0940815	0.0275082	-0.000892331	0.000926422	0.00181875	-0.531074	30.6698	-51.8346	-4.02197	7.00898	0.166203	99.61	9.62105	-2.14444	0.430258	-8.56169	-0.9875	-6.90158	-4.70977	-6.65197	-5.09992	-3.95911	-4.10074	-1.86156	Normal
0.655915	70.0525	0.323	0.000209531	90.6181	0.0846458	0.558114	-4.16799e-06	-9.65466e-06	0.0591145	0.0215767	-0.00181199	0.00217528	0.00398728	0.669211	39.4593	13.2375	8.63772	16.9866	13.8774	106.228	-3.28977	-7.20533	-3.61057	-8.61208	-4.59028	-5.66	-2.98748	-5.90725	-1.41772	-2.31275	-3.21828	-3.82035	Normal
0.655947	66.1886	0.3205	0.00116713	68.4137	0.193508	0.462404	-2.84554e-05	-1.02887e-05	0.0999042	0.0296983	-0.000840566	0.00073775	0.00157832	-0.228259	25.285	-20.6445	-44.2537	4.40928	0.0823124	99.9682	9.87875	-3.16622	2.19938	-10.1572	-0.404056	-8.38167	-7.07737	-8.10467	-2.37395	-4.08948	1.59031	-1.02046	Normal
0.655973	60.3318	0.34	0.000341108	47.8096	0.168022	0.47787	2.47242e-08	-1.83231e-05	0.0534691	0.0164772	-0.00113148	0.000967528	0.00209901	-1.01887	37.2106	11.4336	-5.44328	3.2814	0.141469	97.5122	8.70564	-1.87654	-0.85779	-12.7679	-0.155167	-5.73446	-0.968776	-5.20457	0.454203	-1.86014	-5.64116	-1.83876	Normal
0.656125	59.9401	0.345	0.00229856	41.6083	0.307429	0.425991	-9.57058e-07	-3.34748e-07	0.0975306	0.0281292	-0.00055717	0.000576735	0.00113391	-0.38983	31.7779	-74.5108	5.88689	2.74255	0.0985712	96.5981	11.03	1.78118	3.15835	-4.06101	-1.83279	-4.5412	-6.63024	-3.8101	-3.93491	-4.20321	-2.47046	-3.52804	Normal
0.656177	59.1424	0.3375	0.00187867	50.4101	0.261373	0.439989	-3.28312e-05	3.1352e-05	0.0972455	0.0286725	-0.000618591	0.000651663	0.00127025	-0.23507	29.5594	-43.2639	-10.7706	4.04622	0.118576	97.3896	11.0521	1.42058	2.33062	-9.35305	0.0114412	-6.38468	-6.05754	-5.02548	-4.20244	-3.79916	-3.832	-2.64598	Normal
0.656374	79.8403	0.2765	0.00125295	78.2156	0.247879	0.461816	-4.82081e-06	2.35434e-05	0.0905464	0.0271989	-0.000597366	0.00072928	0.00132665	-0.717547	33.2557	17.3003	-49.0089	15.2839	0.181086	98.4414	9.87126	0.202403	-7.0869	-17.4668	-3.79576	-10.4248	-2.27641	-3.9759	-0.268437	-0.846209	-0.128939	-1.49153	Normal
0.656439	76.3359	0.292	0.00166009	36.2072	0.174842	0.461157	-0.000624781	-6.057e-05	0.100038	0.0304943	-0.00134595	0.00149713	0.00284308	-1.58727	31.0715	-45.6479	-13.7588	4.82813	0.230709	100.072	9.24717	0.305644	0.386725	-10.2965	0.317297	-5.37051	-6.17825	-4.74951	-1.36613	-1.66666	-0.170007	-1.21946	Normal
0.656894	56.0748	0.3325	0.000759752	38.4077	0.361778	0.44859	-9.9313e-06	-6.1544e-05	0.0670842	0.0172194	-0.000896837	0.000970539	0.00186738	1.98633	56.8624	-27.3981	5.00557	2.22385	0.0812837	97.1482	10.1915	-1.94415	1.66261	-6.99297	0.886973	-4.15137	-3.18606	-1.74385	-3.01385	0.369798	-0.476058	-2.47663	Normal
0.656906	61.8876	0.316	0.000373853	55.4111	0.277266	0.455964	3.19077e-07	7.1702e-06	0.0568092	0.0153816	-0.00019856	0.000194491	0.000393052	2.83696	66.3157	9.51302	5.38039	3.51988	0.056173	91.1535	15.5298	2.10605	-1.33342	-11.627	-4.04939	-10.085	-5.65374	-5.43446	-1.15654	-1.64888	-1.21949	-4.38645	Normal
0.65728	101.868	0.295	0.000222574	45.009	0.230188	0.494208	-4.76131e-06	-0.000161075	0.051778	0.0161887	-0.00530681	0.00532378	0.0106306	0.355293	61.6638	-8.89024	-6.26305	0.911188	0.883576	100.765	4.17922	-4.15135	-0.655036	-2.91881	-3.12177	-5.21767	-0.633855	-3.59455	-4.35546	-4.39695	-4.89966	-3.68377	Normal
0.657311	76.6284	0.3565	0.000156993	100.62	0.0841882	0.571099	-1.28108e-06	5.28443e-08	0.0662088	0.0214494	-0.000342034	0.000343273	0.000685308	0.432906	48.121	11.0846	6.39483	23.5308	21.658	107.396	-4.71438	-8.41651	-2.91648	-8.86958	-3.75031	-8.28348	-3.81677	-3.67625	-3.74746	-2.80796	-3.12077	-2.90737	Normal
0.657557	92.0245	0.2615	0.000751644	47.0094	0.202932	0.446778	1.37189e-05	-1.31837e-05	0.0726243	0.0232435	-0.00128086	0.00129779	0.00257866	-1.10977	41.352	7.00468	0.826357	2.43547	0.234651	97.4822	9.39699	-1.16552	-0.432683	-8.59969	-4.13827	-8.15616	-7.78432	-5.62371	-4.6151	-5.50376	-2.95701	-3.44889	Normal
0.657764	52.6547	0.325	0.00064044	44.6089	0.155851	0.462662	4.48853e-06	-1.89783e-05	0.0616972	0.0166108	-0.000375778	0.000355309	0.000731086	-1.63096	47.0442	5.6085	-1.71042	1.6093	0.063497	97.0504	9.78895	-1.59048	-0.570496	-12.2209	-1.16329	-7.72603	-6.6367	-4.45655	-1.97955	-3.71853	-1.06896	-3.41574	Normal
0.65786	60.3622	0.36	0.000754292	54.2108	0.116834	0.545845	-1.92873e-05	-5.02151e-06	0.0743227	0.0267747	-0.00168991	0.00153027	0.00322017	0.285219	39.2493	17.8633	9.47423	27.1936	23.4006	107.678	-3.88437	-8.28731	-1.90952	-5.95387	-3.6557	-5.50854	-3.01299	-5.56172	-7.46601	-7.76936	-1.37318	-4.1616	Normal
0.657882	63.2911	0.3615	0.000241065	135.627	0.0675652	0.579796	-1.29993e-06	1.49826e-06	0.0727627	0.0246919	-0.000833489	0.00108408	0.00191757	-0.0907601	34.4418	15.6994	9.57028	27.6363	24.4412	108.509	-5.99325	-6.72054	-3.23007	-7.76237	0.629798	-6.21782	1.11578	-3.83228	-1.56915	-5.84857	-5.01243	-2.07482	Normal
0.657902	44.0205	0.679	0.00100644	52.6105	0.197537	0.445077	4.76658e-06	8.25739e-05	0.0790106	0.0254726	-0.0038477	0.00384286	0.00769057	-0.491482	34.1226	-37.1819	1.8952	0.833818	0.000276177	96.4684	12.1876	-3.7524	6.90635	-12.1783	6.83534	-8.46709	-6.66094	-10.8247	2.27474	-6.77116	4.55554	-5.91861	Normal
0.658004	66.8151	0.323	0.00120223	62.0124	0.213574	0.453572	1.9205e-07	-1.78977e-05	0.0784609	0.0244287	-0.00104359	0.000827681	0.00187127	-0.821922	27.7976	10.6804	-17.933	4.37699	0.0808712	98.3152	9.88558	-2.19794	0.595277	-10.1467	-1.22792	-7.19948	-8.17597	-6.63993	-2.54961	-3.16312	0.524534	-1.57383	Normal
0.658112	66.0066	0.312	0.000531065	51.8104	0.249414	0.45848	-1.50623e-06	-8.9459e-07	0.0640781	0.0192074	-0.000834077	0.000550956	0.00138503	2.81749	61.3372	13.3067	-3.40301	5.20095	0.432132	95.1395	13.0183	-4.78705	3.20451	-7.22607	-8.32129	-10.7053	-5.41032	-4.41845	-1.37839	-1.51999	-2.19438	-1.85796	Normal
0.658296	90.2935	0.2815	0.000852702	62.0124	0.221695	0.445563	-2.41964e-08	4.78146e-05	0.0721778	0.0240947	-0.00239482	0.00230584	0.00470066	-0.875128	32.7254	-11.2198	1.36277	0.720485	0.0188935	96.5225	10.596	-0.988098	3.35643	-9.5729	1.5782	-6.28819	-6.68612	-6.77025	-3.36825	-4.03711	-1.16946	-3.49058	Normal
0.658393	120	0.2505	0.00129293	51.4103	0.201654	0.463962	-1.12369e-06	-1.42932e-05	0.0851509	0.0245724	-0.00111213	0.001111	0.00222313	0.735588	28.9108	-1.63081	-8.64087	12.6335	0.773169	98.8129	10.8303	-3.24855	-5.48499	-12.0195	-2.26689	-5.8871	-6.87207	-7.57279	-5.05424	-4.77026	0.40349	-1.58764	Normal
0.658455	59.7312	0.338	0.00170947	47.8096	0.279108	0.436542	-1.01544e-05	5.4558e-06	0.101758	0.0289321	-0.000836989	0.000776379	0.00161337	-0.0533206	28.0036	-91.6617	-1.9723	3.31226	0.172389	97.7926	10.5228	0.47576	3.60381	-6.62323	-3.27105	-6.77745	-6.51923	-4.61936	-4.84327	-6.28497	-3.24739	-1.72889	Normal
0.658477	72.3764	0.3255	0.000215676	93.0186	0.0595008	0.574023	-1.74922e-05	-1.45126e-05	0.0685569	0.0227766	-0.00166612	0.00181983	0.00348596	-0.0138983	41.4968	9.34536	12.0213	21.1281	21.6766	107.767	-4.90629	-8.34705	-3.13758	-7.76224	-3.97902	-6.52697	-1.49977	-4.75396	-1.84673	-3.55494	-2.03401	-3.40333	Normal
0.658622	71.9856	0.297	0.000715008	37.6075	0.204583	0.475222	4.51469e-08	2.96554e-06	0.0713409	0.0223893	-0.000487021	0.000628972	0.00111599	0.0473523	35.1343	16.568	1.21578	7.56586	0.419343	97.5473	12.2579	-3.14734	-4.20828	-8.96672	-1.84792	-1.67082	-6.14199	-1.30913	-2.88078	-0.432652	-1.45326	-3.15274	Normal
0.658718	101.868	0.2005	0.000355843	40.4081	0.229306	0.474604	3.03463e-05	0.000379818	0.055179	0.0199123	-0.00439162	0.00474279	0.00913442	-0.818085	31.2073	3.43427	1.87754	3.22054	0.906544	100.503	3.83489	-2.88639	0.933468	-2.09436	-0.315457	-2.12012	-7.12461	-6.4988	-4.39916	-3.70001	-1.6352	-2.1283	Normal
0.658949	81.6327	0.2945	0.000436586	47.4095	0.20215	0.458008	-7.00117e-06	0.000121739	0.0483176	0.0154664	-0.00146839	0.00155765	0.00302604	-0.695975	32.3727	13.2777	8.90703	2.12995	1.47058	98.268	5.47091	-5.88747	5.73805	-2.66901	-5.31621	-10.8435	-7.48169	-7.56988	-4.03567	-0.702329	-2.58251	-2.96145	Normal
0.659158	61.0376	0.3415	0.000242955	44.2088	0.120801	0.570286	1.03774e-06	1.09677e-05	0.0593138	0.0208612	-0.000529648	0.000646522	0.00117617	-0.310323	38.7095	11.6941	6.79587	22.1543	26.6213	106.931	-7.20882	-8.67384	-2.30132	-5.44153	-0.772355	-4.33748	-5.3577	-8.48122	-3.34235	-6.15523	-7.66743	-6.38085	Normal
0.65916	92.7357	0.324	0.000253465	125.625	0.0751699	0.569993	6.71908e-07	-3.76438e-06	0.0669261	0.0227748	-0.000651832	0.0007511	0.00140293	0.392623	36.1755	9.89811	8.27011	27.7632	23.8423	107.574	-6.10839	-10.0177	-2.4605	-4.95498	0.98315	-1.36575	0.812599	-2.46568	-3.53036	-4.40324	-5.4677	-4.23709	Normal
0.659433	61.7284	0.34	0.000167074	43.8088	0.113333	0.574653	-7.91314e-06	3.60844e-06	0.0602955	0.0211059	-0.000839713	0.000725426	0.00156514	-0.238792	40.072	11.3387	6.95736	23.1902	27.1277	107.1	-7.01029	-8.87216	-2.41786	-5.43294	-0.0983932	-4.22286	-4.50406	-7.43806	-2.93577	-7.04363	-8.66604	-4.56516	Normal
0.65945	92.8793	0.3165	0.000180597	136.027	0.139394	0.535162	-2.83277e-05	0.000133223	0.0551451	0.0184033	-0.00394577	0.00319867	0.00714443	0.1738	39.846	5.69452	-2.82957	7.78103	2.53905	102.983	2.49801	-9.76799	-6.88636	-7.24181	-2.57135	0.0626699	-3.82758	-1.88825	-4.00718	-4.51674	-3.88503	0.0446696	Normal
0.659459	116.959	0.257	0.00178073	42.6085	0.371274	0.412029	-6.36687e-06	-6.65779e-06	0.0703455	0.0228123	-0.00307505	0.00290613	0.00598119	0.0290254	28.2363	-13.5444	2.65948	0.0805213	0.548075	97.8298	6.04364	2.60835	3.61294	-8.02854	0.52113	-2.76435	-5.71353	-6.7698	-4.51471	-2.26486	-1.66981	-3.82396	Normal
0.659543	62.144	0.316	0.00117247	37.8076	0.329686	0.462708	-7.65384e-06	-2.07844e-05	0.0770067	0.0230044	-0.000559712	0.000530839	0.00109055	2.85276	40.2654	-0.250818	-0.186897	6.10301	0.362297	99.7298	8.91354	-2.84886	-2.4733	-6.31965	0.9532	-5.10325	-5.67819	-1.96255	-0.190536	-1.93226	-0.483539	-1.35913	Normal
0.659566	90.0225	0.25	0.000731266	29.4059	0.319057	0.451188	2.87061e-05	-4.3881e-06	0.0657023	0.0230786	-0.00441276	0.00479708	0.00920984	0.201275	33.7386	-11.275	-0.26915	0.885668	0.343264	98.403	6.32945	0.285332	3.32862	-1.19399	0.260989	-2.63817	-4.52716	-4.0943	-2.30035	-0.995941	1.05441	-1.65228	Normal
0.660293	91.8836	0.253	0.00104221	73.6147	0.328684	0.448857	-7.5065e-06	-4.25694e-05	0.0667508	0.0205251	-0.000484897	0.000588639	0.00107354	-0.0582174	33.0243	5.45475	-6.2079	8.59063	0.0535546	97.2009	8.47524	-3.31984	-4.7341	-18.1996	-5.46016	-13.0725	-5.41222	-7.13052	-4.35975	-3.26482	-2.27251	1.39294	Normal
0.66034	88.9548	0.2995	0.00136232	42.2084	0.437255	0.41533	-5.71982e-07	-2.23645e-05	0.0866772	0.0272873	-0.00174543	0.00192012	0.00366555	-0.744371	28.5473	-53.3284	7.7462	1.69099	0.270059	96.4659	10.2751	-0.32423	4.71809	-5.34493	3.23932	-4.07069	-4.33126	-8.00125	-2.22276	-3.8502	-3.20544	-6.11946	Normal
0.660386	62.5652	0.334	0.000435603	91.6183	0.117038	0.551923	1.86705e-05	1.68644e-05	0.0707472	0.0253147	-0.00113729	0.00132348	0.00246076	-0.620482	32.886	12.0921	14.5619	24.7035	16.1491	106.843	-1.63141	-8.6628	-3.22719	-7.42879	-1.5496	-4.71959	-2.35754	-2.55172	-1.12525	-0.80867	-0.703821	-1.96984	Normal
0.660768	58.9971	0.3135	0.000155867	72.0144	0.0564827	0.575318	1.87337e-06	-2.23447e-05	0.0593566	0.021734	-0.000706928	0.000655347	0.00136228	0.405396	36.6943	9.3222	9.60638	22.1396	20.9115	106.906	-5.41075	-8.8147	-3.14012	-7.81049	-3.47988	-6.09508	-3.8226	-6.3797	-4.13886	-3.09087	-2.61456	-1.45084	Normal
0.661027	84.0336	0.2985	0.0018911	45.209	0.372765	0.414938	-9.00123e-06	-4.0533e-05	0.103904	0.0327184	-0.00231273	0.00175821	0.00407095	-0.56116	31.0308	-106.97	8.93271	2.53381	0.169137	97.3883	10.594	-0.64319	5.60708	-4.52047	1.11491	-1.98872	-5.76882	-6.275	-2.45143	-4.11269	-3.21299	-5.38981	Normal
[truncated: 6,814 more rows]
