# Supplementary material for: Machine Learning Algorithms for Processing and Classifying Unsegmented Phonocardiographic Signals: An Efficient Edge Computing Solution Suitable for Wearable Devices
Source: Sensors (Basel). 2024 Jun 14;24(12):3853. doi: 10.3390/s24123853 (PMC11207414; doi:10.3390/s24123853)
Supplement: Supplementary file 1 [file sensors-24-03853-s001.zip › File S1/Datasets/Training/Training_Set_Multiclass.xlsx]

## Sheet: Sheet1
features1	features2	features3	features4	features5	features6	features7	features8	features9	features10	features11	features12	features13	features14	features15	features16	features17	features18	features19	features20	features21	features22	features23	features24	features25	features26	features27	features28	features29	features30	features31	features32	features33	features34
2.10028	108.401	0.2005	0.0205706	0	0.281289	0.340119	-0.0717123	-0.0657643	0.173608	0.127957	-0.173138	0.0248348	0.197972	-0.223486	5.4188	-130.184	0.802109	0.104541	0.032378	89.9133	5.40336	9.56071	1.8711	5.14338	3.93176	1.31705	2.85609	1.88632	2.49426	2.08295	2.63485	1.64868	Normal
2.15478	105.634	0.2845	0.020975	0	0.253676	0.336663	-0.0724137	-0.0675965	0.17938	0.133534	-0.181251	0.0304901	0.211741	-0.182787	5.07903	-150.151	0.778284	0.0830267	0.0356804	89.9268	5.50092	10.5157	2.37203	4.18496	5.5557	1.49791	1.40702	1.23542	3.03731	2.29147	2.2985	0.930708	Normal
2.62142	103.717	0.29	0.022394	0	0.335627	0.326223	-0.0748232	-0.0709845	0.159516	0.120675	-0.16236	0.020634	0.182994	-0.0547717	3.33099	-36.845	0.562067	0.113256	0.0445816	93.1257	2.09531	4.96481	3.69794	4.11649	3.6401	2.65477	2.59467	2.51459	2.87325	2.37173	2.14024	1.26005	Normal
2.64095	32.9038	0.9125	0.0937958	0	0.300566	0.299994	-0.153131	-0.155575	0.24247	0.178198	-0.282305	-0.0236897	0.258615	-0.189153	4.2173	-899.752	0.457257	1.17296	1.21228	97.2317	-1.84955	-0.579041	2.76869	3.25258	4.76146	8.60508	3.54573	2.5588	4.92104	4.59275	3.20778	2.94725	Normal
2.75062	32.2928	0.899	0.0837394	0	0.310944	0.304349	-0.144689	-0.158139	0.252706	0.194666	-0.291855	0.00706261	0.298917	-0.0036028	3.38876	-861.451	0.386562	0.103811	0.347421	92.8619	0.838048	2.05373	9.38895	2.93699	1.01625	7.81199	2.18982	3.46015	5.68575	3.52145	2.64711	4.46948	Normal
2.81611	32.3799	0.7825	0.0928549	0	0.275995	0.287545	-0.152361	-0.171102	0.263059	0.206029	-0.309601	0.0213113	0.330912	0.030188	3.13329	-994.102	0.36267	0.035158	0.351282	91.4111	2.04089	1.4073	13.1521	1.74838	-0.958334	8.28024	3.03658	4.12353	6.53243	1.91512	2.87611	5.38635	Normal
2.77748	32.8228	0.394	0.0936295	0	0.293377	0.297056	-0.152995	-0.177455	0.251502	0.199404	-0.311483	0.0211581	0.332641	0.0724791	2.95406	-999.815	0.671723	0.511215	0.359431	98.4288	-0.156896	1.57584	2.60103	1.89734	1.90785	4.2858	3.00644	2.80409	3.38648	1.88239	1.7294	2.25603	Normal
1.72768	120	0.2465	0.0494569	0	0.522047	0.298549	-0.111194	-0.10443	0.135502	0.0983439	-0.182221	-0.0403397	0.141881	-0.494264	6.63184	-25.9008	5.54813	7.16607	5.83107	103.342	-2.03395	-2.53484	-2.91541	-0.971186	1.38625	-0.87261	-3.13538	0.110971	-0.805751	1.22696	5.40693	1.84665	Normal
2.88023	65.7534	0.293	0.0504794	0	0.618945	0.231976	-0.112338	-0.112712	0.0924162	0.0753172	-0.176343	-0.0466478	0.129695	-0.033875	2.79004	111.662	0.484893	0.134457	0.0151734	88.977	5.11128	4.36313	3.02266	2.27569	3.14497	1.232	-1.88354	-0.892336	1.04397	-0.122296	0.761932	0.577829	Normal
2.40092	82.0232	0.2215	0.0305673	0	0.370694	0.341225	-0.0874176	-0.0700132	0.163352	0.122789	-0.171218	0.0160665	0.187284	-0.667476	4.53469	-133.419	3.51151	1.41326	0.310868	95.8164	6.37774	1.40617	3.36455	1.48709	1.94112	3.26528	1.5084	0.903547	2.60704	0.127775	0.935204	-0.496762	Normal
2.40247	41.2229	0.7285	0.0304554	0	0.309633	0.341813	-0.0872574	-0.074052	0.163702	0.122936	-0.174899	0.0106147	0.185514	-0.465771	4.48371	-121.624	3.14757	1.20448	0.280408	96.8537	4.57403	2.64916	2.69922	2.65684	2.34233	2.73125	1.35008	0.389102	1.32286	0.747638	0.112289	-0.721541	Normal
2.40959	82.5877	0.303	0.0335264	0	0.309838	0.345064	-0.0915511	-0.079727	0.164098	0.123463	-0.182438	0.00787033	0.190309	-0.458558	4.52816	-231.547	3.41331	1.09394	0.30943	98.7904	2.53792	3.31958	2.79844	2.60845	2.07316	2.24612	0.95026	0.532532	0.720372	0.607015	0.287796	-0.30133	Normal
1.36308	58.3942	0.313	0.0733747	0	0.587135	0.256846	-0.135439	-0.130107	0.104157	0.0814362	-0.204116	-0.0688506	0.135265	-0.0450468	6.25092	78.5072	1.2146	1.42047	1.73105	102.931	-2.50654	-8.16204	-1.92287	-2.65466	3.76958	3.70249	1.7504	1.25444	2.26595	3.68186	2.61841	1.58853	Normal
2.56834	70.1754	0.2665	0.925035	0	0.870186	0.105652	-0.480894	-0.476667	0.170176	0.132559	-0.581647	-0.36671	0.214937	-0.118015	3.36705	-4299.46	2.2852	1.02489	0.216643	97.6004	2.60708	0.568608	0.851512	2.041	2.25233	1.04071	-1.20269	-0.955139	0.260605	-0.268437	-0.215522	0.304506	Normal
2.56048	70.0935	0.2685	0.958752	0	0.875857	0.101401	-0.489579	-0.488556	0.16766	0.133103	-0.600601	-0.372726	0.227875	0.0409393	3.18961	-4453.45	2.11088	1.45693	0.295983	98.1356	2.45911	0.19263	0.314615	2.35161	3.04756	0.934025	-1.36445	-0.630673	0.196532	-0.352049	-0.705915	-0.141461	Normal
2.51096	70.1754	0.2705	0.930969	0	0.87474	0.100554	-0.482434	-0.485637	0.163374	0.129026	-0.586843	-0.37328	0.213563	0.0681019	3.31779	-4242.63	2.98928	1.53062	0.379886	98.4688	2.0338	-0.0398417	0.250843	2.08051	2.66567	0.899067	-0.967428	-0.0073364	0.92348	0.681876	0.24979	0.295608	Normal
1.96182	83.045	0.2335	0.0133951	8.0016	0.544129	0.390043	-0.0429208	-0.0402246	0.160786	0.114156	-0.122295	0.0360064	0.158301	0.1843	6.14102	-44.0464	5.58781	1.46792	0.386498	97.2274	9.5304	1.42759	5.57411	-0.231776	-0.616633	-2.59897	-0.44267	0.748681	-2.56237	-2.69357	1.22153	-0.575433	Normal
1.96548	83.3912	0.2375	0.0133911	8.0016	0.567427	0.382809	-0.0411875	-0.0364532	0.161379	0.114992	-0.123094	0.0374019	0.160496	0.16467	6.04427	-45.636	5.34613	1.18003	0.28073	97.507	7.89643	3.61672	3.34759	1.26675	0.754281	-1.44627	-0.902878	-0.151962	-2.16381	-1.69801	-0.478557	-0.794637	Normal
2.20633	60.1805	0.2005	0.0304313	0	0.454441	0.323597	-0.0872229	-0.0827093	0.158293	0.116239	-0.16972	0.000162974	0.169883	-0.520996	4.80743	-79.3024	0.977487	0.675518	0.271721	98.3428	4.56111	-5.79407	1.06556	3.41123	3.51297	3.05684	1.15518	0.992833	1.38063	-0.046516	-0.0339021	-0.20697	Normal
1.48192	41.1946	0.7285	0.0138928	0	0.45481	0.328314	-0.0589338	-0.0468678	0.115624	0.0861376	-0.111975	0.0101042	0.122079	-0.605448	5.0898	60.7119	3.40935	1.95643	1.49237	101.824	0.0778743	-8.69089	4.15189	0.530248	2.14018	0.425742	-1.12333	1.30854	-2.65707	1.90675	-2.37751	1.71133	Normal
1.47982	82.9302	0.285	0.0148789	0	0.446552	0.3245	-0.0609895	-0.051243	0.116214	0.086561	-0.116723	0.00874504	0.125468	-0.477048	5.07061	65.461	3.40302	1.91435	1.49155	101.837	0.0485843	-8.66845	4.07502	0.478093	2.01343	0.303446	-1.27344	1.119	-2.78064	1.74296	-2.40994	1.6521	Normal
1.42995	82.9876	0.2005	0.0147237	0	0.415508	0.342891	-0.0606707	-0.0530394	0.108598	0.0815824	-0.120382	0.00343609	0.123819	-0.329221	5.48208	78.1828	4.14647	2.86307	1.78125	102.204	0.129885	-8.28484	3.64863	0.881346	2.59698	1.19245	-0.211222	1.37274	-2.06181	1.6475	-1.39264	1.95306	Normal
2.11818	73.3496	0.2005	0.0456243	12.2024	0.552954	0.335953	-0.0905175	-0.0986868	0.193333	0.138678	-0.190441	0.0111997	0.201641	-0.106273	5.11738	-267.069	6.26601	0.680843	0.334975	96.7926	3.52793	7.49122	4.30591	3.13666	0.983663	2.0272	-2.55799	-0.226482	2.47555	-0.0383351	-0.660803	2.4861	Normal
2.13455	73.0371	0.2005	0.0412187	11.0022	0.588945	0.318031	-0.0932112	-0.0995488	0.195274	0.141038	-0.192744	0.0125881	0.205332	-0.185647	5.09619	-287.576	5.34141	0.542938	0.447114	96.9707	2.42734	8.44054	4.66344	3.17326	0.765633	1.37559	-2.169	0.07723	2.4482	-0.0574699	-0.789488	2.98122	Normal
2.16663	72.4638	0.2005	0.0439341	11.0022	0.580393	0.33376	-0.090611	-0.0994782	0.199276	0.144761	-0.194515	0.0144891	0.209004	-0.0980266	4.84229	-302.543	3.78823	0.466062	0.368286	96.2506	3.24036	7.80756	5.23236	3.53	0.578942	1.793	-1.68045	0.589196	3.0138	-0.460466	-1.1997	3.63661	Normal
2.36062	56.101	0.321	0.036672	0	0.267183	0.351102	-0.0957497	-0.0960339	0.216078	0.160193	-0.205385	0.0287915	0.234176	-0.134359	3.99252	-379.991	-10.6668	5.53092	0.732393	99.3884	10.679	-3.89254	-0.863149	-6.10433	2.73667	-0.34442	-1.96093	0.817526	1.87083	2.66959	1.1655	0.904377	Normal
2.36423	57.5816	0.316	0.0395117	0	0.307626	0.356754	-0.0993878	-0.0995388	0.21214	0.156709	-0.204154	0.0223103	0.226464	-0.184937	3.96558	-347.68	-12.6071	5.80307	0.688349	99.7708	9.97792	-2.2463	-2.32711	-5.55526	2.01938	-0.679032	-2.44097	1.05314	0.204554	1.67531	0.0427193	0.0943702	Normal
2.40166	57.8035	0.313	0.0404363	0	0.250059	0.359292	-0.100544	-0.0964987	0.222045	0.163492	-0.209139	0.0212752	0.230414	-0.151175	3.81076	-431.224	-15.3032	5.74352	0.547305	99.7271	9.45159	-1.52583	-1.79225	-5.84817	0.47279	-1.24172	0.257451	1.22697	0.749255	2.39275	-0.757978	1.60327	Normal
2.41678	57.5264	0.3105	0.0434305	0	0.229065	0.356277	-0.1042	-0.104545	0.234041	0.176415	-0.22987	0.0253472	0.255218	0.131239	3.52119	-487.045	-16.083	5.29685	0.541457	99.4659	10.1507	-2.30365	-0.463337	-7.35334	1.26583	-1.86013	0.720955	1.48598	0.0495858	3.14104	-0.631888	1.97128	Normal
2.37463	67.7201	0.4435	0.0235789	0	0.228359	0.342595	-0.0767771	-0.0733383	0.183235	0.132796	-0.166219	0.0181589	0.184378	0.0116198	4.52262	-184.66	0.54495	0.0810736	0.0040779	86.7284	11.5683	5.79273	5.66015	-0.0531328	8.7897	4.00567	-3.00785	1.08298	1.26529	-0.380132	2.99734	1.28503	Normal
2.15582	72.5076	0.2005	0.0228831	0	0.238114	0.342573	-0.0756357	-0.0754404	0.192097	0.139147	-0.177385	0.0223183	0.199703	0.0152329	5.35977	-245.81	0.584229	0.104993	0.00456646	87.1472	12.7497	5.13216	7.0848	-1.17547	8.9266	3.01453	-2.69178	-0.0122282	2.54061	-0.137023	3.50929	0.534401	Normal
2.17472	68.1431	0.2005	0.0244717	0	0.22707	0.345327	-0.0782172	-0.0832128	0.195699	0.142333	-0.183559	0.0223803	0.205939	0.114076	5.17519	-257.222	0.823321	0.163136	0.0255237	93.5432	4.08029	6.44763	5.37097	4.14206	3.37128	2.50199	0.463172	0.612208	1.50561	2.34403	2.38769	1.12152	Normal
2.23971	67.5676	0.2005	0.0234106	0	0.212755	0.352724	-0.0765026	-0.0838091	0.20298	0.150863	-0.187881	0.0383871	0.226268	0.0122381	4.71113	-315.021	2.76988	0.509832	0.0348132	96.7608	3.12585	5.27078	3.88014	2.5894	1.29978	0.866982	0.278775	0.929269	1.67132	2.05146	1.71426	0.893867	Normal
2.51578	54.5207	0.21	0.0675712	0	0.464379	0.29077	-0.129972	-0.123205	0.191253	0.145627	-0.237398	-0.00711327	0.230285	-0.562472	4.4295	-375.599	0.965953	0.295981	0.23079	94.557	-0.271358	2.26964	6.79681	0.586319	1.66164	1.82261	3.66675	1.9196	-0.534284	-1.71883	1.84799	2.17055	Normal
1.48436	43.2588	0.373	0.00574252	7.0014	0.483812	0.395643	-0.0290279	-0.0322263	0.120397	0.0842433	-0.0930983	0.0351524	0.128251	-0.55532	12.7055	10.3215	3.23833	0.540793	0.0608691	93.0861	9.15011	6.08635	4.31912	2.13517	1.05643	0.112232	-1.33011	1.14243	-0.597751	-1.09992	-1.16298	-2.05892	Normal
1.50449	42.9953	0.359	0.00873669	7.0014	0.427985	0.406341	-0.0312122	-0.032642	0.127015	0.0872129	-0.0951889	0.0343342	0.129523	-0.463672	13.9652	-226.26	5.01906	0.677625	0.0731449	99.7264	2.5859	4.91886	4.02115	2.42629	-0.26101	-0.980088	-1.14545	-0.537687	-0.224745	-1.00077	-1.4662	-1.73287	Normal
2.51401	73.3048	0.3135	0.102587	0	0.480999	0.31737	-0.160146	-0.155735	0.209859	0.163553	-0.293137	-0.0211383	0.271999	-0.205043	3.55756	-554.457	2.30985	5.93647	1.0592	99.1758	9.68278	-2.96236	-4.73099	-1.55259	0.0216708	-1.56231	1.45541	-0.375175	1.3272	1.37656	1.66826	0.404419	Normal
2.41016	71.1322	0.318	0.107714	0	0.477693	0.301031	-0.164099	-0.167758	0.205122	0.158459	-0.290657	-0.0293321	0.261325	-0.156723	3.64409	-550.624	2.80031	5.40869	0.936613	99.8511	6.9978	-1.54401	-5.70837	-2.19683	-0.34125	-0.923787	-0.127952	0.390306	1.11763	1.81709	1.30898	0.620835	Normal
2.56341	49.6073	0.2905	0.0351159	0	0.304586	0.32186	-0.0936962	-0.0737262	0.217519	0.168241	-0.223507	0.0379812	0.261489	-0.333849	3.4493	-429.469	4.40132	1.57517	0.245618	95.2816	6.46311	0.354043	-0.359465	-0.486728	2.03527	1.43537	-0.279635	2.11709	1.90062	2.1646	2.09342	1.6023	Normal
2.47939	33.2963	0.289	0.0342875	0	0.315822	0.325653	-0.0925845	-0.0771528	0.204727	0.157594	-0.21002	0.03386	0.24388	-0.418193	3.61694	-337.088	3.60101	1.23435	0.177878	95.1137	5.54419	1.55781	-1.02809	-0.244172	1.9782	1.99987	-0.484972	1.61831	2.62594	2.77689	2.15036	1.73437	Normal
3.0123	32.8677	0.3055	0.0340189	0	0.342341	0.323109	-0.092221	-0.0901718	0.182869	0.148647	-0.214572	0.0420116	0.256584	-0.193332	2.56082	-129.634	4.25595	1.9781	0.35798	96.5526	4.24589	-0.613952	-0.624219	-0.328614	2.05688	2.54623	-0.201973	1.08225	3.43602	3.33572	2.74941	2.88631	Normal
2.19334	39.5127	0.552	0.365343	0	0.777795	0.199335	-0.302218	-0.30927	0.19686	0.159824	-0.438552	-0.155198	0.283355	-0.0947712	2.85818	-1571.73	1.34741	2.41883	1.5464	102.619	-2.81814	-6.02367	-4.11988	-1.14324	-0.093311	3.35623	3.24371	4.17082	3.84446	1.87544	0.224001	3.26206	Normal
2.9072	71.9856	0.287	0.0554713	6.60132	0.779346	0.309005	-0.0871636	-0.0827566	0.276146	0.214338	-0.262208	0.0753551	0.337563	-0.0696584	3.09127	-906.009	0.865822	0.0638662	0.083484	90.3694	5.61213	3.75237	7.42173	-0.816151	2.47826	2.87793	3.7543	1.85713	5.04045	5.3571	5.83685	2.34483	Normal
2.78633	32.3363	0.2005	0.0710977	4.0008	0.706647	0.312057	-0.0918663	-0.102722	0.285058	0.220011	-0.266663	0.0770371	0.3437	-0.0313808	3.21563	-1014.15	0.617215	0.0173958	0.0512668	93.2904	2.03278	4.25476	4.26772	3.75367	3.21043	3.62432	3.02344	2.82696	3.70812	4.57047	4.11936	2.87981	Normal
2.56327	37.5352	0.7655	0.0836786	4.0008	0.771059	0.313938	-0.142316	-0.118343	0.257176	0.191265	-0.262176	0.0189618	0.281138	-0.439732	4.26183	-1115.05	6.25196	2.37116	0.76865	99.7297	3.08618	-0.717979	2.98052	3.66238	3.99373	-2.14385	-0.61504	-1.42597	0.136784	1.21743	2.58402	1.64867	Normal
2.06732	65.7174	0.2005	0.318205	0	0.710481	0.217037	-0.282048	-0.283864	0.191044	0.149958	-0.403169	-0.149963	0.253205	0.0347279	3.66883	-1271.47	1.79796	1.37029	1.18937	99.7015	3.34728	-2.05751	-4.92117	-1.48123	0.477881	1.23216	1.6702	1.6099	1.34241	2.46968	2.39604	1.78953	Normal
2.13653	66.0066	0.2005	0.305747	0	0.679814	0.224432	-0.276472	-0.278633	0.200498	0.159886	-0.409903	-0.137735	0.272167	0.0224889	3.27355	-1310.12	1.65696	1.61225	1.30412	100.076	3.3023	-1.78337	-4.39185	-1.48196	0.319268	0.882532	0.615913	0.459491	0.372972	1.57616	1.6528	1.33431	Normal
2.25794	68.4932	0.2005	0.324332	0	0.630811	0.232952	-0.284751	-0.29988	0.218898	0.176931	-0.437633	-0.12883	0.308802	0.156685	2.98226	-1574.95	1.91931	1.61993	1.02707	99.6794	4.32207	-1.71462	-4.77342	-0.518859	0.206173	1.37949	-0.400321	1.94588	-0.508557	1.83879	1.99688	1.01981	Normal
2.25417	68.4541	0.2005	0.314008	0	0.64391	0.231714	-0.280182	-0.293773	0.217647	0.174734	-0.431643	-0.128903	0.302739	0.151838	3.02178	-1530.53	1.91515	1.52975	0.82691	99.7721	4.4062	-1.87716	-3.92406	-1.54651	1.16946	0.702933	0.0070127	1.37272	-0.0607136	1.63158	1.7489	1.53501	Normal
1.88857	95.6175	0.2795	0.80717	0	0.924947	0.0734982	-0.449213	-0.441179	0.114352	0.0833417	-0.512899	-0.384129	0.128771	0.0106985	7.04681	-2881.43	3.38558	1.44047	1.05845	99.11	4.73865	-0.928317	3.59831	2.6772	0.713728	-1.38745	-0.0618122	0.722127	-0.933903	0.114537	0.372921	-0.837074	Normal
1.63667	93.0233	0.252	0.704443	0	0.916329	0.0690282	-0.419656	-0.419301	0.0981792	0.0657551	-0.466788	-0.374683	0.0921049	0.449959	10.5535	-2205.88	3.30567	2.30955	0.489815	99.6333	4.87172	1.1745	0.533959	0.0922134	1.4857	0.334835	-1.54365	-0.526631	-0.469317	-0.338735	-1.0008	-1.79409	Normal
2.16079	78.6885	0.382	0.364195	0	0.866575	0.1513	-0.301743	-0.299321	0.135146	0.102694	-0.373116	-0.213502	0.159613	-0.403226	4.42635	-938.892	4.11463	3.13706	2.21358	101.07	-0.00337621	1.45322	0.782458	2.90486	1.68796	-1.4342	1.59339	-3.09044	1.79089	-0.664277	0.196211	-0.539073	Normal
2.16424	78.4827	0.317	0.381964	0	0.881929	0.145031	-0.309016	-0.307094	0.138437	0.104135	-0.378149	-0.222002	0.156147	-0.545477	4.47003	-1069.89	2.39023	1.4747	0.31378	98.0979	3.32804	2.43671	1.30162	1.31453	1.46333	1.23812	-0.713521	-0.147428	0.942917	0.042307	-1.44645	-1.47899	Normal
2.34364	78.2269	0.3145	0.366353	0	0.887119	0.142103	-0.302636	-0.302472	0.135645	0.102016	-0.373379	-0.215256	0.158123	-0.537865	4.35542	-972.213	1.80698	0.670683	0.233669	95.8561	4.18059	3.82833	1.37434	1.31079	2.3248	1.37107	-1.72739	0.272113	0.372267	-0.186292	-0.562695	-0.964738	Normal
2.25255	78.125	0.3115	0.375535	0	0.885179	0.126954	-0.306405	-0.307772	0.121391	0.0931619	-0.381226	-0.23122	0.150006	-0.289899	4.09173	-912.884	2.66493	0.712551	0.231594	97.5308	2.46556	3.05649	1.16668	0.979767	1.26846	0.772652	-1.01575	-0.32552	-0.0271285	-0.0793545	-0.507229	-0.475297	Normal
1.98462	59.7015	0.359	1.24078	0	0.967748	0.0365956	-0.556953	-0.556839	0.0930404	0.0722002	-0.612313	-0.498022	0.114291	-0.0539379	4.06774	-5455.98	4.50053	2.49054	2.68885	102.212	-1.24749	1.70792	-3.43853	1.18077	0.868537	0.0878391	-9.35674	1.14685	-1.47775	4.33133	-2.49754	-0.52871	Normal
2.05249	30	1.0005	1.23687	0	0.96757	0.0375196	-0.556073	-0.556743	0.0936174	0.071194	-0.606754	-0.50274	0.104013	0.0549577	4.16312	-5457.67	4.02726	2.3858	2.60232	102.4	-1.20543	1.82151	-3.2566	1.17924	0.687448	-0.375614	-9.59526	0.390205	-1.90258	3.3241	-2.85221	-0.990774	Normal
2.5458	56.926	0.3505	0.0995749	0	0.870907	0.102567	-0.157777	-0.154529	0.0525993	0.0420238	-0.193909	-0.121203	0.0727064	-0.147599	3.07313	173.318	0.321056	0.294492	0.110924	90.2968	4.53874	-2.74506	4.52714	-0.117146	4.61379	4.06883	-0.00732169	-0.200873	-1.07356	0.567376	1.51158	0.671546	Normal
0.958127	120	0.2505	0.0925492	0	0.839704	0.136492	-0.152109	-0.149507	0.055688	0.0401986	-0.183494	-0.118192	0.0653025	2.36142	58.1671	182.48	-1.4708	1.06438	1.54848	102.401	-3.73532	-4.06088	-5.01783	-5.32075	-1.38961	0.697051	1.09537	2.96019	3.76964	3.01382	3.41737	2.88421	Normal
0.947158	120	0.2505	0.0961811	0	0.846143	0.134724	-0.155065	-0.150509	0.0563803	0.0410597	-0.187527	-0.119506	0.0680211	2.25246	55.9398	180.831	-1.61905	1.32018	1.60507	102.426	-3.72898	-4.12606	-5.05563	-5.27191	-1.38352	0.619399	1.02075	2.89051	3.6894	2.93374	3.3407	2.8015	Normal
2.64779	51.7464	0.289	0.0308377	0	0.378016	0.30906	-0.0878034	-0.0817232	0.16659	0.127658	-0.192056	0.0145881	0.206644	-0.314581	3.62224	-89.8519	2.11465	0.151406	0.0131128	88.9284	9.6915	4.76751	2.49548	0.276694	5.80694	0.315967	-2.83765	-1.62738	3.39337	3.28967	4.55533	1.45276	Normal
2.83754	52.1739	0.286	0.0290028	0	0.392053	0.312343	-0.0851511	-0.0825465	0.162682	0.128693	-0.193197	0.0216454	0.214843	-0.189353	2.93501	-47.6103	1.90901	0.16264	0.0531238	93.7539	2.95437	4.09165	3.37271	2.91918	2.21146	1.31219	-0.674226	-0.402768	1.57046	3.24801	3.09674	1.45819	Normal
1.88181	69.7269	0.295	0.0237876	0	0.421384	0.334359	-0.0771161	-0.0780543	0.156585	0.122058	-0.17455	0.0201443	0.194694	-0.0901511	3.45457	3.66328	3.53754	2.61591	1.97216	102.188	-2.80073	0.121406	0.520029	1.34847	1.33971	0.90124	1.84789	1.53832	0.237927	0.164831	-1.40311	1.7703	Normal
2.3666	80.8081	0.298	0.185494	0	0.601378	0.264327	-0.215345	-0.209846	0.194104	0.149242	-0.336397	-0.0999808	0.236416	-0.0585345	4.00385	-747.411	2.8082	1.85914	0.942884	101.043	0.414057	-7.0622	-2.8319	-0.153936	3.10059	4.31951	3.14088	2.94915	4.35525	3.96211	3.42929	2.83369	Normal
2.5929	63.2578	0.3685	0.100185	0	0.417759	0.291718	-0.15826	-0.157733	0.200796	0.155659	-0.28123	-0.0333293	0.247901	0.0700972	3.61122	-479.803	1.61716	1.94818	0.590504	98.6391	2.58414	-0.708483	-5.03507	1.37753	2.44858	2.39743	0.116173	3.10652	2.53703	1.645	0.980718	1.88808	Normal
2.74423	33.2502	0.2005	0.0834439	0	0.425806	0.307152	-0.144433	-0.129946	0.202001	0.156183	-0.259659	-0.0190665	0.240593	-0.491622	3.7157	-509.857	2.79043	0.866829	0.232077	95.6924	4.08173	1.2006	3.39374	0.818423	1.79565	2.29284	-2.56936	-1.81052	1.9835	1.90786	4.21239	1.44639	Normal
2.68689	37.0828	0.2005	0.0839529	0	0.429273	0.309098	-0.144873	-0.144242	0.219078	0.168571	-0.27217	-0.00894354	0.263226	-0.27066	3.75889	-617.14	2.24525	0.822599	0.199736	94.7527	5.44191	1.29261	2.77948	-0.581262	3.41376	2.1507	-2.17649	-0.935425	2.89166	2.22553	6.48929	0.791252	Normal
2.66944	30.2419	0.218	0.0723459	0	0.395821	0.314527	-0.134486	-0.123085	0.237574	0.181652	-0.269311	0.0161841	0.285495	-0.388794	3.75854	-772.08	4.35537	1.26645	0.95384	98.5563	1.91291	0.672694	6.40893	2.73854	2.17893	-2.21481	0.650767	-5.65064	1.99697	0.581128	4.07423	0.0450237	Normal
2.67545	50.5051	0.592	0.100278	7.0014	0.747146	0.309438	-0.0872001	-0.0859043	0.267086	0.2039	-0.239953	0.0627096	0.302662	-0.0202592	3.43585	-862.868	4.06255	1.04102	0.243863	97.5896	4.09311	3.30866	1.46382	0.518876	-0.183149	-0.496464	-0.878339	0.418356	1.29399	2.1617	2.72829	2.20132	Normal
2.80957	50.4414	0.595	0.0669637	7.0014	0.732558	0.313342	-0.0901953	-0.0822656	0.249468	0.191616	-0.232991	0.0556268	0.288617	-0.0644096	3.28012	-684.254	3.75531	0.930281	0.224812	97.0471	4.37067	3.35519	1.63427	0.438913	-0.481859	-0.950496	-1.49295	-0.349746	0.481521	1.97349	2.93744	2.08305	Normal
2.38925	75.4717	0.318	0.0392291	0	0.318298	0.361813	-0.0990317	-0.0972144	0.19505	0.149741	-0.215028	0.0275232	0.242551	-0.25206	3.73106	-245.667	7.44243	2.52816	0.403502	97.3093	8.59378	1.13387	4.48783	1.74939	1.60996	1.24895	-0.836322	-1.1979	-0.496658	0.700759	1.22677	1.83777	Normal
2.25028	74.3494	0.322	0.0370763	0	0.30145	0.35892	-0.096276	-0.092933	0.157088	0.118897	-0.185775	9.1128e-05	0.185866	-0.385311	4.39223	-83.1952	6.09724	2.07612	0.403052	97.2465	6.74453	2.20864	2.36403	3.59134	2.75507	0.84567	-0.943131	-0.264827	-2.17828	1.64865	-0.162509	1.98177	Normal
2.29936	74.0284	0.322	0.0360022	0	0.304618	0.347541	-0.0948712	-0.0879622	0.146142	0.11425	-0.182191	0.00397798	0.186169	-0.428584	3.9371	-53.4872	5.06802	2.20077	0.408823	97.4881	5.68597	2.29089	1.57192	3.81035	2.19178	1.07112	0.091422	-0.215647	-1.11954	1.23387	0.180403	1.24217	Normal
2.65933	64.0342	0.2995	0.0915817	0	0.452387	0.300544	-0.151312	-0.13907	0.246678	0.185169	-0.278318	-0.000543022	0.277775	-0.311486	3.65392	-958.204	0.877025	0.373384	0.0598677	90.6251	5.28269	4.49841	3.09728	2.1293	6.48147	2.10252	2.29224	0.622561	1.86017	4.07501	2.10383	1.93685	Normal
2.63362	44.9775	0.3695	0.0862101	0	0.468845	0.30978	-0.146808	-0.132136	0.250045	0.185721	-0.269235	0.00486486	0.2741	-0.38239	3.93813	-1024.67	0.446736	0.139113	0.0367626	94.5898	1.06089	3.30084	3.17228	3.72529	3.81234	3.39819	2.66941	2.76022	2.64833	2.68664	2.40654	1.93128	Normal
2.7751	75.1409	0.3365	0.0985832	0	0.703933	0.212969	-0.15699	-0.160281	0.108333	0.0874216	-0.233499	-0.0868345	0.146664	0.132137	2.92301	34.1735	3.52179	1.87991	0.189383	96.049	4.02853	-0.943772	0.456	-2.19709	0.283482	1.44985	-0.365846	-0.607952	-1.54079	-1.62553	0.290359	-1.39731	Normal
2.6761	75.188	0.338	0.0953502	0	0.649191	0.216408	-0.154394	-0.158186	0.110434	0.0874775	-0.227367	-0.0860221	0.141345	0.102052	3.09929	30.9139	2.99233	1.89625	0.163849	95.7757	4.27625	-1.57258	0.785291	-2.4892	0.810196	1.41649	0.322877	-0.733365	-1.02344	-1.66646	0.970178	-1.07394	Normal
2.45722	76.5306	0.3375	0.106158	0	0.681873	0.217439	-0.16291	-0.168125	0.113196	0.0875407	-0.234	-0.0930955	0.140904	0.119481	3.56598	9.56241	3.09114	2.58667	0.431923	96.8624	3.11374	-2.48251	2.69408	-3.40473	1.2878	3.30259	-1.65433	-0.460048	-1.88774	-2.79806	1.23857	-1.35877	Normal
2.20899	72.2456	0.3945	0.0347415	0	0.276064	0.321858	-0.0931953	-0.0904585	0.17916	0.132844	-0.193506	-0.000463423	0.193042	0.200979	4.3256	-150.606	-1.73079	0.930101	0.449909	98.5151	3.96659	-3.27383	-7.70171	-4.07527	1.96632	6.32116	13.9762	0.0189618	2.07985	7.4167	-2.28647	5.18285	Normal
2.88213	65.5022	0.359	0.0778468	0	0.361725	0.308393	-0.139505	-0.122607	0.296075	0.225752	-0.302696	0.0330358	0.335732	-0.185038	3.09893	-1512.42	1.16056	1.38557	0.867491	98.3402	-1.57433	5.10697	0.279448	4.00934	5.4134	4.56641	2.28258	3.1063	2.0269	3.06365	2.33506	1.98781	Normal
2.70988	63.358	0.3365	0.119571	0	0.483084	0.296779	-0.172895	-0.173511	0.233157	0.174172	-0.290064	-0.0386119	0.251452	-0.345115	3.95622	-915.726	1.46214	0.547095	0.0630164	92.0394	7.23067	2.88701	2.80483	0.474895	5.33415	3.67289	0.931407	0.265143	2.48217	2.04852	-1.3989	0.862424	Normal
2.60037	62.5326	0.333	0.117099	0	0.472332	0.301606	-0.171099	-0.168126	0.232583	0.171617	-0.279891	-0.0319669	0.247924	-0.494496	4.16596	-950.765	1.24188	0.5179	0.0629374	92.9607	5.38706	3.97281	2.56626	1.81182	4.38978	3.6241	0.758155	0.241269	2.43082	2.19012	-0.423394	0.331348	Normal
1.83638	33.6323	0.8055	0.493918	0	0.811788	0.120577	-0.351396	-0.34378	0.134483	0.103319	-0.427881	-0.263317	0.164564	-0.209122	4.45551	-1480.61	0.392198	0.0439796	0.952119	99.5782	2.69708	-1.70506	-5.78896	-7.45423	-1.2405	4.98233	2.04602	-0.968289	0.200006	6.52422	6.21711	2.11371	Normal
1.7736	75.0939	0.4	0.482961	0	0.829054	0.113809	-0.347477	-0.34221	0.127865	0.100078	-0.428059	-0.263146	0.164914	-0.0248882	4.03637	-1403.29	0.392766	0.250608	1.16469	100.406	1.56731	-1.54415	-5.65717	-6.49504	-1.43316	4.12372	2.24566	-0.346714	0.129	5.78323	5.55627	2.62769	Normal
2.56629	45.6969	0.4855	1.20265	0	0.924515	0.0620715	-0.548326	-0.55443	0.132213	0.104505	-0.633726	-0.460561	0.173165	0.0557655	3.04762	-5491.69	2.2426	3.49573	2.6045	100.903	-0.41334	-2.0773	-3.78547	-8.41965	3.94682	-2.61884	6.94376	0.987532	2.11782	6.67057	-0.408647	4.51316	Normal
2.54326	71.8563	0.3485	1.05768	0	0.919737	0.0672665	-0.514219	-0.514094	0.129916	0.103646	-0.59773	-0.421332	0.176398	-0.153004	3.02361	-4673.92	1.74631	3.11191	1.36446	100.792	1.49576	-2.96514	-2.79094	-4.65512	-0.401931	3.23173	1.63634	2.75391	2.1512	2.75381	2.07274	0.934709	Normal
2.67082	52.8867	0.568	0.0281323	7.40148	0.781825	0.325897	-0.0800344	-0.0649728	0.235923	0.18644	-0.226618	0.0685684	0.295186	-0.275162	3.06594	-493.443	2.59038	0.908155	0.0671156	95.0143	7.06391	5.24461	0.885051	-0.287876	1.24412	1.78448	1.63132	2.94217	2.22667	1.36173	0.637225	-0.686498	Normal
2.63146	52.8867	0.4555	0.0521121	6.20124	0.736458	0.326376	-0.0806836	-0.0616399	0.230462	0.182038	-0.22243	0.0682706	0.2907	-0.370987	3.20243	-479.174	2.46081	0.42834	0.0139764	95.3335	5.60534	6.43338	2.65258	0.241397	0.689671	1.74106	1.67747	1.92028	1.47079	1.56978	1.03035	-0.292031	Normal
1.68447	44.8766	0.392	0.00727401	11.2022	0.464572	0.403751	-0.0333257	-0.0294529	0.136908	0.0936051	-0.0940185	0.042691	0.13671	-0.805696	10.6259	-53.324	4.66149	0.753408	0.0483114	93.9441	9.06495	4.61897	8.35535	3.17143	1.98911	-0.456678	-3.2982	-3.16831	-0.474401	-2.75485	-1.69464	-2.37128	Normal
1.68557	40.7194	0.3915	0.00689811	10.6021	0.52666	0.393939	-0.0346916	-0.0288549	0.13146	0.0918634	-0.0943947	0.0416629	0.136058	-0.685322	9.26305	-14.0362	4.77115	0.828976	0.0833929	94.5557	8.12222	3.33922	8.89663	1.87576	2.57992	-1.77345	-2.30923	-3.267	-0.716445	-2.3913	-0.977019	-1.68227	Normal
1.65454	40.6504	0.386	0.00756586	10.6021	0.612026	0.37662	-0.0347299	-0.032457	0.125135	0.0899301	-0.0991167	0.0350451	0.134162	-0.260422	8.09903	36.0697	4.3206	0.404764	0.044641	93.5144	7.53828	3.93103	9.20252	2.46013	3.14914	-1.54651	-3.63195	-3.96726	-2.41176	-1.72767	-0.817921	-1.24316	Normal
2.32706	69.6056	0.306	0.722676	0	0.873218	0.0980395	-0.425052	-0.418462	0.143478	0.111846	-0.519222	-0.33631	0.182912	-0.00213419	3.48383	-2742.64	1.54969	2.86865	1.0956	99.8731	-3.80675	-0.781757	-2.82929	0.497403	1.85838	2.34175	3.03529	3.48147	1.68535	2.58213	1.9283	1.84238	Normal
2.10241	69.4043	0.314	0.710341	0	0.847179	0.112738	-0.421409	-0.409982	0.156407	0.12434	-0.532179	-0.322727	0.209453	0.0657778	3.36829	-2869.07	1.88873	-1.06409	1.58803	101.94	-1.59741	-3.72793	-8.19064	-0.751447	5.43042	5.58886	2.48667	1.68376	1.64896	3.11737	1.47966	0.990067	Normal
2.34404	84.686	0.283	0.0289928	0	0.270277	0.348503	-0.0851364	-0.0842459	0.215306	0.167441	-0.221237	0.0541981	0.275435	-0.194502	3.61329	-340.538	5.04217	3.6651	0.604815	98.4095	7.27641	-2.3739	-0.141987	3.41845	5.10267	1.93123	-1.30329	1.67	1.96195	1.55064	2.3827	0.0246045	Normal
2.23991	84.686	0.2805	0.0278718	0	0.247373	0.351158	-0.0834743	-0.086685	0.220645	0.167601	-0.215035	0.0455547	0.26059	-0.124328	4.0212	-381.289	5.03064	3.98404	0.662225	97.7891	8.75765	-4.36791	0.870257	2.58853	4.95736	2.55565	-2.2631	2.18006	1.35088	1.98401	2.89533	0.459389	Normal
2.24549	84.686	0.28	0.0269616	0	0.252568	0.35216	-0.0821	-0.082653	0.221458	0.167422	-0.209309	0.0423359	0.251645	-0.161247	4.06727	-401.865	5.80321	3.72654	0.641394	97.5908	9.38702	-5.18542	1.75193	2.35273	4.22418	1.41345	-1.27793	1.88823	1.55479	1.72771	2.52911	0.227941	Normal
1.56233	63.9659	0.3455	0.0206982	12.8026	0.604957	0.389085	-0.000899665	-0.00201376	0.14788	0.0878301	-0.0397748	0.0411138	0.0808886	-0.242829	8.808	-34.9008	0.142461	10.7711	4.68156	105.328	1.89293	-0.938573	-0.374778	-1.12902	-1.43986	-5.03427	-1.63903	-0.521556	-3.78898	-1.29021	0.901275	-0.376227	Normal
1.51646	64	0.346	0.0178161	12.8026	0.592798	0.400078	9.07308e-06	-0.00164666	0.142797	0.0861117	-0.0421042	0.0455757	0.0876799	-0.16707	9.21306	-20.4493	0.167781	10.0708	5.10758	105.259	1.71656	-0.926466	-0.276103	-0.242628	-1.59941	-4.9357	0.352884	-0.195772	-3.46737	-0.894004	0.771623	0.268577	Normal
1.55129	65.182	0.3365	0.00853567	10.202	0.51272	0.428257	-0.000583814	-0.00299004	0.128026	0.0791992	-0.0439717	0.0465168	0.0904885	-0.0814181	10.5703	15.9451	-2.24187	8.83911	5.76537	105.16	1.60551	-1.65331	1.37874	-0.589327	-2.65651	-3.73442	0.139407	-0.633159	-5.11571	-0.634545	1.3947	1.12101	Normal
1.77491	66.2983	0.3375	0.00685628	10.202	0.563384	0.413945	-0.000532483	-0.0049805	0.121173	0.0741661	-0.0386109	0.0396909	0.0783018	0.0508732	10.6308	20.7736	7.53364	7.70196	5.15662	104.304	1.58581	-1.77779	2.0795	-1.15644	-2.08476	-4.12517	-0.217152	-0.882019	-5.57828	-1.14918	0.989674	-0.0218485	Normal
1.74624	66.1157	0.335	0.00861989	12.4025	0.617568	0.400158	-0.00102317	-0.00466177	0.120062	0.0752901	-0.0392158	0.0386885	0.0779042	0.0791631	9.44757	32.7212	7.71306	6.88266	5.35429	103.874	1.2245	-1.38824	2.75236	-0.319157	-2.04604	-5.36622	-0.989181	0.495734	-4.22285	-1.72034	0.972627	-0.423034	Normal
1.59129	63.4921	0.335	0.00887297	10.6021	0.618966	0.400488	-0.000781801	-0.00511225	0.122796	0.0761429	-0.0375675	0.0376023	0.0751699	-0.141595	8.68135	22.6904	6.41997	5.95892	4.42919	103.685	1.30674	-0.732653	1.69066	0.132718	-1.81945	-5.51101	-1.19339	0.89812	-4.20593	-1.74403	1.17352	-0.49514	Normal
1.76091	64.8649	0.339	0.0117144	12.4025	0.694966	0.383611	-0.000750074	-0.004074	0.139479	0.0860345	-0.042795	0.0461196	0.0889146	-0.168511	8.60473	-23.5491	0.972201	5.54378	3.41006	103.551	2.10565	-0.129402	0.977215	-0.474348	-1.42808	-5.54289	-2.32826	0.272308	-3.06496	-0.977701	1.57952	0.813835	Normal
1.87516	66.9269	0.3415	0.0159982	12.4025	0.725906	0.368617	-0.000393698	-0.00409889	0.143953	0.0893836	-0.0448518	0.0484969	0.0933487	-0.180163	8.05271	-37.3721	0.20389	5.62172	3.5202	103.518	2.00103	-0.509744	1.60642	-0.47897	-1.6787	-6.18657	-1.79897	0.454978	-3.69053	-0.712775	2.35712	1.38323	Normal
1.77045	68.5714	0.3465	0.0113747	10.002	0.573566	0.391524	0.000215346	-0.00323594	0.142865	0.0902551	-0.0487435	0.050706	0.0994495	0.189716	8.04901	-32.6282	-1.32171	6.86067	4.17984	103.877	2.42234	-1.40861	2.47866	-0.814398	-1.27949	-7.56441	1.38718	-0.218918	-6.11041	-1.23268	1.95346	0.48288	Normal
1.67985	69.4847	0.3445	0.00731195	10.4021	0.573959	0.41233	-0.00215439	-0.00271433	0.128463	0.0830175	-0.0485554	0.0478344	0.0963898	0.22952	8.8006	41.6572	-2.41132	6.61675	5.11975	104.014	2.78239	-2.22182	2.15263	-1.78963	-0.884879	-8.66372	4.695	-0.530724	-7.48361	-2.14065	1.2736	-0.716056	Normal
1.90052	66.1886	0.332	0.00886321	10.202	0.602715	0.396729	-0.00148076	-0.00382303	0.125759	0.080603	-0.0462534	0.0407901	0.0870435	0.274721	7.85479	27.2362	7.70123	6.21836	4.24112	103.645	2.25112	-2.689	2.37229	-0.818561	-0.440583	-7.94825	3.18589	1.14303	-8.08355	-2.4382	1.30755	1.34242	Normal
1.74233	66.8524	0.3365	0.0132584	10.202	0.576862	0.392071	-0.000526501	-0.00350671	0.121385	0.0778233	-0.0447683	0.0417007	0.086469	0.396138	8.32821	34.1191	5.68936	5.65008	3.16858	102.716	3.00306	-2.54582	3.97632	-0.265419	-0.167801	-10.1391	-0.759796	2.2177	-8.45569	-0.0647672	1.10742	2.16663	Normal
1.73052	67.1892	0.342	0.0111924	10.202	0.605937	0.393574	-0.000289459	-0.0015445	0.117152	0.0769656	-0.0472314	0.0441348	0.0913662	0.439277	8.42539	47.7611	4.04229	4.73693	2.59832	102.209	2.92813	-1.59264	4.04434	0.0414656	-0.657624	-10.0468	-2.03712	1.71765	-7.0429	-0.778505	1.36451	1.95807	Normal
1.71375	38.61	0.7775	0.0149597	10.202	0.608883	0.388804	-0.00130461	-0.00176542	0.119218	0.0817772	-0.0554224	0.0498594	0.105282	0.342848	7.5731	68.3556	-4.05626	4.66191	2.52795	101.988	3.92907	-0.900133	0.861921	0.533094	-0.239808	-9.55113	1.60999	-3.60156	-6.02854	0.31837	1.82435	1.10906	Normal
1.70087	51.7911	0.5795	0.00813419	10.4021	0.314169	0.42579	-0.00363818	-0.0060468	0.157677	0.105688	-0.0821825	0.0671554	0.149338	0.576509	9.99912	-71.6586	7.26197	3.00612	0.108197	96.8287	10.5637	6.38631	3.45204	-2.53551	-0.287893	-4.39073	-4.155	-2.00926	0.133363	-0.755862	-0.223157	-2.42779	Normal
1.69348	103.896	0.226	0.00800872	8.40168	0.390804	0.418335	-0.0026133	-0.00410345	0.14663	0.101283	-0.0816271	0.070667	0.152294	0.442741	8.79744	-26.7122	9.76667	2.75398	0.162497	97.1084	9.04753	7.02325	1.55412	-2.48689	1.78724	-3.55713	-3.30439	-1.31187	-0.122603	-1.34568	0.517931	-1.45358	Normal
1.82782	100.503	0.228	0.00527883	8.40168	0.399752	0.425917	-0.00228483	-0.0082754	0.142363	0.0983593	-0.0817437	0.0637093	0.145453	1.17017	9.60137	1.61097	10.7261	3.35009	0.150935	97.1014	9.38744	6.47936	1.52672	-2.96814	1.60219	-3.13673	-3.21574	-1.79753	0.180153	-1.38552	0.582029	-1.33295	Normal
1.29363	77.1208	0.262	0.00414784	21.8044	0.362209	0.411181	-0.0136285	-0.0118422	0.151699	0.0818458	-0.0503107	0.0313332	0.0816439	-0.640229	14.7836	-248.313	7.57114	1.48954	0.226768	96.5773	9.18486	4.19481	5.48098	3.07185	-0.0199859	1.59731	1.18478	1.23048	1.60867	1.03047	-1.22908	-1.06896	Normal
1.68496	76.4331	0.2665	0.0103857	28.0056	0.415896	0.365158	-0.0135608	-0.0108442	0.155341	0.0846656	-0.0528973	0.0327495	0.0856468	-0.45183	13.2433	-258.418	7.86005	1.22116	0.233308	96.4522	8.80791	4.08383	4.69367	2.64834	0.900223	1.09596	0.74103	0.855799	1.22251	0.485567	-2.08844	-0.67224	Normal
1.602	76.5306	0.2685	0.0084514	28.0056	0.406605	0.374498	-0.0147855	-0.0089716	0.145203	0.077062	-0.0490064	0.0289235	0.0779299	-0.78143	15.2768	-219.058	7.45827	1.3108	0.433464	98.604	5.93869	5.03187	2.23689	1.26694	3.26181	-0.425219	1.98197	0.583974	0.981709	-0.411563	-0.773347	-1.2863	Normal
1.27943	76.4331	0.2695	0.00898233	26.8054	0.411249	0.370662	-0.0144996	-0.00744999	0.147586	0.0765019	-0.0476998	0.0266159	0.0743158	-0.653699	15.9517	-250.546	6.76927	1.15396	0.431481	98.2498	5.86482	4.93896	2.54062	1.6723	4.17381	0.159895	2.39056	0.430642	0.983189	-0.695544	-0.952604	-1.31798	Normal
0.682908	103.986	0.2735	0.000776635	53.4107	0.160053	0.479501	0.000151653	-5.74819e-05	0.0780382	0.0278482	-0.00979399	0.0097424	0.0195364	2.95799	59.4274	6.18507	-24.7246	5.00272	1.2633	100.97	4.87222	2.10733	-0.800081	-3.15702	-6.43464	-8.02628	-5.12232	-0.391058	-0.99597	-2.47018	-2.63155	-0.922099	Normal
0.643679	73.7101	0.2755	0.000640459	42.2084	0.131119	0.48002	-1.93181e-05	3.30859e-05	0.0725853	0.0259887	-0.0093227	0.0091639	0.0184866	2.92708	64.3809	11.3965	-21.3293	4.47682	0.878488	99.8756	6.00935	1.84826	-0.569919	-3.95681	-6.26759	-7.23523	-4.1005	0.530679	-1.02321	-2.68953	-2.68947	-0.544237	Normal
0.803942	75.662	0.272	0.000784804	49.81	0.157519	0.475204	-5.94408e-05	-0.000259228	0.0837732	0.033575	-0.0129244	0.0133004	0.0262248	2.50671	44.2939	11.7822	-21.0441	5.53288	0.623925	99.1165	8.92402	0.705142	-0.717898	-3.72775	-6.30839	-7.06116	-3.98433	0.636041	-1.26367	-2.55251	-2.91037	-0.404471	Normal
0.929702	80.8625	0.265	0.000991979	39.2078	0.157809	0.472953	-0.000126039	-0.000112632	0.0818347	0.0352533	-0.0136968	0.0133845	0.0270814	1.9697	31.697	19.0729	-10.5583	5.09539	0.41922	98.683	9.46991	0.62183	-0.605762	-5.24578	-5.40595	-5.95529	-3.64922	-0.300946	-0.726853	-2.14145	-3.05191	-1.2869	Normal
1.73637	77.9727	0.2005	0.00509516	13.0026	0.586347	0.383069	-0.00843414	-0.00103123	0.0993391	0.0633787	-0.0387033	0.029522	0.0682253	-0.0506855	7.3318	48.1529	7.12475	2.9564	1.78792	101.342	-0.397741	1.81424	1.66761	-0.728193	-0.675777	0.280751	-1.21583	-1.77918	-0.447248	0.976039	1.68333	1.09061	Normal
1.48884	77.6197	0.211	0.00855538	13.0026	0.624864	0.37356	-0.00873965	-0.000853706	0.112123	0.0676999	-0.0390581	0.027397	0.0664552	-0.175805	10.6865	3.74833	7.78201	2.67419	1.2974	99.8849	2.34883	2.16114	4.00131	-0.910653	-1.15071	1.7093	-2.31277	-2.72876	-1.58794	0.502578	1.63137	0.475822	Normal
1.79254	76.1421	0.226	0.00942389	13.8028	0.688284	0.377278	-0.0123047	-0.00890016	0.141761	0.0895274	-0.0618033	0.0421773	0.103981	-0.0451584	9.18389	-67.6078	9.65783	2.56648	0.979897	98.8828	5.56877	0.646289	7.13147	-3.21981	0.636654	2.68071	-0.735708	-3.53526	-1.6751	1.12454	0.953166	0.101807	Normal
1.87892	75.0469	0.2335	0.0125206	12.4025	0.638669	0.383889	-0.0127887	-0.0124599	0.150126	0.0979023	-0.0769482	0.0490961	0.126044	0.0449347	8.30192	-79.1817	10.1647	2.86076	1.22516	99.5479	5.37625	0.792291	7.30046	-3.34393	1.71279	3.08566	0.36462	-4.58721	-3.18132	-0.767981	0.34747	0.0669884	Normal
1.32891	86.5177	0.2705	0.00199131	0	0.0712032	0.477171	-0.022312	-0.0216911	0.0574074	0.0238098	-0.0301719	-0.0137281	0.0164438	-1.58943	30.8776	29.474	2.14592	7.48032	0.574971	99.3552	7.19385	-2.88631	-4.28301	-9.44398	-0.997687	-2.73724	-7.9891	-4.92653	-2.56659	-1.72473	-1.8376	-1.1437	Normal
1.32719	86.5177	0.2735	0.0019793	0	0.0694381	0.478159	-0.0222446	-0.0220479	0.0580261	0.0239327	-0.0295266	-0.0138262	0.0157004	-1.57581	29.9711	28.2704	2.99237	8.10509	0.593195	99.6504	6.92635	-3.4853	-4.62971	-9.55194	-0.743718	-3.28197	-9.04338	-5.2958	-1.49504	-2.07288	-1.29218	-1.00464	Normal
1.37549	83.2178	0.288	0.00196882	0	0.0734861	0.479906	-0.0221857	-0.0219815	0.0559666	0.0242378	-0.0295474	-0.012499	0.0170483	-1.69545	26.3532	34.9485	3.75813	4.95971	0.509509	99.5954	6.52429	-2.61023	-5.08135	-10.3038	-1.44781	-2.89849	-7.57333	-3.37918	-1.54581	-0.58281	-1.41943	-0.511058	Normal
1.38609	83.3333	0.2875	0.00196942	0	0.0694853	0.470574	-0.0221891	-0.0218511	0.0576727	0.0244763	-0.0296487	-0.0131466	0.0165021	-1.58795	25.9278	33.0537	1.85737	3.23529	0.454715	98.8329	7.74662	-2.65463	-3.8969	-11.5985	-0.60563	-2.85777	-8.7507	-2.87904	-2.0688	-0.634606	-1.48654	-0.535886	Normal
1.3539	83.7404	0.2875	0.00197652	0	0.0750257	0.474276	-0.022229	-0.0220208	0.0555411	0.0237902	-0.0301979	-0.0127243	0.0174736	-1.53794	27.9823	32.9782	1.49546	3.23531	0.419394	98.5961	7.81264	-2.77218	-3.82609	-10.9094	-1.40617	-2.87296	-9.4405	-3.58128	-2.45681	-1.83036	-2.16655	-0.79045	Normal
0.536764	84.2697	0.288	0.00194836	0	0.061978	0.482592	-0.0220701	-0.0218509	0.0611721	0.022621	-0.0294162	-0.0147641	0.0146521	-2.81671	57.2506	32.9973	-11.0672	3.82812	0.429902	98.6219	8.9225	-3.59766	-4.59437	-13.1424	-1.68751	-3.24729	-8.7423	-3.35762	-2.67016	-1.67476	0.0881171	-2.40403	Normal
0.519037	83.9748	0.2875	0.00195348	0	0.0603588	0.482026	-0.0220991	-0.0218342	0.0621933	0.0224467	-0.0297854	-0.0146856	0.0150999	-3.16848	61.2264	33.5453	-11.8733	5.09344	0.495862	99.2663	8.14683	-3.63406	-5.5926	-12.6036	-2.24225	-1.41686	-9.66253	-2.8761	-3.10389	-1.27071	1.43763	-2.80952	Normal
0.598291	84.4476	0.2885	0.00197296	0	0.0683492	0.485953	-0.022209	-0.0216891	0.0584415	0.0220755	-0.0294694	-0.0153351	0.0141344	-2.69376	46.1121	33.4804	-0.486134	5.34826	0.480021	99.2196	7.94617	-3.45128	-5.29114	-11.0161	-2.37093	-0.596099	-9.52446	-2.87577	-2.08388	-1.44495	1.27087	-2.90287	Normal
0.622812	84.507	0.291	0.00196608	0	0.0698059	0.489737	-0.0221703	-0.021804	0.0576883	0.0223329	-0.0291493	-0.0152374	0.0139119	-2.49948	45.472	33.4841	-0.254712	6.40217	0.582419	99.6968	7.36553	-3.55386	-5.60246	-10.5793	-1.52766	-0.873908	-9.00089	-2.04523	-2.79447	-1.87594	1.41516	-2.57656	Normal
1.29401	84.9858	0.288	0.00197989	0	0.070533	0.485844	-0.022248	-0.022179	0.0574764	0.0220475	-0.0285002	-0.015639	0.0128613	-2.09377	40.762	33.7491	-5.21681	5.61457	0.528381	99.5524	7.20568	-3.16724	-5.33443	-10.4392	-1.61414	-1.56815	-9.02316	-2.91491	-3.23722	-1.76883	1.6429	-2.43753	Normal
1.56271	90.0225	0.256	0.00412274	12.6025	0.392801	0.426909	0.00976978	0.0116785	0.100126	0.0617164	-0.0262447	0.0476429	0.0738875	-0.125233	12.0221	25.155	2.57636	0.750351	0.00358543	96.4391	11.6541	-0.887916	5.14155	-9.6098	6.59465	-3.24099	-4.95364	-3.89988	0.798665	-2.04947	0.495251	-1.53622	Normal
1.55943	89.4188	0.263	0.00321546	12.6025	0.363603	0.424164	0.00992956	0.0114531	0.101484	0.0604385	-0.0232489	0.0456108	0.0688597	-0.168362	13.1854	4.24024	2.26917	0.532423	0.00367231	95.4235	11.6042	-0.325312	6.85052	-4.39748	5.3216	-0.930933	-10.1397	-5.29393	-0.324299	-3.82927	0.581194	-1.78365	Normal
1.27671	90.4977	0.26	0.00284008	14.803	0.318917	0.439162	0.0099836	0.0109608	0.0992977	0.0553066	-0.0198795	0.0415987	0.0614782	-0.276968	20.6656	-30.3705	1.85938	0.863017	0.020207	96.063	10.7611	0.330606	6.16284	-2.78278	4.07889	-0.945475	-12.1792	-6.3297	-0.525847	-4.19644	0.417583	-0.935611	Normal
1.06814	87.5274	0.2685	0.0029471	15.6031	0.364219	0.429153	0.00928551	0.0110657	0.0956089	0.05608	-0.0214221	0.0396888	0.0611109	0.539007	17.6311	7.4478	3.75673	0.173843	0.00902915	95.0014	11.805	3.32876	3.06398	-9.51813	8.46561	-0.559946	-9.93625	-3.8928	0.892293	-3.60869	-1.30185	-2.14718	Normal
1.10171	30.5732	0.6905	0.00450375	15.8032	0.328735	0.435352	0.00931506	0.0113431	0.102249	0.0579554	-0.0196054	0.0371435	0.0567489	0.634033	16.5097	-9.46324	1.13882	0.124293	0.00275778	94.9737	12.1822	3.18534	4.29267	-8.58362	8.7051	-0.934065	-13.8278	-6.49676	3.01938	-4.32826	1.6519	-2.86912	Normal
0.937737	85.8984	0.2745	0.00319305	42.4085	0.38651	0.430734	0.00336746	0.00288048	0.119007	0.0553442	-0.0165746	0.0249572	0.0415318	1.15868	21.3368	-130.368	6.78102	2.1203	0.0690317	98.5511	10.115	0.166589	3.62225	-4.62006	3.27864	-0.557477	-10.688	-4.92989	-2.14201	-4.52894	-2.99185	-2.10753	Normal
1.05935	86.7679	0.2725	0.00178142	41.0082	0.32403	0.438704	0.00258186	0.00310742	0.098998	0.0464898	-0.0141068	0.0198163	0.0339231	0.580429	22.0404	-46.7762	5.83998	1.57246	0.0834166	97.9393	10.3123	-0.344024	1.99878	-4.5891	4.03808	-3.32921	-8.53441	-4.61316	-0.543124	-6.62694	-1.35451	-2.80996	Normal
1.05617	85.8369	0.27	0.00275804	44.0088	0.376906	0.432546	0.00227096	0.00271634	0.111307	0.0522453	-0.0151222	0.0207846	0.0359067	-0.0547888	19.3156	-73.9713	6.66914	1.59942	0.111587	99.6382	7.25123	3.10268	-0.266096	-1.58462	1.81949	-2.12013	-7.56001	-4.40809	-3.26133	-3.87395	-2.11106	-2.83231	Normal
0.396195	66.1157	0.327	0.000423234	77.4155	0.103212	0.501563	0.00475557	0.00477967	0.0560798	0.0163639	0.001847	0.00749609	0.00564909	-4.76018	87.4311	14.3126	-0.54707	8.16296	1.01458	99.272	7.72632	-6.34688	-8.46477	-12.7424	-0.911339	-0.671082	-5.97528	-2.9253	-6.65585	0.862936	-1.79553	-1.65252	Normal
0.499638	67.1892	0.3285	0.000358185	74.0148	0.103867	0.49829	0.00464076	0.00456864	0.0492925	0.0150252	0.00206125	0.00744849	0.00538724	-3.76085	69.3256	13.0555	7.123	7.84664	0.618863	98.5562	7.35321	-5.63101	-8.3642	-13.0959	-1.09546	-0.637396	-6.6273	-4.77431	-5.7106	2.70645	-2.33231	-1.90727	Normal
1.14925	67.2269	0.329	0.000389083	74.0148	0.106234	0.501486	0.00470509	0.00472695	0.0519743	0.0158101	0.00218699	0.00752099	0.005334	-3.63304	71.6593	11.9532	6.63838	7.3486	0.696162	98.7507	7.85446	-6.21023	-8.45157	-12.9889	-0.479656	-0.33072	-6.78414	-4.27997	-5.09315	2.37436	-2.83374	-1.59826	Normal
0.482333	67.2269	0.33	0.000361683	68.4137	0.0820264	0.502673	0.00458715	0.0047713	0.0545772	0.0165241	0.00189911	0.00761134	0.00571224	-3.97907	77.3427	13.1754	7.09503	7.48601	0.692017	99.0319	7.82353	-6.29001	-8.28042	-14.1541	0.417762	0.049553	-6.80242	-4.35784	-5.08979	2.15294	-2.73392	-2.2101	Normal
0.463922	67.3023	0.33	0.000245844	68.4137	0.0803563	0.512273	0.00449968	0.00468749	0.0568023	0.0172482	0.00179261	0.00764956	0.00585694	-4.02021	77.0475	14.0753	8.45161	6.70113	0.810376	99.5939	7.53526	-6.40502	-8.71313	-13.1841	-0.0720292	0.306738	-6.90287	-5.03682	-4.49455	1.24323	-1.96505	-2.87748	Normal
0.478843	66.7037	0.3285	0.000316847	77.6155	0.10595	0.508615	0.00462143	0.00482297	0.0631419	0.0182341	0.001459	0.00798273	0.00652374	-4.04331	82.4614	15.1729	0.100233	6.03578	1.04923	100.174	7.65324	-6.93483	-8.80731	-13.5782	0.427115	-0.105156	-7.32136	-4.22885	-3.5924	-0.663378	-1.48965	-2.03979	Normal
0.588728	66.0429	0.33	0.0410812	0	0.41425	0.3211	-0.101342	-0.10143	0.0854372	0.0332763	-0.114033	-0.0885626	0.0254705	0.765925	43.8824	110.777	-7.51793	2.27822	0.0092863	96.4593	11.3554	1.00855	3.62454	-8.39515	-0.564501	-7.20665	-4.8113	-5.75556	-1.18275	-3.52483	-1.66993	-1.19579	Normal
0.715218	65.2174	0.3265	0.0412275	0	0.371385	0.336086	-0.101523	-0.101485	0.0937817	0.0376871	-0.114503	-0.0897641	0.0247387	0.812012	34.7253	95.7315	-6.45499	2.71639	0.0201913	97.2083	10.7937	2.02295	2.44862	-7.92896	-0.671706	-5.98061	-6.70952	-5.16461	-1.28291	-2.92563	-2.37733	-0.780056	Normal
0.665235	64.9702	0.3265	0.0407858	0	0.401021	0.329405	-0.100977	-0.101413	0.0876238	0.0346997	-0.114122	-0.0894481	0.0246734	0.717078	39.8919	111.22	-8.49731	2.61505	0.0307864	97.1278	10.9754	0.918795	2.66171	-9.25067	-0.0429786	-7.1439	-6.08462	-5.85349	-2.64289	-2.55942	-1.01194	-1.47948	Normal
0.5495	64.9351	0.327	0.041199	0	0.442291	0.308528	-0.101488	-0.101781	0.0808539	0.0321985	-0.114017	-0.0907936	0.0232237	0.695959	40.4483	117.858	0.829925	1.65798	0.0218545	96.7586	10.2446	2.20011	1.53388	-8.29275	-0.251274	-5.50391	-6.01188	-4.92498	-4.75536	-2.04787	-0.985472	-1.72853	Normal
0.512054	63.3914	0.3375	0.0413225	0	0.408453	0.328231	-0.10164	-0.101229	0.0866357	0.031902	-0.112927	-0.0902945	0.0226328	0.464404	45.228	116.437	-7.32287	2.45751	0.00739811	97.3299	10.5626	2.56056	0.739174	-9.46307	-0.739435	-6.48251	-3.66589	-4.82801	-4.09173	-0.98027	0.336624	-2.64877	Normal
0.446898	62.9591	0.338	0.0411578	0	0.463315	0.312294	-0.101437	-0.101222	0.0773086	0.0287801	-0.113366	-0.0899006	0.023465	0.437172	54.0036	144.119	-7.8633	2.17283	0.00807023	97.0625	10.631	1.73981	0.778705	-10.7008	-0.345901	-7.17864	-2.99841	-4.94987	-3.9449	-0.560735	1.00162	-2.60935	Normal
0.38458	62.144	0.3365	0.0413869	0	0.529399	0.277117	-0.101719	-0.101472	0.0679454	0.0254149	-0.112069	-0.0905498	0.0215193	0.328021	72.5092	155.407	0.115703	1.23633	0.0111694	97.1334	7.99103	3.85568	-0.317398	-5.4306	-4.77355	-5.6061	-4.14359	-4.45805	-5.60212	-0.904888	-0.0525991	-1.93229	Normal
0.457165	61.2245	0.342	0.0412822	0	0.447796	0.311187	-0.10159	-0.102145	0.0799981	0.0298335	-0.113602	-0.0899025	0.0236997	-0.151659	55.1048	135.372	-5.89809	1.39408	0.00685095	96.5748	10.2672	2.39461	2.17014	-5.73797	-3.30233	-6.1876	-4.76775	-4.84941	-4.39561	-1.65989	0.841347	-2.80191	Normal
0.462001	65.8979	0.34	0.0413319	0	0.454737	0.308748	-0.101651	-0.102055	0.0788674	0.0300286	-0.113772	-0.0903622	0.0234098	-0.0793706	55.4345	135.504	-5.31212	1.17902	0.0067494	96.5597	10.7059	1.81903	2.35359	-7.22396	-1.81698	-6.14404	-3.3495	-4.3631	-5.29651	-1.00692	0.853455	-3.14004	Normal
0.544679	65.5738	0.3385	0.041267	0	0.524704	0.280436	-0.101571	-0.102261	0.0685069	0.0298897	-0.115248	-0.0885545	0.0266937	-0.41439	42.8181	152.799	-4.10312	0.903924	0.00176695	95.9023	10.5035	1.79093	2.24756	-7.89787	-0.709437	-5.79477	-4.6444	-4.32065	-4.04124	-1.14511	0.66923	-2.1448	Normal
0.59826	65.6814	0.3405	0.0412563	0	0.469489	0.303036	-0.101558	-0.102231	0.0764607	0.0327932	-0.115944	-0.0879333	0.0280104	-0.222893	38.3964	129.172	-3.3625	1.02466	0.00176796	96.0117	10.4771	2.87124	2.61459	-6.05146	-1.03405	-4.81669	-4.11007	-3.59081	-4.04874	-1.54285	-0.742827	-1.93326	Normal
0.715351	80.2139	0.2895	0.0345585	0	0.270819	0.370847	-0.0929496	-0.0923327	0.107977	0.0399101	-0.100803	-0.0840145	0.0167885	0.040362	27.9073	32.184	-2.345	3.55926	0.164677	98.7086	10.3022	1.13594	2.0775	-5.27139	1.56127	-2.84432	-3.1394	-1.86231	-2.46282	-1.73285	-0.415262	-0.811392	Normal
0.749606	80.1068	0.288	0.0344791	0	0.268304	0.364313	-0.0928427	-0.0924079	0.108523	0.0416564	-0.10071	-0.0836562	0.017054	0.0846109	26.499	31.7652	0.156954	3.94917	0.17436	98.4153	10.6866	0.404602	2.86116	-5.08728	1.93186	-3.25736	-3.30223	-1.88851	-2.0472	-2.13414	-1.34493	-0.961245	Normal
0.72015	79.3126	0.2925	0.0346728	0	0.254006	0.366822	-0.0931032	-0.0926203	0.113003	0.0407079	-0.0994414	-0.0839402	0.0155012	0.0395267	28.4798	0.391811	3.59558	3.50497	0.115108	98.44	10.5555	0.796414	2.80574	-4.07983	1.3883	-1.98099	-3.37183	-2.62748	-2.58229	-1.66473	-1.77993	-1.83833	Normal
0.780226	80.591	0.289	0.0346538	0	0.238824	0.370246	-0.0930777	-0.0928056	0.117652	0.0436269	-0.100334	-0.083783	0.0165506	0.0127171	25.3974	-12.9639	4.45199	4.13016	0.144543	98.7561	10.5748	0.145709	2.79636	-3.93107	1.83484	-1.07097	-3.24175	-3.68992	-1.8995	-1.19412	-2.19898	-2.4408	Normal
0.89866	84.1515	0.283	0.0345752	0	0.272224	0.366254	-0.092972	-0.0922848	0.107574	0.0450047	-0.10236	-0.0821048	0.0202551	0.27268	23.8835	30.1391	8.08796	3.6649	0.299547	98.7299	10.1643	0.344556	2.35707	-3.7211	2.32313	-0.347295	-4.30925	-3.25208	-1.82245	0.0822463	-1.29026	-1.5161	Normal
1.02946	104.895	0.203	0.000833344	8.80176	0.0511514	0.483926	5.52811e-05	0.00123468	0.0741044	0.0311315	-0.0117869	0.0130833	0.0248701	-2.14006	40.5841	17.1279	-5.92049	6.09943	0.2243	98.8411	9.6414	-1.79167	-2.38396	-10.2096	-1.49884	-4.61542	-3.74713	-1.37096	-1.48422	-1.25407	-2.17084	-2.75309	Normal
0.743637	105.634	0.216	0.000687147	42.0084	0.154734	0.48476	-7.81631e-05	0.000996447	0.0855858	0.0354572	-0.0132863	0.0161468	0.0294331	-2.56506	39.8649	3.88635	-17.8066	5.82609	0.167029	99.3359	10.294	-1.97899	-0.945071	-10.7335	-0.637212	-5.57788	-4.72856	-1.47736	1.97964	-1.70453	-0.772858	-2.43411	Normal
0.726363	104.987	0.213	0.000940224	41.8084	0.144047	0.482604	-0.000382278	0.00113414	0.088181	0.0357508	-0.0131778	0.0156652	0.028843	-2.57265	38.0919	3.7613	-21.1042	6.06333	0.260462	99.9062	9.65586	-1.59658	-1.61787	-9.78667	-1.27643	-4.16731	-5.211	-1.55986	1.63851	-0.787144	-0.51435	-1.50158	Normal
0.756216	103.627	0.2155	0.000940148	41.8084	0.152449	0.484971	-0.000362659	0.00137365	0.0908603	0.0371076	-0.0133665	0.0160956	0.0294622	-2.41844	35.1955	0.360039	-18.1391	7.45919	0.275364	100.09	9.5281	-1.15609	-1.19206	-10.0091	-1.75456	-4.47575	-4.25119	-1.96827	0.975592	-0.120469	-2.03518	-1.57905	Normal
0.647047	105.171	0.216	0.000719264	8.80176	0.0582623	0.491226	-0.000217855	0.00155376	0.0798971	0.0344025	-0.0131264	0.0161319	0.0292583	-1.81644	33.1273	11.8837	-13.7371	5.74578	0.195694	99.3421	9.76849	-1.89019	-1.35151	-10.0917	-3.02206	-4.98436	-4.00791	-2.38548	1.09906	-0.407127	-1.20904	-1.77432	Normal
0.672162	103.717	0.2125	0.00064262	8.80176	0.0465028	0.488842	4.69813e-05	0.00149031	0.0839603	0.0357142	-0.0136114	0.0159981	0.0296095	-1.79667	31.748	13.1285	-18.1318	5.98449	0.2642	99.5956	9.9076	-2.0221	-1.4336	-10.2804	-2.38634	-4.573	-4.04312	-1.4511	2.22699	-1.30565	-1.48227	-1.23341	Normal
1.27515	101.01	0.212	0.00068848	35.4071	0.169514	0.481223	-0.000190838	0.00174154	0.0762883	0.0322434	-0.0129127	0.0145418	0.0274545	-1.3567	30.8469	10.8502	-12.9829	4.23685	0.297076	98.7449	9.53045	-0.793259	-1.15143	-9.32744	-3.10423	-4.37379	-3.81904	-2.12249	0.405545	-1.9913	-1.15325	-1.82188	Normal
1.21465	101.781	0.213	0.000824214	8.80176	0.0682184	0.483042	0.00021698	0.0017317	0.0689145	0.02988	-0.0123779	0.0147647	0.0271426	-1.267	35.7125	-9.61849	-8.35973	4.56194	0.379334	98.6173	8.62795	-0.0936223	-2.02053	-7.73488	-3.28836	-4.91291	-3.23849	-1.56986	1.02102	-1.65179	-2.28718	-1.64762	Normal
1.1929	100.251	0.212	0.00073355	8.80176	0.0651752	0.482905	-0.000317847	0.00126977	0.066644	0.0291822	-0.0133428	0.0136522	0.0269951	-1.4794	37.2342	16.8136	-6.22138	4.30981	0.268002	98.5622	9.54393	-2.69912	-2.387	-8.76316	-1.32342	-2.87965	-5.67403	0.90127	0.402585	-2.36226	-0.902493	-2.24188	Normal
0.785977	99.0917	0.211	0.000513955	36.8074	0.260617	0.485275	-0.000188995	0.00039354	0.0653603	0.0284165	-0.0131361	0.013585	0.0267211	-1.62028	36.2682	14.6013	0.573178	3.53273	0.269565	98.3646	9.42633	-2.23663	-0.940338	-7.53799	0.377257	-1.8778	-3.88755	0.299775	1.11186	-2.96736	-2.28163	-2.62293	Normal
1.35218	83.1025	0.2785	0.00172602	86.6173	0.221017	0.468731	-0.0188288	-0.0185894	0.0907668	0.0318408	-0.0236198	-0.0133912	0.0102286	0.549167	31.272	31.7272	-27.454	13.808	0.0494593	99.5565	9.42367	-0.231083	-3.38657	-17.2327	-0.411029	-10.0861	0.636572	-2.75466	2.22991	0.728105	-0.502858	0.767856	Normal
1.36096	83.7989	0.277	0.00147711	89.4179	0.189369	0.472549	-0.019003	-0.0187758	0.0909308	0.0322716	-0.0240079	-0.0130194	0.0109884	0.428629	30.9515	33.525	-30.1496	15.1233	0.0573491	99.5667	9.42607	-0.0152804	-3.53218	-17.0183	-0.472849	-9.73835	0.686651	-2.05434	2.09321	0.792954	-2.2607	1.75952	Normal
1.36318	79.2602	0.278	0.00145631	0	0.0202516	0.470584	-0.0190808	-0.0189918	0.0940675	0.0316945	-0.0233413	-0.0141366	0.00920477	0.422541	31.3584	35.6636	-42.6007	16.2492	0.0764808	99.6434	9.39287	0.224623	-3.7768	-16.7897	-0.717427	-9.81653	0.654256	-1.66859	2.51972	1.8331	-1.19841	1.58239	Normal
1.37652	77.4693	0.279	0.00145438	0	0.0190439	0.472024	-0.0190682	-0.0190754	0.0970542	0.0322948	-0.0231231	-0.0143102	0.00881291	0.396631	31.1039	34.124	-50.4233	17.3446	0.0707589	99.6911	9.51488	0.123118	-3.91552	-17.4262	-0.539195	-10.4471	0.677458	-2.29851	2.92489	1.30134	-2.04298	2.34093	Normal
0.779666	77.6197	0.277	0.00153495	86.4173	0.217659	0.464215	-0.0191307	-0.0188944	0.0896203	0.0309057	-0.0230995	-0.0142029	0.00889661	0.3353	31.92	37.7254	-39.5478	12.9278	0.0695963	99.1522	9.7364	-0.907569	-2.6335	-16.7659	-0.713862	-11.0523	0.914269	-2.93743	2.94106	1.38362	-1.71579	2.11737	Normal
0.752096	79.4176	0.2785	0.00147657	86.4173	0.239789	0.46623	-0.0191409	-0.0187375	0.0852966	0.0292603	-0.0231992	-0.014337	0.00886216	0.349649	33.8231	36.2233	-35.5389	12.0283	0.0763708	99.373	8.52576	0.842568	-4.75043	-14.7547	-3.32904	-8.9282	-0.0618108	-1.71851	1.54366	1.98299	-1.26627	1.79105	Normal
0.588483	78.7402	0.279	0.00145277	0	0.0229215	0.466485	-0.0190576	-0.0186198	0.0882671	0.0295344	-0.023369	-0.0142615	0.00910754	-0.0409745	35.1723	34.3096	-46.6025	10.5214	0.0496508	98.9918	9.6757	-0.533088	-2.9492	-16.8218	-1.31185	-11.4703	1.42406	-3.90289	2.35643	0.803211	1.99617	0.976922	Normal
0.636559	77.0218	0.281	0.00145171	86.4173	0.240853	0.467605	-0.0188103	-0.0185294	0.0911491	0.031449	-0.0232637	-0.0135118	0.00975193	-0.0162903	30.6333	35.514	-43.5134	13.251	0.0600602	99.3642	9.48397	-0.836711	-2.79089	-16.8183	-1.51311	-10.9965	-0.185741	-4.29985	3.4247	0.297472	0.989923	0.632745	Normal
0.635431	59.0261	0.346	0.000401125	0	0.0424917	0.441471	0.0100141	0.010043	0.0337966	0.0120437	0.00734987	0.0125197	0.00516985	1.47375	31.6279	15.2994	2.31568	0.530883	8.8974e-05	91.2268	12.2182	-2.10023	4.34489	-16.5178	13.0396	-3.12549	-1.73631	-3.30331	0.70611	-2.43773	-0.486866	-2.79991	Normal
0.726499	58.1959	0.343	0.000397384	0	0.0406923	0.426237	0.00996725	0.00999134	0.0344065	0.0122204	0.00736536	0.0123993	0.00503394	1.57322	30.3853	16.7503	2.47393	0.793421	7.16397e-08	91.7114	11.7889	-3.29216	4.60501	-15.6872	12.3709	-2.58334	-1.43491	-2.4539	0.0597499	-2.00115	-1.44042	-1.8666	Normal
0.711974	56.0486	0.345	0.000375567	0	0.0383373	0.443587	0.00968977	0.00954824	0.0345613	0.0123459	0.00709394	0.0121527	0.00505873	1.25186	28.2535	16.8944	3.422	0.627893	2.34155e-07	91.5805	11.9599	-1.99589	3.92105	-16.3788	12.9692	-2.38195	-1.13609	-2.2059	0.124175	-1.50072	-0.679056	-2.36121	Normal
0.70454	59.0261	0.344	0.000352172	0	0.0376602	0.437876	0.00938313	0.00934102	0.0337255	0.0117805	0.00701494	0.011416	0.00440104	1.72001	32.6059	16.0796	3.14236	0.407272	1.81223e-07	90.9473	12.1664	-1.30853	4.41649	-14.9473	10.9052	-4.17889	-2.80758	-3.57415	3.57637	-3.9061	-3.17426	0.191816	Normal
0.844633	56.0748	0.3465	0.000331512	0	0.0348887	0.444973	0.00910374	0.00900111	0.0341057	0.0118103	0.00665545	0.0111383	0.00448289	1.64109	32.0894	15.9615	3.32118	0.407355	1.62361e-06	91.2143	12.1529	-1.13627	4.10087	-15.3926	11.1692	-4.11097	-3.29298	-3.87115	3.09129	-4.02674	-2.80409	0.0300121	Normal
0.870054	57.9151	0.345	0.000339155	35.007	0.373808	0.433049	0.00892327	0.00871084	0.0342612	0.0120068	0.00645192	0.0112657	0.00481379	1.42522	30.8157	15.8732	2.967	0.145293	1.42245e-05	90.3607	12.5558	-0.0648638	4.06074	-15.9813	11.0059	-5.38341	-1.51211	-4.16571	3.41507	-4.8467	-3.96596	0.147539	Normal
0.852317	58.309	0.347	0.000316413	0	0.0348602	0.438384	0.008894	0.00867168	0.0333439	0.0119177	0.0064459	0.0114673	0.00502138	1.51008	31.3135	15.9128	2.51288	0.171342	2.01348e-06	90.5884	12.2636	-0.888881	4.65848	-14.3283	9.05858	-5.45708	1.1322	-3.09819	1.18043	-3.41597	-3.79228	-0.0638008	Normal
0.832529	57.5264	0.347	0.000340351	32.2064	0.322702	0.434667	0.00881896	0.00864187	0.033079	0.0117442	0.00650957	0.0112657	0.00475614	1.65929	31.5731	15.397	3.02437	0.311919	5.89917e-07	90.5475	13.0623	-3.45129	6.91218	-16.8014	12.3609	-7.83871	3.39728	-5.76537	5.12517	-5.80356	-1.26014	-1.76041	Normal
0.717774	58.0552	0.3465	0.000313857	0	0.0348383	0.428364	0.00885801	0.00874848	0.0332866	0.0117601	0.00659803	0.0113357	0.00473766	1.3063	29.8483	15.9383	2.42271	0.331846	7.64841e-05	90.9774	11.6458	-2.45546	5.3494	-11.7583	8.53609	-2.95078	-0.430359	-1.7922	-0.606786	-2.32038	-3.9283	-0.785145	Normal
0.724953	57.6369	0.3435	0.000340916	0	0.0398674	0.445002	0.00923196	0.00903073	0.03225	0.0117135	0.00691777	0.0115604	0.00464263	1.94939	31.2207	15.4236	3.19026	0.407658	0.000664979	91.4574	11.1965	-2.01471	4.30506	-11.1544	7.43989	-2.03802	-2.42341	-1.19944	-0.108463	-1.56766	-3.04693	-0.361609	Normal
1.18223	30.667	0.9315	0.000378279	0	0.0433407	0.436589	0.0097247	0.00964261	0.0325433	0.0116986	0.00706658	0.0121297	0.00506312	1.9958	34.1148	14.9787	2.27591	0.703298	0.000656178	91.8031	10.8359	-2.86625	4.4811	-10.4471	7.91054	-0.602487	-4.52733	-1.00693	0.130001	-1.83589	-3.62632	-0.585888	Normal
0.711575	58.2524	0.345	0.000378605	0	0.0449829	0.453798	0.00972889	0.0095752	0.0318558	0.0116121	0.00696581	0.0121687	0.00520285	2.46952	36.2251	14.8643	2.83727	0.851535	0.000808755	92.67	9.78587	-1.89478	2.40252	-9.55734	6.57508	0.679628	-7.05824	-0.288382	1.40743	-1.55894	-3.55043	0.526542	Normal
1.30889	55.3506	0.3475	0.000369915	0	0.044274	0.435801	0.00961659	0.00971579	0.0317894	0.0110744	0.00702117	0.011987	0.0049658	1.91626	36.3384	14.3989	1.84675	0.788497	4.38296e-06	91.7549	11.0049	-3.96503	5.20193	-11.1523	9.11451	-1.17626	-5.33148	-1.81719	1.82051	-2.77335	-4.15083	0.323582	Normal
0.640817	55.4273	0.349	0.000360113	0	0.0484842	0.442987	0.00948832	0.00948291	0.0298802	0.0104534	0.00717599	0.0118323	0.00465629	1.64732	33.0814	14.7793	2.29791	0.575804	4.4595e-05	91.2077	11.4147	-3.03896	4.67737	-13.0799	10.0106	-2.4132	-3.93239	-1.77448	3.69163	-3.22576	-4.89612	1.54105	Normal
0.885074	61.287	0.3455	0.000347593	0	0.0432953	0.436666	0.00932192	0.00952665	0.031104	0.0106915	0.00721437	0.0115988	0.00438445	1.42177	34.6766	15.4052	1.87699	0.620386	0.00223769	91.8108	10.3828	-2.23936	3.24884	-10.2861	6.90072	-0.742022	-3.67084	-0.756319	-0.982408	-1.55792	-4.25921	-1.11331	Normal
0.901097	60	0.346	0.000348996	0	0.0412411	0.442746	0.00934072	0.00947371	0.0319914	0.0110097	0.00723125	0.0115929	0.00436169	1.69442	35.7032	15.047	1.83289	0.789348	0.00215212	92.1327	10.3593	-2.41453	3.45344	-9.99829	7.21991	-0.272377	-5.29157	-1.1512	-0.328933	-1.25004	-2.55418	-1.11534	Normal
0.607931	55.2232	0.3395	0.000347349	0	0.0372912	0.451372	0.00931865	0.0093571	0.033656	0.0113785	0.00730762	0.0115854	0.00427783	1.50646	33.9831	15.6687	2.48926	1.11717	0.00576218	93.3203	10.0209	-2.81212	1.83782	-10.2183	5.38755	-0.310327	-5.17865	0.0509018	0.338043	-0.979223	-2.89159	-0.784512	Normal
0.650076	59.4943	0.3395	0.000333074	0	0.0361286	0.458389	0.00912516	0.00922189	0.0335991	0.0116039	0.00705824	0.0115327	0.00447442	1.39059	34.1833	16.5673	2.36432	1.20256	0.00905757	93.8264	9.52102	-3.15426	1.77568	-8.05133	3.48125	0.501229	-6.72118	-0.293264	0.0648419	-1.475	-1.56622	-1.6966	Normal
0.687643	60.3015	0.342	0.000358998	0	0.0392062	0.460294	0.00947362	0.00950554	0.0334064	0.0118672	0.00696733	0.0120339	0.00506653	1.60286	32.4083	16.3243	2.65967	1.27893	0.0051107	94.0813	9.2796	-3.66968	2.41825	-9.34471	5.46984	0.255911	-6.23823	-0.663447	-0.450028	-1.89154	-3.40878	-1.14813	Normal
1.37126	60.423	0.342	0.000389159	0	0.0383225	0.448144	0.00986356	0.00988776	0.0350684	0.0125945	0.00695588	0.0124385	0.00548261	1.56923	31.7458	14.478	2.58354	1.22401	0.00846629	94.0605	9.36811	-3.97757	2.78078	-9.10232	5.63943	-0.840481	-2.84673	0.296286	-0.173945	-1.38341	-3.4007	-1.8082	Normal
0.444192	48.1541	0.3395	0.000402162	0	0.01736	0.509464	0.010027	0.00989861	0.0537735	0.0162829	0.00709358	0.0123287	0.00523509	0.702925	70.2698	7.37832	-32.1158	1.07095	0.602198	99.4561	7.95864	-4.8482	-5.1855	-9.40641	1.49653	2.78454	4.0599	4.66671	-6.9743	-3.01453	-0.681973	0.651054	Normal
0.937832	120	0.2005	0.00254776	113.423	0.382745	0.445088	0.00999734	0.00995016	0.107348	0.0427512	0.00586693	0.0136098	0.00774285	-0.0665336	21.0514	13.4596	-20.809	20.7373	1.68343	102.878	4.75141	-7.05181	-10.1346	-12.6512	3.79372	3.62256	5.21774	5.34561	-2.95581	-3.10727	-6.6761	-4.76671	Normal
0.99515	120	0.2005	0.00381853	113.623	0.419753	0.440974	0.0100871	0.010139	0.112436	0.0458263	0.00691961	0.0131755	0.00625593	-0.093691	18.3284	14.9978	-19.0857	25.7332	1.77303	103.163	4.96805	-6.6842	-10.0526	-13.0551	3.32058	2.57978	5.08044	5.08645	-2.87922	-2.45129	-6.31794	-3.89252	Normal
0.777487	86.2689	0.283	0.00204155	88.4177	0.336509	0.44298	-0.0103467	-0.0100922	0.109162	0.0354888	-0.0133719	-0.00642736	0.00694456	-0.163834	26.2266	22.7573	-104.377	21.4246	0.486412	99.0724	9.90654	-1.07803	-8.08258	-15.6141	-6.45591	-10.7334	0.672151	-1.28447	4.56077	3.07107	-0.821905	2.06266	Normal
0.711627	86.5801	0.283	0.00240139	92.8186	0.27127	0.437613	-0.0103201	-0.00980859	0.0994093	0.0314007	-0.0130634	-0.00641118	0.00665218	-0.334999	30.2163	22.527	-78.9391	19.2764	0.441126	98.733	9.88732	-1.16001	-8.0978	-16.3779	-4.87243	-8.90638	-0.364624	-0.614214	3.91733	2.45979	-0.884147	1.57092	Normal
0.725134	86.4553	0.281	0.00187765	88.4177	0.239567	0.444451	-0.0103156	-0.00989413	0.0928676	0.030308	-0.013207	-0.00637686	0.00683018	-0.418482	28.4903	22.1149	-57.0984	18.4492	0.407571	98.6917	9.64582	-0.814064	-7.87331	-15.9333	-5.06587	-8.90646	-0.28636	-0.723492	1.75811	1.8918	-1.86747	0.847979	Normal
0.754722	86.145	0.283	0.00215536	88.4177	0.26952	0.440536	-0.0102345	-0.00985411	0.0971639	0.0304183	-0.0128187	-0.0067172	0.00610153	-0.226676	30.0774	19.3677	-74.8442	17.466	0.41468	98.6081	9.73425	-1.17064	-7.34293	-16.7661	-5.41701	-10.1255	0.837385	-0.14354	1.96631	3.22425	-1.04142	0.716883	Normal
0.610932	85.531	0.2815	0.00136875	89.0178	0.261373	0.447618	-0.0102663	-0.0101704	0.0980733	0.0305805	-0.013368	-0.0067529	0.0066151	-0.412544	32.6724	20.4299	-83.6381	17.4718	0.322277	98.4596	9.9581	-0.826294	-6.69088	-16.8723	-5.46582	-11.48	0.554542	-1.42081	2.49885	2.78562	-0.869031	1.83854	Normal
0.618848	85.7143	0.2855	0.00209745	98.8198	0.243013	0.438937	-0.0103702	-0.0100956	0.102415	0.0315504	-0.0135899	-0.0067502	0.00683966	-0.339583	31.6299	22.4212	-92.1842	19.6627	0.358184	98.4188	9.97539	-1.15933	-6.90846	-16.8534	-6.32459	-10.8961	1.0198	-1.64205	4.70017	2.94543	-0.815789	2.57964	Normal
0.665575	85.531	0.285	0.0025222	98.8198	0.217236	0.441045	-0.0106666	-0.00995924	0.107319	0.0340856	-0.0139229	-0.00657492	0.00734799	-0.372274	28.6121	22.8937	-107.085	23.5886	0.490389	99.4881	9.38727	-0.583112	-8.18442	-14.5742	-6.38401	-9.0988	-0.577145	-0.022423	2.87632	3.27645	-0.914964	2.64941	Normal
0.656301	85.4701	0.2835	0.00118289	98.8198	0.217834	0.460739	-0.0104847	-0.00976579	0.0955156	0.0308806	-0.0138517	-0.00661457	0.00723714	-0.447611	29.7814	23.0764	-64.2085	20.7267	0.261815	98.6521	9.88369	-0.340114	-7.14093	-17.102	-4.79846	-10.1929	0.700626	-2.03058	3.77428	2.58277	-0.809394	1.48505	Normal
0.653854	85.2878	0.283	0.00127501	87.4175	0.272673	0.456414	-0.0106411	-0.00999685	0.0971941	0.0305558	-0.0135091	-0.00685651	0.00665264	-0.390121	29.7996	21.6408	-71.8688	21.0365	0.291005	98.6627	9.87577	-0.488497	-7.76875	-17.0575	-4.34144	-10.0713	-0.18462	-1.95651	4.26267	3.11643	-0.188129	0.887424	Normal
0.705681	85.4093	0.2845	0.00158098	88.2176	0.295922	0.454413	-0.010649	-0.00990986	0.101078	0.0312706	-0.0134001	-0.00673606	0.00666401	-0.211416	31.5091	22.5723	-92.2216	20.7556	0.337254	98.8123	9.96747	-0.563436	-7.79864	-16.8876	-3.83598	-10.9733	-0.131807	-1.26296	4.09334	3.0375	0.628252	1.33573	Normal
0.701783	63.4585	0.31	0.000977946	62.8126	0.231069	0.468455	-0.0092518	-0.00931686	0.0893041	0.027206	-0.0117977	-0.00606788	0.00572982	-0.103271	40.8842	-9.502	-8.64543	11.4896	0.138591	99.5964	7.91089	3.18032	-3.98543	-10.6184	-5.19329	-6.16082	-4.54525	-3.51224	-5.18221	-2.54113	-1.90302	-2.19028	Normal
0.724469	59.6125	0.308	0.00125897	59.6119	0.253221	0.467174	-0.00941299	-0.00931676	0.0934782	0.0285014	-0.0120492	-0.0061666	0.00588255	-0.120184	38.3656	-7.68333	-24.1341	11.3308	0.0719158	98.2605	10.1921	3.64238	-4.59926	-13.9686	-1.44993	-9.95842	-1.57805	-4.65107	-4.42131	-3.21899	-1.84394	-2.02043	Normal
2.82016	86.5801	0.2645	0.0811429	7.80156	0.80958	0.296978	-0.0138728	-0.0239778	0.297411	0.235964	-0.212608	0.15313	0.365737	0.391087	3.10451	-972.849	0.730631	0.0846221	0.00203007	84.4367	12.7977	4.2518	7.26996	-0.716021	9.26176	4.39166	-1.37781	2.53743	3.89372	2.53744	2.86422	1.45876	Normal
2.70413	92.2367	0.243	0.0931693	7.60152	0.785795	0.296438	0.0160638	0.00588685	0.301659	0.236107	-0.190381	0.182674	0.373055	0.35822	3.22098	-1077.25	0.90562	0.0574588	0.000506633	88.8523	6.1627	7.0626	4.95266	3.96813	4.72557	3.58825	0.123827	1.42252	3.13597	3.61895	3.6869	1.61942	Normal
2.73044	89.7532	0.231	0.0872004	7.40148	0.728202	0.294784	-0.0176557	-0.0199978	0.277926	0.217296	-0.201277	0.1427	0.343977	0.179103	3.45329	-805.844	0.862468	0.0392185	0.000403071	93.7417	1.87183	4.47215	4.19429	4.27371	3.7284	3.20297	2.19953	2.12852	2.22737	2.48836	2.32023	1.80413	Normal
2.77846	91.3938	0.2345	0.0847294	7.60152	0.737523	0.301729	-0.000828132	-0.0135983	0.291749	0.228305	-0.199545	0.16796	0.367504	0.300125	3.30169	-963.231	0.951085	0.0482403	0.000354822	92.0312	3.0747	5.55988	4.8873	4.61272	3.98016	3.16149	1.73552	1.76688	2.21162	2.75077	2.64796	1.80686	Normal
2.95887	91.4634	0.201	0.080869	7.60152	0.785523	0.289469	0.0213794	0.0016575	0.286814	0.22469	-0.185002	0.175532	0.360534	0.52931	3.04049	-892.686	0.68604	0.0760728	0.00115613	84.7485	11.6168	4.92139	6.24461	0.171936	9.12038	5.66272	-3.87612	2.13707	4.11681	1.78254	4.51422	2.36481	Normal
2.73794	43.5888	0.687	0.10452	7.40148	0.724799	0.294674	-0.00919528	-0.0486771	0.257924	0.198899	-0.192828	0.114926	0.307753	0.787689	3.7235	-632.342	0.445302	0.0687251	0.000606268	84.9116	11.3049	4.45343	5.91027	0.064322	9.81999	6.31279	-2.78235	3.1894	4.01024	2.3229	3.52288	1.61439	Normal
2.75849	87.2727	0.2385	0.0919757	7.40148	0.749364	0.289221	0.0149118	-0.0133468	0.265952	0.202108	-0.166254	0.134109	0.300363	0.74215	3.62974	-740.573	0.495844	0.0667158	0.000956496	90.4753	3.29825	5.43853	5.22577	4.93975	4.51485	3.75757	1.85809	2.18535	2.92485	3.37929	3.48776	2.56726	Normal
2.72876	87.7835	0.3425	0.0746668	7.80156	0.705626	0.303865	0.00119955	-0.0274459	0.262726	0.199259	-0.181938	0.121696	0.303633	0.784857	3.84176	-699.662	0.642554	0.068166	0.00139194	84.6402	12.5075	4.3101	7.69039	-1.01807	9.66348	4.41925	-2.64976	2.19347	4.26636	2.31729	3.49455	1.94632	Normal
2.6639	88.0411	0.3035	0.0483363	7.60152	0.675646	0.304529	-0.0147461	-0.0503567	0.26402	0.200057	-0.198392	0.114627	0.313019	0.856765	4.02176	-701.143	0.593629	0.0725868	0.00200427	87.2026	7.18612	7.0067	4.6163	3.24394	5.48341	4.76076	0.703519	2.60201	3.84483	3.87483	3.9564	1.68106	Normal
2.72922	89.5522	0.3355	0.0964154	7.60152	0.716297	0.298226	-0.00518588	-0.0285384	0.286351	0.214403	-0.192958	0.127233	0.320191	0.711336	3.82636	-1018.42	0.79415	0.0412152	0.000861856	95.2544	0.965832	3.50386	3.45053	3.84954	3.58758	3.50448	3.03429	2.99562	2.85232	2.93928	2.70022	2.30841	Normal
2.71216	90.4295	0.2645	0.0817456	8.0016	0.715167	0.303561	0.00337765	-0.0184556	0.280312	0.210606	-0.176314	0.137234	0.313548	0.657604	3.78637	-1059.96	0.748668	0.0384981	0.000583351	98.0426	0.00879355	2.42084	2.56932	3.15513	2.84938	2.86894	2.50334	2.61043	2.41486	2.01576	1.81178	1.8698	Normal
2.62868	83.9161	0.358	0.0511324	7.0014	0.675957	0.300566	-0.00908962	-0.0332011	0.236101	0.17851	-0.160254	0.112764	0.273018	0.687854	3.91476	-476.363	0.58166	0.09278	0.00190106	94.8644	0.664192	3.13732	3.14908	3.61539	3.3762	3.43036	3.05495	3.2612	3.31652	3.31241	3.0075	2.47154	Normal
2.70616	83.5073	0.3535	0.043558	8.80176	0.75996	0.295651	-0.00337655	-0.0304871	0.250007	0.189444	-0.169425	0.117518	0.286943	0.723531	3.63098	-553.403	0.670122	0.0580496	0.00053671	91.851	2.17904	4.42353	3.59004	3.37723	3.24915	3.40417	3.06976	3.65823	4.2581	4.88011	4.62883	3.36475	Normal
2.7307	84.2105	0.3535	0.0635539	7.40148	0.733118	0.295332	0.00530612	-0.0161604	0.250841	0.189352	-0.151585	0.128012	0.279597	0.596281	3.56984	-574.784	0.646515	0.0367742	0.000534194	85.8035	9.02748	6.84051	3.88462	0.628558	6.36224	5.54436	0.343989	3.72321	4.98169	6.22643	7.12194	1.84358	Normal
0.55752	61.57	0.3265	0.00059813	56.2112	0.179114	0.468034	-0.0106084	-0.0107309	0.0713797	0.0225328	-0.0150597	-0.00656537	0.00849428	-2.13642	57.1308	8.60658	-10.7983	3.21035	0.11305	98.8628	7.68573	1.13978	-1.86621	-9.10498	-5.04497	-6.77365	-2.14551	-3.28627	-6.48425	-1.41875	-0.803976	0.575961	Normal
0.443414	61.7284	0.3285	0.000487634	0	0.0167914	0.473256	-0.0110412	-0.0110698	0.0609244	0.0178695	-0.0148225	-0.00697102	0.00785145	-2.41287	74.9975	6.26979	-3.96297	2.95935	0.0580134	96.9112	9.84798	-1.0467	0.327363	-12.8897	-1.19984	-8.70082	-2.812	-5.26341	-3.62505	-1.81293	-0.795665	0.336411	Normal
0.355443	62.4675	0.329	0.000449893	0	0.0227371	0.477663	-0.0106053	-0.0104914	0.050927	0.0149498	-0.0143928	-0.00666517	0.00772766	-2.61655	95.7413	13.5829	-5.61561	3.12652	0.0480354	96.771	8.93242	-1.78722	-1.46605	-13.2449	-1.54124	-8.64597	-3.18453	-4.09574	-3.73283	-1.12106	-1.09506	0.871755	Normal
0.706851	63.593	0.3295	0.000393554	0	0.0272967	0.477181	-0.0099191	-0.00993408	0.0442661	0.0137355	-0.0140261	-0.00567156	0.00835454	-2.45876	92.0396	13.2691	2.12527	3.5201	0.0313545	96.1785	9.01199	-2.8723	-2.04627	-12.9641	-1.5031	-7.33134	-5.34151	-2.75389	-1.6492	-1.63409	-4.64739	1.63711	Normal
0.499736	62.7287	0.329	0.000487649	59.4119	0.181751	0.48576	-0.00906611	-0.00941125	0.0766004	0.0241047	-0.0130929	-0.00425925	0.00883364	-1.92975	56.0585	15.9625	-30.6655	3.64703	0.121381	98.5321	10.1181	-0.785734	-1.04128	-11.0326	-2.54032	-6.98492	-3.91723	-2.26672	-5.03656	-1.55944	-4.19611	1.36746	Normal
0.540697	62.8601	0.3285	0.000560373	64.4129	0.176977	0.484742	-0.00990445	-0.0101482	0.080193	0.0256899	-0.0142449	-0.00506024	0.00918468	-1.73499	50.1563	17.4323	-35.5568	3.70754	0.139187	98.801	10.044	-0.715955	-1.09211	-10.7155	-3.07308	-7.02271	-4.1102	-2.67366	-3.94977	-1.93584	-3.31584	1.43954	Normal
0.5062	63.1912	0.3275	0.000505098	67.6135	0.178735	0.483215	-0.0108032	-0.0107113	0.0756486	0.0236432	-0.0148977	-0.00644625	0.00845143	-1.67671	55.5179	16.9594	-34.6334	3.43528	0.120926	98.3127	9.97546	-0.20235	-1.09809	-11.3047	-2.84547	-7.89343	-2.77373	-2.41381	-5.09303	-2.23704	-3.05331	1.36601	Normal
0.47246	64	0.325	0.000425229	0	0.0205298	0.483992	-0.0103105	-0.0104643	0.0531977	0.0163382	-0.0142457	-0.00621804	0.00802761	-1.82594	71.1157	13.0969	-8.50551	2.7891	0.0306048	96.7635	9.46777	-0.729358	-1.86705	-12.908	-1.07037	-6.65299	-3.49032	-1.88695	-2.78356	-2.18773	-2.72398	1.35763	Normal
1.17783	63.7281	0.326	0.000361544	0	0.0194096	0.487086	-0.00950715	-0.00984563	0.051462	0.0157922	-0.0139353	-0.00501877	0.00891653	-2.42922	83.4735	15.4517	-9.9862	2.52831	0.030324	96.3533	9.61334	0.264301	-3.32935	-15.5805	1.85332	-5.69475	-5.87167	-1.51878	-1.37094	-1.72197	-1.25624	1.23778	Normal
0.525194	63.0252	0.325	0.000681472	53.4107	0.186783	0.472423	-0.00876017	-0.00930068	0.0743897	0.0229175	-0.0130957	-0.00419773	0.008898	-2.13816	56.1701	0.795965	-14.1968	3.00939	0.122575	98.0593	10.1379	-0.807946	-0.448229	-11.5504	-1.28754	-7.75546	-2.38449	-3.69977	-5.49708	-1.48788	-1.59157	-0.866085	Normal
0.584308	63.4921	0.3235	0.000774141	59.6119	0.174264	0.476702	-0.0105028	-0.0106606	0.08099	0.0257972	-0.0149861	-0.00576928	0.00921683	-1.82858	46.5168	3.75399	-23.9768	3.21854	0.162916	98.8037	10.138	-1.45877	-0.183668	-11.5942	-2.65341	-8.87876	-0.990068	-4.38524	-6.66772	-0.952547	0.177778	-1.17966	Normal
0.312354	69.0846	0.327	0.000261926	77.8156	0.113961	0.506939	0.00402474	0.00411723	0.0505834	0.0140675	0.00143939	0.00651996	0.00508057	-4.13226	113.642	10.0558	-1.19483	6.57758	0.644968	98.511	7.74708	-6.41474	-8.76464	-13.7104	-2.6894	-2.11719	-5.03844	-4.84521	-5.23888	0.190051	0.181383	-3.73672	Normal
0.489012	69.5249	0.325	0.00035372	77.8156	0.10888	0.502631	0.0040049	0.00373795	0.0498479	0.015475	0.00112042	0.00679975	0.00567933	-3.67161	66.4235	13.2198	6.83121	6.72492	0.847749	98.7643	7.73545	-7.42645	-7.36934	-11.4469	-3.45207	-1.07859	-4.24438	-5.42351	-4.30799	0.543475	0.937031	-2.64507	Normal
0.940648	88.6263	0.273	0.00232243	45.4091	0.302754	0.445344	0.00742062	0.00907484	0.0860544	0.0428742	-0.0102474	0.0272703	0.0375177	0.561983	23.1567	-14.7522	0.968865	3.09943	0.483731	100.286	6.68173	-1.77478	1.29509	-3.64165	-1.06185	-2.85834	-5.83185	-3.59612	-3.76093	-3.45406	-3.19884	-2.99865	Normal
1.17713	87.2727	0.2765	0.0019749	14.4029	0.201703	0.443847	0.00719831	0.00809412	0.089282	0.0456288	-0.0108909	0.0288583	0.0397491	0.294609	19.3614	-15.8602	1.87363	3.75566	0.339287	100.345	7.29248	-2.53593	1.15094	-3.65728	-1.40819	-2.15412	-5.40646	-3.09575	-3.71757	-2.76217	-3.63485	-2.33483	Normal
1.12883	94.0439	0.271	0.00190678	13.8028	0.214095	0.459633	0.00718372	0.00823722	0.0825667	0.044338	-0.0142799	0.0307109	0.0449908	0.965377	18.4511	18.1264	2.94349	3.57465	1.13692	101.349	5.08564	-1.78616	0.937682	-2.55072	-2.49124	-3.46967	-2.77856	-3.44412	-4.22273	-3.91106	-1.8388	-3.35139	Normal
0.782277	95.8466	0.28	0.00132931	14.4029	0.137709	0.473779	0.00706945	0.00829409	0.0838945	0.0388484	-0.0100174	0.0246395	0.0346569	0.516076	31.6882	6.94022	-25.5739	3.17413	1.07483	101.725	5.72365	-1.50682	-0.791712	-6.26441	-3.94492	-4.70125	-0.365406	-1.56572	-4.38701	-3.73087	-3.6276	-3.81874	Normal
0.681306	95.6938	0.314	0.000760418	14.4029	0.134296	0.482014	0.00702201	0.00737873	0.0757513	0.0341225	-0.00883696	0.0229381	0.031775	0.183378	40.8082	10.3973	-25.7589	1.76348	0.315139	99.8017	7.33243	-0.0515844	-1.05867	-10.5482	-1.71306	-4.3975	-0.115648	-2.44274	-4.66852	-3.35245	-3.53017	-3.10284	Normal
0.700155	96.1538	0.284	0.00134735	14.0028	0.178489	0.469321	0.00690467	0.00697542	0.0763175	0.0357442	-0.00957493	0.0251753	0.0347502	0.0882177	39.4479	13.8507	-26.1975	2.33158	0.322914	99.9787	7.25545	-1.10563	-0.987708	-9.6395	-1.16178	-4.2853	-0.651649	-2.52121	-3.75453	-3.31439	-3.88379	-3.20213	Normal
0.75321	95.6175	0.3145	0.00098947	14.803	0.182353	0.479857	0.00686132	0.00680993	0.0837299	0.0384014	-0.0104221	0.0251049	0.035527	-0.29767	41.6799	15.3284	-38.9294	3.43479	0.14995	99.9634	8.76404	-2.34919	-0.253049	-10.6083	0.937254	-4.10843	-1.23795	-2.17908	-2.72467	-2.31073	-5.38493	-2.4671	Normal
0.682036	94.2655	0.2805	0.000719581	15.003	0.133421	0.466257	0.00701266	0.00802116	0.0779151	0.0364406	-0.00986175	0.0237047	0.0335664	-0.392669	36.6067	14.053	-13.7799	3.08829	0.115393	98.6632	9.10232	-1.72649	0.128804	-6.29183	0.140192	-1.96995	-4.362	-3.57462	-1.03289	-4.20424	-3.85807	-2.74015	Normal
1.33808	85.7756	0.296	0.0566045	0	0.676876	0.205317	-0.118958	-0.119598	0.0582935	0.031115	-0.134665	-0.103513	0.0311524	-1.39025	25.4166	184.56	4.13196	2.36642	0.0291917	97.3405	8.04618	0.176699	-0.415931	-6.75275	-1.55789	-2.8468	-6.89258	-2.04941	-0.906275	-1.26253	-2.24621	-0.867517	Normal
1.07312	86.3309	0.297	0.0567291	0	0.687561	0.202571	-0.119089	-0.119898	0.0569321	0.0292001	-0.132819	-0.105443	0.0273753	-1.56057	33.5995	189.632	-2.18642	2.40333	0.0295009	97.7037	8.41663	-0.867172	-1.36019	-10.4319	-0.401207	-3.96529	-4.44828	-0.357118	-1.43021	-0.91827	-2.51303	-0.151936	Normal
1.08892	86.2689	0.296	0.0564346	0	0.668432	0.209902	-0.11878	-0.119599	0.0593535	0.0291076	-0.131707	-0.106098	0.0256084	-1.49711	31.4743	182.958	-0.982619	2.12189	0.0259383	97.2861	9.19422	-0.934401	-0.485157	-11.0843	0.764742	-4.30245	-3.98218	-1.05154	-2.32016	-1.45579	-2.20588	-0.259159	Normal
1.0801	86.5177	0.296	0.0565964	0	0.666874	0.211686	-0.11895	-0.119512	0.0596735	0.0288955	-0.131884	-0.106169	0.0257155	-1.61746	33.6395	185.544	-3.40137	2.61514	0.0322421	97.7534	8.70627	-1.20186	-1.14354	-10.7153	0.0844534	-3.73338	-4.94382	-1.07978	-2.4844	-0.964536	-0.753579	-0.57323	Normal
0.946029	87.146	0.2985	0.0567784	0	0.719526	0.182743	-0.119141	-0.119913	0.0529107	0.028841	-0.133372	-0.104816	0.0285562	-1.11349	23.5161	189.135	1.64994	2.04185	0.016374	97.1242	7.81845	-0.326856	-1.51154	-8.6922	-0.903698	-2.35069	-5.37307	-1.60853	-2.19277	-0.417363	-0.370515	-0.631196	Normal
0.755075	87.5912	0.2975	0.0567679	0	0.675739	0.20645	-0.11913	-0.119852	0.0586493	0.0297267	-0.132734	-0.105165	0.0275693	-2.07064	34.9618	185.182	0.722045	2.63221	0.0218273	97.3587	8.75339	-0.93728	-0.795047	-10.113	1.45931	-2.65059	-7.28207	-1.98656	-1.10895	-0.402052	-0.875003	-0.664243	Normal
0.691391	88.4956	0.298	0.056817	0	0.693261	0.199496	-0.119182	-0.120182	0.056456	0.0285691	-0.133	-0.105243	0.027757	-2.10832	37.1981	191.997	0.932504	3.39726	0.0371276	98.1803	7.89168	-2.41728	-0.987404	-8.68118	-1.67446	-3.63962	-5.19228	-2.13504	-3.6059	0.893154	1.14324	-2.10152	Normal
0.679425	82.361	0.28	0.00141624	91.6183	0.321647	0.448064	-0.00312736	-0.00337932	0.0847297	0.028377	-0.00818152	0.00162015	0.00980167	1.19718	33.9669	17.0948	-27.4587	12.1708	0.175895	94.6863	13.2676	2.80777	-6.90702	-17.0584	-5.69761	-10.9784	0.562443	-1.82873	1.07639	0.472725	0.143529	0.308229	Normal
1.11377	84.5666	0.2735	0.000824491	89.2178	0.267496	0.466223	-0.00320219	-0.00322194	0.0711527	0.0253239	-0.00826563	0.00128702	0.00955265	1.4796	33.9429	16.7869	-1.0408	10.1007	0.123811	94.6165	12.6163	2.7011	-5.15334	-16.0198	-6.3955	-9.87981	0.221972	-1.05708	-0.245273	-0.485282	-2.17225	-0.508739	Normal
1.31747	84.3289	0.275	0.00083864	89.6179	0.241394	0.465133	-0.00311789	-0.0032252	0.0616452	0.0221585	-0.00769891	0.00118826	0.00888716	0.923872	31.937	15.5651	4.38951	7.70441	0.0848921	94.3241	11.5653	3.46011	-5.88291	-15.0344	-6.74614	-8.37083	-1.16173	-1.73251	-1.8472	-0.13371	-1.43472	-0.23927	Normal
0.627202	64.9702	0.2765	0.000939336	86.8174	0.290118	0.45645	-0.00314796	-0.00322169	0.0676083	0.0230733	-0.00760104	0.000961629	0.00856267	1.06157	39.2538	16.0708	-12.4116	9.27964	0.11568	94.6977	11.3618	3.16993	-6.62338	-15.6817	-7.57232	-9.35928	-0.588597	-1.11702	-1.07401	1.10274	-1.00102	0.111102	Normal
0.682958	75.0939	0.279	0.000842153	86.8174	0.279047	0.461211	-0.00309829	-0.0032248	0.0746947	0.0257448	-0.00759316	0.000726584	0.00831975	1.13458	34.3281	16.4883	-13.6209	9.94682	0.121473	94.3421	13.0511	3.0819	-5.49293	-16.5329	-6.1114	-10.8648	0.972257	-1.69509	-0.24992	-0.178076	-1.13966	-0.117415	Normal
0.653576	75.1409	0.2785	0.000690556	85.8172	0.274394	0.462839	-0.00319608	-0.00320993	0.0741233	0.0248603	-0.00770675	0.000605143	0.00831189	1.18253	35.7746	15.641	-14.0918	9.91394	0.119822	94.185	13.0767	3.2742	-5.77388	-16.7298	-6.23221	-11.3476	1.07461	-2.24838	-0.0158446	-0.358746	-1.71297	-0.0874704	Normal
0.581278	85.8369	0.279	0.000946535	88.2176	0.283758	0.46417	-0.00316174	-0.00329683	0.0754262	0.0266815	-0.00806523	0.00172678	0.00979201	1.44031	40.9314	17.7739	-11.9487	10.3004	0.137857	94.4712	13.1108	3.03645	-6.55883	-16.1457	-5.15491	-10.3069	0.458952	-2.92858	0.93602	-0.231833	-0.852721	-0.577687	Normal
0.593702	80.429	0.278	0.00103164	85.8172	0.32481	0.449834	-0.0032187	-0.00320808	0.0812832	0.0273608	-0.0077358	0.00158986	0.00932566	1.2602	39.2788	17.6172	-29.4646	12.1763	0.177021	94.8413	12.768	2.32314	-7.4878	-16.8588	-6.11537	-10.6054	0.457151	-2.16816	1.12822	0.990287	-0.214139	-1.61588	Normal
0.62269	80.4829	0.2795	0.00105983	88.2176	0.339876	0.453749	-0.00317026	-0.00322984	0.0862005	0.0287716	-0.0076481	0.00114416	0.00879226	1.23421	36.0893	17.4134	-38.3308	13.0498	0.201389	95.0347	13.0126	2.18329	-7.39533	-17.4392	-6.013	-10.9015	0.326606	-2.38553	1.19936	1.0705	0.319957	-1.71394	Normal
0.621914	80.3213	0.277	0.00124209	86.2172	0.340146	0.452478	-0.00319961	-0.00310394	0.0903891	0.029355	-0.00768084	0.000875644	0.00855648	1.21344	34.4917	17.0844	-50.6975	13.2183	0.227526	95.3977	12.5636	2.66322	-8.04743	-16.5644	-7.64801	-10.3079	-0.92104	-2.0015	1.40526	1.26769	-0.329838	-1.76904	Normal
0.722671	85.7756	0.275	0.0012729	87.4175	0.327279	0.44935	-0.00314719	-0.00312817	0.0795193	0.0271153	-0.00876709	0.00208568	0.0108528	1.31434	38.5899	17.2658	-33.44	12.6271	0.169119	94.8902	12.7339	1.65331	-7.08667	-16.07	-6.06933	-11.7483	-0.852392	-2.14645	2.00286	0.0685835	0.32091	-0.833771	Normal
0.781986	84.0925	0.2755	0.00165782	86.0172	0.326658	0.4458	-0.00309794	-0.00327527	0.0865439	0.0302666	-0.00922449	0.00230859	0.0115331	1.20472	32.9639	19.7325	-36.6635	15.1245	0.208745	95.2833	12.8122	1.85137	-7.36958	-15.8143	-6.22727	-11.1691	-0.320092	-1.57877	1.29567	0.729414	0.267928	-1.6955	Normal
0.769008	84.507	0.275	0.00165251	86.0172	0.343468	0.439085	-0.00315518	-0.00331883	0.0889611	0.0304605	-0.00899534	0.00216721	0.0111625	1.23142	32.227	17.7788	-41.8761	15.6938	0.226321	95.3051	12.8638	1.44465	-7.70202	-16.2142	-6.21487	-11.2957	-0.581582	-0.837068	2.12664	0.985979	0.546664	-1.63918	Normal
0.758212	85.9599	0.271	0.00190233	86.0172	0.333897	0.446207	-0.0031475	-0.00333494	0.0856459	0.029566	-0.00857241	0.00226754	0.0108399	1.45569	35.8225	19.973	-35.0163	13.7412	0.207098	94.9695	13.0855	2.18563	-7.56275	-16.493	-6.07424	-10.4008	-0.95313	-0.899936	1.67058	1.30711	-0.704672	-2.29595	Normal
0.671808	90.8403	0.269	0.000871362	91.6183	0.2847	0.462251	-0.00324095	-0.00330325	0.0718067	0.0269308	-0.00870719	0.0030896	0.0117968	1.51517	32.019	21.3542	-3.01414	10.9619	0.144986	94.7697	12.4566	2.20816	-6.51337	-15.5903	-5.60323	-9.01838	-0.176923	-0.945781	1.56195	1.27807	0.294458	-0.726854	Normal
0.752952	91.3242	0.2695	0.000975432	87.2174	0.282414	0.463064	-0.00312755	-0.00320068	0.0814155	0.0309813	-0.00977603	0.0033807	0.0131567	1.18222	25.9483	22.0708	-10.8862	13.2596	0.154869	94.9829	12.9267	3.4809	-5.99641	-16.2984	-5.53881	-10.6321	1.06685	-1.71602	0.550525	0.0596159	-0.538351	-1.15678	Normal
1.13996	92.1659	0.266	0.00067228	88.8178	0.261552	0.470682	-0.0030642	-0.00311281	0.0738013	0.0291826	-0.0103737	0.00293488	0.0133086	1.23956	27.9878	21.1158	0.354925	11.9439	0.140859	94.7059	12.6962	3.37272	-6.18654	-16.9106	-5.28158	-9.75288	1.39785	-1.24315	-0.0259568	-0.691325	-1.80397	-0.347342	Normal
0.914903	90.8403	0.266	0.000889961	86.4173	0.2759	0.461793	-0.00304741	-0.00318787	0.0714925	0.027218	-0.00924887	0.00261587	0.0118647	1.44964	32.2564	17.9871	4.81738	12.1177	0.146355	94.5342	12.7247	2.61268	-5.80559	-18.0089	-4.72415	-8.4955	1.75602	-1.21264	0.62566	0.205147	-1.25778	0.633665	Normal
0.954748	92.8793	0.264	0.0011005	90.6181	0.257856	0.464025	-0.00312929	-0.00332663	0.0741952	0.0292807	-0.00985815	0.00372104	0.0135792	1.39371	29.4272	21.3428	8.18213	12.7062	0.137897	94.648	12.9329	3.0655	-5.66781	-17.1594	-4.27933	-9.58182	1.12017	-0.786883	0.396854	-0.725232	-3.004	0.277228	Normal
1.00685	94.7119	0.262	0.0007457	90.6181	0.205285	0.467222	-0.0031916	-0.00330795	0.0666115	0.0278587	-0.0103194	0.00361561	0.013935	0.862773	22.0967	21.611	14.2579	10.534	0.101019	94.3769	12.5949	3.04281	-5.30883	-15.2476	-3.79512	-8.76947	0.205086	-0.969514	-0.0157191	-0.776267	-1.76571	0.323781	Normal
1.55789	38.0469	0.2035	0.0153607	0	0.368945	0.412432	-0.0619692	-0.0515136	0.137893	0.0771833	-0.0853939	-0.0181967	0.0671973	-0.238435	12.7172	-105.975	3.78224	3.25732	1.72231	102.827	2.40241	4.67115	-1.94468	-3.38796	-2.58525	-0.524099	0.978926	-0.604013	0.352485	-0.0184487	1.12124	0.417589	Normal
0.730048	37.3483	0.217	0.00464418	0	0.235597	0.457335	-0.0340741	-0.0378465	0.0629941	0.0250007	-0.0474497	-0.0278606	0.0195891	5.32877	72.8657	30.6912	4.67385	3.35423	0.918023	100.235	3.93537	-0.990894	-1.50469	-6.34026	-3.87819	-0.483938	1.30551	-1.07709	0.987651	1.49044	1.24747	1.65754	Normal
0.623696	74.6733	0.4025	0.00650038	0	0.403923	0.355726	-0.0403125	-0.0400071	0.0355894	0.0172184	-0.0492881	-0.031211	0.0180771	0.42723	31.91	62.3734	3.85464	1.40483	0.237376	96.5743	6.18409	-4.24039	-2.88423	-14.1755	-3.48207	-5.4541	-1.67979	-2.27113	-2.09502	1.45228	-0.583171	1.46587	Normal
1.06873	74.1198	0.4055	0.00752834	0	0.475843	0.319091	-0.043383	-0.0430045	0.032792	0.0161557	-0.0523317	-0.0339959	0.0183358	0.0562487	32.2361	68.3431	4.55551	1.44437	0.146358	95.9172	6.41399	-4.77192	-2.73218	-14.2547	-3.14306	-6.21175	-2.251	-2.70811	-1.68349	0.862984	-0.674392	1.03463	Normal
1.24336	71.9424	0.416	0.00913043	0	0.561773	0.273314	-0.0477766	-0.0473355	0.0301319	0.0147323	-0.0556686	-0.0390748	0.0165938	-0.438299	39.2997	77.0354	4.05212	1.16615	0.0507624	95.2006	6.56528	-3.79578	-4.25714	-15.4332	-0.768913	-4.81116	-3.04559	-0.599896	-1.03913	0.338421	-1.96522	1.44205	Normal
1.22002	70.8383	0.423	0.0101567	0	0.601864	0.253116	-0.0503902	-0.0498693	0.0291593	0.013572	-0.0571664	-0.0430791	0.0140873	-0.886122	38.3102	82.872	4.13387	1.84346	0.101103	95.2328	5.90214	-2.58118	-5.71899	-15.6789	-0.86488	-4.28856	-2.51781	-0.44136	-2.3707	0.421849	-0.730404	0.0235208	Normal
1.06746	69.0052	0.434	0.0111675	0	0.642991	0.23042	-0.0528381	-0.052733	0.0279659	0.012486	-0.0591273	-0.0458048	0.0133225	0.0672468	34.8688	88.0204	4.80538	2.28464	0.106608	95.1949	5.26805	-4.47135	-6.39291	-15.3461	-3.91176	-6.33526	-4.21616	-0.899463	0.747999	0.204974	-0.777913	1.21917	Normal
0.780183	68.3371	0.4365	0.0114138	0	0.665618	0.218251	-0.0534176	-0.0533582	0.0268789	0.0118257	-0.0598265	-0.0461952	0.0136312	0.171193	49.1683	88.9264	2.84461	1.60999	0.116121	95.0132	5.25464	-4.95343	-6.24563	-15.3196	-3.8158	-7.40018	-3.67725	-0.691044	0.0101025	0.307495	-0.382714	1.20758	Normal
0.772888	68.6892	0.4375	0.0115314	0	0.709664	0.195381	-0.0536922	-0.0536829	0.0243915	0.0114989	-0.0604002	-0.0463195	0.0140808	-0.0397589	52.8156	89.9876	2.44203	1.86885	0.116803	95.0057	4.63601	-5.79157	-7.27433	-15.3772	-2.15944	-5.3427	-4.10618	-0.136587	-0.906379	0.281116	0.281476	0.993868	Normal
1.31474	98.6031	0.2315	0.00144217	11.6023	0.187963	0.445736	0.0015715	0.00242448	0.0856576	0.0400289	-0.0144077	0.0183846	0.0327923	2.11187	33.3693	-28.846	3.51109	0.723624	0.031532	95.7574	10.4647	0.412199	5.58601	-2.47356	2.73856	-2.25586	-10.3516	-6.51567	-2.11926	-3.9412	1.65164	-2.61803	Normal
1.40082	98.9283	0.237	0.00159135	55.011	0.156144	0.438994	0.00132078	0.00235957	0.0948453	0.0433599	-0.015805	0.0187102	0.0345152	2.36897	28.9109	-51.6526	3.30725	0.586218	0.0278579	96.6781	10.6873	0.4897	4.36684	-5.31276	3.31384	-2.73944	-7.89638	-4.97315	-1.32188	-3.0552	0.424032	-2.68411	Normal
0.910535	98.7654	0.2235	0.00272962	13.4027	0.259795	0.432955	0.000947595	0.000910049	0.0924192	0.043737	-0.0192081	0.0188457	0.0380538	2.6084	29.4377	-33.7554	2.39486	0.599308	0.0193962	96.5783	10.8354	0.159829	4.24732	-7.62778	4.25106	-3.1013	-7.06328	-5.17594	-0.544434	-2.47608	1.14397	-2.43011	Normal
1.04486	99.0099	0.228	0.00221987	13.4027	0.329439	0.434279	0.00113322	0.00162989	0.0798546	0.0403272	-0.0204373	0.0190591	0.0394964	2.44082	29.7063	6.15709	3.85923	0.62804	0.0300763	95.8599	9.93023	0.459492	3.75362	-5.62674	2.83372	-2.35225	-8.32269	-4.98095	-0.339499	-2.06812	1.19084	-1.95178	Normal
1.12846	68.5323	0.283	0.00947859	34.0068	0.606065	0.379556	8.52773e-06	-0.000138531	0.137568	0.0499213	-0.00867796	0.00865549	0.0173334	0.419147	20.3836	-262.759	7.99489	4.37564	0.0225372	97.832	11.4132	0.0134345	3.75265	-8.12038	8.35454	0.794791	-1.04194	1.7749	3.02912	-0.531626	-2.39865	-0.602384	Normal
0.811899	63.8978	0.285	0.00486999	34.2068	0.595824	0.392931	-6.927e-05	0.000107931	0.128973	0.0425992	-0.00640632	0.00620231	0.0126086	0.309503	24.1464	-245.768	5.71957	3.04139	0.0197071	97.3287	11.8462	0.684493	3.61941	-9.78098	9.24487	0.00241579	-1.11997	1.40538	2.02708	-0.334053	-2.81123	-0.93819	Normal
1.06046	64.7948	0.289	0.00522208	32.2064	0.541859	0.394789	-0.000130455	0.000167616	0.127278	0.0415883	-0.00632688	0.00647142	0.0127983	0.17769	25.9269	-242.172	4.70997	2.38594	0.0168949	97.0734	11.9706	1.00643	3.80604	-8.71849	8.18788	-0.302956	-1.54386	0.48347	2.52226	-0.751772	-3.03212	-0.66445	Normal
0.815912	66.1521	0.29	0.00459929	31.2062	0.521491	0.390931	-2.3577e-05	0.00015082	0.131667	0.0447909	-0.00623168	0.00654795	0.0127796	-0.163231	22.5213	-252.503	6.18997	2.24294	0.0108278	96.8889	12.1521	1.21144	4.39318	-8.1771	7.6935	-0.668881	-1.62829	0.410362	0.940677	-1.10102	-2.80951	-0.925771	Normal
0.815791	66.4084	0.291	0.00583499	33.4067	0.62847	0.390779	-0.000171895	5.24424e-05	0.135722	0.047544	-0.00634639	0.0071854	0.0135318	-0.164892	20.6688	-258.399	6.91398	2.56078	0.0239773	97.4767	11.2564	1.97262	2.50996	-5.84735	6.03001	1.05714	-1.34244	2.22427	1.69642	-1.20073	-3.31463	-1.15744	Normal
0.823722	66.1521	0.3025	0.00495785	36.2072	0.589823	0.392989	-0.000207326	0.000138969	0.133403	0.0469034	-0.00669911	0.00753785	0.014237	-0.193515	21.627	-242.387	7.04083	2.49473	0.0337211	97.3109	11.2284	1.70368	2.96616	-4.31505	4.73708	0.90481	-2.3212	1.53415	2.62614	-1.63381	-3.49843	-1.29499	Normal
0.78889	67.5295	0.2995	0.00586877	33.0066	0.586598	0.389693	-0.000280839	-0.000277012	0.126522	0.0446042	-0.00728359	0.00777277	0.0150564	-0.148591	22.9825	-199.199	8.66498	2.34844	0.0506147	96.8308	11.1411	1.87663	3.33767	-3.41592	4.31207	1.05328	-1.95507	0.71191	2.02181	-1.81089	-3.9327	-1.37546	Normal
0.994571	67.2646	0.2905	0.00728585	34.0068	0.615427	0.377286	-0.000233345	-0.000298699	0.128046	0.0460495	-0.00723609	0.00770777	0.0149439	-0.0838726	20.9971	-195.668	8.98754	2.90852	0.0345649	97.3902	10.919	1.06421	2.87359	-4.80091	5.98145	2.0462	-3.22311	2.27371	1.71128	-1.1329	-2.92221	-1.54517	Normal
0.736116	68.8468	0.289	0.0048292	32.0064	0.574744	0.389591	-0.00029542	0.000101536	0.119523	0.0402575	-0.00778475	0.00690284	0.0146876	0.159602	25.3382	-175.288	8.77902	2.50839	0.0140765	96.4689	11.706	0.984263	3.48922	-7.87132	8.47396	1.18234	-0.865317	2.84814	0.824274	0.407898	-3.33991	-1.06586	Normal
0.743851	67.4536	0.2885	0.0042905	30.8062	0.511332	0.403201	-0.000304112	0.000327531	0.131536	0.0447956	-0.00772725	0.00706592	0.0147932	0.009708	23.3211	-291.527	9.35895	3.41486	0.05478	97.2373	11.6236	1.44672	2.94018	-7.7952	9.63828	1.93825	-1.92012	2.53437	2.0816	-0.16877	-2.7623	-1.40428	Normal
0.790698	67.4536	0.289	0.0048411	34.807	0.578119	0.395974	-0.000577956	-0.000220496	0.130961	0.046702	-0.00874742	0.00737375	0.0161212	-0.198505	22.2282	-249.895	7.4216	2.4771	0.0117356	96.5257	12.5786	0.707885	5.14824	-8.71522	9.52177	-0.0558747	-3.28327	-0.116286	4.07944	-1.31975	-3.98694	-0.154225	Normal
0.807488	65.8617	0.287	0.00480852	34.6069	0.578068	0.399102	-0.000585227	-0.000444929	0.135337	0.0479105	-0.00824431	0.00703387	0.0152782	-0.373937	21.8438	-285.613	5.5004	2.94694	0.0275919	97.4399	11.7989	1.58666	3.7896	-8.44746	9.36612	-0.0439398	-4.30386	-0.497158	3.77455	-2.1394	-2.44353	-1.23179	Normal
0.784814	67.0391	0.287	0.00350227	35.6071	0.53633	0.41078	-0.000681024	-0.000706552	0.123929	0.0435493	-0.00837365	0.00703586	0.0154095	-0.500273	24.2819	-387.921	5.72069	2.78851	0.0623704	101.758	4.13742	4.46572	0.862152	-0.516496	0.592871	0.517731	-0.284234	-0.573934	-0.475757	0.662659	-0.719122	-2.40491	Normal
0.726872	66.4084	0.292	0.00457677	31.8064	0.507291	0.406334	-0.000699403	-4.04228e-05	0.11984	0.0409793	-0.0078719	0.00769283	0.0155647	-0.617464	26.9278	-217.165	3.60591	2.10549	0.011247	96.5653	12.0025	1.91195	4.07219	-8.14199	8.38564	-0.330426	-6.07186	-0.865704	5.94309	-2.37336	-3.53911	-0.847234	Normal
0.554148	96.9305	0.2425	0.000716318	81.4163	0.24416	0.473703	-0.00990633	-0.00903981	0.0663596	0.0271966	-0.0176843	0.00112425	0.0188086	-0.424549	41.365	23.2268	-12.1154	9.01085	0.128167	98.6162	8.7214	-3.69442	-3.85675	-14.2828	-2.73294	-6.75217	-6.26234	-3.04812	3.1472	0.729458	-0.54783	0.835691	Normal
0.664105	96.6962	0.2435	0.000819851	80.8162	0.247592	0.473533	-0.00992254	-0.00965064	0.0779824	0.0294443	-0.0169338	0.000355202	0.017289	0.0216799	43.7048	21.7499	-27.9503	10.214	0.179942	99.3373	8.78329	-4.12891	-5.07145	-15.422	-4.28211	-8.24722	-3.79925	-1.42789	1.89581	1.58898	0.206501	0.745092	Normal
0.620877	95.6938	0.2495	0.00064822	80.8162	0.233898	0.479672	-0.00993436	-0.00970369	0.0769124	0.0280535	-0.016682	-0.000429077	0.0162529	0.199371	46.3443	20.8621	-29.2959	9.36821	0.208506	99.2236	8.91297	-3.48672	-5.6353	-15.3078	-4.53966	-8.12361	-3.75937	-1.23575	0.397817	1.16743	-0.948183	0.363452	Normal
0.496808	97.0874	0.248	0.000528197	96.4193	0.163065	0.486604	-0.00986304	-0.00964928	0.0650857	0.0253356	-0.0172789	0.000112658	0.0173916	0.453612	54.0061	23.4807	-7.86119	7.19187	0.130896	98.4107	9.00356	-3.51493	-4.58663	-15.5514	-3.81915	-7.40227	-2.80636	0.00227757	-2.25213	0.364552	-2.39762	0.434241	Normal
0.472044	96.0769	0.2485	0.000782786	88.6177	0.210182	0.472829	-0.00995418	-0.00989859	0.0764571	0.0265605	-0.0173859	-0.00147833	0.0159075	0.756436	53.0913	20.7665	-30.2491	8.10941	0.268646	99.1008	8.81443	-3.90243	-6.8913	-16.0322	-4.46506	-7.47797	-2.22467	-1.07762	-0.393474	0.778761	-0.414533	-0.438391	Normal
0.595223	66.5927	0.34	0.00485749	0	0.0804776	0.415382	-0.0348478	-0.0344646	0.0837228	0.0281153	-0.0403111	-0.028083	0.0122281	-0.615177	36.8032	15.7387	-5.4981	1.50688	0.0384512	97.012	11.018	-0.260296	2.34534	-11.3329	0.0139138	-6.58622	-4.34358	-4.83884	-5.06192	-1.4035	0.145418	-2.56158	Normal
0.612492	66.6297	0.34	0.00485122	0	0.0781327	0.414231	-0.0348254	-0.0342531	0.0850353	0.0292569	-0.0406758	-0.0279738	0.0127021	-0.598373	34.8474	11.9884	-3.32948	1.12749	0.0240513	96.893	10.9719	-0.00277783	2.77105	-10.1441	0.515851	-6.02221	-4.87201	-5.3144	-5.15288	-1.91686	-0.114526	-2.88991	Normal
0.611647	66.4452	0.3395	0.00485301	0	0.076507	0.431449	-0.0348318	-0.0345429	0.0860515	0.0297367	-0.0411249	-0.0279397	0.0131852	-0.193316	32.2378	4.69293	-0.0380033	1.07063	0.0203819	96.8	11.3176	0.386719	3.22091	-9.85051	1.01933	-6.0259	-4.68113	-6.07118	-4.35798	-2.29128	-0.442398	-3.44306	Normal
0.628036	65.6096	0.345	0.00487959	0	0.10433	0.435486	-0.034927	-0.0351486	0.0727357	0.0263169	-0.0404663	-0.0277313	0.012735	-0.0976339	30.8301	38.026	-4.64782	1.71841	0.0241738	96.6484	10.5025	1.10866	0.848753	-10.9249	0.829018	-7.24394	-5.09523	-4.56835	-4.59559	-2.29539	-0.0667247	-3.05422	Normal
0.701045	66.8151	0.335	0.00484614	0	0.096971	0.438568	-0.0348071	-0.0348675	0.0754591	0.0282698	-0.0421888	-0.0265325	0.0156562	-0.737085	30.747	39.3823	-0.215099	1.61394	0.0367906	97.0066	10.5571	0.157489	1.92074	-10.4377	0.832342	-5.53361	-6.8064	-4.15305	-2.566	-2.82469	-1.4597	-1.85416	Normal
1.10982	68.2206	0.3335	0.00489178	0	0.0831922	0.43359	-0.0349706	-0.0348855	0.0825594	0.0312253	-0.0433791	-0.0260872	0.0172919	-0.974802	30.1701	28.6773	-1.5519	2.15063	0.0718684	97.4412	10.4832	-0.118695	2.83632	-8.95986	-0.593127	-5.85433	-6.12118	-4.79415	-3.36117	-1.52941	-0.237375	-2.56242	Normal
1.13515	101.437	0.261	0.00119249	35.4071	0.370062	0.449412	0.00606683	0.00652309	0.0773623	0.0291947	-0.00199571	0.0145428	0.0165385	-0.930739	34.7285	-20.827	5.51701	2.60535	0.0313516	97.3223	10.5801	-0.533431	2.74725	-9.70509	1.81823	-4.75344	-1.93686	-2.14398	-3.22873	-1.47783	-2.73099	-1.79924	Normal
0.678237	99.0917	0.2765	0.00050884	37.0074	0.280659	0.46436	0.00618196	0.0065966	0.0618525	0.0225773	-0.000790349	0.0128828	0.0136731	-0.0164949	31.3949	0.575584	2.23411	2.63828	0.071835	97.1847	9.47344	-0.91229	1.90715	-9.10917	2.30464	-4.86812	-1.26854	-2.6871	-1.12034	-2.58413	-2.72611	-1.8892	Normal
0.695346	97.9592	0.26	0.000666674	38.6077	0.296491	0.462338	0.00613527	0.00665891	0.0617949	0.0230449	-0.000997918	0.01301	0.0140079	-0.00478479	31.2857	1.51824	1.69283	2.96023	0.0852914	97.3604	9.20804	-1.11147	1.81951	-8.43003	1.74775	-4.65107	-1.09027	-2.20724	-1.07137	-2.51623	-3.19157	-1.86858	Normal
0.685815	97.6404	0.256	0.000556654	38.4077	0.314362	0.461649	0.00615839	0.00655794	0.0631772	0.0246302	-0.00165924	0.0136623	0.0153215	-1.00954	34.5502	6.56281	3.58481	2.37178	0.0253459	96.9787	9.92983	-1.37409	2.2874	-9.13071	3.32588	-2.40243	-1.18396	-0.556457	-1.69363	-1.83591	-4.73103	-0.529601	Normal
0.639305	98.5222	0.258	0.000326722	39.2078	0.249368	0.476425	0.00628229	0.00682047	0.0574289	0.022548	-0.000713306	0.0138735	0.0145868	-0.977883	42.116	9.62495	3.53064	1.74371	0.0281889	96.6552	9.72159	-0.543961	1.53347	-9.16085	2.88119	-2.51849	-1.57312	-0.649341	-1.35811	-1.32116	-3.44982	-0.908154	Normal
0.738149	97.0874	0.259	0.000684906	33.8068	0.273343	0.47565	0.00626875	0.00646736	0.06653	0.026148	-0.00128209	0.0145216	0.0158037	-0.680615	31.67	7.66992	3.36654	1.99227	0.0353142	97.5885	9.80499	-0.241456	0.527746	-10.3408	3.29084	-2.03434	-1.11783	-0.287063	-3.25383	-0.413437	-2.71315	-1.21896	Normal
0.829648	95.3137	0.2625	0.000384088	33.8068	0.196417	0.485385	0.00607218	0.00616609	0.051366	0.0208447	-0.000917454	0.0134848	0.0144022	-0.322225	33.0402	17.1876	3.17601	1.44208	0.0297787	96.6356	9.37063	-0.919727	0.0112112	-10.4976	1.98583	-2.62509	-2.11104	-0.805431	-3.77435	-0.702926	-2.77565	-1.37408	Normal
0.827538	95.1626	0.266	0.000282799	49.0098	0.17512	0.486249	0.00612	0.006028	0.0517817	0.0206711	-0.000658927	0.013398	0.0140569	-0.234063	31.9287	14.231	3.728	1.77145	0.0241098	96.3145	9.79803	-0.496089	0.00793889	-11.7793	3.12149	-2.79398	-1.48843	-0.727431	-4.21745	-0.229571	-2.30954	-1.6577	Normal
0.814118	94.5626	0.266	0.000320841	38.4077	0.202324	0.486287	0.00598271	0.00580315	0.0505121	0.0203738	-0.00130541	0.0139018	0.0152072	-0.340641	34.7647	13.1892	3.86795	1.79194	0.023515	96.0822	9.81713	-0.359619	-0.0935832	-11.7153	3.08956	-2.77533	-0.891334	-0.428628	-4.44981	-0.0802253	-2.61983	-1.52574	Normal
0.762585	98.6842	0.264	0.000578829	41.4083	0.304373	0.468226	0.00585123	0.00652016	0.0525059	0.0227805	-0.00213001	0.0156813	0.0178113	-0.729121	25.5906	15.2441	4.72984	2.37999	0.0167244	96.5155	8.28917	1.47508	-1.4288	-8.68537	0.148536	-2.70388	-4.31863	-2.34819	-1.95013	-2.86197	-1.95548	-3.16264	Normal
0.943125	99.5025	0.2625	0.000656131	41.4083	0.327725	0.463812	0.00561592	0.00591578	0.0554531	0.0234433	-0.00229877	0.0154647	0.0177635	-0.769527	28.676	15.2464	5.31232	2.21987	0.0177616	96.852	8.23986	1.49721	-1.77735	-9.4442	0.924823	-2.2632	-4.30092	-1.88921	-2.18994	-3.21708	-3.27328	-3.12011	Normal
1.37046	100.167	0.2685	0.000890418	44.809	0.335796	0.457198	0.00572336	0.00638712	0.0689626	0.0282173	-0.00241185	0.0160862	0.018498	-0.928839	28.2249	7.45688	3.86239	2.9869	0.0352724	97.5852	8.68958	2.03102	-1.34419	-9.20883	1.33268	-2.02883	-4.32292	-1.80086	-1.99119	-3.48069	-4.16649	-3.24319	Normal
1.37217	99.9167	0.2695	0.000875244	41.4083	0.366663	0.451866	0.00612956	0.00718387	0.0695997	0.0292406	-0.00245276	0.0170534	0.0195062	-0.741045	26.9089	8.15763	5.24872	2.41882	0.0251304	97.1555	9.28565	1.52164	-0.357802	-9.54415	2.15794	-2.15734	-4.77222	-2.39631	-2.7301	-3.10891	-3.62368	-3.20473	Normal
1.40022	100.587	0.2725	0.000868621	38.4077	0.328835	0.454424	0.00607634	0.00707016	0.0733076	0.0301796	-0.00311058	0.0166545	0.0197651	-0.867664	27.3512	1.68739	6.66564	2.13398	0.0219126	97.1733	9.81744	1.75916	-0.0258556	-10.2708	2.40695	-2.92207	-3.09964	-1.68627	-2.36227	-2.37965	-4.64171	-2.96833	Normal
0.846437	100.84	0.2875	0.00153534	44.6089	0.318894	0.444294	0.00633867	0.00687043	0.0962436	0.0358046	-0.00344048	0.0160224	0.0194629	0.0411851	31.9095	-62.432	3.32087	2.67412	0.0229879	98.0611	11.0143	0.106014	2.74488	-11.6683	5.03714	-4.82704	-1.07539	-2.08291	0.180942	-3.21072	-6.06135	-1.7771	Normal
0.849464	101.695	0.281	0.00185345	41.2082	0.354008	0.449443	0.00604671	0.00620524	0.0983614	0.0361857	-0.00311072	0.0153365	0.0184472	-0.073947	31.2014	-58.4089	-1.18693	3.65919	0.0633934	98.9385	10.2898	-0.0019431	1.69135	-10.0357	2.68881	-4.32457	-2.22473	-2.05246	-0.740263	-3.30135	-6.47317	-2.21746	Normal
1.34183	100.418	0.278	0.00215699	38.2076	0.38834	0.44383	0.00590063	0.00592323	0.107381	0.0416293	-0.00432905	0.0159638	0.0202928	-0.30769	26.436	-73.4356	1.18004	4.03931	0.0824379	99.3715	10.0548	-0.013768	1.89269	-8.24718	2.14106	-3.47179	-1.90355	-1.73204	-1.55957	-2.94825	-5.97821	-1.88759	Normal
1.14139	99.3377	0.2825	0.0030243	35.007	0.342363	0.428111	0.00583539	0.00610967	0.112829	0.0446772	-0.00502131	0.0167848	0.0218061	-0.576531	25.6761	-90.5971	-2.28041	3.32696	0.0692063	98.9917	10.4205	1.20827	1.71429	-10.1266	3.31536	-4.19157	-0.60495	-0.946277	-1.60417	-2.91564	-6.72258	-0.881795	Normal
0.716834	100.167	0.294	0.00231044	44.4089	0.326375	0.435437	0.00580985	0.00658033	0.0948865	0.0378253	-0.00424639	0.0164608	0.0207072	-0.860181	29.6343	-40.2132	0.60173	3.23858	0.0515525	98.4141	10.1025	0.322339	2.42493	-9.43669	1.92407	-4.1289	-1.21267	-1.34315	-2.31957	-3.2107	-6.35413	-1.54325	Normal
0.771167	99.1736	0.292	0.00222695	38.2076	0.376101	0.43957	0.00640056	0.00644399	0.104598	0.0413028	-0.00387372	0.0165608	0.0204345	-0.417464	25.7799	-63.8502	-1.12332	2.96338	0.0390574	98.4479	11.1322	-0.479045	3.90824	-10.698	2.86295	-6.06293	1.19599	-2.31133	-2.57838	-3.01666	-5.83959	-1.29934	Normal
1.04579	99.0917	0.285	0.00148923	35.4071	0.282564	0.447466	0.00665196	0.0069775	0.0931614	0.0351174	-0.00285517	0.0158577	0.0187129	0.107383	30.7337	-43.8334	-1.1049	2.58692	0.00664362	99.0667	8.60552	2.22182	0.333775	-6.37758	-1.45651	-3.46042	-1.31586	-1.36396	-2.91628	-3.01772	-6.59445	-1.57715	Normal
1.08865	97.4026	0.284	0.00239535	41.2082	0.398699	0.442486	0.0067857	0.00739398	0.0960719	0.0372639	-0.00308496	0.0164751	0.01956	0.143334	28.1056	-44.9728	-1.12192	3.3882	0.0136202	98.637	10.5528	-0.964276	3.15181	-9.82056	2.76833	-5.049	-0.805764	-2.77818	-1.50571	-3.53106	-5.48385	-2.18592	Normal
1.12288	97.7199	0.2745	0.00265471	41.2082	0.371044	0.44137	0.00675676	0.00729914	0.100533	0.0391749	-0.00333865	0.0167117	0.0200504	0.11489	26.7876	-58.457	-0.494708	2.91561	0.0133405	98.5543	10.7547	-0.315246	2.7843	-10.6652	3.712	-5.05288	-1.25483	-3.12174	-1.71577	-3.89027	-5.24412	-2.45285	Normal
1.10923	97.7995	0.272	0.00297727	41.2082	0.424462	0.42731	0.00674793	0.00747328	0.102049	0.0384795	-0.00286422	0.0169167	0.0197809	-0.05581	28.1436	-73.5335	3.97811	3.79948	0.0243869	98.5207	10.5581	-0.134058	2.40586	-10.6913	4.34258	-3.94416	-2.97743	-3.16348	-1.94084	-3.92497	-5.02446	-2.72248	Normal
1.35646	100	0.294	0.0034966	38.4077	0.404499	0.434738	0.00663781	0.0072162	0.10292	0.0418307	-0.00502715	0.0184689	0.023496	-0.585565	24.9684	-64.5079	6.76207	4.21439	0.0344321	98.8849	10.4924	-1.07004	3.08631	-9.80509	3.96947	-3.26081	-3.7114	-2.68134	-1.0389	-3.39599	-6.1502	-1.57772	Normal
1.34233	100.587	0.2935	0.00228694	41.8084	0.388524	0.436356	0.0067201	0.00725216	0.100846	0.0408256	-0.00480978	0.0186273	0.0234371	-0.755567	25.5361	-55.7234	5.61362	4.18488	0.0417363	99.0576	10.2027	-1.3258	2.94918	-8.98719	3.49681	-2.73446	-3.78176	-2.34716	-1.46032	-2.77641	-5.06727	-1.97137	Normal
1.19066	99.8336	0.297	0.00197611	38.6077	0.380016	0.439994	0.00689621	0.00720837	0.100462	0.0431638	-0.00624967	0.0203406	0.0265902	-0.768852	21.2413	-40.7625	3.92489	3.88364	0.13382	99.2594	9.6594	-0.446011	2.22306	-8.23684	2.56849	-2.40975	-2.88602	-1.75256	-1.77093	-1.79175	-5.56198	-1.42095	Normal
1.28532	99.5851	0.2915	0.00214397	38.0076	0.350026	0.444133	0.0065808	0.00627369	0.102594	0.042257	-0.00528345	0.0202814	0.0255648	-0.511158	26.9477	-56.5413	1.51575	3.32583	0.159965	99.5134	9.64914	-0.546413	2.19926	-7.93225	1.34686	-3.67791	-2.09337	-2.0395	-2.59275	-1.87828	-5.05403	-2.27693	Normal
0.551639	86.0832	0.293	0.00147081	46.2092	0.331126	0.428039	-0.0043883	-0.00376708	0.082295	0.0307457	-0.0143237	0.00510393	0.0194276	-0.0506263	39.2745	-42.6936	3.47791	1.98109	0.0564054	96.9299	9.9679	-0.221928	2.74627	-5.68338	1.85296	-1.38436	-4.87368	-3.81882	-4.09148	-5.27801	-7.14417	-3.48336	Normal
0.514557	85.7756	0.2975	0.00100807	43.4087	0.320195	0.438884	-0.00454064	-0.00404413	0.076227	0.0293127	-0.0150742	0.00523141	0.0203056	-0.115559	43.2775	-35.3812	4.52798	1.77043	0.0951829	96.7465	9.76098	-0.537301	3.23897	-5.19311	2.37214	-1.87017	-5.45048	-3.96559	-4.53012	-5.98863	-7.14332	-2.77258	Normal
0.536563	86.0832	0.298	0.00119024	43.6087	0.338289	0.431448	-0.00454243	-0.00435516	0.0822282	0.0314883	-0.0158723	0.00586516	0.0217374	-0.212578	38.4292	-43.0644	4.56125	1.78622	0.0903313	97.1492	9.19638	0.520633	2.50425	-4.44125	2.48692	-1.2061	-4.50126	-3.16078	-4.76544	-5.59123	-7.68675	-2.44008	Normal
1.20262	87.0196	0.297	0.00116201	42.6085	0.33729	0.431951	-0.00463227	-0.00419446	0.0824142	0.0315273	-0.0157084	0.00481395	0.0205224	0.341949	29.7339	-41.1118	5.66888	1.32644	0.141312	96.829	9.6763	0.211276	3.12576	-4.73235	4.06745	-3.0153	-2.85179	-3.72947	-3.15739	-6.13228	-6.91862	-3.35126	Normal
1.14424	88.8231	0.296	0.00142048	42.6085	0.377432	0.425241	-0.00461644	-0.00435223	0.0772802	0.0293075	-0.0142554	0.0038511	0.0181065	0.200717	31.9733	-26.4877	5.18037	1.52082	0.200674	96.7882	9.15275	-0.437898	3.59337	-5.1287	4.30931	-2.2021	-2.59506	-5.68761	-2.51822	-5.73971	-6.87637	-3.79789	Normal
0.565145	88.8231	0.3015	0.00101391	42.6085	0.356834	0.434453	-0.00464389	-0.00447189	0.0768926	0.0284835	-0.013375	0.00389995	0.017275	0.0147078	39.4676	-36.0244	3.97459	1.94393	0.199384	97.1403	9.22114	-1.17796	3.66167	-5.69441	4.37093	-2.47931	-3.32419	-6.20629	-3.02599	-5.74014	-5.65626	-3.83823	Normal
0.603256	87.8477	0.299	0.00145845	42.6085	0.368011	0.427207	-0.00490603	-0.00459775	0.0810154	0.0303926	-0.0145971	0.00465747	0.0192545	0.0759229	36.0014	-37.1274	3.44077	1.50488	0.107505	97.127	9.82387	-0.687589	3.19972	-6.43698	2.91363	-2.43619	-2.74727	-4.15919	-4.11867	-5.02119	-5.08589	-3.46099	Normal
0.570941	87.2093	0.298	0.000791233	47.0094	0.345017	0.437318	-0.00493208	-0.00424791	0.0696252	0.0270118	-0.0149922	0.00444194	0.0194342	0.332156	37.1116	-11.5652	4.52989	1.13123	0.209989	96.6746	9.28348	-0.928376	3.9965	-6.81201	2.00677	-2.601	-2.02535	-4.72378	-3.32767	-5.26602	-5.48874	-3.63898	Normal
0.610546	87.2727	0.293	0.00143804	45.6091	0.389241	0.423092	-0.00491334	-0.00398054	0.0736342	0.0287511	-0.0152359	0.00536744	0.0206033	0.149874	35.7443	-12.0919	3.30463	1.95795	0.162735	97.9777	7.26512	1.02647	0.681897	-4.35323	-0.280391	-1.24401	-3.48651	-3.3867	-4.39269	-3.95149	-5.49877	-4.52051	Normal
0.590627	88.1705	0.2925	0.00123841	45.6091	0.396186	0.430569	-0.0048821	-0.00441263	0.0732237	0.0283946	-0.0149288	0.00577607	0.0207049	0.0186452	36.3762	-11.6951	2.28553	0.950122	0.197323	96.6486	8.94471	1.10376	3.33814	-8.65455	1.70487	-2.13301	-2.82171	-4.44824	-4.58114	-4.61179	-5.29038	-4.23723	Normal
0.909074	87.9765	0.2955	0.00130218	44.2088	0.408534	0.425109	-0.00486935	-0.00407343	0.0692029	0.0289463	-0.0152121	0.0060272	0.0212393	-0.221435	26.7562	2.03526	4.00213	1.19356	0.19718	96.3416	8.9542	-0.432454	4.84484	-6.79848	1.36698	-3.0307	-3.66391	-5.07825	-3.22643	-4.29223	-4.3311	-4.62697	Normal
0.587677	87.5912	0.299	0.00138681	43.8088	0.396078	0.423762	-0.0047811	-0.00397475	0.0720409	0.0285928	-0.0146649	0.00567811	0.020343	-0.764128	36.2631	-5.84889	2.95903	1.12718	0.20764	96.6098	8.94719	-0.329972	4.50261	-7.36404	1.2198	-3.1177	-4.21265	-5.42596	-3.46837	-4.02185	-3.24362	-5.03828	Normal
1.16524	69.2042	0.3105	0.0331171	0	0.241263	0.376336	-0.0909905	-0.0918059	0.114488	0.0432694	-0.0984993	-0.0848775	0.0136218	0.497551	20.2756	21.7509	10.9599	5.25213	0.219301	98.4759	10.8806	1.60073	1.28727	-5.3033	1.5628	-0.154797	-1.95008	-3.19973	-4.74612	-3.82374	-1.31472	-1.87557	Normal
1.11569	70.5882	0.308	0.0336271	0	0.241976	0.377787	-0.0916884	-0.0920005	0.11478	0.0431807	-0.0982614	-0.0855527	0.0127088	0.451828	20.141	30.0808	10.0923	3.83156	0.0913399	98.3783	10.8125	1.89757	1.81516	-4.53831	1.39943	0.150323	-3.42836	-3.12685	-4.62617	-2.97478	-0.743251	-1.36988	Normal
1.16023	71.9856	0.308	0.0337325	0	0.19636	0.374798	-0.0918321	-0.0921875	0.131385	0.0492848	-0.0985597	-0.0859331	0.0126266	0.418908	18.7654	-36.185	8.17037	3.65776	0.080115	98.5592	11.0996	2.57766	2.1083	-5.69901	1.21903	-1.4599	-1.91853	-2.64836	-4.26384	-1.89327	-0.151492	-1.68917	Normal
1.16492	72.3327	0.307	0.0337929	0	0.195565	0.377183	-0.0919143	-0.0921817	0.131836	0.0495205	-0.0991841	-0.085028	0.0141561	0.380685	19.0997	-37.844	6.59726	3.61293	0.0866903	98.6858	10.9351	2.39263	1.98097	-5.07317	0.960884	-1.62011	-2.16946	-2.56117	-3.71068	-1.95467	0.0932813	-1.30807	Normal
1.15069	73.0816	0.3035	0.0337573	0	0.199534	0.380663	-0.0918658	-0.0921779	0.130131	0.0489466	-0.0994227	-0.0847087	0.0147141	0.309144	19.5907	-35.452	8.05239	4.88863	0.109794	99.1329	10.0961	3.93256	0.160662	-5.36649	1.65643	-0.578663	-3.73894	-2.36715	-3.91991	-2.12919	-0.372547	-2.1574	Normal
1.1667	73.0371	0.3065	0.0337165	0	0.200704	0.379351	-0.0918103	-0.092038	0.129578	0.0485756	-0.0994667	-0.0847345	0.0147322	0.212825	19.3798	-46.3656	6.7591	4.97341	0.1143	98.4895	11.0978	2.99903	1.19103	-6.06233	2.76477	-0.540366	-3.78212	-2.20004	-3.06411	-2.51901	-0.429505	-1.61188	Normal
1.32417	73.4844	0.308	0.0338071	0	0.173327	0.389481	-0.0919336	-0.0919375	0.142005	0.0538268	-0.0997422	-0.0845241	0.0152181	0.103401	17.8226	-100.741	9.13756	5.7941	0.140171	98.8237	11.5405	2.53009	2.17224	-5.91146	2.70138	-1.23092	-3.61051	-2.76156	-2.41532	-2.34553	-0.501856	-0.75714	Normal
1.40654	73.9827	0.3085	0.0337557	0	0.197333	0.388483	-0.0918637	-0.0917672	0.131034	0.0498103	-0.100114	-0.0842647	0.0158497	0.106257	18.815	-50.9963	9.39692	5.64423	0.150123	98.8438	11.0639	2.27657	1.6925	-4.70237	1.75061	-0.525393	-3.94053	-2.88483	-2.46833	-2.62778	-0.588558	-1.21871	Normal
0.993236	73.8462	0.309	0.0337742	0	0.212216	0.37964	-0.0918887	-0.0917797	0.125222	0.0477897	-0.0994848	-0.0849258	0.0145591	0.0269037	19.0383	-39.0706	11.0874	3.94511	0.139251	98.1237	11.4071	2.19814	2.62046	-4.85012	1.29391	-1.27984	-2.31206	-3.99043	-2.85914	-2.20049	-0.444638	-1.41728	Normal
0.968982	71.7703	0.3055	0.0335287	0	0.214824	0.381258	-0.0915542	-0.0918667	0.123873	0.0489251	-0.0998385	-0.0845433	0.0152952	0.148052	17.9512	-24.885	11.7289	4.29403	0.145508	99.6039	8.84745	3.94459	0.766311	-2.89026	-0.579807	-0.323597	-3.02601	-3.90161	-4.2385	-1.62665	0.229785	-1.53248	Normal
0.759718	57.2519	0.3255	0.00370045	30.4061	0.413089	0.416019	-0.0162197	-0.0164745	0.109398	0.0374683	-0.0196233	-0.0122942	0.0073291	-0.603849	22.0421	-67.6109	7.51929	3.33054	0.192933	97.3786	11.835	-0.929265	4.26908	-2.93147	2.7426	-2.78419	-2.7523	-2.20731	-0.757836	2.16512	-0.145117	-3.01216	Normal
0.718156	57.1973	0.3275	0.00219928	30.4061	0.408545	0.427594	-0.0164731	-0.0165173	0.101424	0.0339627	-0.0196013	-0.0126916	0.00690964	-0.53531	24.7886	-50.4258	5.75009	3.97811	0.322192	97.7693	11.667	-3.03211	4.60676	-0.731366	2.21317	-4.38686	-3.27948	-0.244283	-0.576063	1.14231	-0.259734	-2.32971	Normal
1.04245	56.101	0.328	0.00192163	33.0066	0.405154	0.423961	-0.0165336	-0.0165235	0.0962871	0.0309994	-0.0193786	-0.012682	0.0066966	-0.962794	28.4034	-44.9888	7.62485	3.75335	0.341502	97.4453	11.5843	-2.74609	3.07689	-1.15322	3.38124	-3.39595	-3.01223	2.05202	-1.12121	0.907233	-1.2799	-2.91221	Normal
0.926674	56.6572	0.325	0.0021705	30.006	0.39066	0.425793	-0.0167127	-0.0164869	0.0962324	0.0319573	-0.0193854	-0.0125739	0.00681146	-0.231681	26.3369	-43.7856	7.25213	3.58446	0.346493	97.6668	11.1924	-2.47162	2.75329	-0.0947582	2.30739	-3.13927	-3.37186	1.63465	-1.05887	0.77211	-0.498343	-3.57361	Normal
0.962721	56.8182	0.3255	0.00279099	33.4067	0.395656	0.41956	-0.0164782	-0.016437	0.104996	0.0356195	-0.01952	-0.0121088	0.00741116	-0.263915	22.958	-61.6477	7.41425	3.30318	0.235744	97.4022	11.3199	-0.234489	1.90709	-2.26688	4.10284	-1.87146	-2.46928	1.22322	-1.27259	1.75676	-0.913939	-4.06166	Normal
0.770999	56.1272	0.328	0.00445511	30.006	0.401331	0.411712	-0.016395	-0.016458	0.108057	0.0367156	-0.0194035	-0.0123693	0.00703416	0.113644	21.9936	-80.2635	9.62735	3.30516	0.35728	97.5712	12.0266	-1.1285	1.84499	-2.17496	3.17822	-3.17558	-1.04948	-0.525643	-2.52988	3.7652	-2.20356	-1.72764	Normal
0.721049	56.2852	0.328	0.00480323	30.006	0.419568	0.4072	-0.0162366	-0.0163707	0.104249	0.0340946	-0.0191893	-0.0127144	0.00647493	0.285763	23.6421	-83.6499	8.88884	2.87485	0.29665	97.2203	12.0303	-1.30547	2.52773	-2.1326	2.6377	-2.90407	-1.034	-1.14166	-1.95115	3.62033	-2.3058	-1.35918	Normal
0.875722	55.4785	0.33	0.00289462	29.806	0.418855	0.423571	-0.0160946	-0.0162613	0.101883	0.0332832	-0.0188605	-0.0122617	0.00659878	0.413523	23.9827	-70.6829	9.0656	3.58937	0.274493	97.525	11.4824	-1.0648	1.91111	-0.846279	2.64794	-1.53168	-2.21209	-1.30425	-2.09334	2.3298	-1.30804	-1.48212	Normal
0.744317	57.4163	0.326	0.00273464	30.206	0.425669	0.424417	-0.0159895	-0.0159888	0.104935	0.0347253	-0.0189331	-0.0117353	0.00719776	0.229105	23.7497	-80.6057	7.92369	4.15205	0.188726	97.5936	11.4469	-0.419201	1.84546	-1.61926	1.65758	0.403655	-2.24921	-0.945176	-1.86848	2.4569	-0.804616	-2.89199	Normal
0.672093	57.971	0.3235	0.00222061	30.206	0.413937	0.433056	-0.0159424	-0.0159883	0.103816	0.034817	-0.0190027	-0.0113659	0.00763674	-0.180032	25.9417	-76.3431	7.21742	6.19586	0.326011	98.7264	10.217	-0.794538	1.10521	-0.698971	2.56312	-1.85669	-1.37551	-1.54455	-1.16756	0.9978	-0.312797	-3.42493	Normal
0.661269	55.4785	0.3235	0.00296149	33.0066	0.380652	0.42621	-0.0159233	-0.0159233	0.102306	0.0343606	-0.0189216	-0.0114197	0.00750195	-0.309776	25.5058	-61.9773	7.36913	5.45942	0.336712	98.5857	10.1527	-0.769917	1.20417	-0.759582	2.6698	-2.78322	-1.10156	-0.756762	-0.419258	1.64257	-0.408058	-3.76685	Normal
0.589569	96.231	0.3125	0.000452513	14.2028	0.142722	0.472537	0.0032083	0.00287453	0.0451201	0.0222044	-0.0101686	0.016992	0.0271606	-0.202275	41.221	16.1218	4.57401	1.57253	0.115754	95.8424	8.50946	-1.48413	-1.41422	-5.22768	-1.62515	-4.75875	-6.44542	-0.480888	-5.28367	-5.95214	-1.96159	-0.979166	Normal
0.531855	96.7742	0.2945	0.000418927	14.2028	0.179347	0.474664	0.00303442	0.00250917	0.0417202	0.0220423	-0.0110953	0.0176977	0.028793	-0.576513	41.9235	19.2312	4.23819	2.03757	0.133353	96.0989	7.8145	-2.33417	-1.83444	-6.02392	-1.88384	-4.0838	-6.4503	-0.58274	-4.24499	-5.40775	-1.76403	-0.552837	Normal
0.486134	97.0089	0.296	0.000344574	6.40128	0.0806708	0.477787	0.00308671	0.00221866	0.0407565	0.0213885	-0.0114114	0.0169728	0.0283842	-0.577161	45.5562	17.941	3.68819	2.18773	0.13257	96.1016	7.79222	-2.48911	-1.77163	-5.99587	-2.13979	-4.04234	-6.28255	-0.623747	-4.22828	-5.47685	-2.00962	-0.715634	Normal
0.503725	97.0874	0.2935	0.000422049	14.4029	0.163707	0.477948	0.00317474	0.00264274	0.0409004	0.0217486	-0.0118603	0.0173392	0.0291994	-0.580685	44.9036	18.4435	3.53607	2.37346	0.144987	96.401	7.60464	-3.10407	-1.48691	-5.63234	-2.04464	-4.05856	-6.32514	-1.15451	-4.23605	-5.04649	-1.92556	-0.966795	Normal
0.5614	96.9305	0.31	0.000295349	14.4029	0.151422	0.474501	0.00323039	0.00253096	0.0429308	0.0228701	-0.0120452	0.0179594	0.0300047	-0.726662	39.6163	21.4986	3.69003	2.51258	0.189789	96.7911	6.86893	-2.16622	-1.83103	-4.31396	-1.55975	-4.0415	-5.55039	-2.11151	-4.82245	-5.43088	-3.34076	-0.372325	Normal
0.815428	86.4553	0.2775	0.000362741	14.0028	0.22149	0.458493	0.0032623	0.002955	0.0331545	0.0194749	-0.010706	0.0159561	0.0266621	-0.392617	28.2397	19.1498	3.43019	1.16741	0.03566	93.9663	8.12055	-3.33188	0.889337	-6.27671	0.645015	-3.15551	-5.22369	-2.59361	-5.62926	-3.0645	-2.73931	-1.52447	Normal
1.24584	93.6037	0.3155	0.000797198	40.208	0.292217	0.449419	0.00316494	0.00251116	0.0737706	0.0327071	-0.0135228	0.0163096	0.0298324	0.832886	38.5003	-17.0588	9.55902	2.69963	0.350295	97.8496	7.83934	0.819401	1.61736	-2.61717	0.410223	-2.2244	-4.41572	-3.26688	-3.61796	-4.1273	-3.92431	-2.72589	Normal
1.32631	95.5414	0.3055	0.000984279	49.6099	0.240071	0.45601	0.0031628	0.00224438	0.08013	0.0381903	-0.0161468	0.0195822	0.035729	0.740311	29.1514	-13.3826	12.3307	3.40131	0.394271	98.6828	8.27728	0.251221	0.845086	-4.11473	-0.512964	-2.56042	-3.47518	-2.4388	-3.9596	-4.50432	-4.20865	-2.75115	Normal
1.39212	95.5414	0.2945	0.00135649	55.8112	0.277078	0.459022	0.00292216	0.00240121	0.079624	0.03783	-0.014404	0.0200353	0.0344393	1.28994	25.0086	-2.19996	8.20221	5.47279	0.400334	98.936	8.70468	-1.76219	0.527077	-5.97493	-1.03542	-3.98162	-5.34543	-4.35388	-5.39461	-4.71251	-3.65799	-3.21039	Normal
1.15518	86.9565	0.288	0.00123984	51.6103	0.308328	0.452928	0.00294897	0.00229817	0.0768615	0.0350687	-0.0138654	0.0188585	0.0327239	1.62502	30.2588	-4.85643	7.19612	4.07847	0.172158	97.9634	9.63176	-1.75171	0.302906	-7.19393	-1.19822	-4.59995	-5.32774	-4.34147	-6.14414	-5.0212	-2.3097	-3.99672	Normal
1.13821	86.9565	0.286	0.00105222	51.6103	0.321164	0.446877	0.00342026	0.00290706	0.0767509	0.0351898	-0.0128861	0.0192576	0.0321437	1.61193	30.232	-3.0909	7.21259	4.38045	0.212883	97.905	9.18988	-1.17577	0.193534	-6.45762	-1.17715	-4.8223	-5.36477	-5.01349	-6.14095	-5.30585	-2.57323	-3.94687	Normal
0.87018	86.0832	0.2895	0.00111807	55.8112	0.304893	0.442803	0.00314271	0.00318045	0.0806527	0.0348425	-0.0111114	0.0174428	0.0285542	1.33665	29.6514	-11.9087	5.27643	4.02889	0.169977	97.8009	9.55296	-1.51817	1.24163	-5.56435	-0.971125	-4.57283	-6.82844	-5.34643	-5.78535	-5.47903	-3.1284	-3.88949	Normal
0.803405	86.8307	0.29	0.00122636	51.8104	0.33571	0.44733	0.00345195	0.0032211	0.0816319	0.0355623	-0.0139907	0.0198567	0.0338474	0.766259	41.3718	-12.8034	4.44836	3.18399	0.121114	97.6293	9.74037	-0.633342	1.24071	-5.52781	-2.05446	-5.03244	-3.99341	-4.06177	-5.54751	-5.88727	-4.43031	-3.51395	Normal
0.750623	86.8307	0.2915	0.00104675	51.6103	0.323827	0.452605	0.00362013	0.00370281	0.0745297	0.0335461	-0.013683	0.0198776	0.0335606	0.465843	49.0037	0.00727567	4.17662	3.27467	0.122518	97.4757	9.63975	-0.94086	0.967691	-5.95047	-2.30051	-5.08915	-3.46566	-3.2749	-4.8386	-5.61067	-4.6626	-3.2389	Normal
0.754223	87.8477	0.2945	0.00100447	50.21	0.330741	0.449029	0.00344525	0.00326417	0.0771883	0.0338017	-0.0134229	0.0187809	0.0322038	0.497035	44.5125	-5.93934	4.45535	3.22772	0.157256	97.6739	9.57985	-0.811766	0.452852	-5.72044	-2.12749	-4.91762	-3.32766	-3.11565	-5.46305	-6.11115	-4.31509	-3.97612	Normal
0.636797	59.5829	0.3155	0.00064466	61.6123	0.166131	0.465176	-0.00479064	-0.00514445	0.076244	0.0235742	-0.008722	-0.00108177	0.00764023	-0.762741	43.214	10.9531	-19.3972	7.20644	0.0850866	96.893	9.16433	3.76881	-4.85301	-10.9251	-10.1445	-8.25322	-3.82582	-2.82564	-2.08751	0.804507	2.12798	-0.0342796	Normal
0.682978	60.3318	0.314	0.00102442	74.0148	0.254326	0.460109	-0.00508468	-0.00512653	0.0826794	0.0262893	-0.00895474	-0.000811022	0.00814371	-0.752724	36.302	9.07269	-19.9618	8.1014	0.101365	95.3996	12.5545	1.83655	-3.53882	-13.4558	-7.19744	-12.5069	-0.0618918	-5.42958	-2.41578	-0.0356225	3.2727	-0.362437	Normal
0.896807	61.4754	0.3105	0.000972662	95.4191	0.151898	0.452287	-0.00508046	-0.00511492	0.0869501	0.0282175	-0.00906552	-0.000809174	0.00825635	-0.250619	31.6333	9.66318	-18.8423	9.39187	0.1276	95.6231	12.4546	2.30436	-3.67149	-13.0492	-7.54774	-12.5003	0.042675	-5.66414	-2.00583	-1.44753	2.56634	-1.62723	Normal
0.675006	65.0759	0.3085	0.00126591	71.4143	0.188099	0.460624	-0.00499334	-0.00497696	0.0898947	0.0303146	-0.00942621	-0.000292263	0.00913395	-0.10344	30.249	12.918	-16.1594	10.6429	0.120047	96.0945	12.303	2.0951	-3.15278	-13.9332	-6.36344	-11.8038	-1.88824	-5.4007	0.236304	-1.55116	1.57013	0.403478	Normal
0.543542	64.0342	0.31	0.000945588	75.4151	0.185391	0.464648	-0.00507146	-0.00499508	0.080503	0.0266597	-0.010036	6.07522e-05	0.0100967	-0.0897489	38.3949	7.58248	-7.54475	9.49952	0.121947	95.8823	12.3254	1.18299	-3.31292	-13.7606	-6.72688	-9.92302	-2.22835	-4.42503	0.0903568	-2.1523	0.91253	0.195597	Normal
0.547916	65.6096	0.308	0.000906837	56.8114	0.170103	0.467016	-0.00503479	-0.00492296	0.0812194	0.0266926	-0.00995293	0.000411911	0.0103648	0.0318135	38.3787	5.8004	-14.2209	9.17729	0.126596	95.867	12.5631	0.773367	-3.25594	-14.3337	-6.37536	-11.0695	-1.45882	-4.60089	-0.413686	-1.95781	1.28353	-0.529604	Normal
0.555289	65.3595	0.3075	0.000920163	72.0144	0.189411	0.466635	-0.00504799	-0.00491406	0.0828905	0.027082	-0.00992285	0.000255126	0.010178	-0.0207422	37.7958	1.84061	-12.4915	10.2362	0.135076	95.7942	12.6684	1.30271	-3.71252	-13.4206	-7.06107	-11.3944	-1.49434	-4.41547	-0.695175	-2.24544	1.76722	-0.999538	Normal
0.563817	62.8272	0.3065	0.00097243	93.8188	0.1619	0.460565	-0.00505153	-0.00499121	0.0845452	0.027552	-0.00990136	0.000215659	0.010117	-0.0245616	36.303	2.13269	-13.1751	11.0286	0.15068	95.7959	12.5687	1.6541	-4.65115	-14.0173	-6.59096	-10.9895	-1.64035	-4.14035	-1.34235	-2.00002	1.79025	-0.450158	Normal
0.553362	63.2244	0.3075	0.000974787	74.2148	0.188186	0.456631	-0.00501104	-0.00498304	0.0843856	0.0267615	-0.00960958	-0.000138359	0.00947122	-0.0921974	37.523	5.0291	-26.6565	10.5674	0.128077	95.4739	12.7378	2.08827	-4.41063	-15.0534	-5.98936	-11.7949	-0.610067	-4.07394	-1.12872	-0.975193	0.95915	0.287823	Normal
0.635362	62.3701	0.307	0.000817534	75.4151	0.196283	0.461657	-0.00493517	-0.00488895	0.0818299	0.0263184	-0.00908521	-0.000595538	0.00848967	-0.39146	33.9775	5.32403	-16.3328	9.79352	0.115131	95.5171	12.4293	2.46231	-4.74645	-13.9778	-5.87754	-11.7887	-1.10159	-3.83307	-2.33315	-0.334956	1.42387	0.429644	Normal
0.699881	64.3087	0.305	0.00115087	56.6113	0.184018	0.465092	-0.00482067	-0.00491946	0.0864691	0.0287251	-0.00913783	-0.000800706	0.00833713	-0.295518	30.4601	2.63464	-15.4383	10.0643	0.170408	96.0386	12.7225	3.0544	-4.24374	-13.3714	-4.83171	-10.3073	0.0685809	-3.12688	-1.94231	-0.378899	0.191598	0.410189	Normal
0.995711	67.9887	0.3075	0.00475104	25.005	0.404332	0.451347	0.00673047	0.00647493	0.141016	0.0665426	-0.0178674	0.0345233	0.0523907	-0.394282	15.4522	-112.072	-49.0795	3.99548	1.08072	101.07	9.99946	-0.326789	4.71439	-9.94146	-4.02502	-1.00235	2.32715	-2.93471	2.39537	1.27958	1.52553	2.4695	Normal
0.980088	69.5249	0.3085	0.00509042	27.4055	0.386084	0.447649	0.0061203	0.00518765	0.140494	0.0665556	-0.0182123	0.0342056	0.052418	-0.325841	14.4185	-130.707	-32.9312	4.84999	0.847245	100.838	10.1207	0.0786266	3.83357	-9.11649	-3.52408	-0.794005	3.01522	-2.53635	1.50005	2.26348	1.01038	2.44833	Normal
1.31276	68.6499	0.3065	0.00519113	25.6051	0.475582	0.435657	0.0062499	0.00603202	0.142436	0.0681771	-0.0186239	0.0315201	0.050144	-0.350451	13.0621	-139.59	-14.6156	6.93979	0.628603	100.765	9.78137	0.141907	4.03813	-8.8853	-1.03091	-0.895903	2.10105	-2.61869	2.56046	1.00282	3.15393	-0.412366	Normal
1.23837	69.3241	0.301	0.00338864	25.6051	0.434577	0.445057	0.00615388	0.00717928	0.132348	0.0624942	-0.0155807	0.0282102	0.0437909	-0.275212	14.275	-148.612	-11.513	7.62569	0.784773	102.397	6.56212	2.50528	0.0509892	-5.66382	-3.05887	1.18791	0.472575	-0.323813	0.566428	2.07502	1.38163	0.0296458	Normal
1.15121	70.5053	0.3035	0.00329199	28.0056	0.410923	0.454659	0.00577567	0.00654775	0.129742	0.0596131	-0.0148511	0.0272172	0.0420684	-0.288549	15.4146	-116.88	-7.90163	6.8946	0.563511	100.819	9.63395	0.0243978	2.85153	-8.97831	-1.03739	-0.207197	1.3124	-1.68563	1.97002	1.13223	1.92481	-1.09722	Normal
1.52925	70.2165	0.3025	0.0060151	27.8056	0.430375	0.432608	0.00632283	0.00623341	0.141968	0.0649275	-0.0152377	0.0284948	0.0437324	-0.20959	15.2115	-160.162	-20.5565	7.69298	0.505915	100.987	9.91994	-0.401082	2.65493	-8.3091	-1.61273	-0.696768	2.18342	-1.01951	1.23317	0.836755	2.40049	-1.1488	Normal
1.48431	69.7674	0.3045	0.00566066	27.8056	0.426643	0.423948	0.00599	0.00592716	0.137528	0.061937	-0.0158175	0.027698	0.0435155	-0.209314	16.195	-146.885	-22.7262	4.75582	0.440584	100.361	10.0723	0.271608	2.80393	-8.43166	-2.06098	-0.499947	1.89634	-1.11305	-0.497687	1.6235	2.9441	-0.285591	Normal
1.13665	64.6204	0.3215	0.0438106	0	0.465645	0.300167	-0.104655	-0.105219	0.0794339	0.0338003	-0.11762	-0.0911689	0.026451	0.018936	31.4975	120.647	-2.04044	1.02249	0.0014729	95.4795	11.6272	1.40035	4.36575	-7.83208	1.91165	-5.74221	-7.3563	-6.74117	-1.49663	-2.72138	2.50036	-2.68347	Normal
1.27099	64.3432	0.323	0.0439292	0	0.375585	0.334315	-0.104796	-0.105301	0.0958547	0.0418995	-0.120721	-0.0894007	0.0313202	-0.215396	25.3566	88.9016	-3.45693	1.35206	0.00157714	96.5991	10.8885	3.53184	2.45254	-7.13212	1.32098	-3.96284	-9.37881	-5.7021	-1.61267	-2.34996	0.685025	-2.82303	Normal
0.520442	62.2084	0.3295	0.0439267	0	0.599002	0.243875	-0.104794	-0.105294	0.0608069	0.0254228	-0.114862	-0.0954148	0.0194474	0.356546	45.5821	168.379	-5.84171	1.27371	0.00164829	95.4071	9.8631	3.50673	0.0324745	-9.27078	-0.779813	-5.21118	-3.67595	-3.64773	-4.42268	-1.26265	-1.19176	-1.92769	Normal
0.629825	63.3914	0.3345	0.0440515	0	0.455554	0.29771	-0.104942	-0.105337	0.0813031	0.0308695	-0.115253	-0.0945455	0.0207075	0.185423	45.4269	115.599	-2.79119	1.25929	0.00409536	95.959	10.4523	3.85915	1.73014	-7.04027	0.200209	-4.28211	-5.19582	-3.6641	-3.70987	-1.39738	-0.253046	-2.87204	Normal
0.654477	63.6943	0.331	0.0438116	0	0.429976	0.312578	-0.104656	-0.105086	0.0853185	0.0321535	-0.115286	-0.0943823	0.0209037	0.26754	41.2339	96.7707	-1.58663	1.5929	0.0149123	96.6979	10.1178	3.98447	1.48026	-5.82693	-0.660531	-4.04745	-5.16771	-3.35206	-3.38805	-1.35796	-0.424376	-2.4486	Normal
0.670902	63.4249	0.327	0.0436548	0	0.424467	0.31686	-0.104469	-0.105082	0.0862399	0.0330613	-0.117433	-0.0942513	0.0231814	0.575517	41.5979	91.593	-8.93315	1.75457	0.0376255	96.2604	10.7359	3.36691	3.44974	-6.85178	0.269702	-4.22471	-6.03257	-2.31089	-2.9366	-1.58504	-2.00413	-2.49921	Normal
0.685211	63.7281	0.3305	0.0440402	0	0.408626	0.318776	-0.104929	-0.104652	0.0894483	0.0333569	-0.11537	-0.0953588	0.0200115	0.0212833	40.9605	94.7385	1.21113	1.23376	0.00660664	96.3456	10.4777	3.65206	2.4505	-5.28386	-0.304432	-4.36972	-6.89642	-4.36153	-2.74309	-1.77205	0.115132	-2.96927	Normal
0.621217	47.4871	0.3285	0.0438647	0	0.45959	0.299353	-0.10472	-0.104729	0.0804994	0.0297205	-0.114898	-0.0962959	0.0186016	0.0596298	51.8168	118.26	1.40321	1.24672	0.0243546	96.4089	9.87181	3.31683	1.61391	-4.9878	-1.0992	-5.0628	-6.61689	-3.78617	-3.28981	-2.4828	-0.0935549	-2.46553	Normal
0.681778	60	0.336	0.0438776	0	0.492941	0.2872	-0.104735	-0.104962	0.0752551	0.0284759	-0.114695	-0.096338	0.0183571	-0.312247	45.3396	132.419	-1.32988	0.856897	0.024345	96.024	10.3338	2.13294	1.94852	-6.18299	-0.0658811	-5.54702	-7.49724	-4.52219	-3.74046	-2.70563	0.845253	-2.72796	Normal
0.724478	56.1798	0.3375	0.0440039	0	0.469496	0.298544	-0.104885	-0.10523	0.0791268	0.0304794	-0.115044	-0.0956714	0.0193728	-0.352644	40.1862	60.04	-2.79879	1.18368	0.0409358	99.7774	4.81877	4.47332	-0.128403	-2.92418	-3.31443	-4.12152	-5.31745	-5.21273	-3.99738	-0.656293	-0.0724234	-1.98463	Normal
0.611705	57.554	0.3215	0.000613585	0	0.0184258	0.469366	-0.0123853	-0.0119833	0.0644294	0.02132	-0.0176955	-0.00754918	0.0101463	-2.45444	46.5337	19.3155	1.31506	3.83103	0.0651497	97.5282	10.1319	-3.09668	1.36732	-11.0678	-1.24103	-8.77082	-4.78492	-3.59796	1.62677	-2.36803	-5.62845	-0.138025	Normal
0.609281	57.8871	0.3205	0.000605659	0	0.0192844	0.473695	-0.0123051	-0.0123742	0.062553	0.0211977	-0.018104	-0.00723433	0.0108697	-2.44195	49.2992	19.959	2.8522	3.13441	0.0545915	97.5098	9.97099	-3.04716	0.704336	-11.9348	-0.428178	-9.16142	-4.73154	-3.64516	-0.0185781	-2.18839	-3.8839	-0.442117	Normal
0.616149	58.4226	0.3175	0.000608399	0	0.0179759	0.470958	-0.0123329	-0.0123295	0.0650165	0.021865	-0.0180189	-0.00713894	0.01088	-2.55074	49.2894	16.9385	3.18695	3.17113	0.0565485	97.7358	9.89971	-3.19449	0.994528	-11.3512	-0.762047	-8.9579	-5.68783	-4.10178	0.0579555	-2.99134	-3.75446	-1.21075	Normal
0.570059	58.9971	0.317	0.000608125	0	0.0208079	0.465545	-0.0123301	-0.0122517	0.0603691	0.0208092	-0.0183102	-0.00735218	0.0109581	-2.36872	47.511	18.3398	7.2654	2.80113	0.00713958	96.8276	10.3874	-3.11047	2.31234	-12.4839	1.03262	-8.79235	-4.83931	-5.8566	0.916679	-4.22875	-1.86786	-0.975578	Normal
1.01759	72.1154	0.3075	0.00235962	48.0096	0.266919	0.448259	0.0150576	0.0154476	0.106919	0.0468056	0.00302471	0.0287027	0.025678	-0.0679064	21.6079	-60.732	-4.45538	0.771207	0.000915993	97.826	12.0265	-1.02172	4.94626	-11.5785	6.53585	-5.21667	-2.39808	-3.99389	-0.554918	-5.12561	-5.85325	-1.80865	Normal
1.12039	72.5514	0.301	0.00119549	50.01	0.206813	0.465371	0.0146411	0.0149614	0.105262	0.0462996	0.00283268	0.0269743	0.0241416	0.440951	23.487	-54.5745	-3.10745	2.4758	0.0656182	99.5928	9.85937	-1.34105	2.78536	-6.16536	3.24742	-1.87258	-5.68558	-2.66341	-1.6978	-4.17107	-5.42344	-1.33454	Normal
0.926694	72.0721	0.299	0.00225673	40.8082	0.242208	0.445787	0.0139909	0.014013	0.111018	0.0472717	0.00188375	0.0249747	0.023091	1.18339	24.7173	-90.3326	-0.00576021	2.42851	0.0989247	99.5101	9.29296	-0.327678	2.77104	-3.49466	2.31199	-1.23111	-7.7578	-3.99173	-1.96119	-4.40257	-3.64761	-1.89464	Normal
1.39456	72.2456	0.305	0.00141879	38.2076	0.247102	0.451275	0.0146547	0.0142255	0.0948934	0.0416079	0.0018957	0.0263886	0.0244929	1.49968	28.5189	-32.315	-3.21531	1.10042	0.0644737	98.3944	9.1295	0.476164	2.91059	-3.64304	-0.093209	-2.28726	-5.24409	-3.42984	-2.67147	-2.92223	-3.02753	-2.36061	Normal
1.00898	73.0816	0.3095	0.00203427	44.2088	0.245758	0.440291	0.0141714	0.0142641	0.0868343	0.0415269	-0.000292007	0.0284034	0.0286954	1.08749	24.0565	0.457598	-1.54377	0.60277	0.0406211	97.2319	9.19272	0.538246	3.81221	-2.42447	0.0415867	-1.83964	-8.23496	-4.96557	-2.97088	-2.59117	0.351917	-2.82192	Normal
0.792008	74.0284	0.2985	0.000911763	14.803	0.19346	0.451548	0.014186	0.0140403	0.0841488	0.0388611	0.000839012	0.0282654	0.0274264	0.255921	25.1135	-0.757881	-0.501409	0.638724	0.0116534	96.2691	10.7926	0.75927	4.05205	-6.48466	3.49036	-2.04563	-7.02822	-3.78566	-1.75114	-2.62081	-1.10139	-2.50702	Normal
1.15063	73.0816	0.309	0.0018607	34.6069	0.224295	0.443958	0.0136578	0.0138779	0.0988225	0.0452949	-0.000158667	0.0278296	0.0279882	-0.171711	24.478	-47.6344	2.04626	0.959653	0.0385591	96.2679	10.1531	2.50061	5.22023	-1.18089	1.67602	-1.68973	-11.9334	-5.51715	1.09186	-3.2165	-0.0294337	-2.48843	Normal
1.02664	73.4394	0.3085	0.00122521	34.6069	0.206235	0.446851	0.0138929	0.0141031	0.0903123	0.0385692	0.00210631	0.025752	0.0236457	-0.289464	32.4782	-45.2213	1.19796	0.586812	0.010368	95.5018	11.0755	1.59074	5.7318	-3.20407	2.91162	-2.31252	-12.7464	-5.87104	1.95517	-4.52977	-0.683073	-2.8661	Normal
0.507687	65.7534	0.3035	0.00498414	0	0.298796	0.391121	-0.0352992	-0.0350478	0.0384287	0.0143683	-0.0404245	-0.0304783	0.00994618	0.416373	51.2229	53.8527	2.43164	2.35673	0.000464007	94.6203	9.01703	-2.9714	-1.81188	-17.9385	-1.79088	-12.3429	1.08367	-4.92442	-1.64551	0.515957	0.751327	-2.0721	Normal
0.286772	71.1744	0.29	0.00476376	0	0.194334	0.430443	-0.03451	-0.0339566	0.0500082	0.0155923	-0.0392136	-0.0295912	0.00962236	-0.767658	120.496	51.2766	-6.39348	2.42682	0.0107046	97.2477	7.97825	-3.92982	-2.83944	-15.936	-2.67838	-9.78233	-2.60504	-3.19086	-1.7637	0.0244679	-1.4978	2.79656	Normal
0.634982	68.2594	0.2895	0.00496585	0	0.244517	0.424516	-0.0352344	-0.0343827	0.0454559	0.0175469	-0.0404226	-0.0289255	0.011497	-2.17361	69.7346	51.6552	7.84436	3.37525	9.45286e-06	97.1625	7.96981	-4.73407	-1.21109	-13.8183	-1.59209	-7.23473	-5.45426	-2.23846	0.900491	1.1958	-0.695776	1.01837	Normal
0.622594	68.3371	0.2895	0.00507735	0	0.252776	0.423291	-0.0356278	-0.0350751	0.0448708	0.0171814	-0.0404805	-0.0294186	0.0110618	-2.20351	72.9213	52.5831	6.90049	3.30653	3.9285e-05	97.0855	8.04673	-4.66465	-1.12105	-13.8632	-1.29521	-7.06146	-5.11571	-1.94081	0.958695	1.4173	-0.817368	1.12361	Normal
1.13527	67.4536	0.291	0.00512881	0	0.233014	0.425356	-0.0358079	-0.0349838	0.0476117	0.01648	-0.0404768	-0.0298178	0.0106591	-1.69776	103.315	52.0773	0.634455	3.73526	1.99921e-05	97.1895	8.01389	-4.69145	-1.43023	-14.4336	-2.21638	-8.43943	-5.41061	-2.6877	1.65103	1.27807	-0.883202	1.47429	Normal
1.22798	61.9835	0.3115	0.215963	0	0.745746	0.16674	-0.232359	-0.232606	0.0959512	0.0351296	-0.242422	-0.223826	0.0185961	1.84322	36.8584	-71.0904	-15.4349	5.42343	0.353642	101.098	8.82027	-1.82358	-2.38326	-5.86234	0.779062	-3.10177	-4.80911	-0.398047	-1.34121	0.471224	-0.343827	-1.09527	Normal
1.22768	62.5652	0.3135	0.215891	0	0.746011	0.165226	-0.23232	-0.23273	0.0958673	0.0346991	-0.242165	-0.224231	0.0179343	2.03764	38.5885	-73.3456	-10.4756	6.16618	0.35959	101.255	8.60391	-2.13865	-2.37215	-5.47384	0.578964	-2.37188	-5.28558	-0.511074	-0.920868	-0.294513	-0.607831	-1.05842	Normal
1.33184	62.8272	0.3135	0.215865	0	0.747127	0.164126	-0.232306	-0.232753	0.0955781	0.034391	-0.241785	-0.22451	0.0172757	1.89816	36.3643	-67.1291	-10.9044	6.15599	0.434822	101.1	8.70433	-2.10909	-2.57003	-5.28411	0.812745	-3.13186	-5.70881	-0.831065	-0.53585	0.0467113	-0.0245679	-1.59998	Normal
0.710822	58.8524	0.313	0.215596	0	0.756935	0.159694	-0.232162	-0.232571	0.0930406	0.0341708	-0.241604	-0.224494	0.0171101	1.97374	36.8111	-64.1703	1.46224	8.33417	0.444923	101.129	8.71052	-2.75204	-2.00837	-5.42108	0.731832	-3.49357	-4.93783	-0.875947	0.901524	0.0470724	-1.322	-1.10373	Normal
0.707632	58.5652	0.3165	0.215904	0	0.758244	0.1592	-0.232327	-0.232572	0.0927774	0.0336431	-0.241159	-0.225499	0.0156599	1.83879	37.8812	-64.3085	-6.48093	6.79518	0.280037	100.862	8.92446	-2.16499	-1.70078	-5.83293	0.577402	-3.36448	-3.44015	-0.39326	-0.993965	-0.337127	-1.87511	-0.509966	Normal
0.651697	59.8205	0.3205	0.217131	0	0.753045	0.1637	-0.232987	-0.233227	0.0944247	0.0355195	-0.241539	-0.225084	0.0164553	2.15339	37.5772	-61.9626	-21.2458	6.65834	0.214279	100.796	8.81495	-0.989065	-2.26903	-6.08028	0.397825	-2.67668	-5.21202	-0.283799	-0.605121	-0.530445	-0.686872	0.0473489	Normal
0.750036	61.2557	0.3185	0.216548	0	0.727084	0.176568	-0.232673	-0.233486	0.100815	0.0371548	-0.242063	-0.225356	0.016707	2.00432	34.5549	-68.7248	-26.3043	6.48015	0.30134	100.86	9.17172	-0.304969	-2.96529	-6.75699	1.09726	-3.42446	-5.94534	-0.241874	0.0138306	-0.557307	-1.09935	0.130533	Normal
1.07992	62.1762	0.316	0.216349	0	0.73556	0.172048	-0.232567	-0.233409	0.0986217	0.0378593	-0.242286	-0.224333	0.0179526	1.59569	29.6081	-70.2212	-18.3276	7.49238	0.384571	101.165	8.59469	-0.744844	-3.37943	-5.87629	0.407565	-3.43613	-6.03746	-0.696593	0.414489	-0.437461	-0.819793	-0.0785536	Normal
0.734659	61.7284	0.3155	0.215473	0	0.740377	0.17022	-0.232095	-0.233043	0.0972829	0.0365228	-0.242188	-0.224463	0.017725	1.93668	34.6468	-57.4895	-23.0303	6.36516	0.385621	100.607	9.47249	-1.60582	-2.32343	-6.33582	1.19257	-4.1988	-5.36094	-1.44181	-0.602618	-0.415248	-1.18262	-1.12252	Normal
0.712767	61.792	0.3165	0.216464	0	0.74077	0.169061	-0.232628	-0.233087	0.097325	0.0368292	-0.243056	-0.223991	0.0190656	2.208	36.7947	-68.4659	-14.201	7.15017	0.370678	101.171	8.4244	-0.907851	-2.80198	-5.5953	0.733757	-3.3651	-5.20621	-1.19322	-0.677558	-1.01641	-0.671134	-0.94858	Normal
0.718041	62.273	0.3165	0.216791	0	0.748081	0.165006	-0.232804	-0.232844	0.0955431	0.0363056	-0.243589	-0.224283	0.0193053	2.31913	37.755	-72.3242	-8.26999	7.08148	0.373747	100.844	9.21642	-2.64282	-1.51557	-6.29489	1.9347	-4.24445	-4.98959	-1.36507	0.957457	-1.4363	0.264627	-0.783918	Normal
0.67643	62.1118	0.3195	0.216145	0	0.779689	0.147912	-0.232457	-0.233029	0.0873943	0.0333152	-0.242729	-0.223665	0.0190638	2.31552	42.9133	-35.3019	-11.4327	7.40344	0.281922	100.572	8.46672	-1.11261	-2.51054	-6.23967	0.304908	-3.0531	-5.13517	-0.957951	2.04856	-0.429139	-1.33676	-0.650287	Normal
0.815489	75	0.2895	0.00357536	40.6081	0.46421	0.401217	0.000850364	0.000472575	0.113568	0.0405918	-0.00717409	0.00850759	0.0156817	0.44437	22.9508	-147.431	6.74032	1.57643	0.0323546	95.8645	11.4911	2.5096	3.43001	-6.75946	6.15115	0.830728	-2.484	0.03979	-0.017461	-2.52096	-6.03032	-2.65599	Normal
0.823252	74.5805	0.2885	0.00295673	35.4071	0.490333	0.39094	0.000821431	0.000438147	0.116827	0.0410917	-0.00721346	0.00866017	0.0158736	0.250407	23.5337	-171.962	6.29103	1.35462	0.0128982	95.8957	11.4581	2.90072	2.84571	-7.53007	6.97729	1.98086	-2.37967	1.22966	-1.9757	-1.45568	-6.11247	-2.34666	Normal
0.848269	74.6269	0.2915	0.00519866	36.6073	0.49292	0.396833	0.000815269	0.00038303	0.119218	0.0420263	-0.00704349	0.00830858	0.0153521	0.376404	23.1963	-184.004	6.95082	1.20019	0.0128659	95.9458	11.5962	3.18352	2.97152	-7.47762	6.97073	1.78734	-2.89626	0.682952	-2.49426	-2.03576	-6.19077	-2.56542	Normal
0.632007	78.9474	0.286	0.00319955	33.0066	0.433767	0.393911	0.000833672	0.000915136	0.111641	0.0361323	-0.00631141	0.00743015	0.0137416	0.444621	30.0881	-165.094	6.96832	1.51402	0.0082396	95.1473	12.335	0.898763	5.44206	-8.42194	9.60284	0.825557	-2.18199	-0.45906	-0.413169	-2.97208	-5.16596	-1.72689	Normal
0.598926	55.2995	0.282	0.00399201	37.4075	0.522718	0.391262	0.0005513	0.000558427	0.107626	0.0342055	-0.00550494	0.00598489	0.0114898	0.0929585	30.4446	-152.754	4.65607	0.90125	0.0080137	94.5659	12.4645	1.84412	5.29412	-7.13849	7.33377	-0.104769	-2.09145	-1.08698	0.0584363	-2.89659	-3.96688	-3.04786	Normal
0.902156	69.808	0.2855	0.00334895	41.2082	0.465102	0.394634	0.000303732	0.000347437	0.0942176	0.0310046	-0.0053819	0.0055346	0.0109165	-0.00246543	26.0457	-83.1327	3.81601	1.13989	0.00622945	95.8413	9.35057	3.92933	2.08696	-3.06662	3.84396	1.53862	-5.19532	-1.01789	0.197337	-2.38638	-2.9736	-2.89068	Normal
1.14483	87.2093	0.2005	0.0124419	0	0.129953	0.366851	-0.0557717	-0.0560879	0.103557	0.0579069	-0.0871344	-0.0231491	0.0639854	0.11636	18.5562	3.45114	1.63472	5.02787	1.74681	100.333	3.41278	-4.59784	2.49077	2.13892	4.46981	2.07487	1.87379	1.50934	1.5428	2.82439	0.469647	1.47522	Normal
1.43805	86.6426	0.23	0.0123858	0	0.110149	0.387083	-0.0556457	-0.0563269	0.112956	0.061555	-0.0863352	-0.0222065	0.0641287	-0.515957	17.1559	-30.3508	1.98069	2.86188	1.06658	99.6889	5.21918	-2.81782	4.29874	0.816139	4.18322	1.78988	1.27745	0.398991	0.902915	2.62498	0.610106	0.938218	Normal
0.823413	85.4093	0.2405	0.0121998	0	0.125137	0.368901	-0.0552263	-0.0542667	0.104344	0.0558354	-0.0864787	-0.023178	0.0633006	-0.532816	29.0636	-31.6973	1.36137	2.81271	1.62077	99.4441	3.30137	-2.0884	4.44598	3.04663	6.70113	1.73302	-1.25527	-1.34097	2.96461	2.18661	-0.264615	0.418595	Normal
0.813521	84.6262	0.251	0.0121151	0	0.141822	0.370384	-0.0550344	-0.0537164	0.0970242	0.05437	-0.0868053	-0.0232159	0.0635895	0.0594081	30.5881	5.08731	1.11049	3.4157	1.98444	99.855	2.60872	-2.45838	3.76481	3.77806	6.77466	0.96816	-2.12251	-1.53205	1.72118	1.67967	-0.373606	0.683388	Normal
0.812391	85.3485	0.352	0.0122367	0	0.12914	0.382861	-0.0553098	-0.0542736	0.102831	0.0554002	-0.084896	-0.0237114	0.0611846	0.0418534	27.5347	-18.0191	2.51472	5.00682	2.58321	101.146	2.98857	-2.88317	2.87468	2.78958	4.61315	0.185973	-0.631729	0.0805694	1.28982	1.74142	0.528737	0.378671	Normal
1.5454	88.8889	0.2005	0.0119235	0	0.149145	0.383195	-0.0545974	-0.0523749	0.0948621	0.0535271	-0.0842601	-0.0245266	0.0597335	0.021939	16.0987	30.5798	2.51914	5.12849	2.12973	101.088	3.28609	-3.41642	2.16464	1.79576	2.96829	-1.46909	0.319821	0.478529	-0.324199	2.04757	1.98434	1.01527	Normal
1.09405	88.2353	0.2915	0.0122	0	0.144773	0.368751	-0.0552269	-0.0527096	0.095919	0.0530848	-0.0854786	-0.0245856	0.060893	-0.800008	19.1979	16.271	0.465407	2.71405	1.21578	99.5564	4.15221	-2.19245	4.21651	1.33973	3.9969	-2.38931	-0.600788	-1.58513	-1.44036	1.6751	2.67163	1.51244	Normal
1.29794	70.2988	0.3295	0.00255499	20.204	0.254518	0.434015	0.00339194	0.00373454	0.113908	0.0559715	-0.0204287	0.0276552	0.048084	-0.164151	18.7448	-89.281	0.284838	4.37963	0.100512	100.394	8.50797	-2.81799	0.306277	-5.76955	9.67297	8.96127	-8.97547	3.99543	2.1068	-1.39692	-0.878865	-1.34975	Normal
1.28265	70.5053	0.331	0.00185739	30.8062	0.37298	0.437924	0.00315625	0.00323161	0.10784	0.0538588	-0.0226129	0.0276552	0.0502681	0.128487	19.7688	-66.6842	1.78265	4.57568	0.122919	100.459	8.19765	-3.03747	0.172775	-5.47182	8.94801	7.69407	-6.48304	3.57127	1.43716	-1.56828	-0.0398556	-1.86178	Normal
0.963838	70.7547	0.328	0.00331764	28.4057	0.427156	0.4258	0.00345424	0.00329642	0.119944	0.0574455	-0.0231176	0.0287258	0.0518434	-0.0468609	21.1668	-133.101	0.916445	5.03598	0.13982	100.795	8.02789	-3.02082	0.0763771	-5.17262	9.88867	8.5965	-6.23771	4.18303	1.742	-1.11573	0.744907	-1.78728	Normal
0.83502	32.6886	0.876	0.00181317	27.2054	0.388775	0.443218	0.00302336	0.00388015	0.103752	0.0499213	-0.0206468	0.0269145	0.0475613	-0.200958	25.2401	-70.8803	1.91493	5.2489	0.415658	101.294	6.99007	-3.3527	-1.50617	-3.78449	7.70038	6.43768	-3.81056	2.15797	2.8139	-1.48842	2.80022	-1.09183	Normal
0.903874	67.7201	0.326	0.00203702	17.2034	0.249261	0.444353	0.00337717	0.00462288	0.102879	0.0512731	-0.0200013	0.0280789	0.0480802	-0.455699	23.8596	-57.0338	1.26093	3.84245	0.548388	100.814	7.30936	-2.82315	-0.745828	-2.18283	6.99264	3.60177	-2.36841	0.680418	1.78099	-1.76689	3.1266	-1.16912	Normal
0.998233	65.4664	0.3095	0.0014527	29.806	0.251826	0.474831	0.00336836	0.0041533	0.087628	0.0469131	-0.0187611	0.0303027	0.0490638	-0.498399	19.8643	7.11145	-5.50401	4.95105	0.326797	100.826	8.02484	-3.0469	-1.98624	-5.74241	5.18462	4.99703	-6.72996	0.87065	-1.42727	-1.06326	-0.64594	-0.590202	Normal
0.967708	65.9341	0.3055	0.00128172	16.4033	0.198015	0.476145	0.00385414	0.00501343	0.0848588	0.0451148	-0.0178084	0.0301096	0.047918	-0.597623	21.6621	8.98434	-4.89806	4.71674	0.333386	100.816	7.74149	-2.86147	-2.59107	-5.29438	4.61264	4.61596	-5.9659	1.09102	-0.969122	-0.820891	-0.544904	-0.562923	Normal
1.42493	64.4815	0.312	0.00100692	14.0028	0.245304	0.478992	0.00411107	0.00563792	0.0767695	0.041914	-0.015197	0.0278639	0.0430609	-0.521268	16.5735	29.9367	-5.81097	4.25102	0.264301	100.358	7.68591	-4.44591	-2.04978	-7.70861	7.26094	5.25181	-6.46619	2.85927	-0.230254	0.61222	-0.702497	1.10904	Normal
1.34759	65.2174	0.318	0.00161211	16.6033	0.311487	0.463002	0.00443937	0.00669562	0.081336	0.0437434	-0.0170048	0.0291577	0.0461625	-0.414065	17.9415	14.0616	-2.51534	3.97373	0.247999	100.274	7.74709	-4.84251	-1.1249	-6.98821	8.01856	5.78754	-6.98137	2.81897	0.374328	0.124513	-1.73849	1.61165	Normal
1.42832	67.6437	0.327	0.00220587	17.0034	0.263967	0.451523	0.0049293	0.00669562	0.0899299	0.0458521	-0.0150646	0.0277719	0.0428365	-0.262442	19.4256	-11.3618	1.28682	3.90201	0.252869	100.314	7.52007	-2.72719	-0.963243	-7.05062	9.03739	6.14617	-6.96245	1.27452	3.64714	-0.036928	-2.5569	1.94061	Normal
0.927653	67.7966	0.327	0.00244548	17.0034	0.262627	0.455415	0.00527284	0.0077624	0.089613	0.0446622	-0.0142286	0.0264177	0.0406464	-0.0414844	22.0015	-7.95006	-0.464162	1.95272	0.39889	100.343	8.16386	-3.45042	-1.31319	-9.82536	9.62395	6.03785	-6.03251	0.106536	4.92447	2.31626	-2.834	1.19043	Normal
1.15244	100.84	0.246	0.0613295	0	0.542877	0.260478	-0.123824	-0.121269	0.0805613	0.0480444	-0.151314	-0.0941192	0.0571952	-0.833807	15.4691	143.18	0.228955	2.72544	0.377437	99.1855	7.12754	-0.202549	0.979773	-3.05993	-2.40492	-3.43104	-5.185	-3.9651	-4.86637	-0.571577	0.324027	-1.59083	Normal
1.5281	100.925	0.2455	0.0613409	0	0.552434	0.248358	-0.123835	-0.120851	0.0790472	0.0483292	-0.150389	-0.0930098	0.0573788	-1.01213	13.35	141.527	3.27043	3.563	0.476684	99.4256	6.46815	-0.960544	0.801648	-2.34206	-2.27104	-3.45062	-5.34184	-3.63036	-4.27992	-0.661845	-0.734664	-1.54655	Normal
1.5239	101.266	0.2445	0.0617959	0	0.521453	0.262402	-0.124294	-0.121077	0.0845515	0.0499297	-0.153042	-0.0961969	0.0568449	-0.426775	13.8467	126.446	4.71123	2.82753	0.377381	99.4403	6.94378	-0.778831	1.52395	-2.82441	-2.01652	-3.47097	-5.90774	-3.74468	-4.7559	-2.28479	-1.66376	-1.8289	Normal
1.33889	101.351	0.2435	0.0615902	0	0.550168	0.250013	-0.124087	-0.120859	0.0795957	0.0473446	-0.151711	-0.0977646	0.0539464	-0.296704	14.2061	129.959	3.95755	2.66289	0.261503	98.7524	7.57837	-1.9826	1.6672	-2.35713	-1.41889	-3.06206	-5.81723	-4.03089	-4.95688	-2.20807	-1.24223	-1.15909	Normal
1.20978	102.652	0.2485	0.0612351	0	0.479598	0.289179	-0.123729	-0.122212	0.0916384	0.0522531	-0.153284	-0.0942578	0.0590263	-0.128913	19.5406	98.5978	5.47351	4.52628	0.533359	100.227	7.44649	-2.33221	0.552034	-2.41529	-0.944724	-3.26606	-6.14143	-4.61546	-5.00607	-3.08757	-1.60356	-1.82832	Normal
1.18913	101.781	0.249	0.0612308	0	0.512431	0.270517	-0.123724	-0.120704	0.0857782	0.0513668	-0.152523	-0.0919047	0.0606179	-0.380429	19.2064	114.116	5.14904	3.31167	0.272529	98.5272	7.85688	0.0960392	0.832036	-4.38689	1.11334	-0.965081	-6.6331	-3.95161	-3.57043	-3.51528	-3.00035	-1.65379	Normal
1.17394	101.351	0.2465	0.0619089	0	0.520253	0.269003	-0.124407	-0.120844	0.0851836	0.0494851	-0.151737	-0.0978234	0.0539139	-0.25988	20.4227	120.883	5.68553	3.35305	0.286577	98.6676	7.83251	-0.121756	0.862463	-3.91711	0.730099	-1.71749	-7.36174	-4.13494	-3.60011	-3.72372	-2.43878	-1.74234	Normal
1.72018	101.266	0.24	0.0615248	0	0.585771	0.236114	-0.124021	-0.119669	0.0740389	0.0482403	-0.153037	-0.0936675	0.0593696	-0.251113	8.84161	149.189	4.33739	1.61753	0.261881	97.857	6.65039	0.893784	1.17368	-2.45237	0.285589	-1.79902	-4.95906	-3.99537	-4.23167	-4.15073	-3.25545	-1.88949	Normal
1.46806	100.756	0.242	0.0612839	0	0.569583	0.251227	-0.123778	-0.118983	0.0763615	0.0479329	-0.15251	-0.0944317	0.0580784	-0.679898	13.4315	156.178	2.29033	1.94035	0.194459	98.1911	8.05665	0.241735	0.200619	-6.11888	0.0760592	-3.62832	-4.65751	-2.42262	-3.46187	-2.41593	-2.68834	-1.96	Normal
1.41334	100.167	0.2415	0.0610451	0	0.588918	0.238199	-0.123537	-0.11788	0.0732619	0.0468267	-0.152747	-0.0929477	0.0597991	-0.561034	14.1435	158.665	1.4419	1.82634	0.18287	97.7134	8.2706	-0.584703	0.765615	-5.48763	-0.60598	-3.9348	-4.50576	-2.46322	-3.16517	-2.46181	-1.61992	-2.27099	Normal
1.40139	98.6031	0.243	0.061276	0	0.602704	0.2292	-0.12377	-0.119567	0.0713802	0.046163	-0.151778	-0.0916473	0.0601308	-0.552225	14.7622	163.099	1.93011	1.38907	0.121411	97.3921	8.54788	-1.13458	0.618482	-7.02955	-0.286212	-5.00942	-4.36871	-2.52897	-3.43959	-2.1423	-1.68433	-1.44982	Normal
1.35868	97.6404	0.242	0.0612592	0	0.628143	0.212829	-0.123753	-0.119933	0.0676916	0.0443397	-0.148779	-0.0908859	0.0578932	-0.754802	15.2559	167.939	0.672664	1.29161	0.108006	97.3766	7.68716	-0.593605	-0.149778	-6.87147	-1.62561	-4.16604	-3.18646	-2.1933	-2.93149	-1.80809	-1.93946	-1.077	Normal
1.09558	109.091	0.237	0.00209429	13.0026	0.215384	0.496017	-0.0207924	-0.0223032	0.0728598	0.0406224	-0.0439615	0.00167405	0.0456356	0.597982	17.2638	52.9717	-15.0624	7.94425	3.30435	103.961	2.71178	-5.80062	-4.74986	-5.8463	-4.43111	-3.20731	0.158085	-2.46827	-1.40687	-0.326807	0.511874	-2.60827	Normal
0.9586	55.9441	0.537	0.00173656	0	0.0534605	0.473736	-0.020836	-0.0218915	0.0622877	0.0358242	-0.0421714	-0.00039942	0.0417719	0.853783	19.8909	50.8244	-6.10002	4.84843	1.64177	102.099	3.28322	-4.11943	-3.7754	-5.23629	-3.22818	-1.30284	-2.93842	-2.45112	-2.00764	-0.556199	0.177278	-1.92628	Normal
0.874302	111.317	0.2575	0.00178585	0	0.04756	0.494741	-0.0211297	-0.0224483	0.0674347	0.036824	-0.0408471	-0.00144755	0.0393995	1.21481	28.3841	47.6403	-14.8095	7.09298	2.63438	103.278	2.81078	-4.75296	-4.72325	-6.34154	-2.91593	-3.00656	-3.01613	-1.19729	-2.83979	0.229129	-0.990534	-2.18979	Normal
0.900947	54.8697	0.541	0.00176351	0	0.0464553	0.489344	-0.0209971	-0.0231754	0.0677305	0.0381442	-0.0437944	0.000265526	0.04406	1.56356	28.1962	48.5716	-12.1237	7.06344	2.99976	103.432	2.45207	-4.65689	-4.38218	-5.69987	-2.68872	-2.80958	-3.45626	-1.5379	-3.48343	-0.053688	-1.20577	-2.00369	Normal
0.836247	113.101	0.266	0.00180469	0	0.0570084	0.474778	-0.0212408	-0.0235222	0.0621599	0.036193	-0.0440173	0.000146902	0.0441642	1.8043	31.2524	50.34	-5.6401	4.76855	1.42244	101.962	3.49268	-4.39124	-2.99423	-5.60573	-1.78056	-3.48091	-4.15924	-0.044761	-4.09787	0.259913	-2.15938	-1.3346	Normal
0.73395	115.163	0.261	0.00180662	0	0.02982	0.480849	-0.0212522	-0.0222875	0.0867434	0.0454547	-0.0461219	0.00308864	0.0492105	0.0208644	32.3936	12.4667	-7.91656	5.44264	2.42361	103.351	4.0543	-2.34157	-0.599272	-5.10375	-1.3551	-1.59196	-5.24238	-2.30062	-3.39657	-1.43971	-3.0627	-1.52357	Normal
0.724452	116.279	0.2505	0.00178461	0	0.0294396	0.484152	-0.0211223	-0.0214061	0.0865541	0.0445605	-0.0449256	0.00258817	0.0475138	-0.178601	32.6326	8.19077	-9.17732	5.47363	2.07667	103.11	4.58234	-2.37147	-0.526797	-5.78026	-1.38693	-1.71663	-4.81778	-2.07572	-3.61339	-1.49324	-3.04724	-1.48348	Normal
0.784938	115.83	0.2525	0.00179218	0	0.0263951	0.489064	-0.021167	-0.0204612	0.0917505	0.0473314	-0.0454835	0.00329822	0.0487817	-0.0125693	28.3436	6.82099	-12.8536	6.16376	2.787	103.808	4.38991	-2.76636	-0.965602	-6.01155	-2.36187	-2.00641	-3.72922	-1.52994	-3.57321	-1.79416	-2.76247	-1.51592	Normal
0.721637	117.188	0.248	0.00185041	13.4027	0.192755	0.481458	-0.0208658	-0.0206797	0.0847544	0.0447635	-0.0452269	0.00377813	0.049005	-0.0937106	31.6903	18.2453	-10.9727	4.12761	2.45652	103.172	4.09256	-2.17286	-0.273233	-5.47105	-2.60486	-1.14621	-4.02399	-1.65864	-4.25091	-2.36463	-2.13168	-2.09586	Normal
0.933362	112.045	0.2575	0.00169962	0	0.0432769	0.475624	-0.0206132	-0.020348	0.0712417	0.0422165	-0.0483368	0.00553826	0.0538751	1.19031	24.5691	52.9526	-10.9212	2.96529	1.74371	102.166	3.79299	-1.69268	-2.29396	-7.89752	-2.74036	-1.94196	-1.94928	-1.23016	-3.44583	-2.79872	-0.842247	-1.78519	Normal
1.06228	110.193	0.26	0.00224809	12.8026	0.256669	0.474762	-0.0210255	-0.0208279	0.070541	0.0417554	-0.0481688	0.0045645	0.0527333	1.09523	25.3311	58.349	-10.5619	2.89806	2.28147	102.524	3.34713	-2.32205	-2.38327	-7.28594	-2.40905	-1.69401	-2.87419	-1.24273	-2.22599	-2.16157	-1.23235	-1.43307	Normal
0.895924	109.79	0.263	0.00174368	0	0.0391727	0.494223	-0.0208787	-0.0201617	0.0747014	0.0404248	-0.0464165	0.00186632	0.0482828	1.22135	31.0661	46.4164	-14.8036	5.06727	3.13229	103.506	3.10386	-3.03678	-2.19753	-7.5317	-3.9537	-0.984499	-2.3668	-0.308858	-2.14292	-1.08345	-3.18571	-2.85796	Normal
0.888942	110.701	0.2325	0.00176564	0	0.0352545	0.497894	-0.0210098	-0.0212033	0.0789889	0.039933	-0.0419193	-0.00206355	0.0398558	0.777331	25.9903	32.2024	-11.0834	7.58171	3.15433	103.963	3.25169	-3.89879	-1.9687	-7.11369	-2.99957	-1.35077	-3.84199	-1.37945	-2.8036	-2.56872	-4.68784	-2.13137	Normal
1.03404	66.7408	0.3065	0.165245	0	0.68309	0.190636	-0.203252	-0.202976	0.0980441	0.0417016	-0.214529	-0.192458	0.0220705	-0.469622	20.9459	-27.9979	3.5957	3.97736	0.00774447	97.6923	10.6833	1.99425	1.71479	-8.63056	1.93791	-3.33675	-2.10348	-2.032	-5.06365	-1.87445	-2.46575	-2.45153	Normal
1.16366	64.5508	0.314	0.165424	0	0.678853	0.19226	-0.203361	-0.203348	0.0990418	0.0410515	-0.215162	-0.191955	0.0232071	-0.460559	22.3168	-20.5831	0.811195	2.67539	0.00416841	98.4542	8.81228	4.65062	-0.567296	-6.86202	0.772302	-1.25672	-3.88837	-2.02801	-3.6421	-2.68569	-4.28958	-2.80882	Normal
0.967745	65.0054	0.3155	0.166285	0	0.707592	0.179163	-0.20389	-0.203246	0.0927844	0.0397093	-0.214936	-0.192987	0.0219491	-0.254792	20.956	3.67541	0.65962	1.59872	0.0104094	97.7321	9.58234	3.4357	0.388759	-6.44086	0.290976	-2.283	-3.3749	-1.0778	-3.59785	-3.71033	-5.72402	-1.72764	Normal
1.39747	65.2884	0.3165	0.165709	0	0.664631	0.198795	-0.203537	-0.203358	0.102362	0.0435681	-0.215166	-0.193127	0.0220386	-0.385712	19.5705	-40.6117	1.6968	1.35557	0.00940575	97.9258	9.68665	3.49673	1.25469	-5.03765	-0.812097	-2.79316	-2.74335	-1.60254	-4.74832	-3.68901	-4.80619	-2.58158	Normal
0.872171	83.7989	0.2885	0.00157798	14.803	0.174755	0.468718	-0.00613092	-0.00779032	0.103405	0.0511745	-0.0302414	0.0166446	0.0468859	0.448188	20.5895	21.0942	-48.0808	1.58091	0.0251043	99.5275	10.4236	-1.92833	2.66195	-11.3526	1.38091	-7.87686	-5.15902	-6.86815	-1.73615	-2.54935	2.56156	-2.45656	Normal
1.10139	85.1668	0.2785	0.00242114	15.6031	0.270464	0.45528	-0.00614795	-0.00872451	0.10157	0.052651	-0.0320839	0.018106	0.05019	0.592162	18.29	-0.649835	-4.02673	1.92548	0.094745	100.024	8.40324	0.228222	0.738188	-5.85783	-2.15355	-3.60027	-4.14204	-3.41147	-5.28642	-0.914625	-0.570745	-2.84217	Normal
0.980444	90.1578	0.276	0.00185362	14.4029	0.264096	0.460777	-0.00687101	-0.00683209	0.097791	0.0452991	-0.0232047	0.0095365	0.0327412	0.595705	22.1123	-12.6578	-12.1144	2.21872	0.0892709	99.4253	9.7559	-1.03615	0.520612	-9.9893	1.7348	-6.03781	-3.37587	-2.8239	-4.81754	-2.18579	-0.455692	-2.56289	Normal
1.07911	93.2401	0.276	0.00290316	15.8032	0.265151	0.440113	-0.00699283	-0.00706759	0.112671	0.0537937	-0.0261033	0.0123476	0.0384509	0.968614	20.9005	-68.3855	-12.8472	1.53383	0.0274938	98.5479	10.7761	0.988334	1.39596	-12.1899	4.81975	-3.7911	-5.53838	-4.08891	-3.2696	-2.16043	-1.41772	-2.49086	Normal
1.06525	92.5926	0.289	0.00313348	15.6031	0.194501	0.443973	-0.00705704	-0.00673256	0.108562	0.0530991	-0.0288177	0.0131238	0.0419414	0.703397	21.6539	-52.2453	-8.65086	2.49003	0.0613944	99.3709	10.104	-0.434446	1.23349	-10.0811	3.38613	-4.22594	-6.13507	-4.22262	-3.67473	-3.03087	-1.71107	-2.79729	Normal
1.1292	94.1176	0.289	0.0041087	15.6031	0.241509	0.441239	-0.00723008	-0.00694445	0.10932	0.0555503	-0.0314608	0.0157512	0.047212	0.893832	21.0639	-51.4053	-1.12469	2.38121	0.065027	98.8487	10.115	-0.0753131	2.01755	-7.7345	3.2252	-2.95436	-6.48078	-3.90174	-3.65957	-3.6176	-2.89755	-2.82062	Normal
1.22324	86.3931	0.2945	0.00136478	59.2118	0.204916	0.45736	-0.0070997	-0.00762888	0.0986043	0.0469187	-0.0293607	0.0140468	0.0434074	0.14462	24.404	-38.4484	-4.84826	0.910693	0.0321549	98.3607	10.0109	0.338389	2.63216	-7.07546	1.52317	-3.61972	-10.9053	-6.11969	-1.83122	-2.47992	2.01069	-2.98321	Normal
0.773525	82.7586	0.29	0.00142025	66.0132	0.162157	0.470529	-0.00446836	-0.00305272	0.0984772	0.0393853	-0.0120973	0.00521517	0.0173124	-0.368431	24.4052	21.5722	-38.901	12.274	0.141201	97.2821	11.7623	2.33419	-3.02874	-12.9958	-6.27509	-8.66085	-3.37981	-3.32776	0.574123	0.129024	0.993975	0.752404	Normal
1.18547	81.8554	0.2895	0.0019201	82.2164	0.210245	0.461217	-0.00432588	-0.0034336	0.099258	0.0406848	-0.0122	0.00551353	0.0177135	-0.506363	23.2559	24.2194	-39.0832	12.1176	0.108865	96.9562	12.3655	1.37869	-1.87153	-14.3356	-4.93044	-10.5792	-2.64925	-3.90181	1.52065	-0.571915	0.0962329	1.07556	Normal
0.847677	83.9748	0.292	0.00177187	78.0156	0.253852	0.458937	-0.00437184	-0.00270037	0.0950636	0.0389115	-0.0135091	0.00533399	0.0188431	-0.974641	24.6002	21.9994	-32.1524	10.9387	0.126175	97.9804	10.2457	2.79487	-3.6887	-10.7129	-7.59077	-6.90893	-4.32993	-2.84332	-1.75123	-0.731496	0.428106	1.29529	Normal
0.80932	82.7586	0.29	0.00122724	76.6153	0.273828	0.458025	-0.00420051	-0.00239276	0.0942164	0.0384052	-0.0140182	0.00641173	0.0204299	-0.584291	23.0495	15.922	-31.7284	11.3694	0.101255	96.6765	12.1577	1.0501	-1.65237	-14.5389	-6.29131	-10.9455	-1.5889	-3.35834	0.937609	-0.675304	1.57317	0.847996	Normal
0.796424	83.5655	0.2915	0.00174388	83.8168	0.236713	0.456869	-0.00427665	-0.00227381	0.101266	0.0411407	-0.01441	0.00716651	0.0215765	-0.948271	24.901	17.416	-45.6773	12.3873	0.132991	96.9932	12.6182	0.469735	-1.78625	-14.5228	-5.31515	-10.3195	-2.63006	-5.09932	0.795847	-0.969794	2.14911	0.963762	Normal
0.783128	81.7439	0.2945	0.00152084	82.8166	0.221923	0.459353	-0.00436394	-0.002608	0.097622	0.0390358	-0.013067	0.00501781	0.0180848	-1.13591	27.0066	16.9043	-35.6541	13.6811	0.141094	97.371	11.5469	2.39332	-3.99813	-12.7137	-6.19924	-7.72529	-3.89924	-3.54891	-0.428357	-0.617083	-0.28696	0.926283	Normal
0.829715	82.3045	0.2975	0.00145141	80.216	0.250103	0.46316	-0.00439377	-0.0023799	0.10106	0.0408322	-0.0127257	0.00499505	0.0177208	-1.20058	26.089	13.438	-35.0527	13.7824	0.152931	97.055	12.7115	1.25243	-2.36826	-14.5498	-3.83216	-9.16503	-2.88587	-4.92114	-0.0366534	-1.4839	-0.016708	1.15017	Normal
0.794129	81.7439	0.295	0.00184662	80.216	0.26093	0.46142	-0.0043133	-0.00252779	0.0977767	0.0384383	-0.0114153	0.0045966	0.0160119	-1.14048	26.871	15.6694	-36.2592	13.0026	0.13825	97.1507	11.8266	2.07821	-2.44023	-13.9222	-5.3558	-8.82964	-4.27308	-3.31314	0.957818	-0.259169	-0.857634	1.33278	Normal
0.570085	103.181	0.235	0.00149488	82.6165	0.180175	0.469322	-0.00672999	-0.00733057	0.0945707	0.0289119	-0.0103314	-0.00300902	0.00732236	0.639257	39.7099	17.8802	-69.3915	13.6637	0.386158	99.4019	10.459	-1.15726	-5.04857	-14.0797	-3.54803	-5.58867	-1.51068	-0.991653	-1.76316	2.55433	0.626449	2.1032	Normal
0.559076	102.564	0.23	0.000889998	87.8176	0.199329	0.472746	-0.00677582	-0.00723165	0.0893724	0.0268005	-0.00984911	-0.00317481	0.0066743	0.711961	45.7474	16.5766	-64.6269	12.3582	0.326127	99.1301	10.3771	-1.42297	-4.79693	-13.7741	-3.96031	-6.52615	-0.917045	-1.11656	-1.58386	2.85147	0.336071	2.59086	Normal
0.51179	103.448	0.2265	0.000434915	92.2184	0.164091	0.488048	-0.00674339	-0.00706298	0.0700944	0.021107	-0.00974792	-0.00327799	0.00646993	0.553954	62.3924	15.0514	-33.2902	7.50113	0.184568	98.2104	9.99064	-1.67257	-4.58496	-13.5219	-3.36178	-7.22067	-2.27765	-0.329118	-1.92531	1.75882	0.735934	2.52496	Normal
0.593851	102.74	0.2305	0.000575757	82.4165	0.158767	0.486207	-0.00668217	-0.00688972	0.0802093	0.0243971	-0.00976944	-0.00312772	0.00664173	0.830432	47.6749	15.0991	-40.9412	7.91027	0.258497	98.857	10.2109	-1.08864	-4.99302	-13.5091	-2.57651	-6.61772	-3.01036	-0.507713	-1.93509	1.30899	-0.192386	2.511	Normal
0.45669	103.004	0.2295	0.000619847	81.0162	0.182828	0.48272	-0.00658273	-0.00684568	0.0743383	0.0219747	-0.00990835	-0.00343677	0.00647159	0.816365	53.3392	10.2717	-24.0834	6.19241	0.209065	97.9613	10.5027	0.0406433	-5.52554	-15.3044	0.112731	-5.2862	-5.07566	-1.29466	-0.469354	0.422174	0.62406	1.74717	Normal
0.46746	102.564	0.233	0.000764104	77.6155	0.170747	0.475454	-0.0065059	-0.00688238	0.0714421	0.0220018	-0.00994651	-0.00273936	0.00720715	0.669482	59.5658	10.7422	-22.8355	6.56195	0.220537	98.1441	9.91441	-0.764261	-5.70429	-13.7896	-0.944865	-5.08141	-5.42664	-1.05309	2.06549	0.0239175	0.315718	2.89313	Normal
0.467611	102.041	0.2295	0.000664909	72.6145	0.151723	0.482212	-0.00655407	-0.00685745	0.0775352	0.0230414	-0.0099372	-0.00304978	0.00688743	0.946988	52.5028	12.7708	-29.6216	9.04743	0.283898	98.7891	9.79714	-0.500481	-6.54078	-12.7356	-2.65945	-4.76868	-5.06392	-0.190225	0.326801	0.557192	0.190705	3.23667	Normal
0.557286	101.609	0.2255	0.000671226	95.4191	0.16577	0.482917	-0.00672021	-0.00688804	0.0696457	0.0219113	-0.0100641	-0.00330042	0.00676372	1.64327	43.8051	14.8105	-15.9354	10.4401	0.20908	98.3935	9.58722	-1.23707	-5.10962	-11.7352	-4.24632	-6.06623	-1.61675	0.385734	-1.69596	0.811865	0.122859	2.26966	Normal
0.571733	100.925	0.227	0.00064182	95.4191	0.16787	0.481895	-0.00675253	-0.00686777	0.0666776	0.0217945	-0.0102636	-0.00281508	0.00744854	1.46471	45.2023	15.2	-11.4532	8.97499	0.185223	98.3305	9.31062	-1.7615	-4.67419	-11.8655	-4.11182	-6.23173	-1.4867	-0.0479902	-0.810656	1.05253	0.368477	1.85701	Normal
0.824856	100.671	0.222	0.000552455	95.219	0.153821	0.485205	-0.00678032	-0.00701605	0.0727635	0.0237823	-0.0105062	-0.00309707	0.00740916	0.484613	39.7758	-13.9461	-20.7323	9.12382	0.404352	100.539	6.45108	0.0646296	-5.95091	-10.1207	-5.95324	-4.36547	-1.96991	-2.04356	-1.53954	1.79898	-0.746918	0.777601	Normal
0.757463	100.083	0.2275	0.000516313	69.2138	0.167155	0.486468	-0.00654063	-0.00689707	0.0712775	0.0220731	-0.00999729	-0.003104	0.00689329	0.321444	42.4361	16.7331	-21.719	9.27983	0.287076	98.2849	9.96935	-0.970657	-5.44379	-13.2681	-3.61511	-5.00081	-3.9448	-1.72556	-0.705738	0.983168	-1.81277	2.03944	Normal
0.618899	100.587	0.225	0.000416402	92.6185	0.149823	0.482556	-0.00660336	-0.00688606	0.0647622	0.0211587	-0.00984856	-0.00300701	0.00684155	0.424675	42.4055	17.1575	-9.09271	8.47543	0.244724	97.7258	9.90773	-0.826115	-4.65603	-12.8943	-3.75298	-4.4143	-3.08398	-1.73782	-0.228754	0.89794	-2.49836	1.61615	Normal
0.597212	100.925	0.224	0.000392103	75.8152	0.151801	0.488932	-0.00652376	-0.00671058	0.0660237	0.0206946	-0.00959757	-0.00289953	0.00669804	0.647961	42.093	17.2448	-12.0061	7.25397	0.211067	97.7795	9.91935	-0.614937	-3.66804	-12.8268	-3.84286	-5.43101	-3.75298	-2.25685	-0.263858	0.6914	-0.435348	0.296516	Normal
0.644017	100.167	0.223	0.000384789	70.8142	0.168812	0.485437	-0.00659548	-0.00667966	0.0682762	0.0220247	-0.00971498	-0.00276522	0.00694976	0.816863	39.5208	19.1455	-15.1507	8.36252	0.234551	97.9695	9.90989	-0.925635	-3.92869	-13.0497	-2.97399	-4.99422	-4.45734	-2.26558	-0.317559	1.16936	0.649611	0.458918	Normal
1.26251	100.251	0.22	0.000260242	95.219	0.121441	0.491746	-0.00661402	-0.00673986	0.0550005	0.0178708	-0.00953531	-0.00323916	0.00629615	1.05374	49.5081	16.3885	-6.55877	5.75709	0.133539	97.083	9.78419	-1.75745	-3.12336	-12.8439	-1.81349	-5.60757	-4.05968	-1.91174	-0.235712	0.44893	0.582936	0.248612	Normal
1.30409	101.01	0.2195	0.000444882	75.4151	0.153861	0.483437	-0.00663198	-0.00665029	0.0612442	0.0198275	-0.00957707	-0.00341536	0.00616171	0.957145	41.8225	16.2303	-8.8502	7.10557	0.172375	97.5553	9.7885	-1.53103	-3.56052	-13.1047	-1.74937	-6.03911	-2.91301	-2.45718	-1.0681	-0.0403035	1.73499	0.582121	Normal
0.818387	100	0.225	0.000394867	86.0172	0.13717	0.487527	-0.00661502	-0.00663599	0.0681768	0.0225331	-0.00959245	-0.0034239	0.00616854	0.755075	36.6527	18.752	-12.6788	8.56775	0.234158	98.1896	9.8055	-0.875697	-4.6139	-12.9425	-1.92775	-5.11974	-4.45212	-1.55597	-0.546989	0.318714	1.07565	0.91448	Normal
0.678275	100.671	0.23	0.000323117	70.014	0.15867	0.484859	-0.00669151	-0.00671726	0.0539744	0.0181932	-0.00992547	-0.00358608	0.00633939	0.366504	47.259	14.1	1.37514	6.39216	0.144891	96.9581	9.43039	-1.06506	-4.83644	-12.7911	-1.7734	-4.37953	-4.14943	-1.01652	-0.479696	0.2105	0.516251	1.90802	Normal
2.14682	54.3232	0.541	0.0598566	0	0.719458	0.146157	-0.122328	-0.121825	0.0545303	0.0399963	-0.15339	-0.0933156	0.0600741	0.0469467	4.99722	178.638	1.52627	3.15565	0.00909836	95.0107	5.432	-11.5967	1.29172	-6.71706	2.6477	2.72593	-0.642871	4.28162	0.733234	4.39305	2.525	1.94667	Normal
2.1951	55.1724	0.536	0.06023	0	0.70136	0.154426	-0.122709	-0.123474	0.05713	0.0415616	-0.154633	-0.0933471	0.0612862	0.193836	5.06699	176.822	0.933007	2.42096	0.151122	95.8091	1.74274	-6.4991	-3.59522	-0.689568	-0.167478	7.53635	-2.99973	6.74782	-0.474666	6.31573	1.1431	3.13985	Normal
1.86227	109.489	0.26	0.0603806	0	0.68429	0.160033	-0.122862	-0.124989	0.0594394	0.044127	-0.157755	-0.0901256	0.0676298	0.305031	4.85858	173.716	0.509866	0.666061	1.57423	97.3462	-7.15532	6.28747	-1.46448	-0.810285	6.16173	1.18971	0.990084	-0.484251	2.26324	-1.89055	3.81517	-2.03625	Normal
1.83081	108.893	0.2595	0.0607044	0	0.70043	0.149873	-0.123191	-0.125281	0.0574996	0.0416952	-0.154987	-0.0942102	0.0607767	0.331985	5.24061	177.217	0.508909	0.716625	1.57442	97.3868	-7.26653	5.82219	-1.68892	-0.692502	6.09279	1.09865	1.13137	-0.391228	2.06716	-2.28203	3.40944	-2.34239	Normal
2.46086	111.421	0.27	0.0603996	0	0.729111	0.124903	-0.122882	-0.122352	0.0536045	0.0400504	-0.155941	-0.0925794	0.0633614	0.0811162	4.51616	177.62	0.431248	0.100683	0.000601625	88.3966	5.38468	-1.29325	0.18288	-1.21574	-0.183528	2.21614	4.74184	4.99988	1.45277	4.35034	4.16322	1.93019	Normal
1.08762	99.2556	0.2005	0.0601267	0	0.592179	0.226584	-0.122604	-0.121554	0.0745151	0.0481325	-0.157151	-0.0894736	0.0676772	0.428727	18.5583	155.366	3.78775	2.03246	2.78028	103.76	-3.90327	-7.87808	0.177585	0.125359	-0.434381	-0.058429	4.30266	-0.14066	0.208501	3.19049	1.53028	1.10895	Normal
1.22669	103.896	0.2895	0.107034	0	0.662155	0.218209	-0.16358	-0.164348	0.0826551	0.0335782	-0.177737	-0.150126	0.0276103	-1.13857	33.1435	157.182	-32.8823	4.07161	0.307462	101.12	7.69102	-1.612	-0.897527	-8.88258	-2.22969	-3.96825	-0.522796	-1.01589	-4.85828	0.419986	-0.0876664	-2.96387	Normal
0.724498	104.348	0.288	0.10801	0	0.622235	0.238975	-0.164324	-0.164396	0.0905786	0.0377885	-0.179708	-0.149185	0.0305223	-0.96072	29.3748	141.615	-31.752	5.24435	0.299401	101.537	8.0333	-1.74859	-1.79657	-10.002	-0.253355	-3.64727	-3.93433	-0.0986589	-1.06584	-1.59041	-2.83276	-2.51472	Normal
0.458294	82.7586	0.246	0.000534046	90.218	0.186667	0.481468	0.000828471	0.00105932	0.0750621	0.0231668	-0.00484841	0.00609391	0.0109423	-0.422429	48.0164	12.5783	-23.4419	7.72637	0.149939	99.2919	9.13678	-2.83804	-1.79315	-13.1411	-2.26494	-7.35337	-0.463102	-2.2577	-0.160449	0.961102	2.10996	-1.50172	Normal
0.425872	82.8729	0.243	0.000482887	86.4173	0.169832	0.487917	0.000819784	0.00107076	0.0729958	0.0220748	-0.00452429	0.00585758	0.0103819	-0.222536	53.1898	12.1146	-22.6493	7.89316	0.205934	99.9411	7.83567	-1.06397	-3.8194	-11.2487	-3.74832	-5.7093	-0.665486	-0.915447	-2.60058	1.60398	-0.110845	-1.46831	Normal
0.556277	84.507	0.2445	0.000410326	80.8162	0.164532	0.484196	0.000698048	0.00115539	0.0683093	0.0218681	-0.00482879	0.006133	0.0109618	1.34024	56.1485	12.2609	-8.8474	6.9758	0.143974	98.7276	9.31491	-2.57101	-1.95512	-14.7212	-0.274124	-6.83705	-0.773203	-1.76401	-1.05051	0.140036	-0.721005	-1.03213	Normal
0.500986	83.3912	0.2435	0.000814995	81.4163	0.196698	0.479764	0.000654899	0.000837765	0.071825	0.0231568	-0.00484787	0.00610055	0.0109484	0.548675	55.8857	11.5426	-21.2475	5.67961	0.133113	98.574	9.52158	-1.31735	-3.14897	-15.0023	-0.446347	-7.86537	-0.555294	-1.50136	-0.186216	0.382202	-0.674285	-0.105652	Normal
0.516216	83.7989	0.245	0.000921318	78.6157	0.20506	0.476652	0.000700998	0.000868469	0.0746861	0.0236175	-0.00465987	0.00596769	0.0106276	0.393824	52.7004	13.2549	-29.9621	6.24147	0.13648	98.6673	9.32423	-1.52083	-3.37952	-14.5433	-1.85526	-8.6268	-0.819669	-2.13542	0.578603	0.661416	0.66383	-0.489324	Normal
0.462795	82.2481	0.246	0.000795553	84.2168	0.212919	0.48201	0.000612503	0.000646904	0.072842	0.023164	-0.00450332	0.00579617	0.0102995	-0.269748	44.9838	12.6258	-25.3197	7.13222	0.20952	99.1768	9.08105	-2.33894	-3.78234	-13.4254	-0.764487	-7.67098	-1.01267	-0.985952	-0.462763	0.66163	1.65459	-0.794999	Normal
1.08249	82.1355	0.254	0.000418715	82.4165	0.206188	0.484576	0.000844507	0.000746032	0.0638077	0.0191072	-0.00358523	0.00532203	0.00890726	0.670538	48.8542	11.0257	-15.4578	5.58082	0.179167	98.6673	8.74797	-2.73806	-4.15935	-13.6437	-0.912401	-7.23769	-1.09255	-0.727609	-1.1695	0.545015	1.43604	-0.143194	Normal
0.996275	85.3485	0.2975	0.00148488	40.4081	0.302739	0.446139	-0.00544407	-0.00586818	0.0810063	0.0334957	-0.0184593	0.00940675	0.027866	-0.562574	33.8677	-23.2868	-0.571286	1.68051	0.205528	98.313	8.86854	-0.12568	1.9382	-8.45006	2.53302	-3.37646	-0.440961	-4.49492	-3.35945	-4.63732	-4.83348	-4.07377	Normal
0.579945	85.0461	0.301	0.00136269	39.0078	0.311537	0.446991	-0.00530238	-0.00526596	0.091143	0.036302	-0.0185189	0.00929055	0.0278095	-0.501571	34.4333	-59.5408	-0.592955	1.98042	0.21835	98.525	9.1602	0.449987	2.32893	-7.24525	3.31702	-2.8477	-1.2311	-4.0874	-3.12864	-4.63783	-4.30465	-4.10286	Normal
1.55536	59.1716	0.5045	0.000323119	15.6031	0.392394	0.427249	0.00131314	0.0014295	0.0220067	0.0133075	-0.00670708	0.00993916	0.0166462	0.0730516	15.1501	13.8044	1.97991	0.463519	0.00376406	89.3851	9.45272	-0.281542	-0.684089	-14.8787	7.99036	-0.204484	1.89017	2.05307	-0.641	0.371073	-3.00484	-0.395722	Normal
1.55913	117.073	0.257	0.000390734	15.6031	0.48475	0.3898	0.00139715	0.000921498	0.0194408	0.0120404	-0.00630991	0.00867062	0.0149805	0.634774	13.4432	11.7394	1.77099	0.60567	0.00375028	89.4856	8.32161	-2.8897	-1.21496	-14.9899	5.61693	-1.24912	3.40002	1.62893	-4.89911	0.79436	-1.53655	-2.86705	Normal
1.3846	58.7659	0.511	0.000424649	11.8024	0.570156	0.388093	0.00137035	0.00126902	0.0194167	0.0119799	-0.00626631	0.00831757	0.0145839	0.362259	13.4056	11.9548	1.39621	0.55338	0.00630252	89.7679	7.95901	-3.17045	-0.647165	-11.8716	3.09651	-1.1591	1.0008	1.30904	-3.04865	0.493908	-1.56509	-1.08957	Normal
1.5041	116.279	0.2585	0.000221356	11.8024	0.527748	0.424152	0.00136925	0.00126129	0.0198735	0.0117619	-0.00628473	0.00794121	0.0142259	0.485914	15.0912	11.837	1.48312	0.66519	0.00697573	90.0438	8.20354	-2.9605	-0.651425	-11.8634	3.81983	-0.961675	0.899923	0.978331	-3.4	0.172285	-1.70719	-1.44913	Normal
1.46078	58.1395	0.515	0.000234222	12.0024	0.533321	0.417517	0.00142558	0.00116707	0.0191604	0.011589	-0.0064228	0.00808329	0.0145061	0.971995	15.3493	11.2751	1.29199	0.654311	0.00538423	89.7121	8.49984	-3.81878	0.413933	-11.2073	3.44242	-1.88392	-0.0945208	0.708681	-4.28792	1.00845	-0.932319	-1.66694	Normal
0.674304	109.89	0.216	0.0480698	0	0.62509	0.235638	-0.109624	-0.110401	0.0600742	0.0298366	-0.123946	-0.0968472	0.0270984	-0.739019	37.6136	179.087	-9.07354	8.127	0.43703	100.061	6.83253	-3.81834	-3.38328	-6.32607	-0.141388	-3.28799	-6.6093	-2.18259	-1.5814	-1.96262	-0.0988039	-1.31356	Normal
0.672351	108.992	0.2005	0.0479671	0	0.618959	0.241099	-0.109507	-0.110373	0.0608258	0.0301471	-0.123717	-0.0965898	0.0271275	-0.52301	35.9536	179.202	-9.64909	9.05583	0.435031	100.225	6.63546	-4.21908	-3.81434	-7.40042	-0.282589	-3.75734	-5.78206	-1.86452	-2.16787	-1.64998	-0.646452	-1.16262	Normal
0.747327	62.7943	0.312	0.00706614	0	0.0939821	0.416498	-0.0420302	-0.0414866	0.0926403	0.0366121	-0.049022	-0.0334185	0.0156035	0.639792	23.9382	14.5825	10.757	0.787293	0.000264232	94.9783	12.2053	2.64093	4.17497	-9.65534	7.04183	-2.81461	-6.05992	-5.03947	-4.03704	-5.61532	-3.70911	-1.5901	Normal
0.746537	62.9591	0.312	0.00727803	0	0.0997757	0.414861	-0.0426557	-0.0426075	0.0911162	0.036079	-0.0495618	-0.0343752	0.0151866	0.631277	24.7993	17.3838	9.83138	0.788977	0.000245204	94.7921	12.3727	2.39363	4.58487	-9.73845	7.20826	-3.13854	-5.54993	-5.25959	-4.03341	-5.79441	-3.54772	-1.70128	Normal
0.788916	60.7595	0.3135	0.00736433	0	0.102228	0.416528	-0.0429078	-0.0438592	0.0908326	0.0368573	-0.0506617	-0.0346709	0.0159908	0.859147	22.9155	25.9259	10.1957	0.660463	2.7573e-07	94.9337	12.2221	2.53635	4.35121	-9.46097	7.78891	-1.99354	-8.09879	-5.67997	-3.33232	-4.49833	-0.646705	-2.9896	Normal
1.50086	58.0552	0.3105	0.00748499	0	0.161866	0.402619	-0.0432579	-0.0435338	0.070522	0.0302666	-0.050719	-0.0362698	0.0144492	0.488837	17.6937	65.034	8.81572	0.212406	1.69563e-07	93.8222	11.8156	1.64642	4.90476	-7.49338	6.02094	-1.88068	-8.27887	-5.06426	-1.06205	-2.73304	1.13063	-3.06968	Normal
0.904888	58.7084	0.3085	0.0075217	0	0.155022	0.4116	-0.0433639	-0.043073	0.072511	0.0307136	-0.0510486	-0.0364584	0.0145902	0.351267	18.4211	60.8486	9.61175	0.257854	3.28359e-07	94.3159	11.5902	1.7354	4.76153	-6.89316	5.01035	-2.08303	-7.42578	-4.82732	-2.54735	-2.64433	0.563236	-2.91601	Normal
0.786054	63.2244	0.311	0.00742377	0	0.103983	0.4217	-0.0430806	-0.0422728	0.0899063	0.0348186	-0.049989	-0.036524	0.0134649	0.225616	29.739	35.157	-1.84707	1.29397	0.000608422	95.4029	11.9693	2.08559	4.06893	-9.2167	5.45802	-3.55021	-3.52095	-5.06619	-6.57812	-4.76528	-2.01146	-2.27739	Normal
0.79928	63.4585	0.3095	0.00741935	0	0.0960048	0.421088	-0.0430678	-0.0427768	0.0935104	0.0360341	-0.0492204	-0.0369409	0.0122795	0.349047	27.5389	31.5079	-3.44522	1.33395	0.000608784	95.591	12.0862	2.40103	3.7356	-10.1687	6.8287	-3.1167	-6.00968	-5.49443	-4.61128	-5.10612	-1.39672	-2.59825	Normal
0.904502	59.8205	0.3085	0.00732969	0	0.112382	0.415188	-0.0428068	-0.0426347	0.0851351	0.0341972	-0.0481158	-0.0371338	0.010982	0.446031	19.2157	40.7893	7.33758	0.446754	0.000606641	94.4211	12.0663	3.73964	3.67719	-8.79639	6.89365	-1.87455	-9.96038	-5.3945	-0.206036	-3.95718	-0.960411	-2.63712	Normal
0.876724	59.23	0.308	0.00722585	0	0.123668	0.41278	-0.0425025	-0.0424361	0.0800949	0.0328544	-0.047711	-0.035669	0.012042	0.603698	19.9637	48.2264	4.90921	0.380575	0.000559055	94.323	11.7949	2.56381	4.61501	-7.01297	4.95553	-2.44344	-8.17464	-5.31696	-2.09405	-3.36959	-0.199052	-3.27037	Normal
0.925976	59.4648	0.309	0.00721174	0	0.112653	0.419779	-0.042461	-0.0427191	0.0843564	0.034278	-0.0476566	-0.0355779	0.0120787	0.526121	19.1647	42.6533	5.65732	0.640475	0.000565343	95.2422	12.1442	0.30191	5.96697	-8.17918	4.48671	-5.10539	-4.30953	-5.91469	-1.99506	-4.63484	-1.85688	-2.63643	Normal
0.874226	59.5238	0.313	0.0070564	0	0.105047	0.418797	-0.0420012	-0.0423328	0.0867729	0.0355995	-0.0476614	-0.0348386	0.0128227	0.619651	19.9458	43.5593	7.6888	0.466966	0.00057197	95.4732	11.6939	0.962804	5.20849	-7.10042	3.51529	-3.99047	-4.712	-4.70752	-2.89593	-4.5709	-4.1108	-1.75264	Normal
0.811431	60.4534	0.312	0.00720641	0	0.120411	0.409893	-0.0424453	-0.0424985	0.0812571	0.0332784	-0.0484298	-0.0355085	0.0129212	0.151073	20.5499	51.3851	9.3013	0.566371	0.000425938	95.1997	11.9108	0.619258	5.33415	-8.39618	4.29555	-4.86793	-3.78184	-4.88859	-1.82275	-5.12417	-4.83198	-1.41657	Normal
0.811201	60.698	0.3135	0.00725709	0	0.116963	0.424859	-0.0425943	-0.0426638	0.0829127	0.0338414	-0.0494619	-0.035565	0.0138969	0.425688	22.9024	43.3833	10.1961	0.333123	0.00042044	94.6928	12.2553	2.36413	4.29533	-10.0804	7.2468	-3.3908	-7.60024	-5.58607	-0.477693	-5.8254	-3.90823	-2.37877	Normal
0.964853	61.9515	0.3105	0.00734524	0	0.139402	0.412636	-0.0428522	-0.0428199	0.0754165	0.0316468	-0.0496762	-0.0354699	0.0142064	0.0911956	22.0261	49.5727	9.41277	0.327259	0.000422167	94.0423	12.2359	2.27722	4.51533	-9.70322	7.03848	-3.22708	-6.91842	-5.2414	-0.44695	-5.04732	-3.29169	-2.0591	Normal
0.66312	62.2407	0.3375	0.00448425	0	0.0575327	0.430044	0.0334823	0.0336081	0.09628	0.0365906	0.0232181	0.0436836	0.0204656	1.42387	30.3726	-56.564	4.44979	2.20661	0.00585867	98.5694	10.8918	-4.74746	6.863	-6.89304	3.59807	-3.62298	0.0277552	-2.02759	-0.45837	-1.99792	-2.91913	-1.0323	Normal
0.633657	64.2742	0.3355	0.00440053	0	0.0578249	0.431042	0.0331682	0.033167	0.0950426	0.0353208	0.0233726	0.0429053	0.0195327	1.57974	31.2537	-60.5779	4.1187	2.1905	0.0159014	98.8597	10.2385	-3.31374	4.69539	-6.13968	2.78849	-1.86273	-1.58219	-1.22574	-2.22518	-1.0059	-1.82734	-1.16848	Normal
1.01424	32.1802	0.9245	0.00439643	0	0.0525691	0.419359	0.0331528	0.0329005	0.1002	0.0374576	0.0241288	0.0432465	0.0191177	0.654211	24.8363	-71.8062	2.24224	2.86828	0.0256598	99.1036	9.96807	-2.61533	3.24631	-8.24664	5.91018	0.210756	-2.98947	-0.231028	-2.6907	-0.465857	-0.778719	-1.58629	Normal
0.8391	64.7948	0.3335	0.00426134	0	0.0538177	0.434302	0.0326395	0.0324576	0.0972899	0.0365395	0.0232418	0.0436474	0.0204056	0.944694	26.0774	-70.1396	3.14904	3.6785	0.0134331	98.7371	10.4025	-2.25516	3.11378	-10.1125	9.7503	1.98064	-6.5415	-0.417241	-1.61355	-1.86966	-1.78031	0.191985	Normal
0.84624	65.7534	0.3345	0.00428657	0	0.0537843	0.4371	0.0327359	0.032794	0.0975864	0.0368831	0.0225861	0.0435187	0.0209326	0.884545	25.7999	-69.7823	2.69481	3.95258	0.0040181	98.6767	10.9635	-3.92377	4.85349	-11.8227	12.1845	1.35338	-5.78271	-1.43502	-0.674795	-2.16578	-1.28524	-0.375135	Normal
0.815271	65.8979	0.334	0.00431353	0	0.0482146	0.433327	0.0328387	0.0326093	0.103641	0.0404998	0.021964	0.0437673	0.0218032	0.819766	22.4248	-71.4187	4.75362	4.95428	0.0100041	99.1776	10.7746	-4.36186	5.01944	-10.6063	11.1477	1.59513	-5.80541	-1.04941	0.658298	-2.71962	-2.48866	-0.465993	Normal
0.917041	32.2494	0.928	0.0042246	0	0.0467658	0.424159	0.0324985	0.0325143	0.104328	0.0411874	0.0214221	0.0428113	0.0213892	0.662556	21.4484	-62.5454	1.21579	4.20438	0.0105307	99.4816	10.4652	-4.33496	4.35527	-9.71984	8.28604	1.45619	-4.19354	0.547243	-1.55129	-1.38416	-2.90315	-0.698056	Normal
0.771625	65.4664	0.3385	0.00413865	0	0.0509035	0.437496	0.0321662	0.0319863	0.0987163	0.0374053	0.0215865	0.0418805	0.020294	1.04052	25.1072	-48.9794	2.48987	3.40901	0.0637659	100.463	9.71335	-5.61112	2.91034	-8.29037	7.0199	2.25602	-6.40591	0.636225	0.230606	-1.79515	-2.94095	-0.432331	Normal
0.775324	66.778	0.342	0.00398901	0	0.0470388	0.454279	0.0315793	0.0314801	0.100983	0.0386324	0.0207625	0.0420872	0.0213247	0.929446	24.1551	-48.8524	-5.00322	4.24201	0.0915233	101.063	9.41691	-4.8409	1.30288	-8.50341	6.53885	3.66704	-6.79956	2.4507	-1.50476	-1.27188	-3.0493	-0.312292	Normal
0.79528	31.348	0.9075	0.00392431	0	0.0492169	0.458384	0.0313221	0.0312673	0.097854	0.0378185	0.0204235	0.0418083	0.0213848	1.07783	24.442	-34.3735	-2.90691	4.09107	0.100534	101.212	9.16461	-5.00291	0.801486	-9.38206	7.59763	3.85887	-8.18425	1.97668	0.797408	-1.17859	-1.34329	0.00991431	Normal
0.732006	58.7084	0.332	0.00357593	0	0.042548	0.458294	0.0298995	0.0301636	0.100986	0.0375809	0.019849	0.0392727	0.0194236	1.00328	24.8165	-59.9883	-6.51499	3.20891	0.0710261	100.68	9.24139	-1.824	-0.664401	-10.0749	7.35586	3.37142	-8.35555	1.34031	-0.487188	-1.81549	-1.43362	-0.921984	Normal
0.701362	58.1114	0.3265	0.00361288	0	0.0441412	0.447093	0.0300536	0.0303129	0.0995093	0.0362606	0.0202741	0.039029	0.0187549	1.24724	26.7768	-60.9468	1.63282	2.64799	0.0425684	100.169	9.55946	-1.72176	0.090599	-11.1303	8.93183	3.12746	-9.27915	-0.0288292	0.938464	-1.82629	-1.3089	-1.26109	Normal
0.698455	57.8592	0.3255	0.00362175	0	0.0433295	0.430847	0.0300905	0.0305631	0.100824	0.0372369	0.0198104	0.0399862	0.0201758	1.23029	27.0466	-81.8493	2.69678	2.75047	0.0299964	99.6488	9.68047	-1.84222	1.47155	-8.94369	7.17104	2.75509	-7.83989	0.137592	0.0397808	-1.75864	-1.6091	-1.01463	Normal
0.731347	62.1118	0.3335	0.00363724	0	0.047462	0.43271	0.0301548	0.030263	0.0961184	0.0362074	0.0200143	0.040467	0.0204527	1.33665	29.373	-62.5382	1.85298	2.36575	0.00529323	98.3546	10.9455	-2.70236	4.19798	-10.6542	7.71782	-1.28535	-0.809641	-0.00872966	-0.438374	-0.83582	-2.57955	0.0861243	Normal
0.702007	61.3183	0.3405	0.00369977	0	0.0471313	0.438022	0.0304129	0.0306197	0.0972876	0.0359033	0.0212067	0.0400542	0.0188475	1.40686	29.5408	-68.0751	1.59489	2.91223	0.000873263	98.5967	11.9117	-5.58617	6.81355	-14.071	10.99	-4.30195	0.225658	-2.77655	3.98472	-2.6926	-2.01558	0.116349	Normal
0.826603	61.7284	0.3375	0.00361757	0	0.0422128	0.437468	0.0300731	0.0307385	0.101875	0.0368215	0.0204284	0.0392204	0.018792	1.24368	29.6431	-85.3391	2.50051	3.34021	0.0204183	99.3478	10.9151	-4.5508	5.39547	-10.7674	7.63562	-2.57036	-2.25131	-2.05829	2.7632	-2.05037	-1.89415	0.218063	Normal
0.877762	58.4226	0.3405	0.00364098	0	0.0433345	0.42963	0.0301703	0.0307046	0.100888	0.0373595	0.0192145	0.0406317	0.0214172	1.19426	29.9924	-76.7331	5.26789	3.38088	0.0527397	99.6226	9.42034	-2.84687	3.4976	-6.41283	4.65403	0.225407	-6.30043	-1.81427	2.01335	-1.76776	-0.594936	-0.344998	Normal
0.879258	60.241	0.335	0.00347428	0	0.0425284	0.434894	0.0294715	0.0297588	0.0995213	0.0368233	0.0185144	0.0400842	0.0215698	1.17482	30.0592	-73.044	0.112494	2.763	0.100514	99.2206	9.65449	-1.18113	0.988225	-6.36796	3.80153	1.02039	-2.90243	-0.311713	-0.616491	-1.36604	-0.0690004	-2.21286	Normal
0.876464	62.3701	0.34	0.00366648	0	0.0463196	0.445808	0.0302757	0.0303208	0.0978549	0.0366895	0.0199976	0.0406016	0.020604	0.993833	28.9966	-43.7077	-8.84294	2.57165	0.0827998	99.5001	9.63888	-0.2889	-0.38899	-10.0386	6.763	0.691261	-2.62265	0.992528	-1.18634	-1.19325	-1.26176	-2.12466	Normal
0.633643	88.5609	0.2655	0.00159653	0	0.0202639	0.487237	-0.0199783	-0.0191805	0.0989691	0.0379011	-0.0305369	-0.00711137	0.0234255	0.898672	29.4311	23.2709	-47.6203	14.8508	0.418989	101.195	8.98576	-1.85103	-4.42416	-13.1214	-2.35932	-5.73935	-4.92327	-0.832928	2.53179	0.41758	-4.10536	0.473469	Normal
0.686557	88.8889	0.2675	0.00163114	0	0.0195435	0.48173	-0.0201937	-0.0193523	0.101629	0.0399247	-0.030356	-0.00717546	0.0231805	0.594055	26.3101	20.947	-44.0252	17.1365	0.323368	101.305	8.90566	-2.06821	-3.42686	-12.8641	-3.18422	-6.79591	-3.30108	-1.53445	1.77737	0.427089	-2.92127	0.0636847	Normal
0.640843	89.2193	0.2665	0.00159484	0	0.0221894	0.480458	-0.0199678	-0.0192263	0.0943387	0.037893	-0.0309465	-0.00595814	0.0249883	0.786588	29.3128	30.7776	-38.593	16.0351	0.265465	100.821	8.88971	-2.48931	-3.10094	-13.3885	-3.17381	-7.44021	-2.84926	-2.15857	2.10032	0.241693	-4.19126	0.0503205	Normal
0.637437	88.7574	0.2665	0.0015774	0	0.0239697	0.495729	-0.0198583	-0.0191573	0.0900453	0.0367772	-0.0305691	-0.00549858	0.0250705	0.39505	29.8406	26.0272	-26.5186	16.9808	0.378203	101.04	8.92216	-2.97993	-3.91758	-13.1979	-2.39122	-5.9448	-1.50629	-1.12623	0.542611	0.289596	-2.83311	-0.199161	Normal
0.716467	86.8307	0.265	0.00156087	0	0.0230044	0.484327	-0.0197539	-0.0182774	0.0914296	0.0367586	-0.0311508	-0.00651385	0.024637	0.822891	26.4783	29.81	-29.3609	14.028	0.187135	100.414	9.16211	-2.4857	-2.74591	-13.7953	-3.70006	-9.26212	-0.964433	-2.48891	0.196305	0.289447	-4.10045	2.2286	Normal
0.713333	86.4553	0.2675	0.00155854	0	0.0222497	0.484546	-0.0197392	-0.0179503	0.0928986	0.0369327	-0.0310278	-0.00686664	0.0241611	1.02974	27.018	31.9807	-36.7754	14.2075	0.224152	101.037	8.29083	-1.72224	-4.16106	-12.553	-4.27128	-7.4934	-1.94492	-1.45154	-1.39608	0.435984	-3.74701	1.22665	Normal
0.762351	86.8307	0.2745	0.00157238	0	0.0181993	0.483101	-0.0198266	-0.0184068	0.10342	0.0404399	-0.0304769	-0.00699108	0.0234858	1.17552	25.4453	31.1529	-68.7335	16.9971	0.321399	101.308	8.57673	-1.70299	-4.61815	-13.3349	-4.71938	-8.38936	-1.18038	-1.33428	-0.350869	1.15898	-2.85024	1.84981	Normal
0.680043	87.3362	0.2725	0.00155186	0	0.0235518	0.48176	-0.0196968	-0.0185605	0.0900543	0.035555	-0.0305084	-0.00709166	0.0234167	1.05574	29.5731	36.6638	-50.8006	13.6669	0.270742	100.523	8.39649	-1.0307	-5.68072	-13.9757	-3.26133	-6.43345	-3.26319	-1.23277	-0.382096	0.905763	-3.46984	0.808327	Normal
0.733442	87.9121	0.271	0.00154992	0	0.0205538	0.483447	-0.0196845	-0.018891	0.0964248	0.0379862	-0.0295815	-0.00723264	0.0223488	0.953669	25.3007	34.3722	-60.0835	17.881	0.344579	101.038	8.2749	-1.13557	-5.80485	-14.2375	-3.26941	-6.66896	-2.81341	-1.02626	0.702258	1.24266	-3.33726	1.23235	Normal
0.735489	87.2727	0.269	0.00153103	0	0.0201291	0.478355	-0.0195642	-0.0182521	0.0972222	0.038682	-0.0296748	-0.00750714	0.0221677	0.747445	24.9293	37.2688	-48.7461	19.9838	0.372722	101.268	8.35028	-1.95875	-4.69919	-12.9155	-3.96068	-5.82144	-2.10967	-0.627159	-0.564035	1.81833	-1.03723	0.743357	Normal
0.890477	64.5508	0.3085	0.00396591	59.0118	0.347107	0.437462	0.00522549	0.00552434	0.112879	0.0378441	-0.000609953	0.0109403	0.0115503	-0.00580762	24.849	-71.3153	-24.7594	5.48302	0.0985932	98.7915	10.368	-0.0778945	0.942135	-6.50964	-4.18629	-8.3197	-8.1958	-9.10567	-3.33621	-5.13243	1.68344	-1.36612	Normal
0.649502	54.9954	0.3075	0.00342468	61.8124	0.323991	0.445209	0.00516816	0.00551972	0.1082	0.0335001	0.000653399	0.0101365	0.00948309	-0.118911	31.416	-18.1672	-47.3322	6.65589	0.12727	99.5298	10.1009	-1.75135	1.02492	-7.22101	-3.69252	-9.64109	-6.86883	-8.0671	-4.12838	-4.73252	1.75879	0.453361	Normal
0.625841	54.9954	0.3105	0.00225171	64.6129	0.27731	0.43992	0.00540852	0.00560749	0.101268	0.0316771	0.000973499	0.0100281	0.00905464	-0.12954	31.7974	-22.8842	-15.4283	5.36617	0.129616	98.9978	9.99316	-1.49927	1.43264	-6.72703	-2.80254	-9.09194	-6.44425	-6.99566	-5.75528	-4.90001	1.0956	0.754977	Normal
0.615329	55.2486	0.3125	0.00196623	52.2104	0.199481	0.446794	0.005408	0.00558107	0.100104	0.0306433	0.0014045	0.00989446	0.00848996	-0.2202	33.7815	-20.0344	-19.8301	5.80296	0.122669	99.0649	10.0151	-1.34324	0.685622	-8.32006	-2.57563	-9.14052	-5.65061	-6.59887	-7.0179	-5.20021	1.84949	0.638398	Normal
0.597183	56.2061	0.309	0.00248962	61.4123	0.317158	0.444788	0.00549622	0.00559974	0.104282	0.032052	0.00109955	0.00993907	0.00883952	-0.288015	32.2833	-30.4411	-34.0597	5.0622	0.0927107	99.2659	9.78303	-0.271421	0.0717102	-8.47542	-2.40897	-8.38576	-6.11528	-7.11419	-6.79948	-4.85318	0.90633	0.567592	Normal
0.693018	60.8828	0.312	0.00317423	58.6117	0.315	0.438697	0.00562844	0.00565606	0.110488	0.0352583	0.00123451	0.00996511	0.0087306	-0.275009	28.7395	-50.3052	-27.8984	6.2865	0.0834532	99.2374	10.5391	-1.30697	1.39441	-10.0485	-0.330492	-9.4218	-5.41839	-8.37038	-4.82054	-5.52426	1.21625	-0.323286	Normal
0.831341	56.3116	0.3155	0.00241794	64.4129	0.272274	0.437059	0.0058477	0.00556782	0.106156	0.0342979	0.000933492	0.0107093	0.0097758	-0.0380868	28.3748	-42.9502	-24.2168	6.56254	0.0884607	98.9635	10.4218	-0.943324	1.01103	-9.7111	-0.397631	-8.67571	-5.97196	-7.6453	-5.27641	-5.28792	0.40042	-0.404199	Normal
0.9144	66.4084	0.293	0.00522651	35.8072	0.549263	0.380708	-0.000422386	-0.000653184	0.115173	0.0411112	-0.00748969	0.00695682	0.0144465	0.157572	22.8271	-149.496	7.44978	1.95581	0.0134935	96.5621	12.0978	-0.395625	4.96057	-8.86234	8.51689	-0.882821	-2.64898	-0.0253245	2.82895	-1.65026	-2.43686	-1.32267	Normal
0.941398	66.2252	0.2895	0.00534448	32.6065	0.575644	0.380564	-0.000435762	-0.0005473	0.118214	0.0427009	-0.00716034	0.00702204	0.0141824	0.0197484	21.141	-149.185	8.41601	2.19573	0.0211292	96.8628	11.5797	0.275437	3.75681	-7.86365	7.56604	0.867065	-2.84893	1.24853	2.20078	-1.3116	-3.06091	-1.48629	Normal
0.693256	62.8931	0.294	0.00291948	39.0078	0.412438	0.400574	-0.000129129	-1.72793e-05	0.106013	0.0357554	-0.00645448	0.00711689	0.0135714	-0.230198	29.6899	-116.636	6.16049	2.53681	0.0128408	96.5421	11.5778	-0.300061	4.51257	-7.35194	7.78819	1.7325	-4.05293	0.312026	1.34572	-1.5079	-2.96424	-1.52855	Normal
0.758693	62.3053	0.2895	0.00366869	36.8074	0.563213	0.394611	-9.28826e-06	0.000135124	0.105971	0.0360931	-0.0066011	0.00782323	0.0144243	-0.500785	27.5723	-121.84	4.23651	2.38989	0.00555399	96.0793	12.2384	-0.429486	5.08755	-10.5773	9.9449	-1.21539	-0.41778	-0.82555	2.94666	-1.94142	-2.71727	-2.19487	Normal
0.900479	63.8298	0.2865	0.00661676	34.4069	0.629294	0.382327	-0.000121499	-6.04464e-06	0.11576	0.042196	-0.00774378	0.007768	0.0155118	-0.0632074	20.4605	-147.416	6.80034	2.41893	0.0245744	96.5792	11.3558	2.40603	1.21355	-9.77527	8.13621	1.9283	1.59813	2.78293	-0.67498	-0.511964	-3.72204	-1.52556	Normal
0.804115	62.0797	0.2955	0.00371234	37.0074	0.51879	0.399837	-1.26654e-05	0.000185691	0.108371	0.0390489	-0.00807786	0.00760848	0.0156863	-0.043642	23.4647	-111.791	6.96381	2.60656	0.0234855	96.4821	11.4576	1.90006	1.82314	-8.79141	7.80019	2.59814	-0.139571	2.04784	-2.36759	-1.31251	-3.78548	-1.92206	Normal
0.837057	62.8601	0.292	0.00326241	31.2062	0.529461	0.3952	0.000264468	0.000457882	0.11461	0.0406195	-0.00573509	0.00734792	0.013083	-0.230064	21.4874	-132.175	7.58837	2.61237	0.0255723	96.8133	11.4286	1.56231	1.88825	-8.73047	8.27573	3.01703	-0.771129	2.45916	-1.38382	-1.10894	-4.09246	-1.7907	Normal
0.681424	64.7598	0.298	0.00408825	34.4069	0.575695	0.397719	0.00034134	0.000666595	0.112631	0.037629	-0.00559917	0.00688317	0.0124823	-0.296681	26.8703	-139.892	6.7845	3.07378	0.055014	97.0399	11.4483	0.773431	2.10363	-9.32915	8.87458	2.66846	-0.727526	2.19786	-0.520911	-1.21691	-5.11244	-1.80531	Normal
0.671102	67.7583	0.298	0.00517585	35.4071	0.57107	0.393717	0.000245653	0.000966419	0.109648	0.03703	-0.0054256	0.00688791	0.0123135	-0.369998	27.1915	-127.583	5.84299	2.50512	0.0368344	97.0727	11.1983	0.959195	1.92837	-7.77821	6.51009	1.91823	-1.89775	2.52678	1.04722	-1.21988	-5.20688	-0.263534	Normal
0.82658	60.8211	0.3245	0.00337131	0	0.0441059	0.470893	-0.0290315	-0.0288744	0.0957549	0.0405769	-0.0403064	-0.0161348	0.0241716	-0.484844	22.8735	55.3154	-36.9636	12.4665	0.0714805	99.4648	9.12129	1.69297	-5.30563	-16.8045	-1.63866	-7.50478	0.230758	-2.05141	-0.204961	2.05089	0.421035	1.89744	Normal
0.81737	61.287	0.3205	0.00324261	0	0.0370303	0.464181	-0.028472	-0.0284304	0.102874	0.0436517	-0.0398438	-0.0153516	0.0244921	-0.475225	23.4614	52.9831	-47.7708	13.2824	0.117846	99.7566	9.37038	0.762756	-4.13296	-16.8889	-1.96854	-7.52469	1.20146	-2.79661	-1.33612	3.40343	1.31632	1.60061	Normal
0.774094	61.0376	0.3205	0.0033014	0	0.0413815	0.46769	-0.0287289	-0.0287493	0.0984707	0.0414141	-0.0394727	-0.0147615	0.0247112	-0.681305	25.0766	54.5151	-40.3612	12.0499	0.117444	99.7575	8.78748	1.00932	-4.97043	-16.0028	-3.05112	-7.50521	0.362913	-2.48519	-1.17727	2.74229	1.37492	1.57828	Normal
0.873446	61.0998	0.314	0.00338153	0	0.0410768	0.465537	-0.0290755	-0.0290155	0.0998455	0.0422137	-0.0397427	-0.0142415	0.0255012	-1.39804	24.3041	57.088	-51.9718	12.689	0.214247	99.9416	8.86436	0.00454852	-4.94426	-16.5874	-2.58395	-7.65167	-0.0360606	-3.19294	1.43911	2.33351	1.3114	2.43441	Normal
0.823384	60.9137	0.3135	0.00346721	0	0.0436372	0.462068	-0.0294415	-0.0290125	0.098059	0.0412743	-0.0409251	-0.0142111	0.026714	-1.17384	23.8535	53.0092	-46.9561	11.8886	0.0740835	99.503	9.21179	0.0918228	-4.31383	-16.8582	-2.22508	-8.65927	0.418528	-2.66063	0.978316	2.70774	0.574343	2.90886	Normal
0.810097	60.698	0.3155	0.00333216	0	0.043984	0.461301	-0.0288624	-0.0285529	0.0953659	0.0404483	-0.0393055	-0.0178226	0.0214829	-0.675804	22.2774	55.0669	-37.2367	11.4188	0.045373	99.1814	9.89062	0.199542	-3.65078	-18.041	0.906549	-8.7057	0.628265	-2.60447	0.248715	1.81691	1.10429	1.3409	Normal
0.825714	60.9756	0.316	0.00326794	0	0.0403347	0.468033	-0.0285829	-0.0279564	0.0990078	0.0425193	-0.0402422	-0.0161637	0.0240784	-0.549214	21.1439	55.2697	-42.4062	12.8528	0.0510764	99.3437	10.0898	-0.0698466	-3.53025	-18.4757	1.09448	-9.40419	1.0656	-3.29798	0.0753811	1.75494	2.08181	0.848688	Normal
1.33756	62.1118	0.3175	0.00312523	0	0.0368507	0.468153	-0.0279519	-0.0276493	0.101688	0.0431892	-0.0403873	-0.0143175	0.0260698	-0.060863	22.4132	57.1569	-45.3278	13.9173	0.0645066	99.6342	9.93876	-0.186794	-3.57441	-17.4727	0.0510487	-9.37138	0.278494	-3.88994	1.56518	0.734222	1.42899	1.07115	Normal
1.29603	32.3799	0.631	0.0929776	0	0.633809	0.224676	-0.152461	-0.149319	0.084511	0.05342	-0.18375	-0.120759	0.0629913	-0.199771	12.054	128.83	-1.80218	3.81658	0.330803	100.026	6.38962	-1.8267	0.864068	-2.90682	-1.39198	-2.94166	-6.41166	-4.92023	-3.29699	-0.702719	2.40178	-1.29183	Normal
1.33475	32.4851	0.625	0.0941187	0	0.644134	0.21017	-0.153394	-0.150244	0.0825308	0.054491	-0.188202	-0.120129	0.0680724	0.0316497	10.8744	130.354	-0.433446	3.95497	0.492445	99.9824	6.21772	-2.38187	0.0894156	-4.61405	-1.38998	-2.23895	-4.78243	-3.79699	-1.50013	-0.905119	1.77195	-1.59025	Normal
1.6899	97.9592	0.2465	0.0933315	0	0.646504	0.201617	-0.152751	-0.149988	0.0806456	0.0537021	-0.188104	-0.117279	0.0708252	0.206432	9.48984	131.085	1.19443	4.21981	0.489089	99.4283	6.33733	-1.87572	0.79522	-3.89605	0.346291	-1.4782	-4.99694	-2.23678	-3.51319	-2.14633	-0.646591	0.178811	Normal
1.5542	48.2509	0.6225	0.0924581	0	0.582812	0.245236	-0.152035	-0.151077	0.0919881	0.0587929	-0.188875	-0.11278	0.0760951	0.0870845	11.1432	100.062	3.02403	4.66048	0.433305	100.374	6.54494	-1.05707	0.970355	-2.33164	-1.4133	-2.2954	-4.1901	-4.20162	-3.17327	-2.72673	-1.5872	-0.651075	Normal
1.40464	96.8523	0.243	0.0931538	0	0.602652	0.233484	-0.152606	-0.150319	0.0886384	0.0558522	-0.186661	-0.116502	0.0701592	-0.376511	14.228	104.311	3.29793	3.74507	0.622237	100.003	6.3831	-1.32601	2.43883	-2.48964	-0.969804	-3.04173	-5.88954	-5.80564	-3.44257	-2.5251	-1.19049	-0.426736	Normal
1.35308	96.8523	0.242	0.0923333	0	0.618559	0.22501	-0.151932	-0.149307	0.0852058	0.0523584	-0.18248	-0.119986	0.0624948	-0.557947	16.135	109.923	2.55721	2.56971	0.480579	99.4257	6.73015	-1.05592	2.25863	-1.5342	0.259379	-2.02483	-8.26185	-6.0023	-2.96299	-2.02265	0.483306	-0.589567	Normal
1.48371	97.561	0.2405	0.0924059	0	0.617367	0.228771	-0.151992	-0.147604	0.0854511	0.0529724	-0.184199	-0.116787	0.0674123	-0.694166	14.5496	122.123	-4.91396	1.79487	0.290156	99.0985	7.6302	0.46078	0.287542	-5.67189	0.346727	-2.38853	-6.37416	-4.20024	-3.17583	-1.28075	1.0381	-1.94039	Normal
0.779018	89.2193	0.267	0.00576741	0	0.0585318	0.417757	-0.0379717	-0.0387198	0.108272	0.0374061	-0.0451622	-0.0314727	0.0136895	-0.681258	29.4317	-82.9339	8.08106	2.54763	0.109364	96.7902	11.4035	1.28084	3.95462	-4.20893	1.85685	-3.03558	-5.81065	-5.67512	-4.53285	-3.75313	-1.49345	-3.60035	Normal
0.906069	89.5522	0.268	0.00583854	0	0.0567155	0.420048	-0.0382052	-0.0386908	0.110737	0.0405634	-0.0458515	-0.0310035	0.014848	-0.339329	24.7857	-71.415	8.46576	2.33814	0.078843	96.6912	11.7295	1.45572	4.75033	-5.25175	1.84202	-4.3956	-4.62049	-5.79144	-4.62623	-3.2934	0.396035	-4.04901	Normal
1.04574	87.7835	0.2685	0.00582093	0	0.0501186	0.412968	-0.0381475	-0.0382341	0.118038	0.0422366	-0.0449621	-0.0309952	0.0139669	-0.530876	24.9916	-115.26	9.83237	1.79487	0.0440749	96.6314	11.6381	1.9275	4.64157	-4.32207	1.22032	-3.89137	-7.32777	-6.32395	-3.68524	-3.41957	1.01381	-4.72506	Normal
1.09361	86.6426	0.269	0.00586359	0	0.0588509	0.416824	-0.038287	-0.0382476	0.108914	0.0386236	-0.0449311	-0.0313319	0.0135992	-0.636052	26.76	-74.1006	7.68459	2.01374	0.0642719	96.5389	11.4625	1.89956	3.8729	-3.92312	0.379458	-3.48968	-5.99353	-5.95442	-4.72661	-2.75869	-0.630599	-4.50374	Normal
0.773751	86.8307	0.2685	0.00583711	0	0.0613685	0.411536	-0.0382005	-0.0382275	0.106313	0.0384988	-0.0453298	-0.0314531	0.0138767	-0.753502	24.5633	-49.7841	7.99993	2.12149	0.0564446	96.4004	11.3251	1.65104	3.98238	-3.80853	1.12972	-2.76235	-6.35888	-5.71328	-4.3158	-2.98697	-1.56382	-3.91626	Normal
1.05468	85.7756	0.27	0.00587492	0	0.0699584	0.40865	-0.038324	-0.0384765	0.099219	0.0360249	-0.0456896	-0.0306848	0.0150049	-0.307711	26.4193	-27.8743	6.35009	2.11638	0.0499609	96.2163	11.2283	1.42158	3.62706	-4.07166	1.16557	-2.99446	-5.42582	-5.263	-4.35294	-2.89972	-1.8021	-3.70794	Normal
1.23394	85.7756	0.271	0.00599346	0	0.0639454	0.419268	-0.0387087	-0.038516	0.105839	0.03688	-0.0455378	-0.0312928	0.014245	-0.488488	25.8302	-74.9317	6.77676	2.08187	0.0527258	96.2556	11.4356	2.17756	4.42515	-4.17995	0.984032	-3.80658	-5.83502	-5.45751	-3.57525	-2.13644	-1.4688	-3.37944	Normal
1.24608	85.9599	0.27	0.00586579	0	0.0635957	0.408726	-0.0382942	-0.0384418	0.104309	0.0371699	-0.0459762	-0.0308914	0.0150849	-0.279709	26.5347	-51.825	6.64244	1.81232	0.0498471	96.2372	11.4528	1.83715	3.65625	-5.24422	2.91973	-2.7852	-8.335	-5.88467	-2.40969	-3.73884	-1.7913	-3.83999	Normal
0.888298	87.3362	0.272	0.00587003	0	0.0709029	0.408442	-0.038308	-0.0382741	0.0983183	0.0346478	-0.0454335	-0.0313455	0.014088	-0.221204	27.2212	-34.5397	5.80756	1.62192	0.0368932	95.875	11.5121	1.93343	3.61553	-5.62156	3.63486	-2.15533	-8.84053	-5.60231	-1.30705	-3.89466	-1.86376	-3.3616	Normal
1.21966	73.0371	0.304	0.000980272	41.4083	0.278193	0.476199	-0.00439409	-0.0044611	0.0827486	0.0372235	-0.0200052	0.010464	0.0304691	-0.203954	19.6923	-10.6687	3.08098	6.17693	0.833048	100.891	6.72292	-2.04922	2.49229	-4.17142	-3.20624	-1.05935	-1.36238	-2.75655	-0.488425	-1.48588	-1.81094	-2.41565	Normal
1.16608	71.1744	0.3065	0.0010411	41.4083	0.306684	0.468708	-0.00434013	-0.00484598	0.07673	0.0345477	-0.0192593	0.0098158	0.0290751	-0.428178	20.7569	-0.310608	1.70692	5.35202	0.538605	99.8422	7.87426	-3.31741	3.22984	-6.18232	-2.42429	-1.75973	-2.18792	-2.76595	0.523014	-1.90873	-2.02313	-3.64092	Normal
1.20545	68.7679	0.3045	0.000974177	41.4083	0.288548	0.478413	-0.00457729	-0.00526271	0.0813075	0.0351968	-0.0186308	0.00856532	0.0271961	0.189044	23.5822	-8.22726	-1.74786	6.07771	0.58108	100.096	8.59325	-3.52121	2.96387	-8.67231	-1.19753	-2.72529	-1.73154	-4.09287	-0.297058	-1.27369	-3.45188	-3.7421	Normal
1.22266	68.7679	0.308	0.00161728	38.0076	0.295477	0.467594	-0.00452001	-0.00532305	0.0843736	0.0366697	-0.0190265	0.00914752	0.028174	0.116011	22.7203	-16.0364	-1.27856	6.43436	0.769497	100.232	8.50454	-3.65341	3.09693	-7.43673	-1.88776	-1.60362	-0.307101	-4.44498	-0.185876	-1.12945	-1.6307	-5.17155	Normal
0.779801	74.0284	0.3085	0.00215399	38.2076	0.318509	0.459472	-0.00437646	-0.00538621	0.0983246	0.0412074	-0.0206099	0.01203	0.0326398	-0.115852	24.6884	-66.914	1.34648	7.01191	0.826589	100.773	8.45415	-3.15061	3.64752	-5.38081	-1.20127	-2.18551	0.363771	-3.82467	-1.53099	-0.369485	0.615556	-6.43209	Normal
0.776235	74.0284	0.303	0.00209373	34.4069	0.272947	0.451996	-0.00435725	-0.00507584	0.0983323	0.0410964	-0.0214282	0.0123482	0.0337764	-0.105485	25.499	-65.9435	3.66676	6.26319	0.729333	100.638	8.3429	-3.39345	4.28154	-5.75112	-0.582601	-3.18996	-0.237422	-4.0161	-1.93326	-0.837352	0.161379	-5.91266	Normal
0.659801	74.5805	0.297	0.00271279	34.4069	0.250057	0.449225	-0.00431185	-0.00483952	0.104631	0.042573	-0.0227733	0.0114345	0.0342078	0.393364	27.7929	-144.851	2.55113	7.04084	0.62863	101.889	6.31046	-0.76255	1.32643	-3.35211	-3.17143	-1.82036	-2.6561	-3.28346	-3.84449	-1.22524	-2.53356	-4.6357	Normal
0.60279	70.9639	0.3055	0.00151292	38.0076	0.28588	0.458039	-0.0044001	-0.00483945	0.0895727	0.0371224	-0.0211651	0.0107907	0.0319558	0.649134	33.9821	-52.7263	3.95419	6.95863	0.421174	100.339	8.71674	-4.64284	4.22893	-6.37146	-0.568636	-2.9533	-2.33961	-3.40066	-3.97245	-1.28522	-2.27647	-3.85664	Normal
0.590248	70.5882	0.3065	0.00120277	50.6101	0.190468	0.462391	-0.00445172	-0.00480064	0.0869608	0.0362275	-0.0197234	0.0102445	0.0299679	0.555966	33.4677	-35.8178	0.821964	6.46869	0.402114	100.642	8.09799	-4.0164	3.91038	-6.81839	-1.21168	-2.62546	-0.822902	-2.83925	-3.20697	-2.09152	-1.62827	-3.9988	Normal
0.603771	70.4225	0.3035	0.00140162	41.0082	0.302266	0.466185	-0.00443484	-0.00529341	0.0910866	0.0362394	-0.0172978	0.00867352	0.0259713	0.47378	31.4243	-47.4695	1.31695	6.64863	0.620411	100.908	7.90235	-3.65921	3.96997	-7.15736	-0.530727	-2.68858	-0.292744	-3.66226	-2.94552	-2.27988	-1.85508	-4.24368	Normal
0.581926	72.8155	0.301	0.00124868	44.4089	0.261673	0.464259	-0.00476198	-0.00544026	0.0886219	0.0358774	-0.0183282	0.00884619	0.0271744	0.529796	32.3937	-44.8779	1.0731	6.28094	0.519301	100.768	8.01274	-3.6852	3.46194	-7.35206	-0.324508	-2.83794	-0.363761	-3.59115	-2.74314	-1.68681	-1.63844	-4.31125	Normal
1.03748	73.3048	0.302	0.00166449	34.2068	0.243997	0.470793	-0.00487768	-0.00547879	0.0904973	0.0389347	-0.0223148	0.0113333	0.0336481	0.108146	23.2777	-23.155	-4.52597	5.65987	1.23119	101.298	7.52631	-3.337	3.6446	-8.48473	-0.124667	-3.32814	1.38659	-5.27048	-0.400427	-1.08537	-0.00552535	-5.66581	Normal
1.32309	71.8993	0.302	0.00170611	41.2082	0.293138	0.461001	-0.00453252	-0.0061485	0.0966162	0.0420196	-0.0240793	0.0127165	0.0367958	0.581387	29.9376	-48.9365	-2.75966	3.48936	0.856775	100.478	8.25946	-1.32844	3.53634	-8.49762	-0.303947	-1.88128	-0.324421	-6.95609	-0.989269	0.215261	-1.26719	-5.77635	Normal
1.30795	72.5076	0.303	0.0021111	31.4063	0.248344	0.44688	-0.00432407	-0.00565654	0.0983469	0.0411937	-0.023208	0.0116583	0.0348663	0.213012	34.1807	-78.9302	3.44045	4.48963	0.687263	100.28	8.12714	-0.682138	2.20493	-5.49871	-0.995241	-0.288107	-0.702741	-4.92167	-2.39142	-0.0200265	-1.6232	-4.38237	Normal
0.829607	64.6204	0.309	0.18556	0	0.781951	0.14055	-0.215383	-0.214604	0.0806197	0.0316873	-0.223242	-0.206838	0.0164039	-1.53272	26.1985	0.295059	1.63162	2.13296	0.0272091	97.137	10.4556	0.68242	1.39126	-8.0157	1.99501	-0.708606	-4.67277	-0.542422	-4.58353	-2.33594	-4.49655	-1.75384	Normal
0.82321	64.69	0.3065	0.185938	0	0.737251	0.160723	-0.215603	-0.215053	0.0911936	0.0353142	-0.2242	-0.206812	0.0173881	-1.35701	24.5535	-50.291	1.30202	1.67573	0.0243297	97.9333	9.3311	2.84004	0.107838	-6.29068	0.466816	-0.94931	-5.37257	-1.65296	-3.68394	-3.17882	-2.85911	-1.87333	Normal
0.849813	64.6204	0.3075	0.185352	0	0.748829	0.158722	-0.215262	-0.214883	0.0883486	0.0352707	-0.224076	-0.206521	0.0175542	-0.852802	24.2108	-29.8861	2.12734	3.30815	0.0418894	98.2521	9.35656	2.58943	-0.580276	-7.11805	0.580221	-1.14577	-4.13348	-0.0121102	-2.92627	-2.39691	-3.26192	-2.07839	Normal
0.955779	63.8978	0.3125	0.186014	0	0.731019	0.165168	-0.215647	-0.215742	0.0926455	0.0388385	-0.225633	-0.20604	0.019593	-1.05793	21.8874	-66.7396	2.51364	2.63408	0.0197526	97.7211	9.60772	3.68203	-0.129402	-6.87039	2.0726	-0.838596	-6.38369	-1.6114	-2.21687	-1.91378	-1.13046	-3.20837	Normal
0.978436	62.4675	0.3155	0.185739	0	0.758589	0.151178	-0.215488	-0.215818	0.0860789	0.0374088	-0.225982	-0.204837	0.0211449	-1.13819	22.1311	-42.0967	2.37249	3.28459	0.00236956	98.0962	8.55976	3.0345	0.106044	-5.89483	1.59738	-0.709538	-6.16523	-2.44512	-3.16206	-2.3441	-1.62921	-1.31808	Normal
0.92752	65.8256	0.3115	0.18562	0	0.756057	0.154226	-0.215418	-0.215294	0.0866915	0.0388492	-0.226454	-0.203419	0.0230347	-1.0011	21.997	-29.5639	4.28782	5.2167	0.0134119	98.2562	9.68722	0.729146	0.921927	-8.85081	1.93923	-2.99906	-4.60324	-1.84868	-2.71867	-2.24526	-3.87421	-0.642836	Normal
1.24424	84.7458	0.2665	0.00848399	34.0068	0.470734	0.424934	0.021645	0.0210047	0.163737	0.0757636	0.00468488	0.0348272	0.0301424	-0.282939	11.7888	-258.916	-17.0814	8.8595	0.43431	103.263	9.30586	-3.09778	1.67892	-7.29765	3.6151	-1.61593	2.39922	0.463369	1.84594	-0.0721427	-1.49266	-2.91205	Normal
1.31699	83.9748	0.2675	0.0121238	31.2062	0.480382	0.422598	0.0222548	0.0217352	0.169443	0.0776309	0.00575977	0.0338106	0.0280508	-0.090862	11.5211	-293.072	-17.8678	9.33505	0.420618	102.949	9.54186	-1.55816	0.762086	-8.56347	4.88741	-1.57751	2.41483	0.494969	1.9364	0.31097	-2.21616	-2.67123	Normal
1.27328	83.3912	0.2675	0.0120479	31.2062	0.46679	0.429966	0.0217885	0.0214888	0.162231	0.0736353	0.00600964	0.0336529	0.0276433	-0.0942459	12.304	-286.603	-7.71445	9.35675	0.335313	102.832	9.50533	-1.74046	0.863927	-8.48319	5.43225	-0.846091	1.81345	0.536405	2.46853	0.436142	-1.36316	-2.60845	Normal
1.31161	83.2178	0.269	0.0145498	31.2062	0.45938	0.419423	0.0222905	0.0219667	0.167073	0.0769835	0.00604079	0.0340876	0.0280469	-0.0657311	11.5019	-275.488	-13.5769	11.0325	0.533378	103.109	9.5566	-2.45037	0.95259	-9.04105	5.11772	-1.45216	2.00746	-0.613908	2.73574	-0.111987	-0.934821	-3.00542	Normal
1.42872	80.1068	0.27	0.00684541	32.6065	0.45216	0.433693	0.0222887	0.0209925	0.170369	0.0795616	0.00500917	0.0356906	0.0306815	0.109141	10.7054	-290.69	-22.6804	11.1901	0.416375	102.489	10.1214	-1.05432	1.35313	-10.1996	4.7872	-1.45045	4.07251	0.892275	-0.435602	2.55726	0.353282	-2.62234	Normal
1.30204	82.5877	0.267	0.00686953	32.6065	0.440147	0.437514	0.0219571	0.0201807	0.167229	0.0783702	0.00424051	0.0375574	0.0333169	-0.105247	10.7641	-323.395	-31.751	12.2772	0.772004	104.42	6.7639	0.646739	-1.59827	-4.41166	-0.197601	0.498507	1.55028	1.62195	0.973128	1.85926	-0.53482	-3.05453	Normal
1.31876	82.1355	0.2695	0.00963676	34.807	0.41805	0.422993	0.0210342	0.0198428	0.170554	0.0791637	0.00401044	0.036772	0.0327616	-0.0417931	10.9045	-282.375	-24.6988	9.96196	0.509795	102.9	9.38013	-1.74027	1.60914	-7.01326	2.82098	-1.89682	3.43276	0.952525	2.07086	1.46116	0.172447	-3.2656	Normal
1.22011	81.9113	0.2695	0.00812881	32.0064	0.474958	0.428167	0.0200994	0.0182118	0.164187	0.0733128	0.00500277	0.0343441	0.0293414	-0.0967415	11.6529	-265.273	-19.5004	8.32636	0.674814	102.558	9.64174	-1.84666	1.89746	-7.45708	4.13598	-2.3816	2.82571	0.511472	2.6848	0.195993	-1.21378	-2.24854	Normal
0.892298	65.4664	0.283	0.000838382	87.2174	0.283767	0.463046	-0.00318739	-0.00309832	0.0715973	0.0238697	-0.00746734	0.000924031	0.00839137	1.62921	41.3492	16.639	-17.6974	10.2727	0.174242	96.0886	10.7839	2.26114	-5.60849	-10.567	-8.95834	-9.57494	-2.44025	0.520162	1.14648	0.705235	-0.973153	-0.730858	Normal
0.541596	62.7287	0.2835	0.00129016	88.4177	0.304561	0.453236	-0.00310598	-0.00298989	0.0809842	0.0268577	-0.0077622	0.00106637	0.00882857	1.75841	45.3496	16.5789	-28.299	11.3866	0.142155	94.1075	13.8697	2.93104	-5.81856	-15.8408	-5.11528	-12.0579	-1.05702	-3.46873	3.62406	1.12743	-1.41229	-1.26422	Normal
0.503171	34.3348	0.782	0.00172421	87.2174	0.320091	0.449471	-0.00313455	-0.00310344	0.0794158	0.0249009	-0.00711105	0.00030749	0.00741854	1.71456	47.6803	13.385	-27.6584	10.9371	0.140603	93.9246	13.8067	2.78362	-6.35132	-15.9693	-5.54968	-12.0506	-1.7106	-3.71629	3.57208	0.509921	-0.819064	-1.37255	Normal
0.544439	73.3945	0.281	0.000895278	88.6177	0.296306	0.458979	-0.00314871	-0.00314378	0.0691649	0.0233049	-0.00757	0.000990439	0.00856044	1.67849	44.0814	17.8544	-10.1521	8.6629	0.102218	94.2163	11.8925	4.52051	-6.84584	-13.9052	-8.15792	-9.0231	-2.11708	-2.43365	0.755912	0.232435	-0.674223	-0.358522	Normal
0.571021	80.2676	0.2805	0.0008384	87.2174	0.301493	0.454785	-0.00313854	-0.00314202	0.0704001	0.0235318	-0.00773563	0.00105643	0.00879206	1.98358	48.2321	16.4599	-12.8678	8.86751	0.10639	93.4464	13.5455	3.34338	-6.21122	-15.9288	-5.00338	-11.5095	-0.268004	-4.04809	1.82706	-0.449559	0.0773293	-0.812218	Normal
0.549986	65.8979	0.2815	0.000831108	80.6161	0.247086	0.456293	-0.00305524	-0.0030834	0.0763223	0.0236078	-0.00699113	0.000882493	0.00787362	2.17164	48.3481	16.019	-32.447	9.32215	0.124794	93.6548	13.6272	3.97348	-6.70627	-16.0394	-5.95892	-12.0834	0.00408197	-1.46689	3.33369	-0.067945	-2.62062	0.533883	Normal
0.629695	60.8211	0.341	0.00103573	47.8096	0.210694	0.468218	-0.00689625	-0.00717758	0.0879207	0.0281196	-0.0123695	-0.00157735	0.0107922	-1.67845	38.9003	-3.79453	-22.4299	4.37389	0.196828	99.144	10.0473	-0.913717	0.246077	-11.7841	-0.207115	-6.57034	-0.889993	-3.4165	-8.25028	-0.813853	-4.29586	-2.63145	Normal
0.505367	60.6673	0.3425	0.00123823	43.2086	0.174376	0.464862	-0.00688405	-0.00683617	0.0817921	0.0249042	-0.0108863	-0.00292272	0.00796355	-1.48765	44.2197	-5.04193	-20.9394	4.78963	0.103094	98.8615	9.96269	-1.72922	1.01316	-12.4753	0.65004	-6.62711	-2.37465	-2.4581	-6.4294	-2.03319	-4.32269	-1.99396	Normal
0.427131	60.7287	0.339	0.00062295	54.811	0.20659	0.47256	-0.0071126	-0.00701193	0.0735583	0.0212756	-0.0107601	-0.00290781	0.00785228	-1.95458	54.661	-13.7127	-7.94539	5.48946	0.115244	98.2957	10.1674	-2.6499	2.88906	-10.0561	0.45617	-6.74883	-0.557602	-3.0871	-5.94098	-1.14191	-2.55646	-2.32972	Normal
0.429397	60.2712	0.338	0.000750871	57.0114	0.216168	0.458826	-0.00687404	-0.00687623	0.0707804	0.0202793	-0.0105367	-0.00289266	0.007644	-2.06671	57.6428	-10.8608	-8.44941	4.02573	0.0910455	97.7828	9.95988	-2.38146	2.4316	-10.2314	0.540854	-6.28573	-2.40483	-3.96674	-7.44417	-1.40274	-2.88656	-2.58113	Normal
0.474606	59.7312	0.3385	0.000961244	40.208	0.195726	0.457227	-0.00684501	-0.00683155	0.0778539	0.0232558	-0.011351	-0.00194989	0.0094011	-1.81682	45.9798	-6.69113	-12.0513	4.2188	0.106721	97.9139	10.1735	-1.33344	2.2683	-8.93747	-0.709658	-8.25547	-1.35736	-4.46713	-6.19484	0.0592387	-2.48342	-3.05045	Normal
0.50405	60.0601	0.3395	0.00103681	48.2096	0.229714	0.457305	-0.0068532	-0.00707952	0.0850048	0.0256988	-0.012149	-0.00163677	0.0105123	-1.62519	42.7397	-18.6735	-14.787	4.24213	0.134321	98.3008	9.96791	-0.33165	1.21762	-9.70343	-0.567377	-9.15577	-3.29962	-4.77621	-4.3866	-1.73867	-2.43793	-4.61357	Normal
0.613055	60.4534	0.3405	0.0016555	37.2074	0.15129	0.452685	-0.00672485	-0.00733422	0.0964768	0.030811	-0.0124025	-0.00119305	0.0112094	-1.20208	34.638	-42.5962	-14.0737	5.74496	0.197968	100.613	6.86992	2.2021	-1.1602	-5.66693	-4.63746	-5.30887	-3.84585	-4.66633	-5.52543	-1.48464	-2.40915	-3.87123	Normal
0.60813	31.3725	0.957	0.00177393	59.812	0.224632	0.456581	-0.00713735	-0.00809797	0.0991323	0.0321799	-0.0133135	-0.000678099	0.0126354	-1.30105	35.8514	-45.9353	-17.2878	6.5698	0.144443	99.8031	9.92008	-2.08169	1.90004	-9.82372	-1.25565	-6.88708	-2.34345	-4.46489	-6.62081	-1.41286	-3.92089	-3.66714	Normal
0.578606	61.792	0.3335	0.00112373	53.6107	0.236584	0.464013	-0.00719649	-0.00770841	0.0882358	0.0289821	-0.0133328	-0.00110937	0.0122234	-1.17094	39.8969	-19.1509	-15.6939	5.05428	0.136296	99.4773	10.0678	-3.45558	2.11321	-10.1997	-1.29649	-6.58715	-1.84366	-3.74821	-9.15501	-0.0941338	-3.98289	-2.03029	Normal
0.608474	63.8978	0.3375	0.000977434	54.4109	0.230883	0.463004	-0.0073165	-0.00746453	0.0849601	0.0279996	-0.0132377	-0.00247964	0.0107581	-0.98861	37.2082	-3.50001	-17.8562	4.16808	0.104313	99.2185	9.64673	-1.66686	0.702682	-9.5469	-0.788858	-6.43041	-3.11894	-3.61055	-6.89754	-0.816583	-2.16907	-2.16857	Normal
0.851839	58.6224	0.301	0.00230513	39.0078	0.36666	0.452035	0.0105597	0.0108409	0.109144	0.0405074	0.00166719	0.0220069	0.0203397	-1.35217	29.4736	-166.983	-5.03384	4.20645	0.141844	100.887	7.06542	2.85262	-0.538396	-2.92951	-0.764712	-2.92241	-3.72043	-0.584675	-0.220565	-0.23861	-0.777237	-2.48484	Normal
0.954332	59.0551	0.3075	0.00161237	41.8084	0.315384	0.452541	0.0112795	0.0113292	0.107385	0.0406539	0.000718534	0.0234333	0.0227148	-0.858828	33.3579	-84.6882	-5.1266	4.59122	0.120373	99.3036	10.3827	-0.855666	2.50193	-7.6283	2.06112	-6.41505	-3.24169	-2.8042	1.41239	-0.196195	-0.823136	-3.27643	Normal
1.27165	60.5144	0.305	0.00271679	35.4071	0.319934	0.448008	0.0119986	0.0124858	0.11109	0.0440157	0.000239044	0.0260988	0.0258598	-0.564765	28.9253	-104.705	1.41214	5.50019	0.170529	99.6151	10.4277	-0.726369	1.68189	-7.17578	2.42772	-6.2019	-4.31241	-1.15334	1.35651	0.074476	-3.91623	-1.43411	Normal
1.30221	60.423	0.307	0.00321956	38.4077	0.339033	0.44756	0.0120219	0.0125105	0.115247	0.0460916	0.000346034	0.0266997	0.0263536	-0.869443	25.7452	-91.6252	0.989305	5.60299	0.174035	99.4771	10.682	0.599504	0.67921	-7.22517	3.69754	-4.83843	-4.40238	-0.242896	1.18897	-0.0260348	-3.84402	-1.04202	Normal
1.31378	60.7903	0.3045	0.00259653	38.0076	0.368124	0.451104	0.0124949	0.0126977	0.119624	0.0464505	0.000431094	0.0257322	0.0253011	-0.596895	26.0939	-134.543	2.07705	6.18534	0.197039	99.7026	10.6091	0.405272	0.948549	-5.26303	2.25839	-4.60654	-4.11633	-0.252133	2.80207	-0.700516	-3.53016	-0.986953	Normal
1.32268	61.3497	0.304	0.0027501	38.6077	0.353161	0.447769	0.0122472	0.0125674	0.120674	0.0466282	0.000266223	0.0251414	0.0248752	-0.724179	27.3251	-119.189	-5.50852	5.84091	0.126984	99.8273	10.476	-0.124291	1.62016	-5.58285	1.33978	-4.4428	-4.67797	-1.51092	2.92559	-1.26315	-2.76138	-1.17723	Normal
0.894571	61.1621	0.3025	0.00301228	35.007	0.34782	0.442551	0.0119672	0.0122618	0.122512	0.0481958	0.000117406	0.0255865	0.0254691	-0.947385	24.5382	-106.999	-5.95486	6.31804	0.107413	99.7798	10.7663	-0.709393	2.03945	-5.9959	1.36792	-4.55904	-4.79647	-1.73065	4.24723	-1.62707	-3.73598	-0.745726	Normal
0.736884	61.2245	0.299	0.00455167	37.8076	0.42518	0.431058	0.0118211	0.0119684	0.119965	0.0461766	0.000607113	0.0245928	0.0239857	-1.12005	24.7038	-150.677	-2.14346	6.51952	0.120537	101.009	7.91248	2.09703	-0.273941	-2.57008	-0.776189	-2.6058	-6.03972	-0.458384	4.07291	-1.18098	-3.35167	-1.46849	Normal
1.09942	61.57	0.305	0.00249732	39.0078	0.395887	0.437465	0.0120824	0.0115225	0.116328	0.0438797	0.00087527	0.0226862	0.0218109	-0.651322	26.2322	-105.02	0.33692	4.90124	0.0824454	99.3712	10.2822	0.456609	1.58462	-5.67264	1.24153	-4.03708	-4.52763	0.819123	3.1231	-1.49827	-5.34063	-1.15999	Normal
0.849267	61.57	0.306	0.00291194	40.208	0.344359	0.443485	0.0119232	0.0111795	0.11514	0.044527	5.70162e-05	0.0239459	0.0238889	-1.11686	26.8674	-105.876	-5.46462	4.63391	0.135706	100.411	8.72032	1.62657	0.149396	-4.45135	-0.638958	-4.13165	-4.23047	0.0582543	0.70759	0.215506	-1.44311	-3.05348	Normal
1.11463	60.1202	0.304	0.00186982	41.2082	0.306244	0.456251	0.0116172	0.0117802	0.109872	0.0429549	-0.00123613	0.0255086	0.0267447	-0.678743	29.137	-59.4544	-12.2497	4.62559	0.0912267	99.9286	9.953	-0.0183992	1.23594	-7.47882	1.14854	-4.89445	-2.99433	-0.560623	-0.318317	0.77732	-1.04219	-2.65337	Normal
1.28341	60.3318	0.3065	0.00162575	35.007	0.309144	0.459231	0.01162	0.0120779	0.107955	0.0412495	-0.000256974	0.0251431	0.0254001	-1.02487	30.1413	-62.6704	-11.7157	4.24943	0.0830961	99.3528	10.401	0.798281	0.972247	-9.68324	3.13016	-4.75865	-3.84039	-1.32041	-0.073356	1.13326	-0.634737	-3.09693	Normal
1.46057	71.3436	0.297	0.000572573	43.0086	0.411982	0.425443	0.00160267	0.00126975	0.0486591	0.0214167	-0.00593558	0.00777343	0.013709	1.31074	22.9261	20.9756	4.07007	0.262352	0.00447776	92.0735	11.273	-1.95187	6.69221	-3.45195	2.42106	-3.26488	-6.17323	-5.14903	-2.82167	-3.82058	-1.16516	-3.33515	Normal
0.933295	69.1244	0.293	0.000521391	39.6079	0.326827	0.417822	0.00154747	0.00121918	0.0453921	0.019829	-0.00584616	0.00761184	0.013458	1.09027	23.847	19.7136	2.88308	0.114374	0.000746686	90.8353	10.8942	1.14638	5.27411	-3.84592	3.0701	-1.45281	-8.56789	-4.56167	-2.54204	-4.3248	-2.82843	-2.97765	Normal
1.08757	33.7743	0.889	0.000494797	15.203	0.236433	0.42714	0.0014949	0.00115425	0.0491095	0.0225587	-0.00675261	0.00862509	0.0153777	0.734335	21.7331	20.9439	2.19486	0.427152	0.00796884	91.6841	11.1991	1.05347	3.85244	-7.357	7.32531	-1.56886	-9.69896	-4.23564	-2.08102	-5.2977	-2.93671	-1.87195	Normal
1.07111	68.3371	0.3005	0.000548003	46.6093	0.352669	0.423895	0.00154127	0.00143515	0.0502805	0.0221507	-0.00639908	0.00832885	0.0147279	0.832334	22.3004	20.6019	2.20596	0.598631	0.0209969	92.5992	10.4431	0.5802	2.24606	-4.78441	5.27209	-0.983992	-8.44052	-2.42784	-4.26539	-4.22959	-3.58694	-1.81896	Normal
1.17508	68.8468	0.301	0.000491584	14.6029	0.20883	0.426203	0.00160509	0.00144107	0.0485835	0.0223411	-0.00658711	0.00931486	0.015902	0.402354	20.4476	22.8579	2.64114	0.597333	0.0204491	92.5061	10.4264	0.534752	2.10503	-4.93761	5.3776	-1.02926	-8.03962	-2.38179	-4.68201	-4.2512	-4.169	-1.71426	Normal
0.923341	69.7674	0.303	0.000837599	41.6083	0.419413	0.422919	0.00168199	0.00156921	0.0572995	0.0244333	-0.00589092	0.0090756	0.0149665	0.573514	20.4903	15.7598	3.75139	0.573497	0.0157776	92.969	10.8875	1.16973	2.61449	-5.39195	5.46401	-0.786301	-7.18613	-1.83197	-4.22712	-3.03876	-3.0289	-2.56462	Normal
1.18118	70.2165	0.295	0.00140039	41.6083	0.422607	0.40665	0.00184359	0.0016159	0.058566	0.0251405	-0.00593202	0.00891806	0.0148501	1.10276	21.4206	12.6432	3.5334	0.427297	0.0237572	93.0484	10.925	0.548971	3.44481	-2.89283	2.92337	-2.55015	-7.31743	-2.47909	-2.94022	-3.67521	-1.30636	-2.84365	Normal
0.95332	70.0935	0.297	0.0008926	41.6083	0.404313	0.418311	0.00185874	0.00112601	0.0593745	0.0260621	-0.00625247	0.00923358	0.0154861	1.05321	22.0764	10.8947	3.17508	0.301402	0.0122687	92.4946	11.4057	0.804583	5.43993	-4.02261	3.21303	-4.06859	-8.16543	-4.27477	-0.802337	-4.56495	1.13231	-3.75353	Normal
0.92911	70.8383	0.293	0.000853254	41.6083	0.387699	0.423859	0.0018101	0.00148444	0.0593916	0.0254844	-0.00603282	0.00822446	0.0142573	1.00644	22.32	9.27021	3.20768	0.393483	0.0131075	92.9686	11.14	0.324801	5.46404	-4.18055	2.50465	-4.11025	-6.97777	-4.17078	-1.2429	-3.64302	0.918566	-4.02432	Normal
0.920911	69.7674	0.2925	0.000521997	42.6085	0.384392	0.432666	0.00172238	0.00164673	0.0571895	0.0246667	-0.00625805	0.00732403	0.0135821	1.22525	23.7702	10.4672	2.79667	0.372859	0.0144017	92.8783	10.9063	0.690014	5.31877	-3.22993	2.2555	-3.46184	-7.71531	-3.73424	-1.04902	-3.65163	0.659617	-3.52087	Normal
0.830642	67.2269	0.447	0.000635883	40.6081	0.225476	0.469334	0.00171939	0.00198828	0.0636758	0.0209509	-0.00338582	0.0062972	0.00968302	0.402853	93.291	-16.434	3.00004	1.40323	0.223924	95.8135	11.9136	-2.74999	-1.166	-5.25053	2.4183	-0.9034	-13.5835	-11.0785	-4.75589	-0.821278	1.7011	-2.91488	Normal
0.866655	39.4737	0.758	0.000685995	47.4095	0.26001	0.466756	0.00166047	0.00191738	0.0643282	0.0217219	-0.00414635	0.00734603	0.0114924	0.351372	89.7512	-15.6663	3.89699	1.59136	0.227742	96.0416	11.7185	-2.81273	-1.21665	-6.00949	2.63077	-2.02457	-12.8266	-11.021	-4.67477	-0.926501	1.57061	-3.03987	Normal
0.901825	39.6563	0.742	0.000624381	47.4095	0.266203	0.466096	0.00148145	0.00167486	0.0638857	0.022145	-0.00556095	0.0082379	0.0137989	0.380648	92.0924	-14.9418	3.27647	1.75653	0.23518	96.6834	10.1147	-1.08146	-2.87369	-3.74845	0.986171	-1.14319	-13.7593	-10.9044	-4.95706	-0.500508	1.41589	-2.55672	Normal
1.22356	89.4855	0.2905	0.000509431	43.4087	0.374846	0.438112	0.00152983	0.00130049	0.0488931	0.0232646	-0.0076824	0.00987098	0.0175534	0.413784	18.3582	21.5133	2.37833	0.755489	0.0234714	93.8582	8.49596	3.27605	0.282689	-3.13667	1.34013	0.00695758	-7.65923	-3.22809	-2.66225	-2.91537	-1.41552	-1.54018	Normal
0.922221	66.1886	0.3005	0.000556699	77.0154	0.30889	0.454977	-0.00541653	-0.00509157	0.065968	0.0190688	-0.0083341	-0.00202899	0.00630511	1.39077	56.2339	14.3726	-18.7667	3.65246	0.06041	95.2747	10.3301	2.86428	-1.5528	-10.1466	-5.66841	-9.51625	-4.52641	-4.39944	0.255802	1.34685	2.96072	1.99392	Normal
1.11838	66.1521	0.304	0.000486787	72.2144	0.275593	0.465486	-0.00517338	-0.00514222	0.0594212	0.0173094	-0.00804419	-0.00210368	0.00594052	2.11309	70.3449	11.0503	0.348618	3.21806	0.0330643	94.6078	11.1696	2.12668	-0.933547	-12.3815	-2.72404	-8.80918	-3.68818	-4.44468	0.803977	1.60731	3.20047	2.86117	Normal
1.11347	66.3717	0.302	0.000632697	68.8138	0.253694	0.457018	-0.00518927	-0.00510456	0.0579265	0.0166088	-0.00802048	-0.00212975	0.00589073	2.19613	75.7131	9.81821	-0.85937	3.17814	0.0318444	94.4209	11.1753	1.66928	-0.966312	-12.5967	-2.32976	-9.1917	-3.06507	-4.44157	0.218549	1.33133	4.03145	2.77916	Normal
1.1227	65.0407	0.301	0.00060573	71.0142	0.289445	0.460381	-0.00520977	-0.00512787	0.0601822	0.0170707	-0.00805689	-0.00216666	0.00589024	2.34981	70.6357	11.1142	-2.61011	3.17598	0.0381261	94.4502	11.4364	2.44701	-0.926035	-12.98	-1.81734	-8.89983	-3.45186	-4.39927	0.183515	0.389434	2.29311	3.07473	Normal
0.91496	65.4308	0.2955	0.000379305	66.2132	0.23886	0.460235	-0.00531167	-0.00521758	0.0547914	0.0164837	-0.00812218	-0.001957	0.00616518	2.54456	71.1664	14.4573	-7.9829	2.6782	0.0292716	94.0649	11.1727	1.85313	0.345869	-12.8573	-1.32223	-9.92004	-1.72585	-5.01116	0.644311	-0.993602	1.71247	2.57362	Normal
0.590997	68.1818	0.2955	0.000886911	75.215	0.295337	0.447959	-0.00538504	-0.00536637	0.0712062	0.0212889	-0.00867528	-0.00153679	0.00713849	2.30462	59.9655	11.5114	-27.5221	3.90427	0.0453473	94.8932	11.4769	2.16519	0.674211	-12.653	-2.04809	-11.8625	-1.49625	-6.95749	1.88505	0.268376	3.06216	0.722159	Normal
1.13701	64.0342	0.3295	0.000320233	89.4179	0.0955078	0.507245	0.00487336	0.0048826	0.0589289	0.0171533	0.00226412	0.00764284	0.00537872	-3.88568	82.3948	16.244	0.161552	7.07397	0.69215	100.01	7.83666	-7.56063	-6.9128	-11.6371	-0.964249	-1.81847	-5.56109	-2.85892	-5.63394	-0.108757	-0.879354	-2.09154	Normal
0.415328	65.7534	0.329	0.000305211	83.4167	0.118329	0.503341	0.0049412	0.00497877	0.0567148	0.0168171	0.00192901	0.00736427	0.00543525	-4.7738	87.0268	16.2354	-0.364034	6.78537	0.805954	99.5557	7.80361	-6.48892	-5.4649	-13.0658	-0.941586	-1.96904	-3.96522	-4.95624	-3.14287	-0.465062	-2.23059	-1.0414	Normal
0.599887	65.5738	0.3305	0.000323821	85.8172	0.104855	0.513482	0.00462315	0.00457007	0.0573165	0.0176178	0.00196648	0.00721543	0.00524895	-3.68544	80.452	13.4296	2.24397	8.84672	1.25785	102.56	1.74283	-1.97637	-7.75913	-13.2362	-0.656262	-2.68795	-1.90438	-6.95626	-2.96533	-2.09626	-0.94984	-0.764129	Normal
0.599191	65.6814	0.33	0.000281421	68.2136	0.0936957	0.517513	0.00468443	0.00464016	0.0598474	0.017918	0.00203347	0.00725081	0.00521733	-3.50247	82.9073	14.2963	3.38465	6.72732	1.3101	102.726	2.02365	-2.10493	-8.54439	-13.6157	-0.0194897	-2.18074	-2.17605	-6.90255	-2.78516	-1.85195	-0.425248	-0.879518	Normal
0.666836	65.4664	0.3285	0.000382527	85.217	0.106385	0.513356	0.00463901	0.00456922	0.0623475	0.0179967	0.00154196	0.00751588	0.00597393	-3.77396	92.1074	13.4578	-5.38994	6.60688	1.52174	102.763	2.10154	-2.29576	-9.40669	-14.2777	0.127705	-2.03164	-2.73367	-7.09999	-2.26639	-1.50812	-0.477624	-0.691603	Normal
0.564571	52.8634	0.335	0.00143934	23.8048	0.350039	0.445486	-0.0126689	-0.0123467	0.0849037	0.0287319	-0.0175154	-0.00768058	0.00983485	0.697024	41.1899	-33.7708	6.88615	2.7299	0.00166781	95.201	12.582	1.37037	5.05611	-10.9686	4.22813	-8.53962	3.03483	-4.22191	4.96083	-0.682807	2.81685	-0.466464	Normal
0.586617	53.1679	0.3345	0.00117615	23.0046	0.343121	0.451329	-0.0124864	-0.0123355	0.0864766	0.0294274	-0.0171014	-0.00780283	0.00929859	0.650849	39.7214	-37.8036	7.0219	2.84684	0.00293535	95.2647	12.5129	1.39151	5.3175	-9.34619	2.90802	-8.53315	2.83071	-3.63146	4.79914	-1.06109	0.846676	0.531588	Normal
0.986774	61.6016	0.329	0.0016349	18.6037	0.335009	0.445364	-0.0127531	-0.0125821	0.0801625	0.0318401	-0.0198889	-0.00558278	0.0143061	1.03155	27.8071	-1.26212	9.79864	2.52813	0.0022125	94.9198	12.0506	2.06559	4.30638	-8.54013	1.70698	-7.53055	1.82483	-2.58764	1.81805	0.190962	1.40871	0.372409	Normal
0.987542	61.4439	0.3305	0.00120692	21.2042	0.360844	0.448674	-0.0125683	-0.0124839	0.0807	0.0320076	-0.0204231	-0.00542512	0.014998	1.12773	28.488	1.66873	9.30562	2.14178	0.00163242	94.7309	12.6517	1.52571	4.73712	-11.6466	5.76075	-7.65857	2.25638	-3.05339	4.51773	-0.871414	1.74078	0.554916	Normal
0.785397	59.2593	0.336	0.00125304	20.4041	0.399052	0.436279	-0.0121036	-0.0122358	0.0770017	0.0301045	-0.0198301	-0.00543289	0.0143972	0.49934	30.3145	3.40551	8.13226	1.42743	0.000538565	94.1108	12.5857	1.54759	5.00172	-11.2055	5.83955	-6.58356	1.64807	-3.60637	2.91626	0.0387498	3.94371	-0.580224	Normal
0.893355	61.0998	0.326	0.00141027	18.2036	0.312275	0.43709	-0.0124118	-0.012438	0.0857999	0.0324761	-0.0184883	-0.00647449	0.0120138	0.612789	25.0718	-8.52522	8.2827	2.77761	0.00388002	95.275	12.1497	0.630718	5.57945	-9.38385	3.37047	-7.13698	3.92183	-1.97349	5.02025	0.276645	0.714902	0.295513	Normal
0.985352	60.6061	0.328	0.00101148	25.6051	0.304686	0.442302	-0.0123651	-0.0121337	0.0843553	0.0327326	-0.0186843	-0.00618454	0.0124998	0.503533	25.0441	-5.81398	8.12135	2.74281	0.00308022	95.5625	11.4761	1.90398	4.03326	-8.26469	2.1873	-5.47433	1.54997	-1.01371	3.59879	0.927585	0.237245	0.447979	Normal
0.830952	58.9971	0.337	0.0013012	18.6037	0.381455	0.439372	-0.0121804	-0.0118983	0.062283	0.0251369	-0.0179988	-0.00634879	0.01165	-0.994027	25.0533	17.6217	7.73963	0.805589	0.00281397	93.1391	11.8929	2.05979	4.51785	-9.19371	3.79481	-5.59625	0.338079	-3.29638	1.64355	0.0816376	3.36507	-0.590691	Normal
0.350185	67.9117	0.328	0.000202252	71.4143	0.103369	0.507129	0.00360123	0.00357421	0.0453764	0.0124619	0.00119785	0.0057327	0.00453485	-4.82197	124.748	10.5409	-0.8627	6.40969	0.667979	97.8082	8.26777	-6.45428	-7.12218	-13.8585	-1.04315	-1.30375	-3.76876	-5.61738	-3.58233	0.393738	0.462933	-3.02272	Normal
0.565333	65.8617	0.332	0.000203041	74.2148	0.116646	0.505919	0.00356986	0.00366235	0.0419241	0.0123356	0.00123602	0.00586472	0.0046287	-4.2729	84.9445	10.2041	7.75384	6.42899	0.431583	97.3486	8.1176	-6.21037	-7.66993	-13.3113	-0.138467	-0.594811	-6.45363	-4.61593	-5.32782	1.17872	-0.99594	-3.01792	Normal
1.09441	65.8256	0.33	0.000161558	83.4167	0.125572	0.510054	0.00352399	0.00360674	0.0440674	0.0132689	0.00100798	0.00588453	0.00487655	-4.49374	83.5624	12.7238	7.89286	7.37101	0.546332	98.1913	7.26929	-5.99481	-8.00466	-12.2334	-1.86292	-0.662767	-6.09459	-4.40194	-4.7581	-0.0661826	-1.45794	-1.66206	Normal
0.542295	75.5668	0.3295	0.000156351	86.4173	0.12769	0.509053	0.00345847	0.00353282	0.0477672	0.014504	0.000882584	0.00600102	0.00511844	-4.10026	77.342	12.478	7.01757	6.949	0.723543	98.1424	8.09611	-5.7279	-8.4241	-12.6794	-1.10511	0.0168343	-6.71808	-5.3652	-3.77949	2.96086	-1.98413	-3.14503	Normal
0.51064	75.9013	0.325	0.000199841	71.8144	0.103844	0.50823	0.00348414	0.00352284	0.0464395	0.0137409	0.000807903	0.0059132	0.0051053	-4.49063	84.5074	12.0682	5.83768	7.63419	0.712987	97.8016	8.34934	-5.94221	-8.70714	-12.4451	-0.645016	-0.20029	-6.86663	-5.78376	-4.22574	2.93248	-1.50727	-3.38204	Normal
1.03514	65.4308	0.326	0.00129588	41.4083	0.204063	0.453808	-0.00801492	-0.00783486	0.0849074	0.0297287	-0.0150274	-0.00207858	0.0129488	-0.361455	28.699	-15.5878	-1.63631	2.85069	0.0801935	98.4963	9.64558	0.273445	0.18873	-8.55923	1.36997	-4.22674	-6.81193	-4.05487	-5.57217	-2.66807	-1.06009	-0.247699	Normal
0.865388	65.3239	0.328	0.00162024	41.4083	0.199413	0.452492	-0.00787082	-0.00760514	0.0906175	0.0317272	-0.0144154	-0.00149023	0.0129252	-0.196045	26.7697	-19.9046	-1.04436	3.96994	0.0819879	99.1282	9.63827	-0.713734	0.771331	-8.19779	1.0171	-4.45749	-6.23304	-4.34141	-5.37503	-2.59404	-1.60206	-0.296815	Normal
1.32717	65.7174	0.325	0.00109068	41.4083	0.206316	0.460284	-0.00777471	-0.00780827	0.0864167	0.030344	-0.0142043	-0.00175263	0.0124517	-0.355572	29.6452	-15.3218	3.30798	5.02449	0.118082	98.9366	10.2264	-2.41402	1.7536	-8.51684	1.66879	-6.32854	-5.6592	-5.90305	-2.52909	-3.55992	-0.331979	-0.397687	Normal
0.66756	65.5738	0.3235	0.00129314	37.8076	0.196672	0.449124	-0.00824089	-0.00835255	0.0914934	0.0317192	-0.013716	-0.00237125	0.0113448	-0.927501	28.6586	-35.7033	5.4696	5.38056	0.116184	98.6496	10.5343	-2.2747	2.25464	-8.08679	1.47278	-7.26505	-5.50395	-6.13849	-3.24659	-3.1995	-2.9775	0.0793437	Normal
0.693338	65.0054	0.3265	0.00116515	41.4083	0.219191	0.458076	-0.00815976	-0.00844666	0.0910822	0.0313116	-0.0136761	-0.00273979	0.0109363	-0.922559	28.9324	-35.6871	1.62996	4.44663	0.134985	98.5451	10.8233	-1.58989	2.14837	-9.42168	2.17493	-8.06237	-2.97182	-5.8436	-3.71761	-3.21907	-2.00844	-0.594987	Normal
0.639498	65.1112	0.3255	0.00104015	55.211	0.221389	0.462831	-0.008131	-0.008437	0.0854992	0.0289932	-0.014015	-0.00269597	0.011319	-1.07924	31.6736	-21.4854	-1.42625	3.95705	0.107698	98.5724	10.6836	-1.84448	1.7953	-11.1662	2.79193	-7.83364	-1.97968	-4.98385	-4.33133	-2.5681	-1.99878	-1.21677	Normal
1.23436	65.0054	0.326	0.000895721	41.2082	0.1991	0.466041	-0.00817536	-0.00822519	0.0884269	0.028958	-0.013978	-0.00284269	0.0111353	-1.6085	36.4425	-26.1137	-10.6092	3.36004	0.114105	99.4699	8.61736	1.67748	-1.22758	-8.81221	-0.195533	-5.49747	-3.97913	-3.14019	-6.29298	-2.10895	-1.93648	-2.04061	Normal
1.22433	64.4815	0.325	0.000944551	54.811	0.227201	0.464807	-0.00790321	-0.00798475	0.088396	0.0286731	-0.0135829	-0.00270145	0.0108814	-1.60696	38.4111	-23.8004	-14.5558	2.84524	0.0985535	98.5368	10.3521	0.25711	0.855254	-11.7048	2.22414	-6.53419	-3.50066	-3.52771	-6.74982	-1.26772	-2.50786	-0.937621	Normal
0.728433	65.0407	0.3265	0.00106759	44.0088	0.204024	0.462289	-0.00786827	-0.00790528	0.088296	0.0290664	-0.0145498	-0.00204107	0.0125087	-1.33237	39.7153	-25.0979	-16.211	3.24955	0.0707967	98.5705	10.2929	0.0530894	1.19354	-11.7806	1.60163	-5.73857	-2.13218	-3.75235	-7.92438	0.031614	-1.71109	-1.57707	Normal
0.712116	65.0407	0.326	0.000892786	47.4095	0.213573	0.464005	-0.00786568	-0.00797196	0.0845432	0.0283219	-0.0148558	-0.00148529	0.0133705	-1.52496	42.2639	-19.7218	-15.8302	3.03286	0.0422871	98.5441	10.2524	-0.731058	1.12157	-11.9232	1.97933	-5.54894	-3.1737	-3.19239	-8.71774	-0.3925	-2.73688	-1.24921	Normal
0.561216	64.6204	0.3285	0.00119938	37.6075	0.177233	0.461401	-0.0077348	-0.00786178	0.0928661	0.0307854	-0.0142604	-0.00130717	0.0129532	-1.30617	38.6302	-45.3325	-14.0508	3.26752	0.131483	98.8287	10.0822	-0.256582	2.00393	-10.2972	1.22378	-5.41644	-3.80078	-4.99732	-7.50463	-0.817406	-3.29232	-0.745293	Normal
0.577597	64.8298	0.336	0.000889643	44.0088	0.219103	0.467385	-0.00764485	-0.00773922	0.0797441	0.0266343	-0.0131304	-0.00146642	0.011664	-0.339323	32.6558	5.64451	-5.812	4.89431	0.0683377	98.8253	9.66749	-1.46151	0.813879	-8.81697	-1.53583	-5.69876	-1.95426	-4.40078	-6.63589	-1.11885	-1.8998	-2.00094	Normal
0.650903	64.3777	0.336	0.00141596	55.011	0.215506	0.459323	-0.00760883	-0.00779748	0.0877319	0.0300069	-0.0130031	-0.00178615	0.011217	-0.156571	28.96	-4.43349	-8.17034	4.92389	0.103321	99.1245	9.71261	-1.08101	0.856579	-8.6992	-0.748541	-5.84324	-3.08415	-4.75278	-5.25097	-1.66626	-2.26583	-1.41378	Normal
0.607931	64.1368	0.3325	0.00112384	58.6117	0.223919	0.451133	-0.0073477	-0.00723639	0.0847482	0.0276548	-0.0130748	-0.00170811	0.0113667	-0.101529	36.1097	-34.7643	2.90856	4.54841	0.141566	98.323	10.2711	-1.84225	1.91847	-8.53374	1.65092	-5.52523	-7.54652	-6.60019	-4.20323	-3.26279	-2.60134	0.529474	Normal
0.660126	64.0342	0.3295	0.0011341	38.4077	0.158592	0.456804	-0.00733356	-0.00723509	0.0904342	0.0299918	-0.0130126	-0.00171158	0.011301	-0.241063	31.6464	-38.9174	-2.0518	4.15906	0.164213	98.8066	10.158	-1.11857	0.98485	-9.10324	1.94887	-6.1633	-6.00452	-6.272	-5.21778	-3.1774	-2.46948	0.391687	Normal
0.655639	64.2398	0.3285	0.00117228	55.211	0.239814	0.452088	-0.00742969	-0.00736165	0.0878553	0.0299348	-0.013682	-0.00105002	0.012632	-0.179225	32.0069	-34.1214	-0.154316	3.51156	0.135065	98.4272	10.3891	-1.19909	1.21694	-9.68814	2.65013	-5.71582	-5.73004	-5.95508	-6.29596	-3.03923	-1.99593	0.0429659	Normal
0.604727	64.2055	0.328	0.000806183	55.211	0.237111	0.460821	-0.00747606	-0.00786736	0.0798746	0.0274689	-0.0138867	-0.000934502	0.0129522	-0.291121	36.2256	-21.691	0.805013	3.52202	0.142481	97.9822	10.3401	-1.44566	1.56519	-10.0385	2.58375	-6.98535	-3.2376	-6.5118	-6.24529	-3.38081	-1.09157	-1.06712	Normal
0.724666	65.6455	0.3285	0.00130331	58.2116	0.211791	0.464565	-0.00728072	-0.00744045	0.0911485	0.032579	-0.0141233	-0.000602222	0.0135211	-0.383625	28.2981	-31.8303	-0.708793	6.31318	0.17121	99.2865	10.118	-1.67777	1.95861	-8.83681	1.269	-6.09527	-3.55947	-5.75034	-6.33753	-1.87917	0.683138	-2.02517	Normal
0.650359	65.0054	0.3325	0.00171678	61.4123	0.217791	0.454833	-0.00671935	-0.00693125	0.0920293	0.0319499	-0.0136957	-0.000119799	0.0135759	-0.288905	32.1535	-33.2715	-5.76541	6.28169	0.130695	99.4568	9.41998	-1.57922	1.32684	-8.74978	-0.476016	-5.38947	-4.89493	-5.94415	-7.19547	-1.4948	-2.08604	-2.93839	Normal
0.65168	57.2246	0.321	0.00089302	28.2056	0.259479	0.474407	-0.00740378	-0.00723003	0.0803112	0.0264229	-0.0101975	-0.00349335	0.00670417	-2.73271	40.562	14.0566	-14.9769	4.1668	0.0531052	98.7171	10.2409	-0.156183	-0.869787	-13.3935	2.94276	-5.15263	0.0343413	-0.603555	-0.885273	0.99481	0.918885	-1.40053	Normal
0.632412	56.5504	0.318	0.00104887	27.6055	0.284457	0.469285	-0.00724176	-0.00705085	0.077457	0.0249536	-0.0100281	-0.00342011	0.00660794	-2.73061	41.8216	10.2498	-9.85524	3.79672	0.0361183	98.1296	10.581	-0.343737	-0.0594374	-13.0268	3.11222	-5.3748	0.472145	-0.799042	0.0887601	0.803389	0.480499	-1.26089	Normal
0.654546	55.5813	0.322	0.000831997	28.2056	0.275204	0.475791	-0.00721193	-0.00714357	0.0758702	0.0244482	-0.0101236	-0.00347624	0.00664732	-2.53999	39.9511	10.4185	-9.85529	3.86719	0.0291474	97.8317	10.7786	0.558328	-0.406409	-14.2838	4.36209	-5.99061	-0.0305203	-1.36852	1.10084	0.202157	0.668164	-1.67533	Normal
0.642393	55.2232	0.324	0.000816645	27.4055	0.251843	0.473108	-0.00714677	-0.00690213	0.0732869	0.0240697	-0.010258	-0.00354324	0.00671473	-2.46656	40.5699	12.8417	-3.04923	3.80498	0.014174	97.0241	11.1917	1.095	0.575841	-14.0833	4.08642	-6.65511	-0.0205423	-2.16579	0.469654	0.493964	1.02896	-1.68929	Normal
0.65047	55.6845	0.3285	0.000675005	30.006	0.257341	0.472673	-0.00720212	-0.00680959	0.0718386	0.0234598	-0.0100286	-0.00357124	0.00645732	-2.56727	39.6587	14.8815	-5.53125	2.74142	0.00797488	96.9039	11.3088	1.26573	0.149288	-15.9551	6.21207	-5.99935	0.491355	-1.66604	-1.42762	0.884933	0.775197	-1.12556	Normal
0.608071	56.0748	0.3255	0.000560133	33.4067	0.210724	0.472273	-0.00689919	-0.00667858	0.0690063	0.0222853	-0.00912646	-0.00393452	0.00519194	-2.7249	39.7808	18.5999	-1.264	3.86076	0.0022402	97.1337	11.5797	-1.95003	2.63723	-16.499	6.08248	-8.13358	2.45091	-4.05286	-0.92605	0.0979147	2.59424	-1.93544	Normal
0.689485	56.5771	0.322	0.000574098	30.4061	0.236592	0.4813	-0.00689068	-0.00674299	0.0700841	0.022683	-0.00933829	-0.0040755	0.00526279	-2.44283	38.6138	20.3843	-3.28758	4.92069	0.00699763	98.0459	9.55851	0.916795	-0.392304	-11.0154	0.103364	-5.38709	-0.943886	-1.52293	-1.81682	1.30138	1.82529	-1.21933	Normal
0.75517	55.9963	0.3245	0.000878141	30.8062	0.272735	0.466672	-0.007179	-0.00692192	0.0760558	0.025614	-0.00995504	-0.00405558	0.00589946	-2.26467	32.8346	17.6256	-1.94279	5.63428	0.0195542	97.8227	10.4999	0.245529	0.833846	-12.8853	2.47338	-6.4243	0.850584	-1.89207	-1.56184	1.70097	1.85151	-1.55316	Normal
0.72308	55.8659	0.3275	0.000820414	30.8062	0.247907	0.478344	-0.00740633	-0.0070411	0.073157	0.0242573	-0.0103886	-0.00473216	0.00565642	-2.40511	36.0806	19.4816	-3.41802	5.70811	0.0372182	98.0397	10.3865	0.10858	-0.260922	-13.194	3.51813	-5.4256	-0.805361	-0.884256	-2.06441	1.41269	1.43652	-1.7396	Normal
2.50389	92.0245	0.2285	0.0974148	7.60152	0.682076	0.290038	-0.00836496	-0.0291466	0.250343	0.186165	-0.157992	0.107171	0.265163	0.600581	4.04502	-588.436	0.694361	0.210555	0.00987941	88.8676	4.91003	6.58617	5.23508	4.20478	4.10363	3.64098	1.92707	2.97355	4.29851	4.87713	4.82336	2.31326	Normal
2.83236	89.4188	0.253	0.0711718	7.80156	0.680962	0.299591	0.0125886	-0.0188156	0.250084	0.191529	-0.138693	0.147619	0.286312	0.437785	3.34517	-561.872	0.575504	0.122718	0.00528135	94.5851	0.924092	3.52832	3.63979	3.98818	3.51898	3.33594	2.74353	2.74104	2.8409	3.08767	2.89023	2.23414	Normal
2.79409	86.3309	0.2765	0.0612776	1.40028	0.45305	0.309431	-0.0105687	-0.0387656	0.245137	0.184739	-0.153327	0.109669	0.262996	0.566231	3.59866	-510.524	0.384005	0.0224802	0.000149686	92.7566	1.76634	4.44932	4.37581	4.60752	4.17277	3.85402	3.04551	3.07856	3.09027	3.10002	2.80964	2.2372	Normal
2.76925	85.8984	0.2895	0.0588922	1.40028	0.420178	0.300995	-0.00213227	-0.0268583	0.242619	0.181602	-0.139611	0.110683	0.250294	0.55834	3.65742	-522.394	0.481538	0.0320253	0.000585597	94.0328	1.36386	3.98261	3.88701	4.16736	3.72873	3.43884	2.70921	2.57068	2.51696	2.7166	2.50738	1.97619	Normal
2.58419	86.3309	0.2725	0.0442183	7.60152	0.663852	0.303798	0.00051032	-0.0263863	0.236931	0.178545	-0.13696	0.115675	0.252636	0.618239	3.86828	-455.851	0.512797	0.0474456	0.0014833	84.7757	9.67669	7.30851	4.57986	1.24796	6.5124	5.50022	-0.114267	3.03611	4.02755	3.96155	4.83711	1.11539	Normal
2.55933	86.4553	0.2715	0.0546101	1.40028	0.47186	0.307491	-0.0143825	-0.0296138	0.233658	0.174058	-0.150381	0.0964916	0.246872	0.601182	4.02266	-443.744	0.513417	0.0428853	0.000548273	84.7526	10.5382	5.82793	4.99465	0.577984	7.02146	6.13444	0.628851	2.69917	3.07665	3.17239	4.43977	1.91563	Normal
2.6977	91.8836	0.27	0.05714	7.60152	0.670278	0.284265	0.00836952	-0.0186779	0.240001	0.18245	-0.134403	0.12	0.254403	0.581957	3.5412	-464.822	0.492348	0.0424965	0.000777641	87.985	5.37692	6.22608	4.47261	3.49525	4.18356	4.55065	1.69119	2.89465	4.28323	3.97909	4.31054	2.06917	Normal
2.68346	90.7716	0.2655	0.0548913	8.0016	0.62955	0.287051	0.00299579	-0.0194664	0.238217	0.181375	-0.152477	0.121918	0.274395	0.629055	3.68512	-523.574	0.690223	0.174679	0.00656739	95.9372	0.322421	2.75284	2.72632	3.29885	2.94997	3.2863	3.14711	3.05779	2.93197	2.89928	2.52259	2.08594	Normal
2.75991	89.6191	0.287	0.0633732	7.60152	0.618598	0.297853	0.00412113	-0.0215263	0.244424	0.187462	-0.154473	0.126315	0.280788	0.550366	3.30225	-477.597	0.623593	0.0474924	0.000649529	91.1646	2.90311	5.22906	4.40586	4.18445	3.9933	3.90016	3.04286	3.1276	3.41091	3.81774	3.54906	2.49455	Normal
2.64591	88.1057	0.2655	0.0424502	6.0012	0.736175	0.297296	0.00032603	-0.019322	0.236492	0.178728	-0.14714	0.118783	0.265923	0.572819	3.81334	-444.115	0.538333	0.0856143	0.00302899	85.548	8.86924	6.24587	4.22149	1.67427	5.78113	5.84669	0.600155	3.21372	5.02326	4.43126	6.02761	2.64453	Normal
2.4709	86.3309	0.2655	0.0425751	7.40148	0.577952	0.300249	-0.00493333	-0.0313541	0.241831	0.178742	-0.142425	0.109517	0.251941	0.642377	4.37869	-537.002	0.488976	0.0627207	0.00161357	90.7523	3.02479	5.09988	4.09627	3.95117	4.30551	4.37086	3.48319	3.48861	3.69154	4.41856	4.35667	3.0643	Normal
2.46827	91.2548	0.254	0.0883103	7.60152	0.657939	0.287278	0.00481692	-0.0368912	0.243816	0.182685	-0.147222	0.11497	0.262192	0.793545	4.15323	-546.16	0.429376	0.0353517	0.000333087	91.0962	2.52542	5.12004	4.74557	4.71977	4.3137	3.84745	2.7252	2.7943	3.20514	3.75727	3.63736	2.6882	Normal
2.66611	45.6621	0.6555	0.044942	7.60152	0.59253	0.299157	-0.000165836	-0.0353517	0.242188	0.184611	-0.157994	0.120723	0.278717	0.719288	3.69153	-498.17	0.454272	0.0658179	0.00239229	93.5796	1.09746	3.85417	4.25234	4.69309	4.08815	3.67083	2.76182	2.98845	3.09563	2.85704	2.62588	2.11612	Normal
2.62788	45.4545	0.6605	0.0485477	7.60152	0.603275	0.309365	-0.0126454	-0.0437668	0.234829	0.177198	-0.160775	0.100163	0.260938	0.713705	3.91662	-422.438	0.391533	0.0272593	0.000262588	88.2956	4.98558	6.94544	5.32512	4.40177	4.64192	4.2723	2.51318	2.6314	3.00894	3.59455	3.53505	2.09872	Normal
2.60296	87.0827	0.281	0.0584529	7.40148	0.627572	0.289059	0.00131943	-0.0307649	0.231367	0.176867	-0.153363	0.111428	0.264791	0.705389	3.777	-390.931	0.238189	0.0257129	0.000203631	86.2199	6.19464	7.03562	5.04285	3.95756	5.30065	5.32645	2.27764	2.55677	3.20691	4.29164	5.07438	2.26537	Normal
1.00775	58.9391	0.309	0.00174684	0	0.0816778	0.568514	0.0208976	0.0268625	0.107777	0.046562	0.0140909	0.0379312	0.0238403	-0.911032	25.4194	51.3655	5.87914	20.4983	30.123	109.977	-4.26968	-7.35239	-4.47666	-4.26549	-3.82298	-2.55693	-1.58351	-3.60374	-1.4528	0.702217	0.293859	-0.836179	Normal
0.326742	69.808	0.264	0.00303803	0	0.332145	0.405416	0.0275592	0.0277873	0.0276609	0.011111	0.0217185	0.0337286	0.0120101	2.44904	83.8316	35.1101	4.28749	6.17776	1.25594	98.1729	1.51664	-10.6714	-9.85143	-8.25953	-4.46534	-3.38136	-7.10274	-5.96559	-4.40941	0.0832295	2.09752	0.38647	Normal
0.378027	33.241	0.262	0.0028313	0	0.237612	0.473639	0.026605	0.0276066	0.0361226	0.0122571	0.0219691	0.0334132	0.0114441	-6.18074	141.364	34.1296	-0.233326	7.13782	2.08952	101.534	-1.04191	-6.91021	-8.63314	-7.25505	-1.69342	-4.88167	-2.13285	-1.58319	-0.509282	1.84809	1.303	1.02484	Normal
1.03982	96.231	0.266	0.0028154	0	0.143156	0.497138	0.0265302	0.0273008	0.0488728	0.0137523	0.0224185	0.0328237	0.0104052	-5.31291	145.267	33.3455	-2.63309	6.76706	1.90155	102.56	1.0588	-4.58481	-6.72941	-7.50243	-3.2913	-6.02444	-2.24581	-1.70856	-2.60351	-1.18321	-1.49317	-1.81311	Normal
1.06491	96	0.269	0.00282557	0	0.127202	0.506709	0.0265781	0.0273206	0.0523484	0.0151552	0.0222358	0.0327113	0.0104755	-4.52102	118.371	33.9357	-2.57148	7.85653	3.27823	103.512	0.432333	-5.9849	-5.09992	-7.76255	-4.20304	-5.2894	-3.13642	-2.06863	-2.13828	-0.969107	-1.37737	-1.95295	Normal
1.03725	96.0769	0.28	0.00302308	0	0.162035	0.485907	0.0274913	0.0273196	0.0442413	0.0133286	0.0216963	0.0328142	0.0111178	-4.14893	172.641	34.5256	0.467312	6.19033	2.22559	101.928	2.0797	-7.7147	-3.33287	-8.68128	-4.63613	-3.78703	-4.20485	-2.46967	-3.43484	-1.26327	-1.26613	-2.99823	Normal
0.277248	63.7281	0.2795	0.00302586	0	0.358951	0.404731	0.0275039	0.0273812	0.0260147	0.00981955	0.022251	0.0319602	0.00970916	-1.40635	144.385	34.9139	2.23842	4.31366	1.85744	99.7615	-1.54801	-10.8054	-4.94032	-8.82362	-3.8906	-3.96895	-6.08459	-4.45534	-2.51261	1.73553	2.67661	1.15217	Normal
0.713968	31.5873	0.9505	0.00301081	0	0.512837	0.307925	0.0274354	0.0273365	0.0189212	0.00864015	0.0221206	0.0322633	0.0101427	0.885005	62.2386	34.8462	1.79466	3.61764	0.49655	94.8992	2.9273	-10.953	-9.22021	-5.47187	-0.201855	-0.485122	-5.50786	-4.64122	-3.03691	4.88169	3.00477	0.402247	Normal
0.954195	90.8403	0.2795	0.00147861	40.208	0.241742	0.464381	-0.00653873	-0.00422275	0.106319	0.0495812	-0.0274222	0.0164841	0.0439063	-0.707008	26.0227	-60.2198	-2.31842	2.68994	0.1234	100.181	9.2969	-0.77676	1.78343	-6.74024	2.08787	-1.62062	-5.90871	-3.35893	-3.1026	-4.07759	-5.03864	-1.71887	Normal
1.45278	90.978	0.279	0.00259164	46.4093	0.238372	0.447877	-0.00676209	-0.00554151	0.105718	0.0504206	-0.0264644	0.0141753	0.0406398	0.0558417	21.2916	-45.904	-2.94609	2.07866	0.132724	99.6715	9.35358	-0.282755	2.10256	-7.42258	2.75153	-2.26594	-3.55108	-2.63531	-2.6903	-3.43203	-5.31911	-1.7112	Normal
1.06433	30.426	0.6565	0.00218842	45.209	0.323561	0.447145	-0.00683046	-0.00652727	0.104033	0.0474679	-0.0269005	0.0123575	0.039258	0.466099	24.4208	-64.2952	-0.634408	1.57454	0.0399017	99.3312	9.05786	0.33542	2.20982	-6.24788	1.33179	-2.40582	-2.14263	-2.51135	-4.85859	-3.29087	-4.95317	-3.46508	Normal
1.03161	30.426	0.648	0.00179759	48.4097	0.306515	0.439518	-0.00701459	-0.00675598	0.101942	0.0450196	-0.0256268	0.00914925	0.034776	0.500995	24.0376	-71.533	1.8169	1.91073	0.215908	99.1576	8.53645	-0.231555	2.66781	-2.61198	0.815594	-2.12473	-4.68608	-4.03899	-3.32717	-4.42846	-4.53206	-3.81128	Normal
1.14891	91.954	0.2745	0.00117584	44.809	0.293682	0.452931	-0.00692693	-0.0066792	0.0993598	0.0427042	-0.0231874	0.00791648	0.0311038	0.510629	24.5918	-73.6223	4.04642	1.51558	0.122189	98.5035	9.49521	-0.221921	3.61135	-4.25916	2.32154	-2.67149	-5.92015	-4.6816	-2.50751	-4.95768	-5.20229	-3.42271	Normal
0.775736	91.8133	0.2795	0.00183238	39.6079	0.319174	0.444879	-0.00682218	-0.00718986	0.102217	0.0437112	-0.0241919	0.0108564	0.0350483	-0.21497	27.5347	-77.1467	2.74612	2.22288	0.258262	99.5006	8.69359	0.527441	1.90828	-4.60943	0.156477	-3.08574	-2.25287	-2.52605	-2.4323	-3.0075	-4.41446	-2.96875	Normal
0.850625	91.4634	0.2755	0.00163697	42.6085	0.309614	0.451051	-0.0066109	-0.00774498	0.104538	0.0458622	-0.0227118	0.0110004	0.0337123	-0.278618	24.8321	-69.6868	1.62021	1.73555	0.171688	99.2401	9.08918	1.44111	1.92734	-5.99849	0.540666	-2.25507	-2.94143	-2.68068	-3.13371	-3.17863	-4.0047	-2.92408	Normal
0.749034	91.1854	0.273	0.002564	44.6089	0.322431	0.443108	-0.00668359	-0.00716644	0.103444	0.0450464	-0.0232777	0.0106537	0.0339315	-0.425843	26.1013	-73.807	0.308238	1.88634	0.226467	99.4456	8.67302	1.68305	0.962283	-7.94282	3.57877	0.141064	-5.46906	-3.57183	-2.30358	-2.789	-2.94059	-4.61466	Normal
0.499145	115.053	0.2365	0.000510493	15.203	0.0877857	0.484736	2.92458e-05	0.00055688	0.0645553	0.0254461	-0.00721175	0.00835191	0.0155637	-2.45188	52.8857	13.9612	-7.1279	5.43148	0.110444	97.2325	10.0802	0.932026	-1.64252	-9.46124	-1.12825	-5.87457	-1.16658	-1.98351	-1.49844	-1.79359	-6.02201	-0.443327	Normal
0.618158	112.994	0.236	0.000713609	38.0076	0.150705	0.475312	-0.000148169	0.000345302	0.0784775	0.0322535	-0.00917549	0.010244	0.0194195	-2.37879	40.2108	14.4651	-7.97928	6.6493	0.0784014	97.8073	10.3622	1.06971	-0.450955	-11.5362	-1.34321	-6.70336	-0.708007	-2.92167	-2.59747	-2.55392	-7.33915	-0.597173	Normal
0.589872	110.803	0.239	0.000744043	50.4101	0.181453	0.472967	-0.000107548	0.000991821	0.0757185	0.031037	-0.00929089	0.0107629	0.0200538	-2.46614	44.5421	13.8969	-6.17755	6.70153	0.112476	97.7557	10.0856	0.70029	-0.760831	-11.4239	-1.46467	-5.83181	-2.17547	-3.37648	-2.46727	-2.8087	-6.34332	-0.360295	Normal
0.588708	110.294	0.246	0.000430694	45.009	0.213233	0.474572	-9.21516e-05	0.000571847	0.0629184	0.0246554	-0.0077696	0.00884186	0.0166115	-3.45377	57.0056	10.6717	1.25564	4.02539	0.0840472	96.7804	9.96337	0.225101	-0.386577	-10.3324	-1.20673	-5.46705	-2.98213	-3.81785	-1.91709	-3.08878	-5.86983	-0.413574	Normal
0.827509	108.696	0.2335	0.000375913	47.0094	0.219339	0.475536	-9.94446e-05	0.000277715	0.0547179	0.0204742	-0.0066786	0.00683882	0.0135174	-3.16408	72.163	6.7087	2.59638	3.22491	0.0816046	96.1529	9.89267	-0.468177	0.50641	-10.2373	-0.466686	-5.18028	-3.22902	-2.57673	-3.46787	-2.01969	-3.9048	-1.47956	Normal
0.84182	110.092	0.23	0.000948958	41.6083	0.222819	0.468499	-0.000105526	0.000580909	0.0691081	0.0267261	-0.00770278	0.00798871	0.0156915	-3.14536	54.9853	6.32217	-0.165766	5.00326	0.102243	97.6642	9.74229	-0.491089	-0.231128	-10.1708	-1.29817	-5.59995	-3.66442	-3.04926	-3.19242	-3.10517	-3.98062	-1.85862	Normal
0.726313	112.465	0.2385	0.000583086	40.8082	0.195692	0.470425	-6.7745e-05	0.00062809	0.0703262	0.0282799	-0.00852842	0.00954655	0.018075	-3.24077	51.8195	14.1693	0.300588	5.27011	0.084743	97.6774	9.9009	-0.861196	-0.497452	-9.94583	-1.62462	-6.0866	-3.2433	-3.0969	-3.61868	-3.03542	-4.08597	-1.77246	Normal
0.650144	111.317	0.237	0.00101364	50.4101	0.199069	0.468502	-0.000164989	0.000766181	0.0766004	0.0306972	-0.00999411	0.0101541	0.0201482	-3.50042	51.7775	13.1696	-6.05628	7.50694	0.0947872	98.379	9.589	-0.246194	-1.80765	-10.2833	-1.67795	-5.33426	-3.44467	-3.12109	-2.7182	-2.95167	-4.71239	-2.28406	Normal
0.45652	109.79	0.2515	0.000506291	42.2084	0.178278	0.476232	-0.000262374	0.000452717	0.0605419	0.0228377	-0.00871649	0.00743083	0.0161473	-3.98099	75.1278	17.3961	-9.46509	4.82965	0.0815936	97.0397	9.44373	0.0362307	-1.50265	-9.43503	-2.50863	-5.99141	-2.49739	-3.45646	-1.40066	-2.39115	-4.76714	-2.29443	Normal
1.07202	110.803	0.251	0.000689506	42.2084	0.185976	0.473928	-0.000143634	0.000538131	0.057497	0.0231339	-0.00826676	0.00751116	0.0157779	-2.3609	51.1236	19.825	-4.41578	2.57952	0.0443013	96.1938	10.0556	-0.479061	0.489961	-9.89831	-1.37466	-7.05586	-3.13819	-4.45439	-1.42208	-2.05007	-2.20063	-1.71734	Normal
0.872225	64.4468	0.302	0.191999	0	0.804191	0.136372	-0.219088	-0.219255	0.0764622	0.030697	-0.225325	-0.212775	0.0125498	-0.717572	25.094	92.2336	-20.9237	9.119	0.0356608	100.112	7.92514	-0.392478	-4.58028	-15.1256	-0.419988	-5.45908	0.255453	0.589324	-2.41758	2.1336	-0.944378	1.54453	Normal
0.81651	64.2055	0.3035	0.191854	0	0.819568	0.126835	-0.219006	-0.219227	0.0726789	0.0282463	-0.224872	-0.213142	0.0117293	-0.673253	28.4004	91.3268	-19.4237	9.04439	0.0407578	100.145	7.33979	-0.152417	-5.02335	-14.0694	-1.74593	-4.71782	0.0887683	0.756838	-2.71787	1.52009	-1.46425	1.18846	Normal
0.930627	75.0939	0.3015	0.191849	0	0.818606	0.127321	-0.219003	-0.218989	0.0729139	0.0299697	-0.225561	-0.212571	0.0129898	-0.581564	22.903	89.7587	-10.5573	9.64954	0.0317762	99.8486	7.98227	-0.668051	-3.94574	-14.6065	-0.625841	-5.57581	0.780251	0.687716	-1.20976	1.69282	-2.49687	1.78051	Normal
0.822699	74.9064	0.2995	0.191686	0	0.816556	0.128658	-0.21891	-0.218865	0.0733847	0.0299215	-0.225462	-0.212427	0.013035	-0.611942	26.3274	89.2015	-13.1205	9.73097	0.0376075	99.7607	8.00708	0.113196	-4.50539	-14.3917	-1.23124	-5.48089	0.73242	0.515857	-1.94576	1.79776	-2.15283	1.3811	Normal
0.826421	74.6269	0.3025	0.19158	0	0.816049	0.128625	-0.218849	-0.218722	0.0734932	0.0298565	-0.225487	-0.212174	0.013313	-0.69828	27.1586	90.4455	-14.6845	9.72087	0.0495971	99.7593	7.86379	0.225034	-4.74405	-14.0303	-1.93572	-5.39924	0.89876	0.541129	-1.53327	1.44146	-3.16691	1.76566	Normal
0.838113	73.4844	0.3025	0.19181	0	0.810996	0.131366	-0.218981	-0.21886	0.0747651	0.0305408	-0.225509	-0.212039	0.0134704	-0.624496	25.6387	87.4414	-14.7686	9.44391	0.0340864	99.8269	7.98313	0.141908	-4.76588	-14.7806	-0.955672	-4.99267	0.0936855	0.467165	-2.07341	1.28238	-2.24928	1.13912	Normal
0.917688	72.6832	0.2985	0.191872	0	0.810861	0.131937	-0.219016	-0.219507	0.074812	0.0304429	-0.22471	-0.213043	0.011667	-0.491817	21.0597	76.4398	4.40712	8.65208	0.0419355	99.7558	7.98581	0.601427	-4.66258	-14.7018	-0.930172	-4.63678	0.255493	0.736795	-2.00685	0.551881	-2.95985	3.28752	Normal
0.950025	72.7273	0.2935	0.19081	0	0.812271	0.132074	-0.218409	-0.218863	0.0742638	0.0313268	-0.22503	-0.211523	0.0135065	-0.404909	20.4102	75.7703	4.81271	9.73401	0.0592583	99.7324	8.13974	0.824627	-4.78704	-14.5071	-0.65671	-4.02134	1.4136	1.28846	-3.28709	1.15719	-2.66494	2.23355	Normal
0.858877	72.8597	0.2975	0.190485	0	0.790199	0.143998	-0.218223	-0.218489	0.079534	0.0330146	-0.224588	-0.211223	0.0133657	-0.680044	19.9937	69.3502	3.27148	11.4823	0.0542079	100.13	8.12386	0.301821	-3.69428	-14.0462	-0.692142	-4.31478	1.21315	0.702162	-2.52997	1.31015	-1.7105	1.54341	Normal
0.855894	72.5514	0.296	0.191257	0	0.782527	0.1486	-0.218665	-0.218579	0.0815346	0.0334864	-0.224285	-0.210968	0.0133167	-0.78803	19.5102	68.8631	3.42167	15.3228	0.138782	100.333	8.41978	-0.692335	-3.54035	-14.7103	0.046287	-4.53013	1.28997	0.655791	-2.41861	1.42931	-1.00258	0.940904	Normal
0.814963	72.0721	0.2985	0.191516	0	0.794201	0.14132	-0.218813	-0.218593	0.0787934	0.0318469	-0.224855	-0.210756	0.0140982	-0.838509	21.4183	47.4587	2.65874	14.7406	0.116242	100.692	7.19756	0.332704	-4.96571	-12.7585	-1.49583	-3.79534	0.284639	1.02415	-1.81465	1.39318	-0.869369	0.497005	Normal
0.857774	71.1322	0.299	0.19151	0	0.79165	0.143398	-0.218809	-0.218698	0.0793972	0.0329752	-0.225287	-0.210846	0.0144411	-0.854356	20.1925	74.9164	2.34432	14.3592	0.0552883	100.429	8.02521	-0.769693	-3.38849	-13.2723	-1.25847	-5.07418	1.33948	0.882953	-1.39086	1.74844	-1.09843	1.05203	Normal
0.926309	80.5369	0.297	0.191717	0	0.806737	0.134904	-0.218927	-0.219048	0.0758013	0.0306877	-0.2258	-0.211028	0.0147715	-0.704283	25.6742	77.3373	-1.45837	10.4566	0.0733281	99.6331	8.9732	-1.72495	-2.5586	-15.5055	0.206285	-6.54533	3.30939	0.0257596	-2.13097	1.77111	-0.116315	0.446228	Normal
0.698412	112.15	0.2635	0.0144039	0	0.326157	0.353749	-0.0600081	-0.0598949	0.0610942	0.0220902	-0.0664178	-0.0522508	0.0141671	-1.91322	47.8406	79.4952	4.95713	1.37037	0.0754583	96.6611	9.20152	-0.091949	0.299121	-9.32367	2.44461	-3.19858	-6.89425	-4.07615	-3.10459	-4.18702	-3.61033	-3.04616	Normal
0.668697	113.314	0.2645	0.0144879	0	0.321694	0.353982	-0.0601828	-0.0601804	0.0619065	0.0219032	-0.0663177	-0.0524936	0.0138241	-2.01341	49.6352	76.3505	5.97863	1.63484	0.0306651	96.1107	9.92384	-0.457411	1.21718	-9.22822	2.50781	-3.26502	-7.63834	-4.03819	-2.02272	-4.67216	-4.89579	-3.02933	Normal
0.6193	113.208	0.2625	0.01458	0	0.308833	0.362682	-0.0603739	-0.0596444	0.0639906	0.0224427	-0.0658139	-0.0536871	0.0121268	-1.58922	45.6658	76.4707	4.1535	1.36627	0.00825292	96.1126	10.201	-0.190286	1.82535	-10.1567	2.33696	-4.06783	-6.88038	-4.41965	-1.97193	-3.95664	-5.20245	-2.50877	Normal
0.566928	112.465	0.2635	0.0145385	0	0.263176	0.380452	-0.0602879	-0.0600508	0.0714321	0.025098	-0.0665269	-0.0531192	0.0134077	-1.4799	43.853	64.6199	3.74672	2.14046	0.0579177	96.9995	9.62864	0.29646	1.21701	-8.14271	1.34146	-4.61387	-6.50837	-4.93638	-2.07111	-5.22412	-5.41298	-3.16427	Normal
0.450439	120	0.2005	0.000552219	38.2076	0.177249	0.484624	0.00342984	0.0026457	0.0722929	0.0309097	-0.0131821	0.0194756	0.0326576	-2.57305	55.8456	11.6062	-16.8955	2.45197	0.0374023	98.6381	9.16454	-1.38461	-0.512975	-11.9029	-1.50508	-7.21958	-2.34298	-1.36347	0.557797	-1.89652	-5.19055	1.05439	Normal
0.464755	31.746	0.473	0.000598555	44.2088	0.175114	0.480588	0.00244051	0.00179545	0.0738826	0.0299367	-0.0121301	0.0169201	0.0290502	-2.81847	54.5339	10.2208	-18.1526	3.21267	0.0472539	98.604	9.23088	-0.751338	-0.84141	-12.2711	-0.930294	-7.11032	-1.67154	-0.931927	-0.168889	-2.06053	-5.79989	1.2411	Normal
0.455973	120	0.2005	0.000333479	8.40168	0.0532608	0.490024	0.000380378	0.0010746	0.0624341	0.0259537	-0.0119781	0.014234	0.0262122	-3.88044	63.399	20.178	-8.31628	3.01062	0.017941	98.054	9.49483	-2.5152	-0.130794	-13.3231	0.38218	-6.55143	-2.75252	-0.359647	1.15833	-1.27573	-6.36598	2.86242	Normal
1.26994	98.9283	0.273	0.000602923	38.4077	0.179282	0.49758	0.00243599	0.00326444	0.0669681	0.0312313	-0.00985888	0.0151837	0.0250426	-1.61852	26.8338	26.1269	1.05911	4.92157	0.512939	100.335	7.2654	-2.72238	-0.733041	-7.36164	-0.805078	-3.18069	-0.456329	0.105712	-1.69502	-1.05839	-2.71604	-0.712594	Normal
1.23181	99.5025	0.278	0.000407515	38.2076	0.1546	0.500404	0.00209196	0.00285221	0.0630907	0.0284525	-0.00949162	0.0137842	0.0232759	-1.50791	27.8152	22.8217	-1.93637	4.01055	0.471	99.7893	7.97461	-3.69171	-0.874756	-7.5174	-1.2451	-6.09932	0.552622	0.629398	-2.95824	-0.507936	-3.50124	-0.831774	Normal
1.23455	98.6842	0.268	0.000550375	35.007	0.189571	0.48728	0.00204149	0.00242842	0.0634384	0.0286419	-0.00968812	0.0144953	0.0241834	-1.30183	26.573	19.0085	0.302265	3.04178	0.514739	99.4255	7.89585	-2.57774	-1.2189	-6.46976	-0.638442	-4.82167	-0.0402135	0.706066	-4.68995	-0.612619	-2.23138	-1.20696	Normal
0.762578	98.7654	0.2645	0.000392409	43.2086	0.186495	0.492079	0.00213414	0.00253325	0.0602724	0.0258816	-0.00841672	0.0133892	0.0218059	-1.75517	31.6326	16.1435	-0.302174	3.4425	0.433593	99.2077	7.76344	-2.3973	-2.28365	-8.18862	-0.502385	-4.72264	-1.58929	0.577855	-4.51474	-1.53194	-3.12971	-1.67902	Normal
0.709195	99.9167	0.255	0.000651501	42.2084	0.208313	0.486129	0.002334	0.00244914	0.0711104	0.0297249	-0.00790846	0.013337	0.0212455	-0.90353	27.4794	9.43866	-3.78615	5.21835	0.310136	99.7451	8.41641	-2.38111	-1.30461	-8.7094	-0.0571784	-3.6654	-2.95796	-0.371323	-3.71173	-1.94444	-3.18325	-1.40209	Normal
1.24737	101.437	0.262	0.000618501	44.2088	0.206178	0.482003	0.00252356	0.00264874	0.0675566	0.0299909	-0.00823355	0.0140551	0.0222886	-0.903537	23.4165	19.5071	-2.43786	5.17593	0.327216	99.4206	7.89691	-1.4765	-1.12	-10.5865	0.850067	-3.27069	-2.77273	-1.23148	-1.25934	-2.21936	-3.91181	-2.20839	Normal
0.826281	98.4413	0.2625	0.000777235	42.2084	0.177253	0.481856	0.00177373	0.00137903	0.0697525	0.0313582	-0.00960401	0.0141706	0.0237746	-1.22866	25.355	20.5234	-0.531715	3.25917	0.177123	99.0374	8.76059	-1.19369	-0.552319	-11.4732	2.06798	-3.36073	-0.443517	-1.13491	-3.23023	-0.838804	-2.14239	-2.44352	Normal
0.764039	96.231	0.259	0.000567315	36.0072	0.213505	0.486676	0.00162172	0.00154395	0.0645214	0.0293909	-0.0100067	0.0142597	0.0242664	-1.38095	28.0072	21.1811	1.72463	2.69127	0.274345	99.0045	8.37794	-1.87773	-0.71485	-9.15235	1.73066	-4.03985	-0.026919	-0.236018	-2.89395	-1.21455	-0.466209	-2.588	Normal
0.783254	96.0769	0.2575	0.000881476	42.2084	0.252298	0.472255	0.00159685	0.00181197	0.0672414	0.0279547	-0.00835034	0.0122984	0.0206488	-2.32239	40.9909	10.9651	3.57535	4.00661	0.34204	99.3446	8.3224	-2.71041	-0.902816	-6.37749	0.739249	-4.62625	-1.01065	-0.38534	-3.2255	-1.8499	-1.67413	-2.89343	Normal
0.778183	100.167	0.278	0.000798525	36.2072	0.251396	0.479401	0.00164121	0.00225214	0.0710394	0.0291629	-0.00837608	0.0116305	0.0200066	-1.67144	35.4351	11.0439	3.22082	4.42241	0.270517	99.5015	8.49416	-2.16451	-0.903767	-6.89173	-0.154571	-3.99298	-2.15701	-0.85351	-2.34382	-1.88663	-2.67591	-2.05367	Normal
1.15177	102.564	0.29	0.000876104	40.008	0.242864	0.481943	0.00174765	0.00213538	0.0755221	0.0335975	-0.0106359	0.013969	0.0246049	-0.725621	21.9838	16.0572	-1.96426	4.53878	0.218842	99.6581	8.48417	-1.16127	-0.193016	-11.3187	2.51861	-2.18127	-1.45989	-1.5387	-2.44996	-1.28493	-2.70601	-1.85717	Normal
1.16317	102.389	0.284	0.000733478	43.4087	0.234972	0.482129	0.00172339	0.00190424	0.0755994	0.0337159	-0.0102592	0.0138146	0.0240737	-0.689518	21.4425	15.4809	-3.1359	4.83667	0.27363	99.9604	8.21501	-1.44111	-0.392178	-10.1328	1.55993	-2.65534	-0.88047	-1.27539	-3.23462	-1.26766	-2.5576	-2.23455	Normal
1.45883	99.0099	0.2005	0.0025178	14.4029	0.375654	0.438929	0.00121121	0.00196506	0.0909981	0.0478519	-0.0216375	0.0239397	0.0455772	0.817949	19.1333	-9.06122	3.76602	1.41717	0.0697355	97.5755	9.55931	-0.249539	3.05902	-5.78377	2.0738	-2.14946	-3.29291	-2.78911	-3.09299	-2.79987	-3.58495	-2.08655	Normal
1.48798	98.9283	0.2005	0.00184192	14.0028	0.337505	0.44429	0.00151053	0.00176627	0.0941723	0.0501973	-0.0216705	0.0264898	0.0481604	0.637069	17.4323	-8.07151	3.73855	1.65082	0.0753579	98.1112	9.42063	0.256721	2.03634	-6.22927	2.23967	-2.28016	-3.11959	-2.4702	-3.51668	-2.88602	-3.63287	-2.02971	Normal
1.16358	99.7506	0.3015	0.00136692	14.4029	0.269626	0.449801	0.00116153	0.00169333	0.084229	0.0433882	-0.0206643	0.0237314	0.0443957	0.735356	21.4712	3.95565	-1.30845	1.23891	0.0743783	97.6861	9.36338	0.579018	1.32863	-7.18813	2.55128	-2.36817	-3.36898	-2.60851	-3.73866	-2.47568	-2.35851	-2.05795	Normal
1.1061	102.215	0.2675	0.00136985	42.0084	0.206213	0.445684	0.00141421	0.00194442	0.0819469	0.0419642	-0.0191205	0.0234827	0.0426032	0.49926	22.4577	5.68693	-1.42469	0.871338	0.0742395	97.6764	9.01701	0.868026	0.705217	-7.08226	2.02314	-2.32091	-4.17357	-2.59675	-3.68761	-2.24054	-2.25997	-1.7919	Normal
1.25289	99.9167	0.2075	0.00130695	13.6027	0.160472	0.456536	0.000942823	0.00289868	0.0880643	0.0434657	-0.0188009	0.0229926	0.0417935	0.487858	26.8043	-48.7209	-0.559699	1.12907	0.110419	97.8666	9.63642	1.06834	1.94536	-7.30427	3.49637	-1.79154	-3.83006	-2.37942	-2.97103	-2.26733	-2.34705	-1.72219	Normal
1.35226	31.9489	0.62	0.00293432	15.003	0.416062	0.42943	0.000944611	0.00121896	0.0933241	0.0495225	-0.0205947	0.0247815	0.0453761	1.09262	24.2574	-14.7738	2.06593	0.60852	0.0450407	95.8628	10.5902	0.372035	5.51582	-4.59606	3.49187	-1.97967	-8.17515	-4.75127	-1.04084	-3.74673	-2.60061	-1.71244	Normal
1.36078	97.561	0.2005	0.00229296	16.2032	0.433129	0.428916	0.000876684	0.000991207	0.0934472	0.0507455	-0.022621	0.0265861	0.0492071	1.17025	23.4975	-7.23163	2.02163	0.528183	0.0449429	95.9127	10.5922	0.434734	5.12553	-5.44023	3.99965	-1.96148	-7.88586	-4.63344	-1.76344	-3.56589	-2.51164	-1.27219	Normal
1.05552	46.5297	0.6455	0.00391905	14.803	0.534344	0.417301	0.00123054	0.000862685	0.0928858	0.0512745	-0.0230044	0.0261177	0.0491222	1.6565	20.9426	-258.333	2.63357	0.31003	0.0490305	100.865	2.53423	3.77691	0.751426	-0.795783	-1.60204	-3.34424	-5.35577	-5.01378	-2.90166	0.492588	1.18374	-1.92472	Normal
1.50672	97.8793	0.2225	0.00390561	14.803	0.55266	0.401559	0.00100964	0.00151147	0.0893584	0.051097	-0.0229852	0.0269804	0.0499656	1.15208	15.0035	21.8916	1.92151	0.193832	0.0253008	94.6375	10.3955	2.82262	3.3379	-5.66155	4.50434	-0.618468	-7.5138	-3.52245	-2.3948	-1.99266	-1.77976	-1.36495	Normal
1.12337	97.7995	0.226	0.00247085	13.8028	0.494042	0.414987	0.0010066	0.00171774	0.0825072	0.046183	-0.0193049	0.0229699	0.0422748	1.07972	16.9728	31.5527	-1.86597	0.105955	0.05678	95.563	9.90934	3.90074	0.236497	-11.1378	5.89818	-0.431298	-8.00333	-4.02183	-2.00729	-0.251655	1.10726	-2.48667	Normal
1.55102	75.0939	0.281	0.00267278	10.002	0.247262	0.452328	0.0078283	0.00921533	0.0860298	0.051091	-0.0207497	0.0362325	0.0569822	0.837882	14.2376	36.8397	-4.88767	5.85077	0.710069	99.8663	9.09617	-4.87597	-2.94279	-3.26505	2.79414	2.14285	-3.84567	-0.812538	0.840004	-0.734205	-0.0400692	-1.13689	Normal
1.52199	75.0939	0.2855	0.00162082	6.40128	0.218669	0.464219	0.00810031	0.00809824	0.0791962	0.050219	-0.022836	0.0372289	0.0600649	0.410018	11.8002	50.953	-0.788404	5.12735	0.684752	99.6213	8.86699	-5.42665	-1.27411	-3.26229	4.66743	0.35677	-5.10334	-0.163115	-0.168301	0.649694	-0.373484	0.118061	Normal
1.46697	75.6144	0.286	0.00240132	6.40128	0.257005	0.461838	0.00715619	0.00747326	0.0748947	0.0470649	-0.0210597	0.0334323	0.054492	0.382956	12.972	52.2113	-1.14412	5.011	0.694998	99.5219	8.62961	-5.71034	-2.10581	-3.61172	4.29792	0.404803	-5.06217	0.0309651	0.560317	0.242585	-0.100882	-0.226255	Normal
1.25632	76.7754	0.2875	0.00322124	6.40128	0.274981	0.45406	0.00723296	0.0068107	0.0735609	0.0467515	-0.0202936	0.0359031	0.0561967	0.176306	12.5421	53.8478	0.352337	5.28482	0.652989	99.3711	8.17442	-5.69919	-1.69903	-3.0781	5.30831	1.46981	-6.06835	-0.388091	-0.577394	-0.157381	-0.260118	0.0192483	Normal
1.13481	78.0234	0.284	0.002813	6.60132	0.220875	0.465213	0.00728784	0.00718016	0.0800001	0.0495162	-0.020958	0.0414214	0.0623793	0.477263	14.2555	49.3484	0.330647	5.02806	0.660672	99.5335	8.78747	-4.01639	-3.51915	-2.62931	3.62161	1.93885	-5.85952	0.300591	-0.319326	0.0013174	0.792236	0.593715	Normal
1.10123	39.4867	0.7555	0.00381642	6.60132	0.243887	0.451839	0.00730792	0.00884885	0.077097	0.0481908	-0.0212846	0.0405273	0.0618119	0.503303	14.9578	53.292	2.67873	6.41391	0.617835	99.3076	8.47247	-3.85308	-5.28078	-2.89634	4.59959	4.46568	-6.40312	1.03001	2.72329	-2.70491	0.754371	0.737926	Normal
1.20927	68.9655	0.281	0.00251666	6.60132	0.170958	0.460444	0.00837759	0.00938393	0.0911385	0.0536215	-0.0212623	0.0418249	0.0630872	0.703878	16.7621	26.9508	2.6764	6.19384	0.766884	99.7768	9.39441	-3.42046	-3.63109	-2.90864	3.98118	3.83669	-6.46713	-0.278192	1.75401	-1.62412	-1.02168	-0.357539	Normal
1.2753	71.1322	0.287	0.00230664	6.0012	0.137992	0.467293	0.00858983	0.0106238	0.0966536	0.0547756	-0.0204151	0.0364005	0.0568156	0.650224	16.5257	10.6052	4.47284	4.75998	0.945017	100.313	9.35352	-3.47871	-1.99683	-3.42381	3.76593	0.226649	-2.79571	-1.68334	-0.158846	-0.394136	-2.1945	-0.466407	Normal
1.26689	73.3496	0.29	0.00197615	9.80196	0.238286	0.462455	0.00742501	0.00950706	0.0948173	0.0534678	-0.0199745	0.0341837	0.0541582	0.570261	16.9545	9.79029	3.54019	3.75941	0.820183	99.889	9.28624	-3.60194	-0.841399	-3.38983	3.66126	0.221469	-3.47235	-2.16247	-0.350883	0.00927707	-3.56301	0.269842	Normal
1.27344	75.0939	0.2905	0.00174532	10.202	0.219808	0.459531	0.00712566	0.00947161	0.0968368	0.0553002	-0.0215325	0.0359018	0.0574344	0.488151	14.5622	13.3123	2.27331	3.72387	0.795295	99.8776	9.52738	-3.47133	-1.53279	-2.99391	3.51322	0.767669	-2.78486	-1.20702	-1.20708	0.750788	-2.0763	0.852309	Normal
1.32402	75.6144	0.288	0.00349294	10.202	0.223347	0.453936	0.00747728	0.010416	0.0984952	0.0575432	-0.0236079	0.0380841	0.0616919	0.514859	13.9397	16.7906	1.58088	4.00272	0.970596	100.2	9.50229	-4.31296	-1.88904	-4.39349	5.76978	0.718976	-3.57971	-0.793599	-1.78851	1.48905	-2.26067	0.922287	Normal
1.59497	75.2823	0.2895	0.00305264	10.202	0.192203	0.454587	0.00756854	0.00931335	0.0980298	0.057015	-0.022677	0.0393477	0.0620247	0.391606	13.4789	19.4878	2.60271	3.90295	1.11474	100.005	9.82502	-4.57351	-1.30562	-3.37896	6.47173	0.124028	-3.83267	-1.21976	-1.9556	1.95661	-1.61019	0.574874	Normal
1.48987	72.9483	0.293	0.00313807	6.40128	0.200779	0.45216	0.00767184	0.00934734	0.0849875	0.051403	-0.0209408	0.0393477	0.0602886	0.153839	14.0791	42.1937	4.12011	3.38228	0.945988	99.4896	9.01038	-4.56369	-1.24925	-3.43114	6.80503	-0.143861	-4.04459	-2.30667	-1.58055	0.876682	-1.69182	0.148513	Normal
1.36761	73.3496	0.2905	0.00228364	6.40128	0.154628	0.474963	0.00772209	0.00861034	0.0904678	0.0521005	-0.0204291	0.0383217	0.0587508	0.643506	17.0618	29.5783	0.63621	4.66012	0.991049	99.8186	10.2244	-4.62311	-1.15766	-4.7416	3.68949	-1.19177	-4.11314	-2.58571	-0.383784	1.29284	-2.08277	0.250523	Normal
1.40571	73.3048	0.2855	0.00175344	10.002	0.158213	0.477979	0.00778804	0.00717955	0.0954653	0.0528465	-0.0184037	0.0370533	0.055457	0.811572	17.5194	25.1375	-1.48214	4.47379	0.897273	100.192	10.1089	-3.07365	-2.97197	-5.26902	3.35759	1.01807	-6.44084	-2.52394	-0.175601	0.806269	-3.11103	0.000754305	Normal
1.40942	74.4879	0.282	0.0022077	10.002	0.190289	0.464719	0.00722924	0.00725009	0.0924879	0.0529678	-0.0200934	0.0371392	0.0572326	0.8369	16.2728	37.0563	-1.73035	4.25149	0.653664	99.6735	10.0258	-2.96562	-2.25987	-5.70876	3.79368	2.11832	-5.68302	-2.52549	-0.0687591	2.42528	-3.46766	0.340913	Normal
1.27404	77.9221	0.2795	0.00169091	10.4021	0.210701	0.466296	0.00695168	0.00883269	0.0950018	0.0550786	-0.0213494	0.0381097	0.059459	0.784969	14.012	32.0882	1.88087	4.27572	0.593142	99.7852	9.54682	-2.46669	-2.77068	-2.51449	2.98702	3.66098	-8.27557	-2.04101	1.41846	0.503987	-1.40925	-1.04783	Normal
1.31306	78.4827	0.2845	0.00259981	6.60132	0.176115	0.449133	0.0067163	0.00882312	0.0926011	0.0550139	-0.0228264	0.0382497	0.061076	0.610029	12.2894	32.2632	3.14398	4.57959	0.535811	99.0983	9.57926	-2.68588	-2.08617	-1.27365	3.36897	4.13764	-8.59619	-1.70964	1.90821	-1.06911	-0.0243525	-1.38592	Normal
1.09611	76.5795	0.2815	0.00203042	31.2062	0.260479	0.464103	0.00776701	0.006213	0.101021	0.0557425	-0.0216747	0.0388611	0.0605358	0.960246	22.8522	-10.9028	-5.45457	6.1338	0.940104	100.264	10.0506	-2.67853	-4.48396	-1.90411	2.65638	4.89049	-9.19144	-1.59446	2.07389	-2.9546	-0.108783	-1.92897	Normal
1.12339	73.3945	0.29	0.00224448	6.20124	0.105346	0.46318	0.00766207	0.00676766	0.106321	0.057159	-0.0212461	0.0382285	0.0594745	0.649539	21.5224	-26.6908	-4.39122	5.09118	0.905093	100.21	10.3168	-2.69228	-3.40439	-3.52145	4.76613	5.32905	-8.2064	-0.718886	0.37171	-1.88509	-1.09955	-2.87284	Normal
0.630432	98.6842	0.3045	0.00206473	0	0.0439935	0.501405	-0.0227196	-0.0233275	0.0777379	0.0387764	-0.0419666	-0.00572118	0.0362454	0.364019	31.7187	48.0302	-22.0811	9.86357	2.61095	103.952	3.67984	-5.30726	-3.51479	-6.918	-3.62679	-2.37444	-3.75333	-1.30418	-4.22278	-0.441658	-2.65201	-2.4429	Normal
1.17153	99.0099	0.2495	0.00205525	0	0.0529971	0.500857	-0.0226675	-0.023929	0.0700574	0.0349381	-0.0388004	-0.0067982	0.0320022	0.662114	33.9495	48.0962	-15.9974	9.54704	3.69972	103.766	2.71365	-5.09778	-4.08657	-7.68414	-1.95164	-1.61698	-3.7059	-1.69262	-3.62782	-0.0169898	-3.36687	-1.91068	Normal
0.679935	97.9592	0.248	0.00206273	0	0.0438102	0.499834	-0.0227086	-0.0237263	0.0782234	0.0362254	-0.0393997	-0.00650685	0.0328928	0.602261	39.3458	44.7343	-45.2557	8.67341	2.27081	103.515	4.3697	-5.88758	-4.41859	-8.97684	-3.09452	-3.0805	-3.22199	-0.9673	-3.12	-0.206133	-2.64335	-0.710305	Normal
0.663756	98.2801	0.2485	0.00208062	0	0.0442785	0.501209	-0.0228069	-0.0238241	0.0776332	0.0350326	-0.0388636	-0.00759069	0.0312729	0.644224	41.9824	43.1569	-52.4607	9.98557	3.59496	104.101	3.23915	-6.05659	-4.55412	-9.19478	-3.3729	-4.06235	-2.21394	-0.7998	-2.36316	-0.869154	-1.57639	-0.980755	Normal
0.755294	98.5222	0.2485	0.00204658	0	0.0466362	0.499085	-0.0226196	-0.0225361	0.0738578	0.0350548	-0.0402244	-0.00643534	0.0337891	0.101531	37.3267	45.6452	-43.2529	6.03548	2.24984	103.352	3.94936	-5.18509	-3.30608	-8.75548	-3.72863	-5.21548	-0.914042	0.298566	-1.70594	-1.4574	-0.550517	-1.51296	Normal
1.06406	99.2556	0.2475	0.00204383	0	0.065997	0.481025	-0.0226044	-0.0226971	0.0605322	0.0326741	-0.040414	-0.00561831	0.0347957	0.0447787	28.1689	47.0263	-10.4835	5.35009	1.87808	102.238	3.38943	-4.49362	-2.28127	-8.27214	-1.77987	-4.52081	-1.60405	0.268477	-0.931301	-0.886715	-0.530585	-1.80472	Normal
1.08899	98.0392	0.25	0.00206136	0	0.0600668	0.481903	-0.0227011	-0.0226218	0.0647227	0.0348752	-0.0410006	-0.00434805	0.0366526	-0.050447	23.7706	49.4975	-8.45049	6.50365	1.76783	102.221	3.97155	-4.09208	-3.02841	-7.39111	-2.9651	-3.60933	-2.76054	0.806926	-1.38237	-0.703776	-1.0688	-2.10545	Normal
1.02619	97.561	0.238	0.00204884	0	0.0569196	0.497967	-0.0226321	-0.0216181	0.0660979	0.0340442	-0.0415125	-0.00631013	0.0352024	0.383458	32.0505	45.0216	-20.2703	10.617	3.175	103.249	2.79417	-5.9932	-5.97791	-7.78071	-3.64725	-2.7094	-4.17193	0.950709	-0.852768	-1.25021	-0.595488	-0.831794	Normal
0.980131	98.0392	0.2395	0.00206484	0	0.067587	0.496553	-0.0227203	-0.0218028	0.0602635	0.0318494	-0.0409942	-0.00741032	0.0335838	0.722513	36.0705	47.1952	-13.262	8.46004	1.9559	102.41	3.26729	-6.15981	-5.99788	-7.91554	-2.91103	-1.96645	-5.05741	1.12484	-0.345369	-0.288536	-0.320767	0.109269	Normal
0.97967	65.538	0.3215	0.00147894	30.8062	0.207753	0.478631	0.00733667	0.00771501	0.0796134	0.0375667	-0.00572158	0.0217555	0.0274771	0.145453	18.8134	18.2217	-12.06	3.62517	0.109194	98.972	9.95387	-1.49899	-0.713421	-11.7864	2.33614	-1.7404	-0.78507	-0.254796	-1.07414	1.99761	1.49193	-2.29832	Normal
0.956103	65.538	0.3265	0.00142925	30.8062	0.196453	0.480868	0.00748591	0.00771903	0.0847483	0.0412632	-0.00658313	0.0238891	0.0304722	0.238012	18.1974	25.9203	-19.6656	3.5059	0.170552	99.4058	10.0423	-2.48003	0.907814	-9.34984	-1.36577	-2.95379	1.6868	-1.99163	-1.74463	2.01739	2.03587	-1.52944	Normal
0.786757	66.4452	0.3135	0.00119123	30.6061	0.218794	0.49018	0.00709094	0.00700208	0.0914236	0.042755	-0.00954256	0.0233292	0.0328717	0.252718	24.2205	13.4188	-34.3423	5.5009	0.175999	100.926	9.22213	-3.60379	0.103063	-8.8647	-1.08349	-2.37053	-1.60406	0.353843	1.4492	1.90372	-1.59653	0.0605903	Normal
0.724022	65.7534	0.322	0.000849726	30.6061	0.206685	0.493865	0.00704537	0.00709928	0.0892435	0.0397008	-0.00763068	0.0221972	0.0298279	0.1626	26.7915	8.45058	-37.6328	5.64769	0.117705	100.782	9.08131	-2.74441	-1.1613	-10.2912	0.785193	-2.1787	-2.20767	1.70199	2.62344	2.0448	-2.29326	0.706511	Normal
0.948818	59.0261	0.338	0.0584908	0	0.445022	0.294084	-0.120924	-0.1213	0.0955351	0.0353984	-0.129765	-0.112151	0.0176134	-0.872054	21.9911	87.7955	3.29315	1.33918	0.0108497	96.5052	10.0403	4.77574	1.87517	-4.28699	-0.440451	-2.73621	-7.39587	-3.51291	-1.13805	-1.02119	-0.947883	-2.98812	Normal
1.1563	59.2885	0.339	0.0586513	0	0.437604	0.305501	-0.12109	-0.120672	0.0971076	0.03803	-0.131326	-0.111042	0.0202841	-1.12549	21.5824	93.6346	1.3183	1.63912	0.0242538	96.9161	10.7809	3.00397	2.29499	-5.46046	0.00430663	-3.49052	-7.37516	-3.9843	-0.372294	-1.11477	1.21115	-4.56553	Normal
0.870701	57.943	0.3375	0.0588595	0	0.423425	0.306529	-0.121305	-0.121789	0.100146	0.038323	-0.130279	-0.113012	0.0172672	-0.947984	19.6551	69.6847	6.05396	1.23506	0.0114927	96.1649	11.0749	4.27486	2.77908	-5.96463	1.62812	-2.87826	-8.10374	-5.05357	-0.911115	-1.41868	0.471457	-4.23448	Normal
0.836694	55.6586	0.334	0.0586835	0	0.470395	0.286194	-0.121123	-0.121536	0.0909302	0.0327393	-0.129006	-0.114529	0.0144768	-1.27371	24.2638	94.2539	3.92658	1.59505	0.0454409	96.2723	10.426	4.09787	2.46468	-6.525	0.656393	-3.08007	-7.49179	-3.68024	-1.59527	-1.19376	-1.47536	-3.76407	Normal
0.80255	55.0964	0.334	0.0587654	0	0.490015	0.278249	-0.121208	-0.120838	0.0874814	0.0315767	-0.128618	-0.113784	0.0148334	-1.28238	25.361	111.327	4.63398	1.68949	0.0437143	96.4073	10.1379	3.77326	2.28486	-6.77926	0.108302	-3.09516	-6.55381	-3.69217	-2.46436	-1.75817	-2.08425	-3.37422	Normal
1.08728	106.857	0.209	0.00252438	17.6035	0.507209	0.439591	0.00663092	0.00545333	0.0977462	0.0535228	-0.0215707	0.0342757	0.0558463	0.147701	19.0718	-48.9251	4.48436	7.94621	0.409699	101.162	5.96875	0.428249	-5.8683	-5.48984	1.5675	3.3151	0.827601	0.670844	-1.1804	0.403394	0.129238	-0.761532	Normal
1.09236	105.171	0.2375	0.00107772	11.0022	0.280649	0.472193	0.00667018	0.0063084	0.0590659	0.0332056	-0.014751	0.0255865	0.0403375	0.12353	31.1907	39.6718	0.664147	4.40924	0.225919	97.5679	9.12657	-2.0318	-6.27774	-12.5183	6.67455	-2.05875	-2.69099	0.640633	-3.13084	-1.13358	1.88637	0.171626	Normal
1.11763	103.004	0.2005	0.00110692	11.0022	0.278668	0.478549	0.00666219	0.00577616	0.0639073	0.0353349	-0.0150227	0.0279857	0.0430084	-0.0563698	29.3635	40.2115	1.7451	4.94836	0.301863	98.0096	9.38617	-2.31917	-6.39139	-12.2326	6.26635	-1.83261	-1.60792	-0.335316	-3.24375	-0.660301	1.1848	-1.12736	Normal
1.09228	100.756	0.226	0.00139523	11.8024	0.321732	0.473817	0.00653236	0.00551022	0.0613552	0.0339446	-0.0148632	0.0262155	0.0410787	-0.0788843	32.1208	41.0969	1.08253	4.44768	0.23741	97.9056	8.81417	-1.56619	-6.14479	-10.7255	4.54007	-0.237396	-3.05032	0.256741	-3.24639	-0.275558	-0.27846	-2.00107	Normal
0.943589	100.083	0.2415	0.00226886	11.8024	0.479242	0.42966	0.00669102	0.0064163	0.0699028	0.0370803	-0.0125287	0.0241962	0.0367249	1.28917	21.3511	38.8654	8.16254	5.31598	0.262304	97.5948	9.22501	-2.23321	-5.81311	-8.37452	5.38426	1.42872	-5.02192	0.0478205	-4.95525	0.834633	0.385809	-2.50312	Normal
0.967132	98.5222	0.2305	0.00177947	11.6023	0.443707	0.426869	0.0067607	0.00657314	0.07168	0.0382161	-0.011494	0.0256459	0.03714	1.35606	20.6652	39.4918	8.30219	5.81595	0.256866	97.7662	9.14534	-2.46819	-5.78005	-8.829	4.89106	1.12108	-4.64358	-0.0419131	-5.0248	1.57195	0.481226	-1.73362	Normal
0.898174	96.6962	0.2205	0.0033374	13.4027	0.498147	0.428407	0.00661474	0.00596404	0.0854486	0.0426098	-0.0103754	0.0262397	0.0366152	1.41132	25.1127	11.8509	7.53757	4.92466	0.290649	98.7578	9.65469	-3.04436	-3.26221	-7.60006	5.12037	-0.319009	-2.1288	1.25834	-3.90207	-0.0484653	-0.25551	-1.2941	Normal
0.665917	109.89	0.2325	0.000625989	14.4029	0.138638	0.475935	-0.00172829	-0.00205594	0.0675253	0.0284977	-0.0103194	0.00733113	0.0176506	1.24571	37.357	22.5968	2.37549	10.2545	0.176931	95.8237	12.3947	-0.635254	-3.65963	-13.9809	-2.11819	-4.19093	-1.74493	1.13748	0.75107	1.94467	-2.47451	1.11956	Normal
0.761095	108.992	0.232	0.000728855	14.4029	0.163509	0.473054	-0.00186607	-0.00181351	0.0597861	0.0261724	-0.0103957	0.00721305	0.0176087	1.08218	33.8104	22.1879	6.17087	8.00764	0.145783	95.129	12.4305	-0.908714	-3.63885	-14.6033	-1.52644	-4.11506	-2.36749	0.953083	-0.335438	2.08249	-2.13177	1.10058	Normal
0.842258	109.489	0.233	0.000780342	14.4029	0.172533	0.465944	-0.00196821	-0.00227603	0.0640164	0.0273938	-0.0108592	0.00714349	0.0180027	1.98393	42.4106	21.5581	0.967349	7.76113	0.149944	95.0633	12.5328	0.215125	-3.82077	-15.2081	-1.58503	-4.77281	-1.27907	1.46729	0.973874	2.4743	-2.1541	1.04669	Normal
0.670049	109.689	0.229	0.000706475	14.803	0.212732	0.466625	-0.00193658	-0.00201182	0.0640152	0.0276669	-0.011232	0.00692118	0.0181532	0.953596	37.5131	25.4408	3.3876	7.89898	0.136213	95.0842	12.4504	0.210781	-3.24181	-12.8817	-1.02521	-3.37559	-0.164378	-0.218375	1.02968	1.90228	-0.845113	-1.77096	Normal
0.845714	114.177	0.2305	0.00202096	15.203	0.199952	0.458792	-0.00186546	-0.00252393	0.0745891	0.0305235	-0.0122784	0.00740249	0.0196809	3.68735	55.2241	19.394	-5.78957	7.53544	0.16147	95.7262	12.1748	1.47327	-3.03247	-10.7031	-3.82897	-5.20377	-2.75864	0.659304	0.563528	-0.238911	-2.76486	-2.04863	Normal
1.24171	113.744	0.231	0.00164585	15.203	0.215935	0.470766	-0.00193932	-0.0027109	0.0793269	0.0334173	-0.0127088	0.00812309	0.0208319	3.14054	48.5169	4.1338	7.25001	9.06701	0.168165	96.0292	12.9746	0.593062	-1.66647	-10.9994	-1.82181	-4.53576	-2.50777	0.0651537	-0.563507	-0.16247	-3.30581	-3.51623	Normal
1.24022	113.636	0.231	0.00179298	15.203	0.224542	0.47037	-0.00204692	-0.00242165	0.0799241	0.0338865	-0.0121489	0.00759959	0.0197484	3.10931	47.2708	5.115	7.15644	8.65888	0.170136	95.9743	13.1069	0.485129	-1.63892	-11.3541	-1.6671	-4.86548	-2.32829	0.00324729	-0.582301	-0.136712	-2.85456	-3.31909	Normal
1.23479	113.636	0.2365	0.0015954	15.203	0.181535	0.481366	-0.00192256	-0.00291215	0.0808828	0.0324739	-0.0112946	0.00711027	0.0184048	3.16139	54.494	7.58056	-5.06433	8.84112	0.182538	96.4218	12.901	0.861341	-2.09074	-11.6223	-1.96839	-4.33659	-2.46334	0.520715	-1.4906	-0.600377	-2.35203	-1.16647	Normal
0.692792	115.385	0.2355	0.00106699	13.4027	0.181471	0.472128	-0.00249468	-0.00285781	0.0771459	0.0311255	-0.0112259	0.00696486	0.0181908	2.55697	55.1614	19.5027	-15.2724	7.2762	0.174668	96.5561	11.6007	1.69213	-2.5575	-10.2083	-3.96063	-4.16147	-1.45708	0.404276	-0.831105	0.326641	-2.4556	-0.914533	Normal
0.656652	114.613	0.2335	0.00112084	15.4031	0.190288	0.469729	-0.00204071	-0.00307096	0.0747307	0.0297961	-0.0113858	0.00684005	0.0182258	2.61818	52.2074	11.6938	-6.66512	6.23652	0.173892	95.8223	12.7732	0.714308	-1.98357	-10.0375	-2.17846	-4.4906	-2.33627	-0.613982	-1.52552	-0.860462	-2.64877	-0.603926	Normal
0.741512	96.0769	0.266	0.0175504	0	0.502079	0.290743	-0.066239	-0.0667533	0.0467283	0.0180328	-0.0710623	-0.0622184	0.00884399	-0.1849	23.7771	118.632	9.45793	1.40463	0.246344	96.6555	6.75231	-0.665086	0.739605	-2.84455	-2.75779	-5.9237	-6.99957	-5.18483	-5.5081	-2.42862	0.295189	-1.61786	Normal
0.692586	96.1538	0.2815	0.0176832	0	0.531714	0.273695	-0.0664892	-0.066947	0.0441646	0.0166877	-0.070552	-0.0623372	0.00821486	-0.240168	26.8318	118.434	6.98035	1.21084	0.195603	95.7458	7.65536	-1.62646	1.55517	-3.0859	-2.35385	-6.46612	-7.23835	-5.44664	-5.94692	-2.10731	0.420925	-1.61807	Normal
0.750625	95.3137	0.275	0.0177482	0	0.539467	0.263845	-0.0666113	-0.0670888	0.0435684	0.0167321	-0.0706336	-0.0623154	0.0083182	-0.0930705	24.1788	118.13	6.61407	1.20124	0.179225	95.4521	7.92256	-1.82025	1.96162	-1.2816	-2.17154	-6.03256	-7.13484	-5.36891	-5.50035	-2.39163	0.159059	-1.97879	Normal
0.754822	95.5414	0.2745	0.0177165	0	0.536595	0.264084	-0.0665516	-0.0670916	0.043783	0.0168308	-0.0704362	-0.062356	0.00808018	-0.0545232	24.2936	117.853	6.03866	1.27799	0.177191	95.493	7.67701	-1.65034	1.739	-1.07641	-2.88334	-6.09536	-6.91165	-6.18631	-6.15489	-2.42427	0.0226894	-2.37006	Normal
1.44654	95.0872	0.2735	0.0178303	0	0.59133	0.24651	-0.0667651	-0.0669977	0.0393487	0.0152777	-0.0702745	-0.0628247	0.00744986	-0.233275	22.4132	117.814	8.73911	1.03143	0.121664	94.8458	7.69988	-0.0190212	1.07529	-3.09366	-1.87296	-5.07988	-6.65326	-4.99958	-3.19013	-1.91046	-0.08551	-3.00158	Normal
0.6291	65.8979	0.332	0.00177576	49.81	0.215786	0.458015	-0.0101467	-0.0103539	0.0982597	0.0344703	-0.0172972	-0.00400626	0.0132909	-0.656604	29.0634	-48.1171	-8.67883	6.21806	0.110342	99.3981	10.0029	-0.857503	1.29804	-8.6009	0.592612	-6.95763	-4.8042	-5.81039	-2.69081	-3.21618	-2.45714	-1.20028	Normal
0.656758	65.9341	0.3295	0.00207766	58.8118	0.223165	0.453674	-0.0100316	-0.0101316	0.100201	0.035119	-0.0167556	-0.00343225	0.0133233	-0.607158	29.0876	-54.8458	-7.20689	6.43545	0.118525	99.5746	9.97299	-1.47348	1.46653	-8.18814	0.173861	-6.40767	-3.75693	-6.01779	-4.97334	-2.75949	-2.95151	-1.43151	Normal
0.652785	66.1886	0.327	0.00122027	58.8118	0.227054	0.461371	-0.00980933	-0.010023	0.0920872	0.0318771	-0.015915	-0.00391269	0.0120023	-0.271318	29.5873	-37.5439	-2.79498	6.78643	0.118131	99.4885	9.78958	-1.9449	1.08621	-8.64942	-0.0201829	-6.3547	-4.11299	-5.84926	-4.59986	-3.14446	-3.56611	-1.30416	Normal
0.627751	66.0793	0.328	0.00109044	44.6089	0.195526	0.456792	-0.00964679	-0.00984366	0.0888738	0.0302758	-0.015148	-0.00436709	0.0107809	-0.472334	32.4446	-37.341	-4.10769	5.16273	0.0649121	99.0168	9.61697	-1.07855	1.06188	-7.66026	-1.28401	-5.21405	-4.65165	-4.75905	-6.53439	-2.27052	-3.06464	-1.34033	Normal
1.37916	65.182	0.332	0.00128788	44.4089	0.222713	0.452737	-0.00897427	-0.00969316	0.088181	0.0309065	-0.0151976	-0.00316734	0.0120303	-0.596111	29.5077	-38.5349	5.64824	5.03108	0.150898	98.478	10.1261	-0.654977	1.43012	-7.68011	-0.907631	-6.37569	-4.31383	-5.31838	-3.01512	-2.87672	-3.2375	-0.986416	Normal
0.912949	65.2174	0.3315	0.00167508	44.4089	0.227924	0.449696	-0.00895899	-0.00948724	0.0923434	0.0326249	-0.015838	-0.00257555	0.0132624	-0.6965	27.9704	-48.5179	5.1331	4.48863	0.156388	98.6847	10.1406	-0.745207	1.42954	-7.48058	0.519571	-4.84247	-6.72207	-5.46969	-3.69584	-3.06278	-2.25768	-1.55035	Normal
0.915228	65.8979	0.3255	0.00142644	58.6117	0.223992	0.456873	-0.00906211	-0.00895929	0.0970875	0.0342287	-0.0153074	-0.00286459	0.0124428	-0.521475	24.7339	-67.0871	7.64382	5.67325	0.273452	101.055	6.46806	2.06237	-1.21315	-4.14884	-3.4164	-4.49184	-5.07598	-4.78346	-4.008	-3.32586	-2.25474	-1.8878	Normal
0.882518	66.1521	0.326	0.00115661	55.211	0.25179	0.460408	-0.00882749	-0.00874216	0.0903428	0.0316061	-0.0154352	-0.00256174	0.0128734	-0.420028	26.8883	-29.2991	2.34343	4.68588	0.256611	99.1505	10.0635	-1.98549	2.15309	-9.20287	0.25399	-6.93659	-1.68946	-5.8721	-6.16072	-3.42388	-2.74913	-1.66515	Normal
1.41707	65.9703	0.326	0.00152535	61.8124	0.207817	0.449678	-0.00877223	-0.00844524	0.0947383	0.032895	-0.0152721	-0.0025578	0.0127143	-0.290989	25.9797	-41.5636	-1.33369	4.81492	0.243402	99.2872	9.6864	-1.04747	1.07768	-8.68413	-0.0176442	-7.62074	-1.334	-5.84186	-6.75776	-3.5153	-3.5929	-0.238794	Normal
0.971791	67.7201	0.3295	0.0212678	0	0.173261	0.405156	0.0729174	0.0711793	0.127054	0.0683473	0.0387075	0.113046	0.0743383	-0.331464	19.1886	-74.9671	-1.30837	4.18016	0.126688	100.003	9.34199	-3.06857	2.95831	-5.60402	9.56168	5.88889	-8.48802	-0.00222919	5.98977	-0.0163944	-1.82691	1.46289	Normal
1.01628	68.5714	0.3325	0.00524388	0	0.0551059	0.435667	0.0362073	0.0384552	0.119264	0.0616172	0.00411419	0.0661489	0.0620347	-0.245339	21.7107	-87.1322	0.647771	4.91015	0.244005	100.81	8.33874	-3.51233	0.878913	-6.60875	10.6068	8.32045	-7.15917	2.04609	3.09647	0.365194	-1.90103	0.184755	Normal
1.02321	67.1141	0.323	0.00241626	31.6063	0.357841	0.442563	0.0195978	0.0201094	0.114514	0.0579913	-0.00778559	0.0467251	0.0545107	0.293213	18.4965	-80.5362	0.511206	3.4284	0.155932	100.474	8.9699	-3.56493	1.55044	-7.10707	10.6275	7.41926	-7.77053	1.53192	0.105798	-0.24398	-1.46073	-1.13329	Normal
1.03676	67.4157	0.317	0.00393627	31.6063	0.357106	0.429588	0.0169098	0.0172237	0.113485	0.0574983	-0.00925384	0.0439126	0.0531665	0.244424	19.1016	-78.4818	0.579299	3.35232	0.135707	100.067	9.00216	-3.69999	1.96763	-6.12986	9.19123	7.45479	-6.80958	1.72948	1.54719	-0.180827	-1.56234	-0.552373	Normal
1.08672	66.9269	0.3275	0.002807	14.2028	0.216949	0.434814	0.0149997	0.0158229	0.119308	0.0596563	-0.00908995	0.040965	0.0500549	0.160756	17.1545	-100.508	1.70544	3.13043	0.130989	100.044	8.37058	-1.82776	0.917479	-5.44197	10.6184	8.17251	-6.05286	1.74764	0.0164978	0.364037	-0.926419	-1.37712	Normal
1.07532	68.0658	0.3305	0.0034299	29.2058	0.323087	0.435654	0.0122071	0.012205	0.118781	0.0602008	-0.0160447	0.0400207	0.0560655	0.53701	18.8186	-98.3978	1.67742	3.99643	0.171385	101.027	7.74362	-3.06616	0.892211	-5.17855	9.78022	8.03133	-7.03312	1.4322	0.600023	-0.821559	-2.04553	-0.378286	Normal
0.995941	68.7285	0.3295	0.0022179	17.4035	0.265998	0.440419	0.00994125	0.0117968	0.103032	0.0541371	-0.0182137	0.0353698	0.0535836	0.58772	22.0425	-41.4714	2.48354	3.41326	0.112251	100.118	8.44583	-3.85389	2.03235	-6.79703	10.2268	6.14957	-6.99537	0.166111	1.2996	-1.4942	-3.92878	1.2316	Normal
1.4846	68.6499	0.321	0.00308195	13.8028	0.30707	0.436797	0.009143	0.0121007	0.105487	0.0587341	-0.0207765	0.0382611	0.0590376	-0.420672	17.4443	-20.1204	1.51193	3.28102	0.0909083	99.9024	8.9009	-3.36025	2.01665	-8.77628	10.4813	4.97083	-5.23449	-0.269655	1.26778	-0.823971	-2.56422	0.37955	Normal
1.17954	69.646	0.326	0.00274948	34.4069	0.326734	0.438783	0.00905624	0.0113525	0.11573	0.0619303	-0.0195208	0.0369662	0.056487	-0.368489	19.4521	-74.4404	0.942043	3.70019	0.143591	100.611	8.47319	-2.85166	1.51301	-7.60243	10.7067	5.74563	-5.30191	-0.390968	0.639916	-0.639403	-2.21796	-0.421391	Normal
1.18165	70.2165	0.319	0.00261399	34.0068	0.331231	0.445457	0.00835888	0.00869719	0.11521	0.0621405	-0.0219251	0.0385477	0.0604728	-0.237776	20.1886	-71.0901	-1.15456	4.15808	0.139647	100.897	8.28781	-2.11532	-0.0990623	-6.33722	8.735	6.36676	-6.5962	1.25522	-1.30628	-0.672583	0.112044	-0.933972	Normal
1.17235	70.5882	0.3165	0.00186204	17.6035	0.220145	0.45404	0.0073887	0.00631997	0.109659	0.0605493	-0.0230648	0.0386543	0.0617191	-0.252936	20.0967	-40.556	-0.430338	4.67093	0.207382	101.2	8.0088	-2.79064	-0.278018	-5.96759	8.06596	5.53942	-5.81851	0.812186	-0.943273	-0.906837	0.193276	-0.828967	Normal
1.12692	70.0117	0.3145	0.00279036	34.6069	0.310902	0.455957	0.00737191	0.00620266	0.107749	0.0581136	-0.0219704	0.0372972	0.0592676	-0.321123	21.3775	-41.3168	-0.457767	4.54647	0.214323	101.719	7.14028	-2.66023	-0.844022	-5.01964	7.44597	5.69149	-5.92302	0.701096	0.0643812	-1.35922	-0.253012	-0.614247	Normal
1.03001	69.2042	0.3135	0.00210615	32.4065	0.364383	0.451799	0.00706141	0.00559431	0.100796	0.0532057	-0.01933	0.0341768	0.0535068	0.0633144	22.9056	-35.1298	-0.430215	4.20527	0.34492	101.297	7.28636	-3.7787	-0.215923	-5.12371	8.84788	4.68306	-4.23071	1.12151	0.761465	-0.610209	-0.937332	-0.156828	Normal
1.10988	67.7966	0.3125	0.00126044	17.4035	0.201723	0.469712	0.00610539	0.00601827	0.0917222	0.0502041	-0.0187327	0.0332971	0.0520298	0.19875	17.2854	12.259	-8.13451	3.21762	0.360586	100.946	7.94904	-4.11618	-1.12063	-5.59655	6.38232	3.18392	-3.48978	2.86639	0.145348	0.317978	0.32081	0.0106926	Normal
1.06317	68.8468	0.3235	0.00257632	17.2034	0.229437	0.435433	0.00613487	0.00669997	0.109092	0.0567525	-0.0193983	0.0325847	0.0519831	-0.421312	18.7468	-55.814	-5.63019	3.12457	0.344458	100.704	8.24348	-4.02386	0.560434	-3.91017	6.9485	3.58013	-1.5654	2.36937	2.21536	0.0606989	-1.08283	-0.0790406	Normal
1.14333	67.4916	0.3285	0.00350337	17.2034	0.274716	0.428129	0.00655189	0.00795532	0.118073	0.0625275	-0.0243354	0.0367457	0.061081	-0.526666	17.4922	-88.0866	-8.44889	2.53703	0.29747	100.353	8.32677	-1.91143	-1.48598	-1.93179	4.27426	5.01425	-0.471169	3.35811	1.73633	0.316761	0.931082	-0.274469	Normal
1.17553	69.1643	0.3065	0.00197412	29.4059	0.33095	0.456021	0.00589983	0.00621118	0.111081	0.0557136	-0.0224541	0.0334169	0.055871	0.508082	23.4699	-75.937	-17.049	4.1869	0.254902	101.448	8.22645	-2.28208	-2.28945	-5.92289	5.56879	7.74637	-8.65993	2.79538	3.70955	-0.88934	0.399718	-0.707908	Normal
1.12252	70.2165	0.313	0.0029766	29.4059	0.366108	0.43745	0.00626523	0.00530563	0.115683	0.0594757	-0.0211501	0.0345139	0.0556639	0.471453	19.8041	-84.0183	-11.9418	3.95876	0.233912	100.97	8.33025	-1.51582	-2.14756	-5.52067	5.93723	7.33561	-6.52012	2.04207	1.92239	-0.195161	1.50885	-1.36013	Normal
1.07255	70.0117	0.3205	0.00189707	18.6037	0.288724	0.453874	0.00599039	0.0056796	0.103933	0.0563049	-0.019949	0.032795	0.052744	0.412184	17.9566	-25.2234	-1.70066	3.18671	0.352304	101.055	7.9503	-2.94926	-2.22512	-7.44616	8.53023	8.09847	-8.25138	3.34818	-0.0450853	3.12683	-0.883444	-0.057948	Normal
1.16585	70.6298	0.3135	0.00161991	29.6059	0.312773	0.462262	0.00491299	0.00507515	0.0986054	0.0536971	-0.0194831	0.0315076	0.0509907	0.051519	16.9242	-2.15582	-2.9003	3.28487	0.358336	100.953	7.8582	-2.65026	-2.71257	-7.78887	8.82896	8.12657	-8.07905	3.43505	-0.453747	2.80951	-0.979131	-0.0115529	Normal
1.14148	67.9887	0.309	0.00167267	26.2052	0.223742	0.468883	0.00348055	0.00403426	0.101845	0.0525473	-0.0189364	0.0276742	0.0466106	-0.41625	17.6447	-25.4399	-4.34863	2.49046	0.375877	101.387	7.79248	-3.17723	-1.69444	-6.24901	7.65379	5.1222	-3.9484	2.61915	-1.99134	0.837879	0.0742311	-1.71038	Normal
1.22011	69.0846	0.3175	0.00241739	29.6059	0.324024	0.447439	0.00413263	0.0039275	0.107539	0.056517	-0.018063	0.0299859	0.0480489	-0.368703	15.2143	-29.0128	-4.968	1.25778	0.44082	101.506	7.57752	-3.47	-1.3917	-3.75662	7.32064	3.90422	-2.04828	1.35531	-3.02953	0.790032	-0.247207	-1.19831	Normal
1.22259	70.3812	0.3225	0.00242481	28.4057	0.295443	0.441878	0.00413238	0.00385011	0.106305	0.0552756	-0.0176939	0.0278633	0.0455572	-0.230426	15.4444	-33.7818	-3.97928	3.63906	0.348048	101.185	7.77217	-3.48551	-0.70614	-2.37287	4.79536	3.75623	-2.44024	1.52167	-2.40855	-0.729497	0.151344	-1.37525	Normal
1.44853	70.1754	0.316	0.00208304	16.6033	0.228777	0.459379	0.00500915	0.00501705	0.105249	0.0570591	-0.0213544	0.0337704	0.0551248	-0.605831	15.3638	-14.2116	-11.6524	3.17979	0.464338	101.58	7.65912	-3.73904	-0.99092	-3.07384	4.81658	3.42294	-2.63025	1.10069	-1.29438	0.701278	-1.49094	-1.05429	Normal
0.899488	67.4157	0.303	0.00111956	38.6077	0.189086	0.476004	-0.00247804	-0.00221524	0.0960319	0.0416964	-0.0136781	0.0116162	0.0252943	-1.69515	24.5775	11.0408	-1.98993	8.98252	0.0517276	98.9623	10.9886	-1.28635	2.2159	-9.92735	1.7243	-7.36253	-0.563122	-3.16447	-0.182396	-1.77878	-1.16074	1.05927	Normal
0.885416	66.8151	0.303	0.000933779	38.6077	0.177122	0.477613	-0.00245018	-0.0018636	0.0951325	0.0404916	-0.0127958	0.0099285	0.0227243	-1.62905	24.9642	14.4689	-5.80825	8.91083	0.0630258	99.1349	10.4927	-0.297141	1.02196	-9.53186	1.13292	-6.41174	-1.36649	-2.4793	-0.570568	-1.60946	-0.912026	1.42815	Normal
0.917786	67.7583	0.3015	0.00158542	31.6063	0.203687	0.47181	-0.00236819	-0.00185976	0.100279	0.0423517	-0.0135687	0.0111234	0.0246921	-1.48802	25.0432	3.19172	-7.69654	9.12229	0.0995998	99.4354	10.4336	0.16708	0.24609	-8.30414	0.483284	-6.03443	-2.07635	-2.21599	-0.165894	-2.18553	-0.685123	0.758796	Normal
1.20035	68.2594	0.296	0.00109826	35.4071	0.233496	0.475501	-0.00244145	-0.00250079	0.0934419	0.0371329	-0.0140265	0.00971125	0.0237378	-1.18133	28.4825	-3.83605	-9.1224	8.13331	0.0785824	98.9291	10.5296	-0.00202928	0.855892	-9.33258	1.21439	-6.49747	-2.60988	-3.41257	0.441105	-3.51546	-1.48326	0.0061887	Normal
1.15236	68.1431	0.298	0.000993632	37.0074	0.24423	0.470853	-0.00240932	-0.00251261	0.0899667	0.0353691	-0.0126275	0.00857244	0.0211999	-1.53567	30.5314	2.40668	-6.61738	8.28853	0.0690875	99.0741	9.66346	0.734747	0.0619142	-8.16424	0.222902	-5.4632	-3.74767	-2.04647	0.340762	-3.34588	-2.37133	0.752527	Normal
0.853578	67.8733	0.2975	0.00122082	37.0074	0.233427	0.471585	-0.00228312	-0.00224997	0.0955363	0.0389056	-0.0132437	0.00902435	0.0222681	-0.873526	24.0095	-2.58789	-4.0783	8.37806	0.0477215	98.9389	10.4887	-0.146148	1.80705	-9.13848	0.903702	-6.65504	-2.21772	-2.98704	0.235011	-3.27077	-1.1918	0.404672	Normal
0.963898	67.9887	0.296	0.00131492	38.0076	0.23946	0.471233	-0.00237967	-0.00234311	0.0984131	0.0401368	-0.0135814	0.00934642	0.0229278	-1.1044	24.8698	-5.10549	-5.30775	8.54468	0.0275296	98.9934	10.6029	0.149207	1.69894	-9.39421	1.33709	-6.21404	-1.89553	-3.11801	-0.247129	-2.56779	-0.866393	0.281029	Normal
0.974725	66.3717	0.298	0.00121292	38.6077	0.271059	0.465775	-0.00222197	-0.00226963	0.096872	0.0398499	-0.0129955	0.0096432	0.0226387	-1.28895	25.726	-9.57073	3.62746	8.44916	0.0298618	98.9043	10.5778	-0.192236	1.72588	-9.11721	1.55371	-5.21648	-1.34505	-2.64034	-1.6228	-2.668	-1.33519	-0.519236	Normal
1.03428	65.7534	0.298	0.00163881	38.6077	0.238997	0.467577	-0.00240906	-0.00181801	0.0981251	0.042208	-0.0157987	0.0108301	0.0266288	-1.045	23.9592	-5.93991	0.672317	9.51638	0.0179572	99.145	10.6334	-0.959434	2.20252	-9.97522	1.74543	-4.91244	-1.58986	-3.00201	-4.07666	-1.31905	0.151131	-0.505272	Normal
1.41855	65.2174	0.2995	0.00176211	37.6075	0.234717	0.467572	-0.00245476	-0.00190733	0.0932947	0.0391802	-0.0139464	0.0100871	0.0240334	-1.72934	29.1642	0.0289351	-2.45552	9.23281	0.0377469	99.1803	10.3092	-1.23939	1.48778	-9.43355	1.87343	-4.84124	-2.09647	-2.87627	-3.12975	-2.21052	0.0903844	-0.974029	Normal
0.926207	68.2594	0.304	0.00102109	36.4073	0.210748	0.473178	-0.00240711	-0.00205482	0.0933883	0.0407506	-0.0151009	0.0108355	0.0259364	-1.02091	24.1779	6.26237	5.90888	8.9179	0.0791943	99.2259	10.3648	-0.958596	0.933614	-8.97438	1.49446	-5.36352	-2.51346	-2.83368	-0.180783	-2.83491	0.267674	-0.328135	Normal
1.33889	65.8617	0.3035	0.0011963	28.6057	0.174565	0.465775	-0.00242455	-0.00273032	0.0907861	0.0398403	-0.0147054	0.0109849	0.0256903	-1.33496	23.8462	9.69974	5.45757	8.67583	0.0476057	99.0004	10.1792	-0.78817	1.17838	-9.33557	1.12237	-4.88801	-1.53407	-2.23421	-2.26239	-1.75377	-1.1897	0.942362	Normal
1.28387	67.0391	0.2975	0.00100967	64.2128	0.166746	0.475427	-0.00232921	-0.0023485	0.0856604	0.0373928	-0.0146434	0.0105723	0.0252157	-1.27743	25.2905	16.2328	3.13343	7.59283	0.0542243	99.8385	8.05078	1.35611	-1.5196	-6.78594	-1.29448	-3.04581	-2.75442	-1.53404	-3.82039	-0.659396	-0.0206677	-0.203869	Normal
1.23418	66.2983	0.304	0.000942847	64.2128	0.173164	0.471916	-0.00224457	-0.0024691	0.0841009	0.0352071	-0.0127582	0.00946019	0.0222183	-1.59343	26.914	9.39874	3.95758	6.86908	0.0445289	98.8488	9.95446	-0.619073	0.575455	-9.33822	0.930227	-4.89554	-1.93139	-2.14277	-2.925	-1.15038	-0.434596	-0.0497927	Normal
1.28865	67.8733	0.2995	0.0014365	35.207	0.22408	0.471646	-0.0023197	-0.00200328	0.0909927	0.0384708	-0.0133152	0.00995275	0.023268	-1.47749	26.6835	18.05	-4.78194	8.06873	0.0212569	98.9834	10.4678	-1.31687	2.15322	-10.4671	1.22589	-6.92875	-1.20734	-3.50099	-0.335668	-1.04531	1.0225	0.0412345	Normal
1.29468	68.8073	0.2995	0.00150759	38.6077	0.206717	0.470379	-0.00233757	-0.0021322	0.0921084	0.0389178	-0.0134545	0.010515	0.0239695	-1.37031	26.3205	17.6728	-8.82987	8.09844	0.0212977	98.9282	10.5845	-1.28111	2.24358	-10.7637	0.783981	-7.83487	-1.10687	-3.74252	0.393787	-1.567	-0.368893	0.507168	Normal
1.29208	68.9259	0.293	0.000925119	65.6131	0.162333	0.474111	-0.00254966	-0.0024202	0.0942128	0.0393795	-0.0130938	0.0100964	0.0231902	-1.68282	27.0786	18.6845	-12.5881	8.21737	0.0806511	99.4098	10.2152	-0.649034	0.863756	-10.1068	0.575753	-6.13052	-2.38634	-1.94671	-2.19461	-1.73259	-0.13437	1.02392	Normal
1.12512	68.4932	0.2935	0.000909794	38.8078	0.195393	0.48088	-0.00247023	-0.0025914	0.0964281	0.0398618	-0.0128908	0.010052	0.0229428	-1.69524	27.3424	-121.32	-16.3429	7.80948	0.19333	101.68	6.19215	2.28501	-1.90284	-6.11984	-3.48808	-3.80904	-3.08338	-2.26879	-2.38378	-0.807674	0.184879	0.380489	Normal
0.779531	68.2982	0.291	0.00114298	39.0078	0.183544	0.469254	-0.00237514	-0.00235948	0.089159	0.0356569	-0.0115405	0.00822933	0.0197698	-1.41505	28.5588	16.9059	-14.3117	6.6572	0.108647	99.2607	9.62454	-0.0312344	-0.613676	-8.96526	-0.418973	-5.59824	-3.30874	-1.50721	-2.29969	-2.42007	0.791538	0.437121	Normal
1.26121	67.5676	0.298	0.00151345	38.0076	0.197321	0.466155	-0.00232479	-0.00163203	0.0953426	0.0401392	-0.0136796	0.0105656	0.0242453	-1.36504	23.8061	-5.83879	6.49505	8.77068	0.163849	99.4211	9.68115	0.332961	0.101234	-7.77452	-0.141312	-4.75505	-2.62952	-1.61446	-1.94152	-3.14337	-0.734859	0.456636	Normal
0.913449	70.0117	0.297	0.00120718	35.8072	0.212561	0.47257	-0.00242816	-0.00292259	0.100467	0.0422983	-0.0151153	0.0116913	0.0268065	-1.3999	25.771	5.10004	-16.6792	9.27407	0.102938	99.6679	9.96161	0.489368	-0.358544	-8.71004	0.607335	-4.89433	-2.49287	-1.87464	-2.93137	-1.47795	1.1448	0.00450998	Normal
0.930924	69.5652	0.304	0.00129364	36.0072	0.213453	0.475509	-0.00214909	-0.00243688	0.100923	0.0444948	-0.0155156	0.0128735	0.0283891	-1.12907	23.9053	3.18076	-6.67331	10.0742	0.122702	99.6817	10.3455	-0.492847	0.640897	-9.39601	1.77728	-5.60393	-1.87955	-2.12423	-3.35016	-1.76604	0.873424	0.366422	Normal
3.00103	91.954	0.254	0.259712	7.80156	0.846762	0.252241	-0.0199464	-0.0544065	0.335551	0.265897	-0.253524	0.178455	0.43198	0.467849	2.90495	-1480.53	0.61476	0.0572783	0.000748557	88.2009	5.71666	6.32092	4.3169	3.59169	5.17801	4.67139	1.68059	3.17777	4.83497	5.75685	5.59486	2.42353	Normal
3.02932	96.3082	0.2005	0.255416	8.0016	0.917036	0.252335	-0.00867687	-0.0351098	0.381639	0.303523	-0.266062	0.233956	0.500018	0.246708	2.70544	-2262.3	1.22551	0.125247	0.00324966	89.1821	5.70018	6.34058	3.93398	2.86535	4.45702	4.18598	1.24686	2.09911	3.50858	4.72103	5.42859	3.35004	Normal
2.94801	44.9775	0.6675	0.243336	7.40148	0.847958	0.24953	-0.00726961	-0.0345328	0.352469	0.278478	-0.248613	0.194165	0.442779	0.373267	3.03128	-1800.82	0.976164	0.144085	0.0055524	92.3471	2.42847	4.76768	4.08271	3.89982	3.32996	3.03258	2.23338	2.62124	3.37136	3.96149	3.8133	2.94071	Normal
2.88256	89.4855	0.2205	0.196845	7.60152	0.79416	0.27069	0.00972174	-0.0178278	0.326016	0.260298	-0.228009	0.199168	0.427177	0.417307	3.00642	-1366.88	0.847005	0.0826642	0.00186282	93.265	1.87562	4.36002	4.05325	4.03269	3.38511	3.04895	2.33062	2.74577	3.22605	3.46677	3.35226	2.78449	Normal
2.92569	30.0526	0.664	0.201687	7.60152	0.884397	0.254646	-0.0099511	-0.023326	0.334277	0.269065	-0.257993	0.198	0.455992	0.284442	2.81131	-1490.75	0.837902	0.0828775	0.0030744	96.0083	0.51294	2.9372	2.87028	3.31385	3.09326	3.12458	2.78073	2.9211	2.9878	3.1524	2.91833	2.41958	Normal
2.95724	90.8403	0.2095	0.101913	7.60152	0.895107	0.270148	-0.000589486	-0.015636	0.342618	0.265605	-0.210882	0.198782	0.409664	0.270269	3.05646	-1679.22	0.973895	0.131266	0.00384403	87.8275	7.18571	6.73549	3.85629	2.36383	5.48781	4.63841	0.226842	1.77541	2.92938	4.21993	5.30158	2.71891	Normal
2.80834	88.3652	0.21	0.113147	7.60152	0.875863	0.270803	-0.0117771	-0.0246229	0.311104	0.236176	-0.198508	0.167355	0.365863	0.32558	3.53703	-1300.77	0.690699	0.0698172	0.00103003	94.956	0.870607	3.26423	3.04469	3.43067	3.28547	3.26759	2.78534	2.81593	2.93091	3.33897	3.16619	2.55068	Normal
0.96946	58.9391	0.348	0.0301659	0	0.245007	0.374281	-0.0868417	-0.0864766	0.107845	0.0399812	-0.0925558	-0.0790571	0.0134987	-0.651713	23.2168	37.884	2.81642	4.19461	0.289749	99.7138	10.2477	-1.30048	0.666527	-4.91835	-0.130846	-1.28763	-3.02025	0.844869	-2.52625	-2.59529	-3.72172	-4.19732	Normal
0.815141	60.4839	0.3455	0.0301087	0	0.247604	0.368076	-0.0867592	-0.0865264	0.106979	0.039407	-0.0926834	-0.078747	0.0139364	-0.621326	24.2923	40.0584	2.28185	4.89879	0.28963	99.7841	10.2223	-1.36935	0.0335966	-5.21173	0.368108	-0.750911	-3.47805	0.848961	-2.6674	-2.51061	-4.07943	-4.11901	Normal
0.799562	61.6016	0.3465	0.0301808	0	0.244588	0.376525	-0.0868631	-0.0865197	0.107974	0.0394427	-0.0924083	-0.0792777	0.0131305	-0.50806	23.752	38.6965	2.42203	5.4569	0.412327	100.46	9.49842	-1.13989	-1.40788	-4.70435	2.75529	0.172701	-3.91326	-0.643893	-2.71693	-3.76376	-2.62312	-4.55109	Normal
0.757459	62.435	0.346	0.0300842	0	0.251151	0.382543	-0.086724	-0.0863648	0.105932	0.0393285	-0.0926002	-0.0791501	0.0134501	-0.450033	22.6197	56.3485	3.52332	5.4803	0.350355	100.457	9.58874	-1.21248	-1.35986	-5.27385	2.89326	0.543439	-4.59146	-0.76987	-2.02356	-3.43483	-3.19152	-4.25201	Normal
1.18701	66.0066	0.3135	0.060747	0	0.49782	0.275888	-0.123235	-0.123299	0.0875541	0.0431035	-0.136023	-0.10791	0.0281134	-0.843862	16.3389	103.494	4.05616	2.81283	0.000879259	97.0696	10.2881	0.959701	2.71074	-7.15979	2.29579	-2.47127	-4.20606	-1.84309	-1.30891	-2.38353	-3.83539	-0.246732	Normal
1.22103	66.5927	0.315	0.060954	0	0.56151	0.253434	-0.123444	-0.123263	0.0771827	0.0377641	-0.136091	-0.109529	0.0265627	-0.93215	18.3449	145.574	2.54873	1.63994	0.00331588	96.1889	11.0685	1.11671	2.41094	-10.4135	3.16206	-4.38471	-1.77682	-2.04496	-2.23951	-2.45438	-4.32409	0.528755	Normal
1.2497	71.0059	0.315	0.0620524	0	0.541409	0.264842	-0.124552	-0.122766	0.0812352	0.0405874	-0.137879	-0.108136	0.0297429	-0.719096	17.0436	141.433	3.07814	1.3016	0.0026873	96.707	10.3497	2.17619	1.37571	-9.14661	2.27051	-2.99282	-3.14645	-1.56084	-2.97024	-2.31988	-4.47206	-0.460188	Normal
1.34874	72.5076	0.3155	0.0618867	0	0.517643	0.271291	-0.124385	-0.122863	0.0849387	0.0450327	-0.140441	-0.106474	0.0339676	-0.568377	14.3727	136.545	3.18143	1.03616	0.00255306	96.636	10.024	2.82023	1.28994	-7.3952	1.7424	-2.01277	-4.23941	-1.52828	-2.55322	-2.54445	-4.28292	-1.07965	Normal
1.14104	68.3371	0.321	0.0612646	0	0.500975	0.277473	-0.123758	-0.124007	0.0874851	0.044494	-0.138708	-0.108252	0.0304552	-0.648492	17.1442	125.535	3.32825	1.97307	0.00183523	96.6006	11.8149	-2.26469	6.28158	-9.52378	3.55075	-7.18905	-0.349873	-5.32938	-0.810589	-3.84492	-1.48534	-1.94993	Normal
1.0968	68.1431	0.3155	0.0618197	0	0.516749	0.271159	-0.124318	-0.12432	0.0850367	0.0427833	-0.138408	-0.109239	0.0291688	-0.674136	18.428	134.067	2.72036	2.43215	0.00101108	97.6674	9.81447	-0.0203756	2.60457	-6.76808	0.215943	-3.80501	-3.48146	-2.82423	-2.70643	-2.22637	-2.70794	-1.25181	Normal
1.15819	71.09	0.3125	0.0624588	0	0.49551	0.280839	-0.124959	-0.124714	0.0893001	0.0468603	-0.1417	-0.108811	0.0328889	-0.719893	16.0151	125.258	-1.65392	3.07173	0.0974919	97.949	9.75276	0.730039	0.789224	-5.51206	0.280887	-2.81352	-2.53181	-0.56363	-2.42795	-1.17993	-2.41071	-1.67395	Normal
1.12959	71.2166	0.312	0.0621124	0	0.510028	0.275889	-0.124612	-0.124649	0.0863884	0.0450722	-0.142355	-0.10904	0.0333149	-0.641276	16.4074	146.007	-0.362162	2.67506	0.00345291	97.8655	9.88438	0.545176	1.74141	-8.07168	0.608649	-3.73723	-2.03926	-1.97571	-3.6065	-1.41792	-1.93182	-1.20981	Normal
1.22966	70.4225	0.317	0.0617627	0	0.535046	0.262276	-0.124261	-0.124222	0.0820341	0.0422114	-0.140623	-0.108704	0.0319186	-0.464523	14.9787	135.158	6.17599	1.88356	0.147069	96.9749	8.81716	4.57738	-0.766628	-6.85261	1.68763	-1.19766	-4.09641	-1.8912	-2.32812	-2.72462	-4.36879	-1.8402	Normal
1.24695	69.5249	0.317	0.0621208	0	0.515408	0.267474	-0.12462	-0.12422	0.0854721	0.0431877	-0.13929	-0.109559	0.0297307	-0.642262	15.1881	125.905	5.83209	1.79483	0.00066839	96.7068	9.99608	3.20123	0.994638	-8.06079	1.55004	-2.75683	-1.97039	-0.925156	-2.67398	-2.90202	-6.03724	-0.0568055	Normal
1.18223	73.3048	0.3185	0.0617344	0	0.522016	0.270955	-0.124232	-0.123542	0.0840856	0.0415893	-0.13826	-0.109099	0.0291609	-0.592735	16.7956	96.9734	3.2212	2.84102	0.0544763	100.61	4.19807	3.29851	0.57349	-2.06232	-2.61625	-2.63996	-4.44327	-2.63374	-2.22422	-3.2163	-2.50629	-1.32944	Normal
1.30859	74.2574	0.3145	0.0618718	0	0.515864	0.271477	-0.12437	-0.123412	0.0852133	0.04492	-0.139564	-0.104696	0.0348673	-0.776105	15.4193	127.239	2.51426	2.20386	0.00358379	96.5948	10.4091	1.30997	2.95921	-5.94018	0.66606	-3.31511	-6.10638	-2.69922	0.100143	-3.29242	-4.26789	-0.20045	Normal
1.3142	36.4964	0.312	0.0618485	0	0.491196	0.280693	-0.124347	-0.122879	0.0895242	0.0476475	-0.142424	-0.105747	0.0366771	-0.81833	16.9075	110.818	2.97962	3.23881	0.00692548	97.2816	10.6084	0.150629	2.76165	-8.29091	1.85932	-3.27273	-1.5597	-1.10076	-5.24284	-1.04647	-3.29072	-0.885482	Normal
1.18027	70.34	0.3205	0.0622253	0	0.519692	0.269663	-0.124725	-0.124372	0.0848072	0.0412604	-0.139134	-0.11228	0.0268538	-0.481828	15.5893	121.765	4.78627	2.33647	0.0030445	97.4796	9.69153	1.61631	1.38118	-7.46726	1.33851	-2.08376	-2.04561	-1.39167	-5.22929	-1.03479	-2.24776	-2.39302	Normal
1.38954	72.6392	0.319	0.0623963	0	0.470392	0.286603	-0.124896	-0.124968	0.0937346	0.0464374	-0.14132	-0.110292	0.0310282	-0.50101	14.1188	107.627	2.34469	1.79512	0.00560477	97.4962	10.2668	1.90354	1.78114	-7.90919	1.05728	-3.19517	-2.43574	-1.40074	-3.38334	-2.1631	-4.70232	-1.33867	Normal
1.41403	73.5745	0.317	0.0624079	0	0.47734	0.283605	-0.124908	-0.124806	0.0924489	0.0471787	-0.14399	-0.107992	0.0359979	-0.488641	14.0925	116.354	1.02848	1.91407	0.00552952	97.6274	10.1247	1.72209	1.55095	-8.04951	0.46018	-3.74964	-2.15794	-1.74848	-3.58284	-2.17381	-4.48336	-1.27251	Normal
1.11916	69.0449	0.3165	0.0623632	0	0.501997	0.277659	-0.124863	-0.124307	0.0880029	0.0430876	-0.138939	-0.110928	0.0280116	-0.894215	17.4485	133.771	2.07888	2.05005	0.00275675	97.1835	10.4374	1.28086	2.34312	-8.14852	0.780871	-4.34898	-2.53828	-1.80875	-2.24871	-3.00285	-5.94014	-0.736248	Normal
1.2497	68.4541	0.3165	0.0625377	0	0.513164	0.27382	-0.125038	-0.124215	0.086164	0.0428034	-0.138472	-0.110801	0.0276704	-1.06814	18.8709	142.847	2.18367	2.00472	0.00229581	97.0918	9.92091	2.7581	0.792559	-8.44816	1.32029	-3.1495	-2.89298	-0.935653	-2.14038	-2.69628	-5.86114	-1.37767	Normal
1.1099	70.2988	0.318	0.0628687	0	0.493354	0.280371	-0.125368	-0.124625	0.0898525	0.0457674	-0.140589	-0.108182	0.0324065	-1.10078	18.2108	127.117	-0.637459	3.07112	0.00683064	97.5908	10.2685	1.39007	1.21717	-8.91178	1.22586	-4.19418	-2.19295	-1.30078	-1.86323	-2.1951	-5.45525	-0.673778	Normal
1.2314	72.8597	0.3155	0.0627712	0	0.485363	0.287574	-0.125271	-0.124836	0.0912635	0.0472739	-0.143779	-0.107775	0.036004	-0.909768	16.3971	136.197	-2.12897	2.50753	0.00853632	98.1259	9.96619	1.36906	0.820607	-9.9405	1.80812	-3.79741	-1.84014	-2.52754	-3.74108	-2.81895	-5.04269	-0.477296	Normal
1.23456	73.2154	0.318	0.0628164	0	0.494417	0.284986	-0.125316	-0.124576	0.0896858	0.0476327	-0.144902	-0.108307	0.036595	-0.894829	16.8761	141.974	-3.67244	2.67162	0.00866329	97.5264	11.0105	0.150323	2.47431	-12.1822	3.52316	-6.10395	1.28085	-3.50663	-2.95503	-3.11742	-4.40818	-0.48323	Normal
1.02521	77.2698	0.389	9.73769e-05	12.8026	0.198014	0.472196	0.00121582	0.00112409	0.0166012	0.0101107	-0.00628546	0.00809008	0.0143755	-0.279836	21.2887	7.96317	2.7684	0.12601	0.00246588	88.4448	9.01872	0.0129328	-0.0304226	-9.33159	-1.92081	-5.90331	-2.04963	-2.97659	-6.01196	-1.38215	-1.79094	-0.622299	Normal
0.401851	76.5795	0.392	9.54005e-05	12.8026	0.141429	0.494557	0.00112796	0.000996799	0.0198532	0.0106458	-0.0062373	0.0077055	0.0139428	1.36516	63.6201	8.87443	3.04096	0.464257	0.0223857	93.2224	6.05405	-3.80568	-2.48888	-3.97568	-5.1252	-3.87987	-3.79321	-3.51385	-1.79977	-3.2255	-1.4118	-1.58205	Normal
1.26218	105.634	0.2005	0.00384759	9.40188	0.332125	0.452131	0.00315477	-0.000345881	0.143861	0.0658226	-0.0187881	0.0141255	0.0329136	0.686807	17.243	-204.1	13.238	14.3461	2.63842	104.327	3.15699	2.04319	-2.81042	-2.5038	-1.12673	2.10846	-0.892111	-3.17852	-2.77582	0.167671	2.50406	-1.66717	Normal
0.55601	70.922	0.419	0.000683305	44.809	0.213209	0.483223	0.00173213	0.00189059	0.0658203	0.0269694	-0.00832043	0.0109911	0.0193116	0.259589	52.4371	4.10747	3.5306	6.32256	0.609863	100.105	5.36403	-0.327662	-1.89136	-3.28385	-0.90925	-1.56615	-2.84862	-4.03112	-3.56245	-4.06091	-2.80591	-2.28523	Normal
0.887836	69.6864	0.4245	0.000313701	43.8088	0.158115	0.500232	0.00221968	0.00161615	0.0616115	0.0239695	-0.00937476	0.0104517	0.0198264	-0.0894434	94.7153	3.88681	2.66417	5.88548	0.461347	99.5	6.16684	-0.181274	-2.40418	-5.73912	-2.4765	-1.87734	-3.3123	-3.05333	-1.86724	-3.54141	-1.58554	-1.8954	Normal
0.730823	68.2206	0.4405	0.000209604	39.6079	0.133551	0.498519	0.00273604	0.00154791	0.0523928	0.0181158	-0.00609828	0.00802386	0.0141221	1.41687	148.738	1.23422	1.30889	3.97717	0.322939	98.4302	6.08381	-0.443168	-2.42163	-6.01378	-3.3594	-2.4802	-3.09038	-2.83671	-2.31436	-4.60795	-1.88512	-1.63791	Normal
1.0069	74.7198	0.283	0.00230613	6.20124	0.114853	0.468416	0.00941201	0.0111728	0.105107	0.0595632	-0.0227452	0.0450515	0.0677967	0.603137	17.1679	14.6914	-2.71244	5.24207	1.02625	100.75	9.61236	-3.03365	-2.85014	-4.08843	3.75573	1.08736	-5.51936	-3.794	1.73306	0.846054	-1.47656	0.810516	Normal
0.956329	75.4717	0.2835	0.0014925	6.40128	0.123712	0.466853	0.00900356	0.011505	0.100132	0.0564444	-0.0219559	0.0406007	0.0625566	0.616496	19.2384	18.8168	-3.59885	3.58845	0.82228	100.212	9.78812	-2.59823	-2.85173	-3.98355	3.36806	0.983109	-6.09934	-3.47475	1.85805	-0.142822	-1.50479	0.812182	Normal
1.28418	75.5668	0.285	0.00354171	6.40128	0.113977	0.464837	0.00954751	0.0136207	0.112235	0.0654685	-0.0250925	0.0463998	0.0714924	0.570458	14.913	5.7373	-1.94046	3.33713	0.781557	100.975	9.81533	-3.01481	-2.02833	-3.64177	2.75148	2.91047	-8.65788	-0.902203	1.04676	0.772521	-2.72509	1.30257	Normal
1.21257	75.8534	0.2815	0.00285863	6.40128	0.116019	0.469095	0.0087135	0.0101668	0.106726	0.0621331	-0.0213663	0.0414472	0.0628135	0.75106	14.5896	20.046	-0.34468	4.55477	1.06773	101.21	9.26715	-3.36337	-3.34662	-3.42886	3.00537	4.32276	-7.23657	-1.42918	2.4138	0.139448	-1.53451	-0.492585	Normal
1.16794	76.8738	0.282	0.00385624	6.40128	0.159531	0.47707	0.00782734	0.00974431	0.0968604	0.0584555	-0.0241892	0.0409887	0.0651779	0.871173	16.7735	42.8988	0.264648	5.24978	1.09932	101.033	8.99624	-3.33966	-4.59891	-4.03098	3.56248	3.63195	-7.69166	-1.54672	1.45362	-0.571034	-0.780798	-1.38798	Normal
1.14048	76.9724	0.284	0.00385187	6.40128	0.16081	0.47924	0.00779057	0.00905948	0.0945926	0.0565761	-0.0241755	0.0418242	0.0659997	0.699525	17.2617	44.4223	-10.5928	6.17691	1.1656	100.806	9.6569	-4.51909	-4.33074	-3.86248	2.90255	2.59412	-5.65801	-2.72431	1.76142	0.309562	-0.162863	-0.830261	Normal
1.33782	76.0456	0.2805	0.00319253	6.40128	0.13358	0.481541	0.00867525	0.00940013	0.102369	0.0579391	-0.0216524	0.040936	0.0625884	0.453147	18.4639	23.049	-20.7731	5.24539	1.06739	100.546	10.9473	-4.42802	-3.74749	-4.83421	2.84784	2.12097	-4.71302	-2.13993	1.91775	-1.28032	0.853351	-1.14459	Normal
1.36122	76.1421	0.2795	0.00204718	6.40128	0.152401	0.474945	0.0074118	0.00861713	0.103132	0.0601047	-0.0266616	0.0444611	0.0711227	0.34486	16.6009	23.3533	-17.1102	4.8575	0.902869	100.239	11.0653	-4.67194	-2.91162	-4.99059	4.08646	1.9881	-4.86194	-1.77958	2.46577	-1.71851	0.198464	-0.806655	Normal
0.930564	75.4243	0.284	0.00173908	10.4021	0.190679	0.478947	0.00801294	0.00809419	0.101025	0.0590311	-0.028203	0.0456391	0.0738421	0.547669	18.5284	25.7195	-21.444	6.09586	1.0556	100.703	10.4192	-4.70754	-3.60429	-4.24939	3.55227	1.10011	-4.96171	-2.4726	4.17728	-1.63234	-0.56894	0.094389	Normal
0.890593	74.3955	0.283	0.00245781	10.002	0.156367	0.479305	0.00848072	0.00817063	0.106855	0.058878	-0.0257646	0.0433769	0.0691415	0.601098	19.4914	-5.63132	-20.9559	5.39602	0.987727	100.861	10.616	-4.00983	-2.95632	-3.84411	2.68946	1.10133	-5.54597	-3.41537	3.17611	-1.15022	-1.55023	-0.0711183	Normal
0.856167	75.3296	0.2835	0.00264509	6.20124	0.152737	0.473982	0.00744687	0.00847106	0.098926	0.0557276	-0.0261276	0.0373872	0.0635148	0.626267	20.7932	3.52588	-12.0142	5.16087	0.797904	100.207	10.325	-3.32013	-3.02226	-4.17207	4.55369	1.93016	-6.91525	-4.10615	4.3779	-3.07041	-2.46017	1.01355	Normal
1.17051	75.1409	0.2815	0.00275804	10.002	0.165904	0.46769	0.00883811	0.00787581	0.102604	0.0586284	-0.027212	0.0404635	0.0676756	1.18658	18.7431	8.52962	-3.68902	5.98188	0.931603	101.005	9.08936	-2.81787	-3.26669	-2.69585	1.43071	2.33134	-8.63328	-5.54935	2.35778	-0.986081	-2.39219	-0.563588	Normal
0.971965	37.831	0.788	0.00247118	6.40128	0.140078	0.464641	0.00753511	0.00719501	0.10087	0.0562864	-0.0256557	0.0359725	0.0616282	0.761501	18.4944	-4.75615	-0.386537	4.78202	0.814063	100.478	9.16466	-2.45555	-2.18107	-1.04904	1.36667	2.05903	-7.47086	-4.88757	-0.241331	-0.809159	-0.75845	-1.07451	Normal
1.24266	80.6994	0.24	0.0043867	15.6031	0.411095	0.417136	0.0123367	0.0121885	0.0864493	0.0513832	-0.0166572	0.0436568	0.060314	-0.268025	14.0936	24.3496	2.78318	0.288706	0.00210037	95.1566	11.2585	-0.884621	5.70718	-6.86348	4.8363	-2.03768	-4.19121	-3.44152	-2.17718	-2.5672	-1.89282	-1.92834	Normal
1.72789	80.8625	0.245	0.00425496	14.4029	0.417061	0.419118	0.0126682	0.0116148	0.0887153	0.0540282	-0.0172885	0.0437853	0.0610738	0.190844	10.4651	36.663	3.91915	0.432969	0.0106069	95.5601	10.8405	-0.0372211	4.61928	-6.26964	4.11981	-1.64763	-5.82266	-3.8724	-2.35701	-2.8603	-0.814216	-1.89789	Normal
1.53223	84.6262	0.246	0.00719793	14.4029	0.464775	0.406147	0.0123394	0.0107701	0.0977014	0.0604693	-0.0205065	0.0478788	0.0683854	0.331346	9.7653	31.8122	4.42905	0.162723	8.40034e-07	94.8948	12.5701	0.762806	4.80225	-12.7229	9.71012	-3.93506	-4.84717	-5.79707	-0.15043	-4.24322	0.358384	-3.61235	Normal
1.73658	86.0215	0.2505	0.00738272	15.4031	0.577764	0.387468	0.0123109	0.0105069	0.0957078	0.0613646	-0.0225953	0.0473912	0.0699865	0.531181	8.51653	47.0017	6.28776	0.437156	0.000140547	95.0644	12.4649	-2.63246	7.31957	-11.0877	7.99285	-5.74555	-0.544018	-6.25257	-0.811735	-3.70666	2.62378	-3.57603	Normal
1.74909	85.531	0.2505	0.00407639	15.4031	0.594508	0.403815	0.0124828	0.0106173	0.0965295	0.0621441	-0.0233544	0.0477757	0.0711301	0.509387	8.23972	50.67	6.50329	0.503615	0.000418499	95.8456	11.2412	-1.24408	4.95804	-8.93988	5.05781	-3.11615	-2.21431	-3.05572	-3.2978	-0.890002	0.63409	-1.67576	Normal
1.73604	77.1704	0.2535	0.00549474	15.6031	0.570549	0.401283	0.0133874	0.0119142	0.1005	0.0619467	-0.0214358	0.0453025	0.0667383	0.289933	10.128	27.8419	6.06201	0.507501	0.0173433	96.5248	9.52791	1.73933	2.51314	-5.13074	2.53301	-0.799004	-4.4339	-2.34501	-3.67578	-0.150014	0.594973	-1.63999	Normal
1.12463	41.9727	0.709	0.00352516	15.4031	0.499844	0.413322	0.00967194	0.0110768	0.0967195	0.0542639	-0.0133771	0.0384935	0.0518706	0.747355	17.9629	-13.1892	2.60171	0.850882	0.0208467	98.2216	5.08342	4.32228	1.55028	0.303798	0.586825	-0.987834	-3.2855	-3.5169	-3.16471	-1.58066	-1.31778	-0.813665	Normal
0.721159	69.0449	0.3265	0.00209367	69.0138	0.225362	0.445355	0.00262199	0.00231978	0.0909937	0.0310464	-0.00462826	0.00993076	0.014559	1.24705	29.0462	0.970601	-29.26	5.04977	0.120258	98.6816	9.61585	0.0835362	-2.39709	-13.3746	-1.88393	-5.43658	-8.43841	-5.32724	-7.74596	-3.81619	-1.88296	-1.94288	Normal
0.759181	69.8487	0.325	0.00291549	63.2126	0.275111	0.436919	0.00273369	0.00234262	0.0953587	0.0329909	-0.00468354	0.00988605	0.0145696	1.2324	26.7139	-14.1618	-13.0864	4.00887	0.130458	98.5626	10.0673	0.0222465	-2.37747	-13.597	-1.55047	-4.69669	-7.61144	-5.50974	-8.78636	-4.23967	-2.05066	-2.7545	Normal
0.754621	68.6106	0.3265	0.00215663	63.2126	0.26423	0.4448	0.00268145	0.00274837	0.0988215	0.0330721	-0.00446838	0.0104369	0.0149053	1.24562	28.6661	-41.8937	-0.467008	4.79685	0.0923743	98.4066	10.8562	-0.859516	-0.340267	-14.3311	-0.688475	-6.57152	-6.64883	-7.62638	-5.89183	-5.902	-0.750574	-3.74841	Normal
0.679513	69.5652	0.327	0.00213244	53.8108	0.210345	0.437893	0.00266944	0.00292044	0.0966728	0.0330331	-0.00475765	0.0104446	0.0152022	0.958509	27.1494	-26.8728	-14.9452	3.98174	0.0513026	98.4036	10.2159	-0.619368	-0.174208	-12.7868	-2.28246	-7.96217	-7.02972	-6.91767	-5.9518	-4.32089	-0.922923	-3.08949	Normal
0.653663	68.8468	0.328	0.00300039	62.8126	0.281166	0.435782	0.00294648	0.00321684	0.098753	0.0323736	-0.00413655	0.0102776	0.0144142	0.937034	28.0385	-26.5158	-24.7499	3.41051	0.0971154	98.5158	10.2043	-0.640899	-1.17499	-13.0502	-2.79076	-7.08414	-7.6531	-7.33318	-6.87575	-5.03552	-0.187266	-2.54762	Normal
0.668108	69.2841	0.325	0.00165255	66.2132	0.264837	0.446086	0.00287498	0.00318591	0.0960664	0.0315438	-0.00381415	0.00955984	0.013374	1.07073	28.9616	-16.3147	-26.9403	3.81398	0.103831	98.4084	10.2902	0.0181494	-1.59854	-13.8398	-2.00579	-6.79398	-7.11651	-6.96484	-7.76402	-4.49517	0.104853	-2.38009	Normal
0.667236	70.1344	0.3245	0.00169849	56.8114	0.222958	0.4458	0.00290032	0.00307535	0.0907521	0.0308834	-0.00383767	0.00928267	0.0131203	0.954825	28.5564	0.820881	-28.7897	3.1898	0.0864978	98.1745	10.0753	0.120123	-2.08498	-14.2969	-1.50719	-7.25231	-7.47383	-7.06684	-7.19079	-4.13339	-0.909063	-1.77204	Normal
0.629334	70.5882	0.3235	0.00161623	63.2126	0.26144	0.452737	0.00301245	0.00277357	0.0931573	0.0316986	-0.00374386	0.00969725	0.0134411	1.03238	28.4004	2.20024	-35.6298	5.26213	0.194001	98.8147	10.3442	-1.57562	-2.59793	-14.7909	0.0715301	-7.89167	-7.83359	-8.21509	-4.89588	-5.11494	0.116295	-1.37452	Normal
0.694725	71.0059	0.3225	0.00204506	63.4127	0.282686	0.446818	0.0029601	0.00300493	0.0978082	0.033567	-0.00448177	0.0103931	0.0148749	1.13278	26.4925	-29.568	-18.8302	6.94679	0.0871842	99.0383	10.0774	-1.50482	-1.63253	-13.5764	-0.463654	-6.47847	-7.17782	-6.88469	-8.46276	-5.16314	-2.73752	-2.07951	Normal
0.709673	70.7965	0.322	0.00216538	59.812	0.283882	0.441707	0.0028721	0.00302992	0.100064	0.0348569	-0.00465126	0.0106432	0.0152944	1.12921	25.2166	-25.0045	-21.2077	6.3898	0.154374	98.9884	9.93158	-0.812803	-2.32483	-13.9179	-0.215975	-5.60861	-9.3021	-6.93447	-7.97552	-5.61855	-3.20356	-1.74776	Normal
0.706667	70.8383	0.3225	0.00144801	63.4127	0.282005	0.444405	0.00285509	0.00295795	0.0998661	0.0343883	-0.00439109	0.0104992	0.0148903	1.21073	26.1228	-30.9523	-11.6501	6.34746	0.159507	98.883	10.1465	-0.747172	-2.47246	-14.4548	-0.137781	-5.47988	-9.47749	-6.72023	-9.06438	-5.95521	-2.92719	-1.73712	Normal
1.72049	88.3002	0.2005	0.359867	0	0.826882	0.0964111	-0.299944	-0.299805	0.0974385	0.0620961	-0.33872	-0.265494	0.0732267	-0.196468	7.91275	-616.312	0.912807	0.364836	0.0373701	95.606	9.20173	2.10768	-1.28193	-12.4288	6.30403	-0.168017	2.69111	2.6275	-2.7829	1.53866	-1.44805	0.755732	Normal
1.61374	88.0411	0.32	0.359613	0	0.843798	0.0900187	-0.299839	-0.300361	0.0915394	0.057465	-0.335705	-0.268715	0.0669898	-0.125457	8.76814	-586.422	1.40329	0.268311	0.0361697	97.374	6.34111	3.83594	-3.12981	-8.41796	1.49858	1.54806	1.40562	1.52344	-2.74734	-0.0842157	-1.27357	-0.320503	Normal
1.66423	89.2193	0.2005	0.359193	0	0.844397	0.0916651	-0.299663	-0.300132	0.0913756	0.0587654	-0.339714	-0.26535	0.0743635	-0.0671176	8.481	-584.609	3.02863	0.068899	0.0364824	94.0071	9.63938	5.49747	-1.0923	-10.6178	7.07931	0.923074	0.760647	1.15008	-3.37709	-0.808039	-2.54622	-0.271378	Normal
1.62504	88.7574	0.3385	0.3591	0	0.864147	0.0864676	-0.299625	-0.298494	0.0843395	0.0542576	-0.336651	-0.266198	0.0704526	-0.0262676	9.75613	-544.264	4.00106	0.164298	0.0608176	96.7921	7.09006	4.62155	-1.90014	-6.38527	1.74305	1.08073	0.21829	-0.353883	-3.29632	-0.649587	-1.3608	-0.933491	Normal
1.74424	88.7574	0.3385	0.359856	0	0.882266	0.0780057	-0.29994	-0.299649	0.0778918	0.0516999	-0.335272	-0.266663	0.0686093	0.225455	8.69731	-521.243	3.00476	0.184741	0.0625417	97.5845	5.72061	4.05924	-2.38557	-6.04012	0.138327	1.29346	0.734995	-0.143592	-2.69739	-0.232343	-0.268461	-0.412016	Normal
1.27297	88.4956	0.3135	0.358454	0	0.834699	0.0995162	-0.299355	-0.29735	0.094584	0.0565167	-0.332889	-0.268537	0.0643515	0.0129173	10.2595	-587.633	-0.723447	1.21259	0.0809922	97.963	7.39402	1.49564	-2.21872	-7.29415	0.104691	-0.767044	1.23575	0.654836	-2.82258	0.417679	-0.389073	0.32904	Normal
1.98037	32.1199	0.629	0.0133372	0	0.0906917	0.355341	-0.0577434	-0.0587327	0.131438	0.0890528	-0.11576	-0.00222102	0.113539	0.133348	6.72718	16.0827	2.8618	5.45057	1.75654	101.936	5.18674	-2.30412	0.464849	-2.22373	-0.212257	-0.724285	-1.02913	-0.88494	-1.57421	-1.20566	-0.80903	-0.0230762	Normal
1.48369	30.7456	0.6505	0.0135026	0	0.0715191	0.398043	-0.0581003	-0.0583586	0.150709	0.0962186	-0.11058	-0.00274736	0.107833	0.0537951	8.8542	-120.758	1.60737	7.70875	2.97067	103.64	4.3028	-1.54183	1.93995	0.526931	1.07409	-1.28369	-4.23707	-4.86331	-4.08345	-2.79997	-0.96101	-0.109845	Normal
1.498	30.667	0.651	0.0169758	10.8022	0.448475	0.375123	-0.0580388	-0.059144	0.147308	0.0960207	-0.113189	-0.00220741	0.110981	0.121669	8.74924	-75.1225	1.87626	6.33782	2.14473	102.503	4.74483	-1.69142	2.41003	1.936	2.46929	-1.85812	-5.60276	-5.78169	-5.17238	-3.16745	-1.01035	0.0990744	Normal
1.50867	30.7613	0.6495	0.0158524	15.4031	0.54256	0.381769	-0.0584309	-0.0593605	0.151535	0.0974127	-0.112402	-0.00461716	0.107785	0.0584149	8.58409	-106.021	1.75823	10.4061	3.29137	103.649	3.89492	-2.46977	1.67104	2.8186	2.03325	-1.97695	-4.06549	-5.64669	-6.25764	-3.25163	-1.29198	0.484341	Normal
1.80101	93.3852	0.255	0.0317212	15.6031	0.671765	0.352223	-0.0576497	-0.0559573	0.162425	0.109715	-0.125188	0.0088411	0.134029	0.0770764	6.19869	-112.369	2.74939	6.67478	2.45958	102.789	4.24271	-1.47757	2.34612	1.71648	1.57857	-2.99929	-2.27196	-4.35903	-5.90948	-1.58536	-0.202745	-0.355051	Normal
1.71132	93.8967	0.259	0.0359437	15.6031	0.657366	0.336374	-0.05712	-0.0566812	0.155332	0.102752	-0.115528	0.00516928	0.120697	0.0781537	6.87888	-90.664	2.5299	11.0301	2.99548	103.463	3.82282	-2.55604	1.16403	1.53121	2.08921	-2.12241	-2.7298	-4.88412	-5.82387	-1.94992	-1.07752	-0.0592082	Normal
1.76342	31.5126	0.6355	0.0269895	11.0022	0.551497	0.34557	-0.0574322	-0.054415	0.159053	0.105506	-0.121644	0.00902535	0.13067	0.0306283	7.88449	-128.336	2.62484	7.02854	2.10359	102.537	4.58406	-1.25236	2.21045	-0.0600766	2.84175	-1.71444	-4.14683	-5.21649	-4.53123	-1.98557	-0.668053	-0.656469	Normal
1.62885	31.4713	0.633	0.02225	11.0022	0.561201	0.344901	-0.057364	-0.05423	0.143808	0.0949682	-0.115139	0.00542852	0.120567	0.0776132	9.68126	-72.5855	3.47123	8.71172	2.66195	102.852	4.18695	-1.76602	1.71851	-0.0729955	2.30183	-1.65332	-4.16417	-5.36691	-4.63317	-2.1597	-0.847349	-0.506228	Normal
0.717953	58.651	0.336	0.0299449	0	0.407006	0.344832	-0.086523	-0.0864088	0.0739063	0.030713	-0.0950088	-0.0769734	0.0180354	-1.24079	25.642	127.633	2.07749	7.18493	0.497081	100.048	8.01674	-1.35166	-2.24756	-7.88037	-2.74492	-2.4346	-1.49185	-2.60558	-2.60243	-0.734021	-0.238406	-5.13282	Normal
0.802094	60.9756	0.3305	0.0301657	0	0.377125	0.358353	-0.0868414	-0.0868605	0.0789882	0.035084	-0.0999138	-0.0729829	0.0269309	-0.748507	22.962	135.472	-9.0211	6.54122	0.451656	99.6437	9.07032	-1.1603	-1.15696	-10.2545	-1.91127	-3.55995	-2.96363	-3.28457	-1.53223	-0.520522	-2.28908	-3.76888	Normal
0.828844	61.3497	0.3315	0.0302529	0	0.32787	0.370314	-0.0869668	-0.0867876	0.0881268	0.0376466	-0.100235	-0.0739724	0.026263	-0.779771	22.8564	117.789	-11.2407	5.60022	0.343602	99.5994	9.66206	-0.518478	-1.27008	-10.5131	-2.78783	-2.50753	-3.65484	-2.60684	-2.73895	-0.276102	-2.7688	-3.14639	Normal
0.690345	58.451	0.3285	0.0297554	0	0.351385	0.363785	-0.0862488	-0.0861173	0.0828893	0.0302466	-0.0928199	-0.0787516	0.0140683	-1.01458	30.7742	123.139	-9.66178	7.4402	0.379032	99.8248	9.24004	-1.00023	-2.46902	-11.4362	-1.22091	-1.56716	-4.34761	-2.65902	-4.15284	-1.5738	-2.07849	-3.8625	Normal
0.654138	57.554	0.327	0.029811	0	0.384493	0.357134	-0.0863294	-0.0863036	0.077271	0.02838	-0.0926073	-0.0789684	0.0136389	-1.09753	33.8289	134.077	-12.7661	9.09978	0.553066	100.102	8.79742	-1.45613	-2.72622	-10.7315	-1.3065	-2.03805	-2.63724	-3.11696	-2.64108	-1.26484	-2.01798	-3.6416	Normal
0.642764	57.334	0.33	0.0297966	0	0.405974	0.346661	-0.0863085	-0.0862669	0.0738534	0.027603	-0.0922873	-0.0786636	0.0136236	-1.02844	34.901	137.297	-6.82541	9.0956	0.525393	99.8296	8.40228	-1.21408	-2.88294	-11.0269	-1.32374	-1.75126	-4.20992	-3.35482	-0.968097	-1.85281	-3.72137	-2.83426	Normal
0.598607	57.2792	0.332	0.0299347	0	0.426667	0.336554	-0.0865082	-0.0863652	0.0709321	0.0248115	-0.0914796	-0.0804533	0.0110263	-0.983688	39.1301	139.804	-6.99963	9.37279	0.477644	99.6509	8.3485	-1.54213	-2.7574	-10.2854	-1.97603	-2.0187	-4.41936	-3.10533	-1.77754	-1.95645	-3.81791	-1.90132	Normal
0.579049	56.9801	0.334	0.0299654	0	0.440502	0.332482	-0.0865526	-0.0863619	0.0690108	0.0250582	-0.0917727	-0.080357	0.0114157	-1.05829	37.4799	152.385	-16.2051	9.56104	0.437381	99.7559	7.97507	-1.4949	-3.52831	-11.3343	-2.27423	-1.06761	-5.35228	-4.01547	-1.40238	-2.45726	-3.17751	-2.39386	Normal
0.687911	56.899	0.332	0.0299941	0	0.452614	0.328038	-0.086594	-0.0863667	0.0674004	0.0257933	-0.0922644	-0.0796647	0.0125997	-1.25932	37.1185	153.746	-15.4146	9.76695	0.439736	99.8145	7.87579	-1.87735	-3.19958	-10.6015	-2.60145	-1.90738	-4.01743	-4.14557	-1.10537	-1.48283	-2.13878	-2.18012	Normal
0.684783	56.899	0.329	0.0299522	0	0.466039	0.322254	-0.0865335	-0.0862807	0.0655571	0.0250844	-0.0917959	-0.0794389	0.0123571	-1.61023	37.8188	90.7209	-14.3267	8.77244	0.381222	101.016	5.24296	-0.270235	-4.36208	-8.22364	-4.72004	-1.59335	-3.10111	-4.39621	-4.0127	-0.452147	-1.98029	-1.68561	Normal
0.797891	58.4226	0.3335	0.0298063	0	0.382949	0.348034	-0.0863225	-0.0859838	0.0775165	0.0299747	-0.09248	-0.0787662	0.0137138	-1.40221	29.7084	135.108	-14.1674	7.00469	0.383448	100.013	8.01219	-1.14613	-2.63153	-10.3075	-2.20314	-1.94554	-5.80343	-5.44285	-2.35201	-2.08595	-0.675239	-3.69468	Normal
0.811481	59.9401	0.333	0.0297953	0	0.382909	0.353275	-0.0863066	-0.0858797	0.0774974	0.0297652	-0.092687	-0.0790132	0.0136738	-0.94389	27.3703	125.138	1.83156	6.74399	0.388824	99.9361	8.61447	-1.63151	-1.36615	-10.0458	-1.43914	-1.82705	-4.73568	-4.32776	-0.852865	-2.69758	-3.35302	-3.57885	Normal
1.22576	60.6061	0.3305	0.0296956	0	0.394337	0.355868	-0.0861621	-0.0859824	0.0755428	0.0298491	-0.0929058	-0.0783289	0.0145769	-0.604326	27.4544	135.004	-1.71965	8.79184	0.348387	99.9239	9.08032	-2.6079	-1.05881	-10.6896	-1.52625	-1.59385	-3.99249	-2.57049	-2.2389	-1.58815	-3.11735	-2.4733	Normal
1.22297	60.3926	0.334	0.0297117	0	0.393539	0.354069	-0.0861855	-0.0860952	0.0756893	0.0298041	-0.0931423	-0.0781441	0.0149982	-0.439582	27.8691	138.901	-2.63114	7.42414	0.333562	99.7948	9.02236	-2.21783	-1.13288	-10.117	-1.88654	-1.64994	-3.75634	-2.97993	-3.13775	-1.75577	-1.6133	-3.6442	Normal
0.84066	61.0376	0.3275	0.0300382	0	0.401897	0.351727	-0.0866577	-0.086011	0.0748409	0.0291375	-0.092733	-0.0795312	0.0132019	-0.845338	33.4072	130.737	-2.05665	8.47588	0.425906	99.6596	9.23404	-1.88692	-1.83751	-11.1004	-0.171616	-1.98288	-1.89445	-2.83325	-2.9979	-1.33321	-2.37877	-3.38657	Normal
1.25535	61.3183	0.327	0.0300159	0	0.455389	0.327791	-0.0866256	-0.0857374	0.0670192	0.0269088	-0.0934579	-0.0795863	0.0138717	-0.839235	34.9045	146.859	-4.03392	6.86452	0.405712	99.5096	8.33878	-1.54319	-3.70384	-8.92131	-3.4243	-1.62123	-1.60192	-0.659814	-1.53892	-1.73936	-1.62223	-2.22775	Normal
0.689532	60.241	0.3295	0.0298756	0	0.39097	0.350754	-0.0864227	-0.0857334	0.0763027	0.0282743	-0.0925529	-0.0797297	0.0128232	-0.861209	36.0162	138.353	-7.63551	8.11102	0.407466	100.021	8.36102	-1.42751	-2.48456	-9.4299	-2.87606	-3.08145	-3.22023	-2.3216	-3.14872	-2.68801	-0.653468	-2.48474	Normal
0.503433	70.2988	0.4275	0.00221624	0	0.109622	0.458839	-0.0235385	-0.0246654	0.05765	0.0186153	-0.0291342	-0.0202557	0.00887853	-0.33163	59.4199	23.4316	-2.68389	0.965678	0.100358	96.8587	7.7103	2.36104	-0.445296	-6.34747	-0.471139	-2.28913	-3.19995	-2.02202	-3.60082	-1.35835	-0.5693	-1.04652	Normal
0.565538	69.4043	0.4315	0.00222054	0	0.101807	0.463893	-0.0235613	-0.0247845	0.0600809	0.020483	-0.0293002	-0.0201633	0.00913695	-0.32564	51.2841	24.2527	-2.07727	0.833045	0.097926	96.999	7.92305	2.66967	-0.565422	-7.10081	0.119739	-2.10531	-3.23688	-1.90837	-3.6584	-1.25605	-0.465102	-1.20814	Normal
0.581613	68.9655	0.4325	0.00220427	0	0.101412	0.459269	-0.0234748	-0.0245896	0.0604882	0.0204311	-0.0289107	-0.0202198	0.00869088	-0.347259	49.4695	24.8894	-2.0702	0.544773	0.0278781	96.4669	8.50138	3.12025	-0.874334	-6.97588	-0.328369	-1.90474	-3.63836	-1.24785	-4.25223	-0.735816	-1.6467	-1.82042	Normal
0.550482	68.5323	0.4375	0.00252889	0	0.0772967	0.444309	-0.025144	-0.0247861	0.0618862	0.0197885	-0.0287669	-0.020441	0.00832595	-2.39148	56.672	19.2332	-2.7727	0.835787	0.0326912	95.9158	10.2482	0.635493	2.32099	-8.77833	1.00755	-6.09083	-2.20199	-4.28602	-1.80642	-2.16286	-1.0702	-1.74284	Normal
0.525372	68.0658	0.439	0.00253404	0	0.0792422	0.441053	-0.0251696	-0.0247864	0.0610595	0.0193982	-0.0289225	-0.0203554	0.00856718	-2.43136	59.4711	19.1488	-2.73725	1.10865	0.0697827	96.4071	9.44523	1.09135	-0.0635477	-7.10802	0.666454	-5.35582	-4.99957	-3.56452	-1.26132	-2.60146	-2.05066	-1.59474	Normal
0.316521	34.4234	0.4295	0.0025403	0	0.0885468	0.450601	-0.0252007	-0.0248777	0.0578331	0.0170877	-0.029664	-0.0195818	0.0100822	-3.23734	98.0521	21.0252	-7.67203	1.18571	0.109803	96.7528	8.81482	1.3079	-0.722717	-6.34	-1.1887	-5.06034	-5.00981	-3.23856	-1.70124	-2.20116	-1.48634	-1.62582	Normal
0.620755	72.1587	0.2005	0.000496282	30.006	0.247744	0.442969	0.00374629	0.00399594	0.0535953	0.0208148	-0.00204157	0.00944526	0.0114868	1.25937	39.8852	12.2039	2.43869	0.401088	7.10526e-05	91.5403	13.0067	1.45021	5.74481	-11.5979	8.52445	-5.48142	-0.544817	-4.10353	4.13073	-3.7267	-3.08631	-1.30783	Normal
0.646574	75	0.4005	0.00057972	31.2062	0.271352	0.437756	0.00365385	0.00381786	0.059078	0.0228524	-0.00307472	0.00965115	0.0127259	1.16963	33.4322	7.85067	2.44596	0.444921	0.000196211	92.0214	13.2022	0.616369	6.75281	-11.3223	8.58744	-6.09644	0.607087	-4.66915	4.25558	-4.20856	-2.63234	-2.19243	Normal
0.781315	75.9013	0.2765	0.000518831	15.203	0.175622	0.441452	0.00356251	0.00371079	0.0519576	0.0222855	-0.00419999	0.0108598	0.0150598	1.1502	27.2538	15.8463	2.97467	0.375034	0.000152243	90.8445	13.1417	0.551668	7.7533	-8.41261	6.53445	-5.80334	0.50143	-4.31274	3.98398	-4.56964	-4.06332	-2.15605	Normal
1.17307	83.2755	0.361	0.000503813	41.6083	0.28056	0.436765	0.00352699	0.00369841	0.0585142	0.0229017	-0.00469161	0.0118857	0.0165773	0.444355	31.6804	5.84976	4.27914	0.342128	0.00203177	92.3725	12.2721	1.33389	5.69614	-8.43715	6.52432	-3.24872	-3.00755	-3.9312	0.0532269	-4.10861	-3.83822	-2.32592	Normal
0.468037	97.4817	0.2725	0.00109647	34.6069	0.265959	0.43029	0.00348561	0.00364648	0.0789884	0.0280566	-0.0049788	0.0122701	0.0172489	1.14517	46.6723	-42.3171	6.37673	0.603483	0.00331815	93.6481	12.3089	2.88857	5.03285	-8.14311	5.70112	-3.45788	-4.36226	-4.45859	-0.257472	-5.14891	-5.67332	-2.86606	Normal
0.700818	97.561	0.283	0.00169836	41.0082	0.317036	0.431435	0.00351153	0.00387411	0.0921343	0.0368593	-0.0058261	0.0129233	0.0187494	0.794618	28.6263	-46.3381	6.83871	0.684191	0.0128208	94.8891	11.9902	2.59219	5.07756	-7.07975	5.57522	-2.43243	-5.38252	-4.51137	-0.521513	-4.43185	-3.64469	-2.8024	Normal
0.698307	97.4026	0.2725	0.0022699	37.8076	0.291955	0.42988	0.00352063	0.00382655	0.0924074	0.0357163	-0.0048992	0.0114866	0.0163858	0.975527	29.522	-53.9769	4.74504	0.94886	0.0162481	94.9927	11.8534	2.39121	5.18881	-5.89145	5.01137	-2.33319	-5.89726	-4.56392	0.557789	-4.28881	-3.66288	-2.27228	Normal
1.21411	55.2995	0.494	0.000723895	33.6067	0.338205	0.436538	0.00346459	0.00344247	0.0681534	0.0240654	-0.00229415	0.00834103	0.0106352	1.30955	38.3481	-7.1517	5.00753	0.990387	0.00790575	93.9589	11.845	1.80425	4.28394	-8.14767	4.26978	-4.25992	-1.04181	-2.15427	2.34099	-2.53	-5.12854	-1.62566	Normal
0.958183	77.5695	0.2005	0.000885796	15.003	0.194003	0.436214	0.00357768	0.00310352	0.0569719	0.0235279	-0.00307922	0.00952869	0.0126079	1.84164	25.9074	14.8592	5.08049	0.425388	0.00760859	92.2243	12.127	1.34824	5.44249	-8.80961	6.20052	-3.56714	-5.82777	-5.65109	0.0926606	-4.68092	-2.80474	-3.30975	Normal
0.7055	80.591	0.264	0.00113399	43.2086	0.348733	0.429655	0.00360242	0.0032345	0.0682435	0.0245606	-0.00247302	0.0101329	0.0126059	1.96013	30.1337	-14.0053	3.81177	0.582333	0.00780558	92.9819	11.8972	1.73522	5.88016	-4.79764	3.77127	-2.61267	-8.56428	-5.65586	0.42431	-5.12812	-2.51343	-3.08483	Normal
0.707568	70.4225	0.283	0.00101487	37.8076	0.303948	0.428672	0.00362397	0.00314555	0.0673069	0.0248103	-0.00301374	0.0103815	0.0133952	1.84281	30.9355	-11.8421	4.74505	0.504655	0.0126855	93.0096	11.599	2.38945	5.22681	-5.09261	3.20251	-3.40958	-7.28207	-5.67992	-0.569485	-4.98777	-2.46146	-3.1218	Normal
0.615917	70.3812	0.272	0.000845415	47.0094	0.323216	0.427172	0.00346416	0.0034843	0.0625794	0.0223088	-0.00281069	0.0106751	0.0134858	1.77533	35.8828	-8.22515	4.96305	0.571666	0.0124684	94.2727	9.05109	4.217	2.22301	-2.70318	0.172051	-2.01934	-6.11034	-3.92813	-2.39941	-2.87298	-2.92963	-3.06442	Normal
0.599262	71.1744	0.422	0.000624119	42.2084	0.384358	0.439073	0.00355294	0.00345848	0.0590538	0.0210506	-0.0024484	0.0101782	0.0126266	1.57997	37.2149	-3.98972	4.95488	0.574338	0.00922191	92.7922	11.7845	1.86523	4.63424	-6.84528	4.10901	-3.69272	-2.35008	-3.72807	-2.17714	-3.85943	-3.03677	-3.18486	Normal
0.911866	71.1322	0.422	0.000580939	44.4089	0.310552	0.440088	0.00356651	0.0032432	0.0546059	0.0220232	-0.00279978	0.0104706	0.0132704	1.85951	31.705	9.93558	4.48758	0.480567	0.00434574	92.7068	12.0109	0.646868	4.80938	-9.60136	5.99866	-4.53654	-0.96758	-3.33424	-2.5163	-4.42202	-4.63827	-2.3233	Normal
0.891356	69.3241	0.4235	0.000468965	43.0086	0.289922	0.443224	0.00360781	0.00354369	0.0517719	0.0212259	-0.00273478	0.0101662	0.012901	1.59892	31.8335	12.0227	3.41788	0.479462	0.00451832	92.7137	11.8062	0.29744	4.54728	-9.55211	5.98512	-4.1601	-1.94119	-3.34511	-2.45573	-4.15948	-4.08452	-2.54254	Normal
0.767628	69.2042	0.2885	0.000643934	49.2098	0.294857	0.446071	0.00364504	0.00317284	0.055854	0.0217419	-0.00318443	0.010079	0.0132634	1.42453	26.0892	12.1123	4.94727	0.50845	0.00169897	93.1548	12.2197	0.458849	4.37484	-12.1495	7.07832	-5.47147	-3.12885	-5.26388	-0.55201	-4.78781	-3.15904	-3.11569	Normal
0.787818	81.6882	0.2785	0.00128019	0	0.0156927	0.46951	-0.0178899	-0.0175027	0.101288	0.0348886	-0.0234316	-0.012163	0.0112686	0.408515	30.7381	34.1299	-69.8042	16.1226	0.112043	100.414	8.1969	2.27709	-5.64838	-13.8007	-4.56561	-8.14473	-0.540957	-1.66728	1.59836	2.78186	-1.5813	0.827602	Normal
0.784071	82.1918	0.278	0.00130489	0	0.0158761	0.473313	-0.0180616	-0.0173991	0.101128	0.034899	-0.0233122	-0.0122552	0.011057	0.635591	31.8472	29.8256	-71.346	15.0444	0.0637699	99.8507	9.45869	0.98756	-3.99945	-16.5328	-0.851677	-9.7851	-0.331433	-2.12933	3.676	1.25708	-1.04987	-0.0716	Normal
0.683161	77.5695	0.283	0.00129757	0	0.020232	0.468904	-0.0180109	-0.0178913	0.0889764	0.0286824	-0.0220049	-0.0135634	0.00844148	0.914009	39.1267	29.0645	-44.0758	12.3492	0.0479151	99.4654	9.52557	-1.26384	-2.81084	-16.7828	-0.239193	-10.1505	0.724871	-2.35847	3.33551	0.659381	0.146364	1.43287	Normal
0.62572	68.0658	0.2825	0.00129778	0	0.0196245	0.465462	-0.0180124	-0.0179156	0.0903543	0.0286958	-0.0216711	-0.0137694	0.00790173	0.627508	37.2184	30.1039	-47.2251	14.1118	0.0340424	99.3057	9.53965	-1.00859	-2.96267	-17.3076	-0.872645	-10.8237	1.38727	-2.484	2.9597	1.20579	-0.129094	1.22506	Normal
0.690267	75.0939	0.2835	0.00130291	0	0.0192692	0.469166	-0.0180479	-0.0179556	0.0913875	0.0311093	-0.0219538	-0.0134817	0.00847214	0.571032	34.2743	31.8122	-44.3906	14.0006	0.0309994	99.3955	9.81697	-1.18412	-2.17602	-17.3705	-0.587622	-11.013	1.2774	-2.94145	2.45508	0.773069	-0.783121	1.11453	Normal
0.780211	79.4702	0.2855	0.00131029	0	0.0183752	0.472766	-0.018099	-0.0177382	0.0939309	0.0330548	-0.0225268	-0.013176	0.00935086	0.760295	29.8897	32.2816	-36.3669	16.2843	0.0474054	99.6395	9.74834	-1.14903	-2.32975	-17.6095	-0.576629	-11.2911	1.31619	-3.05965	2.3652	0.180149	-1.26706	1.50064	Normal
0.801989	79.5756	0.2835	0.0013207	0	0.0193341	0.473923	-0.0181707	-0.0177747	0.0920133	0.0337972	-0.0226426	-0.0124731	0.0101695	0.681096	27.4892	32.9478	-26.0881	14.9025	0.0531426	99.6563	9.69381	-1.00469	-2.32029	-17.3652	-0.279957	-10.6543	1.07163	-3.38974	2.22639	-0.121769	-0.69767	0.812435	Normal
1.22204	106.952	0.2005	0.00500211	12.6025	0.253009	0.424691	0.00392592	0.00396344	0.108483	0.0580945	-0.0259575	0.0305827	0.0565402	0.178855	16.1041	-21.1911	3.42241	2.01749	0.0151975	96.9469	11.452	-1.10591	6.02023	-6.93474	4.84045	-2.43697	-0.160371	-1.315	-2.35525	-3.01896	-6.46528	-1.53031	Normal
0.979628	106.952	0.2005	0.00324622	13.4027	0.301901	0.433992	0.00420892	0.00473917	0.112239	0.0586295	-0.0224036	0.0304982	0.0529018	-0.367792	18.4022	-42.8822	4.26673	1.75448	0.0216512	96.8635	11.4021	0.345351	5.25874	-6.67924	4.17804	-2.55892	0.147144	-0.688994	-1.53395	-3.44664	-7.04267	-1.83082	Normal
0.951544	108.011	0.2005	0.00274495	12.6025	0.197306	0.440602	0.00452028	0.00546541	0.121127	0.0604439	-0.0212167	0.0299083	0.051125	-0.62516	19.4838	-92.9769	3.45288	1.71827	0.0209896	97.0711	11.9548	1.44604	4.51966	-8.60395	6.79292	-2.38918	-3.08854	-2.26023	-1.89151	-4.34049	-5.54529	-2.21469	Normal
0.990916	108.499	0.2005	0.00338483	13.2026	0.24179	0.438367	0.00428112	0.00524277	0.119581	0.0595534	-0.0204802	0.0298508	0.0503309	-0.565918	18.9563	-74.4437	2.16417	1.32022	0.0199793	98.0752	9.75004	3.61623	1.54808	-5.78703	3.56441	-0.02152	-2.49591	-0.782811	-3.56479	-3.68472	-6.52281	-2.07457	Normal
0.946715	108.401	0.2005	0.00194627	12.6025	0.163826	0.443387	0.0043606	0.00475676	0.11302	0.0573939	-0.0222387	0.0315267	0.0537654	-0.500667	21.0413	-54.8684	1.58587	1.27423	0.0257426	97.1363	11.567	1.47699	3.88046	-9.15377	6.43316	-2.18048	-1.42158	-1.6884	-3.6698	-3.74107	-6.71531	-1.85346	Normal
1.13888	108.794	0.2005	0.00406356	13.2026	0.219279	0.44167	0.00438941	0.00464676	0.117338	0.0582256	-0.0220763	0.0315558	0.0536321	-0.60103	23.0883	-80.155	1.00627	1.17282	0.0258815	97.1382	11.5877	1.44025	4.19302	-8.09155	5.49807	-2.58597	-2.67811	-2.32805	-3.23699	-3.66916	-5.28111	-2.22585	Normal
1.31214	108.499	0.2005	0.00293385	13.2026	0.249019	0.443329	0.00446228	0.00552209	0.118083	0.0593636	-0.0219805	0.0329909	0.0549713	-0.780957	21.5063	-78.129	2.38972	0.964473	0.0250101	97.0195	11.6188	2.40238	3.54357	-8.75677	5.66807	-2.37241	-2.71208	-2.22082	-3.44563	-3.63185	-5.54502	-2.64333	Normal
1.28788	108.206	0.2005	0.00466496	13.2026	0.261232	0.429144	0.00455018	0.00519997	0.11699	0.0579807	-0.020764	0.0320983	0.0528623	-0.578521	22.8637	-77.074	2.76433	1.4611	0.0246345	97.0217	11.444	2.47113	3.14239	-9.16048	5.80293	-2.1942	-1.12573	-1.70264	-4.68876	-3.44906	-6.02679	-3.39639	Normal
1.39453	106.289	0.2005	0.00246595	13.4027	0.248521	0.434531	0.00379133	0.00351954	0.121635	0.059875	-0.0209589	0.0294967	0.0504556	0.284029	16.8922	-103.923	2.52574	1.28588	0.0148798	96.865	11.7883	1.26563	5.29134	-7.69976	5.87106	-2.33966	-1.22114	-1.89881	-1.54626	-3.69784	-6.41753	-1.47734	Normal
1.08558	106.667	0.2005	0.00312163	43.0086	0.272955	0.427834	0.00360414	0.00354358	0.123111	0.0607228	-0.0222965	0.029207	0.0515035	0.405711	19.1501	-104.664	3.32958	1.24578	0.0374631	97.2837	11.0979	1.89282	4.01886	-6.18919	4.17663	-0.603369	-0.499545	0.11372	-5.08642	-2.21939	-7.19048	-1.40698	Normal
0.958662	107.623	0.2005	0.00277992	37.6075	0.308601	0.426589	0.00404943	0.00598106	0.123625	0.0586946	-0.0197366	0.0266094	0.046346	-0.493466	20.224	-109.887	5.34835	2.20143	0.0349944	97.4187	11.2498	1.43359	4.29495	-5.92873	2.63214	-1.99151	-0.0752987	-0.640049	-5.48116	-2.2377	-7.39183	-1.72266	Normal
0.997488	108.597	0.277	0.00233198	37.6075	0.3025	0.429808	0.00395233	0.00508301	0.11577	0.0562242	-0.0197391	0.0265547	0.0462938	-0.63641	19.1543	-74.0564	4.74188	1.88188	0.00429513	96.9348	11.9752	-0.233967	5.96905	-8.07566	4.7793	-4.27152	0.417022	-2.97384	-2.94288	-3.79637	-5.79612	-2.69081	Normal
1.02464	107.72	0.2005	0.00317569	12.6025	0.21029	0.436547	0.00389679	0.00593653	0.118949	0.0575006	-0.0178087	0.0263776	0.0441863	-0.747815	17.8621	-79.7582	4.57798	2.11917	0.00598949	97.1008	11.925	0.0186523	5.63601	-8.25579	4.95983	-4.03979	-0.663726	-3.10915	-2.21051	-4.17665	-6.49399	-2.20433	Normal
1.49003	107.72	0.2005	0.00278196	37.6075	0.249151	0.426082	0.00344283	0.00509926	0.115802	0.0552311	-0.0169222	0.0257893	0.0427115	-0.264123	18.2152	-69.0189	5.73435	1.87359	0.0117055	97.9624	9.40786	2.72597	2.51577	-4.16504	1.58924	-0.760284	-0.845798	-0.163937	-3.15902	-3.67855	-7.88952	-1.34839	Normal
1.27703	106.101	0.2005	0.00323957	14.2028	0.234845	0.438704	0.00413236	0.00470705	0.113947	0.0571666	-0.0200837	0.0282983	0.048382	0.339647	16.8754	-54.8288	5.03037	1.43442	0.0248574	97.2734	11.3034	1.33122	4.05597	-8.64589	5.55113	-2.18459	-1.34995	-0.789739	-1.00388	-3.86239	-8.78529	-0.491631	Normal
1.25641	106.289	0.2005	0.00360509	13.6027	0.325027	0.431139	0.00410215	0.00482172	0.106447	0.0561012	-0.0217582	0.0285255	0.0502837	0.110388	14.5101	-23.7756	5.16314	1.73776	0.0499003	96.5907	11.257	1.84045	3.81226	-8.3956	5.2841	-2.42551	-4.3445	-2.28095	-0.355363	-4.05028	-6.54018	-0.816176	Normal
1.12624	106.289	0.2005	0.00421027	12.4025	0.274556	0.430314	0.00391961	0.00501144	0.113002	0.059197	-0.0222974	0.02979	0.0520874	-0.219605	16.1609	-43.8128	4.50653	1.37861	0.0204105	96.7953	11.4346	1.19809	4.61027	-8.00894	4.7957	-2.96403	-3.66006	-2.75566	-0.99142	-4.2806	-6.39199	-1.47219	Normal
0.684907	58.5366	0.3235	0.28186	0	0.923838	0.0593858	-0.265453	-0.265646	0.0539939	0.0232074	-0.273095	-0.258447	0.0146485	-1.45945	38.3745	-144.726	3.67093	3.61359	0.0618901	98.4704	6.87557	0.596454	-3.88005	-8.5621	-0.510816	-2.74649	-3.08668	-0.647561	-0.338402	0.0520151	-2.57006	-2.36893	Normal
2.48221	89.955	0.2905	0.0568112	6.0012	0.724932	0.293919	-0.00204004	-0.0233899	0.238622	0.17903	-0.159701	0.10514	0.264841	0.699209	3.96356	-468.161	0.708799	0.0479728	0.000336805	86.897	7.54597	7.4849	3.99884	1.61098	4.28215	4.36666	1.39511	3.0724	4.13299	5.57425	6.19289	2.05404	Normal
2.51369	88.1705	0.2795	0.0372995	1.40028	0.399723	0.302227	-0.0108733	-0.0282927	0.238605	0.180272	-0.159482	0.110639	0.270121	0.562758	4.05444	-470.539	0.553985	0.0596203	0.00100779	93.3527	1.47164	3.9745	3.68734	3.83372	3.51191	3.53275	3.16883	3.41198	3.46872	3.44348	2.97104	2.21045	Normal
2.54145	88.4304	0.2775	0.0357022	1.40028	0.403923	0.300508	-0.00910953	-0.030977	0.245636	0.186363	-0.16538	0.11676	0.28214	0.538413	3.86895	-520.011	0.606146	0.0500157	0.000322716	84.8754	11.4994	5.43112	5.19894	-1.42651	7.43402	4.17441	0.901526	4.03699	4.9267	3.74456	4.2872	1.8776	Normal
2.66013	88.8231	0.2655	0.042837	6.0012	0.673911	0.305426	-0.0124351	-0.0519043	0.242382	0.1863	-0.168098	0.120493	0.288592	0.629432	3.75119	-460.068	0.497054	0.0440664	0.00050761	90.219	3.65843	5.77186	4.60337	4.21462	4.32124	4.25294	3.21909	3.4887	3.96843	4.4563	3.90097	2.12885	Normal
2.51761	88.5609	0.3395	0.0535616	6.0012	0.700077	0.302429	-0.0105322	-0.0386694	0.235106	0.177811	-0.164393	0.11284	0.277233	0.782623	4.49175	-442.411	0.41536	0.0313047	7.31431e-05	90.987	2.58751	5.05076	4.54424	4.49952	4.26206	3.98508	3.11096	3.41635	3.85608	4.28281	3.89724	2.56906	Normal
2.52162	86.4553	0.3385	0.0350193	6.0012	0.717166	0.316703	-0.00115232	-0.0363621	0.234135	0.179985	-0.154693	0.125811	0.280504	0.663514	4.08694	-437.383	0.463088	0.0455279	0.00107575	94.2251	0.995824	3.61494	3.66798	4.12197	3.8377	3.76218	3.25226	3.3153	3.27395	3.27938	2.97237	2.43277	Normal
2.71218	87.3999	0.3045	0.0685031	1.40028	0.370279	0.294784	-0.00601577	-0.042997	0.246547	0.191118	-0.165183	0.134763	0.299946	0.457203	3.50616	-493.47	0.534231	0.0254706	0.000379631	90.7446	3.45395	5.96365	5.01542	4.49024	4.11897	3.83022	2.94446	3.11229	3.26877	3.43487	2.97187	1.97687	Normal
0.769364	112.15	0.2335	0.000870725	41.4083	0.167255	0.485787	0.000432079	0.00132	0.0732812	0.0320516	-0.0104071	0.0114939	0.0219011	-0.876214	29.9058	21.8358	-2.62196	6.17126	0.149491	99.073	9.10018	-1.58352	-1.24507	-11.379	-0.159349	-4.6807	-1.78795	0.250344	4.87618	0.771069	-3.49719	-2.70244	Normal
0.973058	111.836	0.269	0.000647833	41.4083	0.168636	0.484779	0.000474565	0.00116586	0.0652156	0.0291509	-0.00959651	0.0106588	0.0202553	0.0281201	21.5353	21.8172	0.286793	5.26307	0.0765592	98.0745	9.20465	-0.875624	-0.731471	-13.1108	1.68689	-5.00096	-0.712894	-0.817639	1.5745	0.445518	-2.50005	-1.69669	Normal
1.03813	110.092	0.26	0.000701306	37.6075	0.199227	0.481931	0.000562266	0.00116224	0.0638515	0.0285539	-0.0100873	0.0108293	0.0209166	0.282752	22.6483	20.6403	1.59428	4.27244	0.0907893	97.877	9.08442	-0.200836	-1.28009	-12.8014	2.56498	-3.54023	-1.83048	0.060677	1.34593	0.362226	-2.77944	-1.94957	Normal
0.68155	107.143	0.2145	0.000618371	42.0084	0.226726	0.478964	0.000771147	0.00109425	0.0650159	0.0263854	-0.00898551	0.00984483	0.0188303	0.124633	27.2187	15.0371	3.3043	4.1876	0.102929	98.9417	7.1741	1.64097	-3.46362	-10.1476	-1.36969	-2.42153	-1.66716	0.338366	-1.29244	0.161903	-4.00105	-1.44074	Normal
0.687701	106.477	0.2825	0.000680087	39.4079	0.19139	0.481556	0.000478187	0.000555068	0.0696738	0.0274799	-0.00831361	0.00913035	0.017444	-0.493639	25.5087	12.0116	2.27789	5.51472	0.103513	98.5757	8.98492	-0.735698	-1.85295	-13.0369	-0.0187676	-5.44035	-0.279979	-0.307952	2.00662	-0.49035	-4.28176	-1.90168	Normal
0.876636	107.047	0.2125	0.000425981	83.4167	0.150916	0.484567	0.000510386	0.00110391	0.0729802	0.0282013	-0.00769741	0.0087892	0.0164866	-0.410134	25.5755	11.9939	-7.58325	3.81415	0.138205	98.7513	9.16299	-0.609034	-1.16266	-12.9884	-0.66667	-7.25858	0.350158	-2.19944	-1.19804	-0.126498	-0.768465	-1.73536	Normal
1.27414	106.572	0.226	0.000556886	41.4083	0.153146	0.487882	0.000627815	0.00163539	0.0700816	0.0272347	-0.00712492	0.00835475	0.0154797	-0.416504	27.4894	15.7172	-7.31383	3.76403	0.13182	99.0307	8.8761	-2.13757	-0.689036	-10.9645	-1.58014	-7.72068	-1.75213	-1.43082	1.22529	0.172554	-1.3734	-1.00183	Normal
1.28143	106.383	0.219	0.000403429	81.6163	0.156582	0.487015	0.000536436	0.00155737	0.0696133	0.0273186	-0.00701034	0.00858398	0.0155943	-0.601397	26.0825	15.6178	-1.22515	4.10842	0.131491	98.9169	8.94334	-2.44436	-0.101916	-10.1644	-2.17528	-7.47961	-2.88257	-1.60294	3.54142	-0.308987	-1.79837	-1.65301	Normal
1.28941	104.803	0.2305	0.000624729	46.6093	0.156449	0.481773	0.000672462	0.00218415	0.0667331	0.0271684	-0.007337	0.00907954	0.0164165	-0.295301	24.1	17.3116	-0.961007	4.27304	0.0767001	98.8752	8.8324	-2.92715	-1.27715	-11.5639	-0.750557	-6.17635	-4.65126	-1.15371	2.64602	-1.12065	-2.09326	-1.11617	Normal
0.758651	103.986	0.2205	0.000366173	46.6093	0.176478	0.486242	0.000261644	0.00173245	0.0613337	0.0245599	-0.00670308	0.00840531	0.0151084	-0.288376	23.0325	16.6666	1.44194	3.24611	0.0801993	97.9696	8.77644	-0.872415	-1.53253	-13.3081	0.187051	-5.62424	-4.60044	-2.53368	0.307063	-0.606034	-0.694018	-1.48448	Normal
0.641824	103.806	0.2125	0.000454678	82.6165	0.176149	0.488247	0.000640644	0.00119456	0.0634702	0.0227237	-0.00677742	0.00756586	0.0143433	-0.107573	42.7292	12.4677	-15.7392	3.99967	0.130151	98.4443	8.58762	-1.25523	-1.39161	-13.8976	-1.03308	-8.18026	-0.425244	-2.33015	1.05918	-0.767817	-1.89059	0.726814	Normal
0.608431	106.667	0.2205	0.000254891	36.6073	0.114452	0.484454	0.00060642	0.000694208	0.0533141	0.0201408	-0.00683471	0.0074601	0.0142948	-0.149899	55.648	14.8636	-10.1247	3.2821	0.111624	97.7749	8.13913	-1.94721	-2.0986	-13.2482	-1.17313	-7.35979	-1.09716	-2.743	-0.151563	-0.590024	-1.53222	-0.332346	Normal
1.05801	99.1736	0.2195	0.000332612	79.816	0.162544	0.488603	0.000687859	0.00120296	0.0600829	0.0235881	-0.00688224	0.00890538	0.0157876	0.574603	34.9936	20.0655	-1.23058	2.78976	0.0516288	98.0094	9.07064	-2.91531	-0.650163	-13.8213	-0.750793	-7.40075	-0.160236	-2.49869	1.14373	-0.342721	1.0087	0.106718	Normal
1.04483	97.3236	0.219	0.000597737	90.6181	0.193771	0.483566	0.000484614	0.000979091	0.0667842	0.0245692	-0.00603097	0.00793378	0.0139647	0.360919	31.8974	18.5753	-10.8684	4.9915	0.166428	99.2146	7.94348	-1.643	-3.0059	-10.7535	-2.93448	-6.12873	-4.0783	-1.56641	0.331915	0.599755	1.52082	-1.59983	Normal
0.533193	93.9702	0.218	0.000453165	87.4175	0.218284	0.478904	0.00077589	0.000896051	0.0691194	0.0228145	-0.00502072	0.00710629	0.012127	-0.113014	40.2245	-31.8027	-16.7069	5.17774	0.136259	100.317	5.59298	0.0494631	-3.68888	-9.52672	-6.28644	-5.80422	-1.89379	-2.3094	-0.124437	3.2837	0.234765	-0.224089	Normal
0.545752	95.6938	0.314	0.000726984	87.6175	0.194268	0.469814	0.000619558	0.000984989	0.0703768	0.023848	-0.00583652	0.00751661	0.0133531	-0.548571	38.8532	7.92273	-10.5893	4.74644	0.027295	98.2214	9.49985	-2.62127	0.990065	-12.0285	-2.064	-9.35588	-1.18102	-3.88959	3.64244	0.125945	0.265156	-0.0816598	Normal
0.54932	95.3895	0.2225	0.000470897	86.0172	0.243118	0.477748	0.000538043	0.000839256	0.071961	0.0238055	-0.00576092	0.00695419	0.0127151	-0.404268	37.9099	10.079	-24.0847	4.75072	0.04245	98.799	8.97495	-2.97819	-0.851165	-14.6432	-1.69704	-9.93987	-1.50529	-3.77935	1.27518	1.45211	2.00822	-0.0910798	Normal
0.540189	96.1538	0.224	0.000443943	83.4167	0.231931	0.474214	0.00043788	0.000616219	0.0705358	0.0228734	-0.004949	0.00653745	0.0114865	-0.345673	39.3419	8.37661	-18.7652	4.44717	0.0424529	98.5038	9.01217	-2.40902	-1.30545	-15.121	-1.05786	-9.58966	-1.90102	-3.59535	1.65161	1.41466	1.50013	-0.260087	Normal
0.54301	95.7702	0.2245	0.00047615	83.4167	0.241405	0.472294	0.000401968	0.000793415	0.0704473	0.022754	-0.00517521	0.00599533	0.0111705	-0.0522143	38.3212	8.58477	-19.2568	4.21479	0.0300094	98.3257	9.22839	-2.92185	-0.649801	-15.3207	-0.971266	-10.4547	-1.47203	-3.84597	2.18128	1.26216	1.81041	0.543744	Normal
0.465909	94.4882	0.223	0.000442438	75.215	0.16819	0.474253	0.000332149	0.000609879	0.0617971	0.0192567	-0.00535612	0.00537765	0.0107338	-0.100121	52.2026	10.5723	-11.3293	4.2427	0.0757781	97.9344	8.80396	-3.50853	-0.53925	-14.1231	-1.65521	-10.3219	-4.3922	-5.10614	5.32337	-1.1412	0.113953	0.775542	Normal
0.509751	93.0954	0.225	0.000294424	81.2162	0.206447	0.479641	0.00030033	0.000463839	0.063784	0.0209251	-0.00573785	0.00632417	0.012062	-0.247546	47.224	12.8663	-9.34279	4.22352	0.108893	98.2437	8.49778	-2.13926	-1.99716	-13.7485	-2.39928	-8.02257	-5.07987	-3.48558	4.87261	-0.688917	-0.180477	0.481097	Normal
0.75568	100.167	0.2255	0.000744451	85.4171	0.200906	0.475751	-0.00664485	-0.00587517	0.0781165	0.0266606	-0.01262	0.00139771	0.0140177	0.734627	54.8932	19.1085	-42.043	10.017	0.278031	98.0252	10.4807	-2.87785	-5.99414	-17.9713	-3.13453	-7.42777	-1.94274	1.93834	-1.18436	1.16502	-3.54138	1.39899	Normal
0.717118	101.266	0.224	0.000675966	85.4171	0.204881	0.474253	-0.00674502	-0.00620031	0.069261	0.0247078	-0.0123114	0.000549871	0.0128612	0.51133	57.2356	18.6333	-23.8625	8.14138	0.198092	97.5037	10.1208	-2.93674	-5.13496	-16.5558	-5.36048	-7.95616	-1.10767	0.870922	-0.985122	0.453184	-3.62172	1.31237	Normal
0.704555	98.0392	0.2255	0.000753806	90.6181	0.217524	0.476034	-0.00647846	-0.00627527	0.0722193	0.0248246	-0.0124267	0.000286263	0.0127129	0.788892	55.6205	-7.26346	-26.7317	10.084	0.543452	98.4223	9.09325	-2.40029	-6.4435	-14.4811	-6.16752	-6.16619	-1.97817	1.86748	0.043111	0.718515	-1.32704	-0.821605	Normal
0.672869	102.215	0.226	0.000523877	87.4175	0.176776	0.482878	-0.00674238	-0.00618256	0.0561865	0.0227128	-0.0125735	0.000389568	0.0129631	0.419576	36.3622	20.1703	7.04937	6.1237	0.117474	97.1254	9.38341	-2.45972	-3.87525	-13.5415	-5.76426	-6.17397	-2.12929	0.659542	-1.05585	-0.179742	-1.82657	-1.44107	Normal
0.576536	100.756	0.2275	0.000469468	89.2178	0.18929	0.484321	-0.00670942	-0.00581127	0.0586042	0.0234645	-0.0135795	0.000845926	0.0144254	0.659796	40.4065	21.143	2.37966	7.36567	0.114072	97.3867	9.2342	-2.35099	-4.19343	-14.989	-4.61525	-6.09031	-2.09406	0.96527	-1.99646	1.09625	-2.22864	-0.35465	Normal
0.613832	101.437	0.227	0.000310779	85.017	0.172152	0.485726	-0.00671925	-0.00607851	0.0586587	0.0216396	-0.0120774	0.000115141	0.0121925	0.818973	53.7263	14.5473	-12.3033	7.65199	0.138938	97.6994	8.76907	-3.12193	-5.08343	-14.8078	-5.39953	-7.25398	-2.28003	0.496911	0.112348	0.341833	-4.52594	0.651876	Normal
0.884411	59.3178	0.345	0.00549687	37.2074	0.530836	0.381225	0.00228079	0.00220162	0.133836	0.0431348	-0.00312457	0.00738302	0.0105076	0.605285	26.1583	-290.068	5.83559	1.0659	0.040961	94.95	12.185	2.96228	6.56981	-3.51152	6.20369	-0.00944871	-4.87766	-3.31445	0.525142	-1.50928	0.341474	-1.48938	Normal
0.895705	59.2885	0.345	0.00499379	40.008	0.418091	0.378655	0.00228306	0.00226521	0.136305	0.0442725	-0.00351174	0.00775634	0.0112681	0.60096	25.3204	-300.629	6.19554	0.826629	0.0311357	94.5824	13.0074	2.1115	8.01448	-5.25069	8.20237	-1.73834	-4.01785	-4.68911	1.75268	-3.53755	1.00231	-2.53746	Normal
0.989786	58.3942	0.3485	0.00467897	32.2064	0.499293	0.388993	0.00239522	0.0023315	0.137773	0.044412	-0.00302408	0.00791701	0.0109411	0.716568	25.8067	-317.759	7.32425	0.491486	0.00485879	94.2261	13.6241	2.33056	8.40903	-5.93541	8.5791	-2.03591	-2.25602	-4.21059	0.118865	-3.8302	-0.14909	-2.93443	Normal
0.988005	55.1978	0.3495	0.00426854	37.2074	0.508505	0.387848	0.00236217	0.00235474	0.134652	0.0432784	-0.0033125	0.00808448	0.011397	0.746168	25.7925	-291.96	6.4213	0.414524	0.00690394	94.2588	13.5357	2.60201	7.84526	-6.87334	9.28959	-1.94364	-3.32571	-4.47478	0.755175	-3.68157	0.580191	-3.07975	Normal
0.984956	59.3765	0.349	0.00481506	39.2078	0.458393	0.388919	0.00234503	0.00234383	0.131762	0.0423331	-0.00324374	0.00768872	0.0109325	0.804625	26.2151	-269.492	6.77048	0.521631	0.00376774	94.4018	13.5609	2.2452	7.9239	-7.25677	9.31805	-2.38388	-3.15444	-4.7008	1.23536	-4.35786	-0.878606	-2.90623	Normal
1.01255	56.7376	0.3495	0.00729608	34.2068	0.561556	0.377814	0.00222742	0.0019702	0.127426	0.0420989	-0.00325944	0.00725395	0.0105134	0.783902	25.2427	-240.291	7.0594	0.651645	0.0263205	94.1871	13.0435	2.31852	8.29267	-5.69837	8.53498	-2.91627	-3.58741	-5.25277	3.09495	-4.13925	1.0957	-3.04637	Normal
0.997983	57.1973	0.347	0.00549698	34.4069	0.568732	0.384106	0.00230962	0.00185227	0.126026	0.0418144	-0.00313215	0.00748671	0.0106189	0.87522	24.6912	-232.369	7.21155	0.918007	0.064038	95.3274	12.1817	2.15792	6.8207	-5.92792	8.30019	-2.87288	-2.23822	-5.61551	2.78073	-3.9655	0.394407	-3.67527	Normal
0.984116	57.1973	0.3475	0.00637019	31.6063	0.496268	0.384621	0.00216152	0.00229786	0.129577	0.0424621	-0.00250177	0.00722877	0.00973054	0.886805	24.1739	-247.642	7.49674	1.03075	0.0476497	95.2593	12.2697	2.24858	6.96118	-5.46019	8.07206	-2.59665	-2.3466	-5.54898	2.96502	-3.96757	0.415885	-3.5211	Normal
0.754019	59.4059	0.348	0.0073054	31.6063	0.476571	0.37975	0.00223394	0.00237162	0.128602	0.0416611	-0.00269008	0.00702282	0.0097129	0.994339	25.5051	-246.86	7.33953	1.01197	0.0557891	95.2071	12.2787	2.39968	6.95177	-5.88254	8.44203	-2.4483	-2.83791	-6.21229	3.00954	-4.79954	-0.548293	-3.60791	Normal
0.69179	56.391	0.3495	0.00332748	36.4073	0.531991	0.398167	0.00217029	0.00208296	0.124202	0.0389049	-0.00217706	0.00610053	0.00827759	0.936223	25.9672	-215.773	4.32206	0.974184	0.0460314	94.9594	12.5256	2.67116	6.93034	-6.19922	8.49288	-2.35893	-2.24232	-6.43321	3.0655	-4.58308	-0.546063	-3.80546	Normal
0.699475	58.9102	0.346	0.00526365	31.2062	0.439527	0.383259	0.00234709	0.00177862	0.122383	0.0381073	-0.00217498	0.00663593	0.00881091	0.760972	26.5741	-211.261	5.46101	0.590692	0.0177883	95.4822	10.3128	5.72512	4.12079	-2.02859	2.95289	0.53566	-5.65248	-2.71072	-0.516329	-2.42575	-2.595	-2.49139	Normal
0.921854	58.8235	0.3455	0.00557291	35.007	0.545711	0.374319	0.00232156	0.00220902	0.127371	0.0402855	-0.00179618	0.0073081	0.00910428	0.81058	26.5161	-241.972	7.8195	0.360741	0.0203451	93.8908	12.7372	3.02495	7.87148	-4.15121	7.86514	-1.32633	-4.7122	-3.70842	2.19751	-4.05274	-1.13052	-2.55506	Normal
0.924729	60.1202	0.3465	0.00382717	33.8068	0.562773	0.389213	0.00235227	0.00220105	0.124388	0.0398861	-0.00261165	0.00727319	0.00988484	0.881906	26.9228	-222.224	8.12596	0.554949	0.0199383	94.0753	12.5961	3.15093	7.45072	-4.11556	7.11593	-1.61029	-4.22091	-3.63598	2.74675	-3.27297	-0.354213	-1.93525	Normal
0.904379	60.5449	0.3455	0.00420449	38.0076	0.504998	0.389295	0.00224734	0.00224244	0.126137	0.0401999	-0.00242875	0.00682685	0.0092556	0.898035	26.8872	-231.168	8.72936	0.679203	0.0200861	94.2247	12.8018	3.352	6.77277	-5.36874	8.22732	-1.10736	-4.98638	-3.02107	1.79651	-3.7925	0.237642	-1.47675	Normal
0.734737	60.2107	0.3455	0.00708979	34.4069	0.54989	0.380053	0.0022565	0.00219307	0.121185	0.0391863	-0.00284859	0.00721774	0.0100663	0.90366	26.3189	-199.75	9.0332	1.01658	0.0117585	94.1735	12.8415	2.61557	7.30852	-4.76212	6.24583	-1.96478	-4.20672	-3.75827	1.11426	-3.9873	0.649961	-1.43713	Normal
0.761008	59.9401	0.349	0.00797919	37.4075	0.517052	0.367554	0.00214706	0.00220708	0.127939	0.0408454	-0.00250962	0.00686966	0.00937928	0.870241	25.3491	-242.633	7.74184	0.756187	0.0122156	94.0651	12.7154	3.42896	6.63848	-4.69734	7.11331	-0.285462	-5.83331	-3.42396	-1.08481	-3.53359	1.81471	-2.84686	Normal
1.40175	56.1798	0.349	0.00342218	31.6063	0.441539	0.39128	0.0022204	0.00216432	0.119675	0.0379931	-0.00243718	0.00673056	0.00916775	0.924432	25.5908	-183.38	5.88775	0.485248	0.00397487	93.7366	12.9265	4.68083	5.81813	-6.39429	8.78742	-0.192323	-7.57582	-3.75249	2.75017	-3.66632	-2.10189	-2.36114	Normal
0.860791	57.7478	0.346	0.00428565	37.2074	0.53581	0.379671	0.00179843	0.00207143	0.126057	0.0391455	-0.00254621	0.00670001	0.00924622	0.837793	25.5535	-217.897	6.4883	0.412631	0.0101296	94.1922	12.4951	4.12548	5.8944	-4.447	7.87617	-0.0327752	-6.86031	-3.35523	1.01006	-3.34498	-2.01936	-3.10105	Normal
0.795744	57.2246	0.348	0.00410839	37.6075	0.543209	0.387853	0.00234576	0.00219322	0.112504	0.0342678	-0.00203269	0.00720596	0.00923865	1.00759	30.6266	-170.538	5.43262	0.587666	0.0211762	93.6854	13.056	2.16135	8.05232	-6.23773	9.00818	-2.99571	-3.43573	-6.31571	3.32418	-3.37995	0.165331	-3.71997	Normal
0.938468	88.7574	0.2895	0.118285	0	0.984121	0.0145024	-0.171963	-0.172382	0.0158085	0.00986242	-0.17916	-0.165347	0.0138127	1.91961	47.7844	220.397	0.799056	0.387299	0.0502026	92.6481	3.3675	-4.10567	-4.83931	-7.82273	-3.70917	-2.88517	1.40992	0.961137	-1.18862	1.79994	1.41977	1.12796	Normal
0.910479	30	0.286	0.118643	0	0.983605	0.0147075	-0.172223	-0.172401	0.0159584	0.00953821	-0.178642	-0.166015	0.0126272	1.94039	49.1191	220.85	1.136	0.410555	0.0624184	93.3387	2.6544	-3.11155	-4.97738	-7.12371	-3.95907	-2.49922	0.598949	0.748609	-0.980826	1.80222	1.75057	1.03661	Normal
1.2898	87.5912	0.2765	0.118645	0	0.986803	0.0116793	-0.172224	-0.172007	0.0143634	0.00950224	-0.178719	-0.165614	0.013105	0.681589	15.4389	220.148	0.886321	0.372525	0.0535396	92.4295	1.85069	-1.82706	-2.99133	-3.20238	-2.14545	-1.50067	-0.713138	-0.873782	-0.863356	1.17214	1.72907	0.527617	Normal
1.27875	87.4636	0.274	0.118246	0	0.982495	0.0151564	-0.171934	-0.171675	0.0164483	0.0104715	-0.179196	-0.165018	0.0141774	0.460171	14.407	219.77	0.973232	0.978919	0.0876044	93.5699	2.13483	-4.31752	-4.31893	-2.91938	0.608952	-0.318606	-3.59359	-1.20031	1.10135	0.357176	1.75782	1.51795	Normal
0.33423	86.8936	0.2005	0.11693	0	0.883991	0.0940436	-0.170975	-0.171713	0.0448098	0.0178714	-0.181434	-0.163183	0.0182501	4.81628	169.226	212.265	0.338262	-5.08705	0.758267	100.904	0.774673	-7.36323	-10.1251	-5.88652	3.86331	3.60436	-4.23432	-4.26691	-2.35699	-1.36653	8.8242	2.31957	Normal
0.630704	90.7716	0.231	0.116319	0	0.818803	0.134391	-0.170528	-0.171633	0.0579373	0.0284158	-0.1858	-0.160199	0.0256016	2.37474	67.9051	188.929	0.780476	-4.60903	0.907066	101.983	1.62011	-7.26092	-7.60865	-3.98397	4.018	5.49113	-1.71105	-2.75789	-0.987288	-1.34788	7.03503	1.92201	Normal
0.770859	35.9712	0.2185	0.116352	0	0.729753	0.176359	-0.170552	-0.171087	0.0746405	0.0450545	-0.198299	-0.141661	0.0566379	0.547058	31.8571	150.854	-0.716373	-3.42374	1.1077	102.587	2.67287	-6.16222	-6.50129	-4.03793	3.26575	4.607	-2.5565	-3.54222	-1.30307	-1.68275	5.95933	1.17599	Normal
0.812584	35.9497	0.219	0.116643	0	0.717512	0.179498	-0.170765	-0.170818	0.0769887	0.0498025	-0.206348	-0.134817	0.0715314	0.49202	28.2513	142.763	-0.618851	-3.50298	1.11395	102.662	2.68547	-6.30372	-6.34005	-3.89021	3.03333	4.62424	-2.40231	-3.47226	-1.11165	-1.61785	5.92635	1.28457	Normal
0.983866	42.0905	0.2115	0.118314	0	0.77191	0.135582	-0.171984	-0.170673	0.0666554	0.046087	-0.205448	-0.137925	0.0675233	-0.619796	15.9104	145.754	0.532143	2.59845	0.408955	99.72	4.9904	-6.54423	-1.88236	-3.70099	-0.151377	2.26711	-2.06475	-0.791455	-0.0163041	-0.654716	3.19415	0.562964	Normal
1.6629	42.7807	0.679	0.119156	0	0.927862	0.0501862	-0.172595	-0.172521	0.034301	0.0248873	-0.189549	-0.153177	0.0363716	0.0928697	6.5703	200.609	1.85922	1.36429	0.0771734	95.013	3.94939	-6.31847	-1.20173	-2.71661	-2.0976	-1.00188	-3.34393	-1.36901	2.68333	2.26773	3.67321	2.44726	Normal
1.89074	80.6994	0.2725	0.11912	0	0.950906	0.0364689	-0.172569	-0.172326	0.0279989	0.0201586	-0.187044	-0.156313	0.0307309	-0.0226005	6.04447	207.716	1.37436	1.35562	0.111541	94.9974	2.63417	-3.96021	-0.757583	-1.90354	-0.183325	0.00221604	-2.48059	-1.29991	0.261384	0.769834	1.64589	-0.376286	Normal
1.64144	80	0.2865	0.118867	0	0.954372	0.0333721	-0.172385	-0.172406	0.0268313	0.0191863	-0.18665	-0.157337	0.029313	0.352071	7.92724	209.399	1.0571	0.86714	0.0750916	93.9366	3.27113	-3.98325	-0.943317	-3.1229	0.0387323	0.644211	-1.83899	-0.579272	-0.718584	-0.088926	0.738745	-0.0999049	Normal
1.7254	80.4829	0.287	0.118918	0	0.948005	0.0375825	-0.172422	-0.17224	0.0287356	0.0202942	-0.187893	-0.157246	0.0306473	0.439717	7.83701	207.546	1.55047	0.926754	0.0771996	94.4342	3.50254	-3.67825	-1.26309	-3.65683	-0.609371	0.152444	-1.91574	-0.463666	-0.351895	0.680741	1.4762	0.391108	Normal
1.51055	83.7404	0.292	0.11884	0	0.944146	0.0407868	-0.172366	-0.172318	0.0298142	0.0207861	-0.188012	-0.157063	0.0309483	0.515586	9.59312	207.626	1.76092	1.10078	0.0771746	94.8063	3.97723	-3.20678	-1.84709	-5.61748	-2.35944	-0.868833	-1.33954	0.100831	0.445456	1.31404	0.748161	0.130362	Normal
1.46386	43.1499	0.6885	0.118617	0	0.947329	0.0391029	-0.172204	-0.172274	0.0288785	0.0197533	-0.187098	-0.158505	0.0285937	0.72291	11.1728	209.715	2.0875	0.70323	0.0173534	94.067	5.19015	-2.62898	-2.67755	-5.27121	-4.18656	-3.18794	-1.24805	0.20545	-0.109579	1.40228	0.754654	0.615324	Normal
0.593381	97.561	0.2165	0.000576082	13.0026	0.162501	0.468828	0.00449582	0.00409329	0.0631371	0.0282939	-0.00966015	0.0192779	0.0289381	-1.16736	49.0793	-4.94266	0.501295	2.65163	0.0820367	97.6694	7.8546	0.00112752	1.16532	-5.4126	0.808595	0.0291287	-5.61584	-1.61667	-1.75755	-2.84329	-1.81401	-3.38298	Normal
0.611713	97.3236	0.2005	0.000454814	33.6067	0.189415	0.466631	0.00396969	0.00440533	0.0767103	0.0320612	-0.0102187	0.0193563	0.029575	1.41449	48.9256	-31.0857	-0.376443	1.618	0.0538186	97.2372	9.86916	-0.361127	2.99321	-6.56814	2.74573	-1.88878	-4.51407	-2.23157	-3.14276	-3.48922	-4.48268	-2.16068	Normal
0.596149	97.0089	0.227	0.00085601	37.0074	0.204833	0.463025	0.00410219	0.005163	0.0760931	0.0321182	-0.010839	0.0201105	0.0309495	1.58909	51.0481	-32.8981	0.370846	1.54842	0.119679	97.6525	9.48408	0.305281	0.782401	-7.69261	4.27304	-1.34986	-6.26098	-2.63287	-3.29435	-2.59665	-5.24264	-1.1121	Normal
0.657112	96.5406	0.223	0.000735529	37.0074	0.203506	0.461719	0.00421911	0.00474514	0.0810909	0.0351246	-0.0112795	0.0208211	0.0321006	1.5458	41.9315	-39.7583	1.39074	1.24712	0.150274	97.627	9.41116	1.23871	0.954871	-7.2724	5.35536	-0.224625	-6.48267	-2.77638	-2.62084	-2.57802	-4.78499	-0.93579	Normal
0.819282	93.3852	0.2175	0.000405555	18.2036	0.243033	0.466334	0.00415869	0.00422657	0.0517889	0.0262266	-0.00994113	0.0183091	0.0282502	1.30815	27.9708	15.2548	1.62339	1.47638	0.156921	96.5306	7.8579	-0.748013	-0.0279755	-5.35606	4.54248	0.903441	-4.451	-1.45037	-0.646751	-0.515405	-4.57814	0.16389	Normal
1.25412	93.1677	0.227	0.000551453	17.8036	0.216237	0.460044	0.0042571	0.00389118	0.0607287	0.0283611	-0.00997446	0.0174493	0.0274238	1.34754	34.1296	0.942751	2.03336	0.904745	0.112538	96.0091	8.74978	1.62864	1.38275	-6.26806	3.93277	0.212424	-5.60109	-1.5107	-0.349738	-2.08618	-3.94594	-1.96076	Normal
1.14597	90.6344	0.235	0.000658717	13.4027	0.182401	0.462346	0.00416826	0.0038077	0.0511366	0.0236741	-0.00910186	0.0165178	0.0256196	0.967362	51.0235	3.71329	1.70255	0.901318	0.171521	95.7909	8.0772	0.151331	2.44384	-6.94707	1.98496	0.226224	-7.81765	-2.48144	-0.94731	-3.18215	-4.52828	-3.21111	Normal
1.16913	91.8133	0.2335	0.000454008	42.0084	0.222662	0.455325	0.00395599	0.00312114	0.0533103	0.0244678	-0.00938451	0.0168981	0.0262826	0.599469	46.949	5.32827	1.33083	0.764404	0.23919	96.3664	7.23624	0.55436	2.07326	-6.021	2.10729	-0.119514	-6.97568	-4.23627	-1.42207	-3.43846	-2.41354	-3.70459	Normal
0.530107	94.4882	0.2325	0.000299809	13.4027	0.18179	0.471828	0.00377745	0.00384862	0.052075	0.0236096	-0.00876754	0.0160224	0.02479	1.66888	52.0603	8.56037	0.612311	0.830025	0.249659	96.6254	7.26265	0.698337	2.10728	-7.32869	-0.258231	-1.70809	-2.02412	-1.40719	-1.82446	-4.05183	-3.63085	-2.24817	Normal
1.20664	32.3015	0.6285	0.000363836	13.2026	0.268512	0.484294	0.00417267	0.00340634	0.0380857	0.0202708	-0.00849093	0.0166953	0.0251862	1.50975	37.7072	18.2588	1.23929	1.49855	0.0725548	95.92	7.75637	-3.60276	-1.01309	-7.80456	2.40657	-0.487464	-2.19751	1.17592	3.35758	1.34611	-2.618	2.53027	Normal
0.758675	94.0439	0.242	0.000264841	32.8066	0.218538	0.480194	0.00408173	0.00318212	0.0465171	0.021997	-0.00797656	0.0154921	0.0234686	1.13486	32.952	15.6089	1.63168	1.33934	0.105169	96.3665	8.25695	-1.71059	0.0116018	-6.69648	3.60781	0.149901	-3.74754	-0.432255	2.11161	-0.842828	-2.98397	0.201076	Normal
0.663001	95.3137	0.252	0.000330159	14.0028	0.158121	0.458089	0.00415677	0.00340817	0.045732	0.0210504	-0.00809542	0.0146939	0.0227893	2.3541	51.2719	10.971	0.43694	0.464339	0.107067	94.6153	7.85645	2.08815	1.78398	-7.21574	3.52988	0.426029	-5.40937	-2.2357	-2.30609	-2.40203	-2.55762	-2.23507	Normal
0.44144	64.7598	0.3135	0.0576898	0	0.695745	0.197327	-0.120093	-0.120391	0.0561824	0.0178038	-0.124194	-0.115933	0.00826177	-3.89526	84.8434	200.327	-5.60057	5.22424	0.0691467	97.2001	9.32202	-0.46285	-4.55965	-12.0026	-2.97994	-5.74703	-4.43753	-0.0447746	-1.58789	-1.48336	-0.86714	-1.86692	Normal
0.557553	65.0759	0.311	0.0576543	0	0.693541	0.19882	-0.120057	-0.120205	0.0564694	0.0189737	-0.124127	-0.115564	0.00856287	-3.99065	62.3071	186.777	4.71187	4.32444	0.0654219	98.2786	7.05822	1.20557	-4.82096	-9.00487	-4.59621	-5.60166	-5.82381	-1.7753	-2.58849	-0.937237	-0.153251	-1.09964	Normal
0.552419	65.3951	0.313	0.0576412	0	0.678228	0.206593	-0.120043	-0.120405	0.0584949	0.0192321	-0.124171	-0.115584	0.0085868	-3.48045	62.2955	190.469	-3.3845	3.71908	0.0673672	97.3863	9.24679	-0.653399	-3.03327	-10.7906	-3.2509	-7.00989	-4.56083	-0.783355	-3.56531	-1.6414	-0.882393	-0.731065	Normal
0.493576	64.8298	0.314	0.0575662	0	0.650334	0.220616	-0.119965	-0.12024	0.0622311	0.0197792	-0.124133	-0.115765	0.00836821	-3.10446	61.8937	190.494	-9.55801	3.67377	0.0823333	97.4208	9.71481	-0.809523	-3.06326	-11.2482	-3.86896	-7.40223	-4.07294	-0.652623	-3.48195	-1.81128	-0.838116	-0.715032	Normal
0.463209	64.0342	0.308	0.057547	0	0.676384	0.208241	-0.119945	-0.120204	0.0587124	0.0185368	-0.123856	-0.116364	0.00749191	-2.98122	68.7435	190.6	-10.3756	5.03847	0.180472	99.9524	4.61181	1.54381	-5.01767	-7.96268	-7.92607	-5.6065	-3.31937	-2.00879	-2.253	-1.35156	-1.19384	-0.33978	Normal
2.81871	35.5661	0.328	0.65645	0	0.885638	0.101842	-0.405108	-0.400258	0.138251	0.108939	-0.491366	-0.310439	0.180926	-0.134696	2.78024	-2335.78	0.112947	0.0509799	0.00240746	89.2008	1.32682	4.14476	4.45757	5.04217	4.60039	4.19101	3.30666	3.38241	3.5323	3.58847	3.39806	2.88191	Normal
2.59544	45.5408	0.282	0.699717	0	0.889705	0.0998522	-0.418245	-0.407106	0.139172	0.108958	-0.504774	-0.323474	0.181299	-0.252767	3.19	-2615.52	0.000160254	3.99036e-05	3.33744e-06	95.0036	-1.10822	3.08611	1.04022	3.70913	2.06275	3.59935	2.3957	3.2772	2.47687	2.95597	2.26598	2.25983	Normal
2.64966	45.3343	0.3015	0.677455	0	0.89259	0.104263	-0.411538	-0.402497	0.143816	0.113659	-0.502708	-0.308032	0.194676	-0.368464	3.16065	-2525.99	0.0024394	0.000231526	2.01287e-05	92.9407	-1.37286	5.00082	1.14211	5.43718	2.55651	4.49269	2.8538	3.72241	3.01719	3.28899	2.65902	2.52807	Normal
2.65646	35.1906	0.2005	0.614834	0	0.893779	0.104025	-0.392057	-0.391713	0.138625	0.10761	-0.474353	-0.29724	0.177114	-0.202508	3.66892	-2163.61	0.00300095	0.000100415	3.05411e-06	94.9192	-0.504602	1.72904	1.76681	2.46655	2.45004	2.71437	2.55088	2.60791	2.42487	2.36563	2.08199	1.81385	Normal
2.66295	57.0342	0.3265	0.640288	0	0.902467	0.101494	-0.40009	-0.40105	0.136459	0.10624	-0.482515	-0.312587	0.169928	-0.0831921	3.54453	-2250.13	0.00968929	0.000985765	0.000113206	93.8949	-0.313284	1.99023	2.03332	2.74422	2.7498	3.01751	2.85925	2.87551	2.66603	2.62536	2.31198	2.00258	Normal
2.81924	74.7198	0.3165	0.680749	0	0.897358	0.0990238	-0.412538	-0.415752	0.138019	0.109657	-0.50213	-0.320533	0.181598	-0.028067	3.07421	-2474.73	0.0627951	0.0268484	0.00118333	93.047	-0.04584	2.41157	2.63063	3.37752	3.27524	3.40028	3.05886	3.10351	2.93352	2.78715	2.50428	2.21744	Normal
2.6794	52.9334	0.2005	0.826891	0	0.914264	0.0967461	-0.454668	-0.457776	0.151881	0.121125	-0.553332	-0.347096	0.206236	-0.148991	3.05582	-3455.6	0.00299448	0.000220765	1.02767e-05	93.7595	-0.137403	2.25178	2.37633	3.09481	3.0393	3.2405	2.9974	3.01381	2.80743	2.70542	2.3905	2.08189	Normal
2.6306	52.4246	0.573	0.886246	0	0.913539	0.0881365	-0.470703	-0.475489	0.146478	0.115925	-0.568029	-0.371051	0.196978	-0.0127191	3.13602	-3718.83	0.00369973	0.000598624	2.20879e-05	93.1125	0.0330441	2.50744	2.72346	3.46005	3.35662	3.48028	3.14731	3.19861	3.02912	2.87938	2.54666	2.19042	Normal
2.63858	97.166	0.2005	0.826131	0	0.913872	0.0959368	-0.454459	-0.451364	0.152718	0.121443	-0.559174	-0.352473	0.206701	0.0154885	3.25374	-3461.85	0.0102341	0.00482485	0.000193745	94.4298	-0.352565	1.95319	2.03048	2.74458	2.69889	2.94175	2.74273	2.76051	2.52656	2.39692	2.09438	1.8704	Normal
2.72598	49.5254	0.602	0.769438	0	0.910206	0.0906187	-0.438588	-0.436192	0.139042	0.109912	-0.529896	-0.347808	0.182089	0.183033	3.22013	-2961.1	0.000639194	0.000122961	2.2671e-05	93.9859	-0.3378	1.92306	1.92602	2.59911	2.59126	2.828	2.66112	2.71262	2.57316	2.61717	2.32953	1.97642	Normal
2.52429	59.97	0.391	1.04978	0	0.934778	0.0673043	-0.512293	-0.511768	0.130876	0.10184	-0.599889	-0.433374	0.166515	0.183945	3.65874	-4520.11	0.004939	0.000544966	2.39064e-05	92.7348	-0.90849	3.60434	1.51277	4.34698	2.56799	3.99854	2.72365	3.50455	2.84433	3.17049	2.55815	2.38398	Normal
2.5695	58.8235	0.383	0.936083	0	0.916727	0.0757389	-0.483757	-0.488543	0.133778	0.103537	-0.569338	-0.405696	0.163642	0.219446	3.50943	-3942.32	0.0043496	0.000536689	2.99887e-05	96.643	-0.9313	1.7333	1.13044	2.35108	1.86325	2.51034	2.08436	2.38757	2.01879	2.10387	1.71925	1.61433	Normal
2.70225	59.1133	0.2005	0.790631	0	0.915995	0.094036	-0.444587	-0.454162	0.147385	0.115939	-0.538358	-0.351734	0.186624	0.209202	3.16709	-3160.54	0.00879564	0.00257877	0.000103049	92.9807	-0.76589	3.62696	1.609	4.30893	2.60676	4.00932	2.78118	3.50036	2.75389	3.06579	2.40019	2.28823	Normal
2.77587	35.4505	0.847	0.729638	0	0.909467	0.10215	-0.427094	-0.437473	0.150409	0.119087	-0.521328	-0.322353	0.198974	0.119045	3.01164	-2900.08	0.0190047	0.000726103	7.06874e-05	95.2846	-0.551598	1.96665	1.74176	2.71258	2.45228	2.86794	2.53579	2.72957	2.49003	2.51417	2.18821	1.96346	Normal
2.77263	85.531	0.3515	0.673556	0	0.889786	0.110091	-0.410352	-0.422217	0.148714	0.119186	-0.510634	-0.307704	0.202929	0.146387	2.77084	-2728.23	0.00533425	0.00148161	5.38334e-05	98.3317	-0.853421	1.33347	1.18692	1.92732	1.77514	2.09393	1.87789	1.98956	1.75679	1.6745	1.40758	1.28526	Normal
2.82706	50.4626	0.506	0.613736	0	0.888902	0.124033	-0.391707	-0.394022	0.158743	0.129408	-0.507753	-0.276902	0.230851	-0.0783542	2.75794	-2387.84	0.00786672	0.00380659	0.000162286	95.3582	-0.423423	1.88358	1.94395	2.67774	2.61084	2.85597	2.64345	2.73738	2.58779	2.53743	2.25741	1.97021	Normal
2.82851	120	0.2005	0.648883	0	0.900827	0.120508	-0.402766	-0.411558	0.159864	0.131022	-0.516717	-0.285302	0.231415	0.010619	2.63504	-2548.82	0.00387572	0.000634729	4.32686e-05	93.3788	0.0491588	2.49042	2.48972	3.19389	3.11356	3.30699	3.0325	3.09757	2.98859	3.1033	2.82466	2.37534	Normal
2.85494	118.694	0.2005	0.630802	0	0.895682	0.125916	-0.397115	-0.402725	0.162913	0.133784	-0.515812	-0.271009	0.244804	-0.0597562	2.55232	-2513.48	0.0420721	0.0190274	0.000905971	94.6819	-0.23168	2.13238	2.28853	3.01	2.92509	3.09958	2.82379	2.87874	2.68199	2.51247	2.1961	1.92448	Normal
2.68669	109.79	0.2005	0.70679	0	0.876555	0.10706	-0.420354	-0.423142	0.149116	0.117922	-0.51929	-0.32066	0.198629	-0.10771	3.23502	-2724.11	0.00348372	0.00134162	5.29233e-05	87.3796	2.05677	4.99882	5.2722	5.68028	5.16177	4.41864	3.09355	3.31579	3.94965	4.48725	4.41486	3.29183	Normal
1.14971	106.952	0.2595	0.01926	0	0.313824	0.408837	-0.0693902	-0.0698463	0.0729399	0.0355896	-0.0880312	-0.0520227	0.0360085	0.248792	40.087	121.114	-38.9085	11.226	4.70009	104.569	2.10472	-6.72082	-3.4648	-8.5835	-5.1256	-4.73926	-3.88795	-2.96026	0.444111	-1.39419	-1.41764	0.19846	Normal
0.949848	107.335	0.2795	0.0193262	0	0.3012	0.411652	-0.0695094	-0.0695817	0.0752847	0.0359284	-0.0860773	-0.0539749	0.0321024	0.697737	37.0729	120.576	-25.4984	0.815072	3.49356	104.275	3.05397	-5.85369	-4.2537	-8.19703	-2.79874	-1.90381	-3.51802	-3.15376	-0.489607	-2.47504	-0.662461	-0.388347	Normal
1.00983	106.857	0.275	0.0193436	0	0.271989	0.425424	-0.0695406	-0.0695708	0.080882	0.0387742	-0.0881101	-0.0541489	0.0339612	0.870052	31.7032	120.591	-26.1392	-0.209133	4.44906	104.908	2.79724	-6.3174	-5.07775	-7.73384	-2.40456	-2.20555	-3.47176	-2.87447	-1.1784	-2.97104	0.118144	0.033684	Normal
0.667744	106.007	0.2835	0.0192763	0	0.295196	0.424629	-0.0694195	-0.0703309	0.0762553	0.0380748	-0.0886872	-0.0527084	0.0359788	1.80134	35.0052	109.164	-5.15138	7.66713	6.2734	105.422	1.77353	-6.96111	-4.4106	-4.25804	-2.52847	-2.17252	-2.52828	-2.24087	-2.35114	-1.3594	-0.529959	-1.71325	Normal
0.664021	105.727	0.247	0.0192256	0	0.308969	0.418802	-0.0693283	-0.0698157	0.0736997	0.0376445	-0.088157	-0.0508898	0.0372672	1.61317	36.5929	108.741	-6.12701	10.2757	7.86691	105.525	1.2125	-7.10884	-3.9284	-4.38902	-2.52782	-2.08505	-2.60554	-2.10513	-1.96289	-1.48739	-0.747303	-2.79979	Normal
0.712063	105.448	0.2505	0.0192814	0	0.298562	0.424361	-0.0694288	-0.0699605	0.0756486	0.0387561	-0.0877037	-0.0507065	0.0369972	1.51688	33.7787	108.304	-5.69436	10.7386	7.88439	105.627	1.34116	-7.04394	-3.93851	-4.52663	-2.67198	-2.15437	-2.53469	-1.92104	-1.77572	-1.39737	-0.796244	-2.85429	Normal
1.00839	104.621	0.246	0.0193403	0	0.26322	0.440045	-0.0695346	-0.070125	0.0827382	0.0408831	-0.0891465	-0.0499639	0.0391826	1.28175	31.5993	106.868	-16.0725	9.5071	7.34141	105.964	1.94827	-7.74896	-3.83349	-4.95521	-2.94482	-2.57484	-2.66585	-1.57663	-1.9982	-2.04282	-0.0166906	-2.81466	Normal
0.651858	105.541	0.2275	0.0196392	0	0.303141	0.42281	-0.0700699	-0.0700819	0.0754586	0.0378381	-0.0878652	-0.051313	0.0365522	0.755979	29.2594	109.975	-6.84797	11.5676	6.34881	105.353	1.97152	-7.15304	-3.27141	-4.76314	-2.23018	-2.39912	-3.64853	-2.19103	-3.30636	-2.31277	-0.223258	-3.25681	Normal
0.844378	103.717	0.2405	0.0194836	0	0.322828	0.411668	-0.0697919	-0.0702243	0.071902	0.0339791	-0.0840653	-0.0554851	0.0285802	1.23245	36.6438	113.18	-2.32865	6.53765	5.77993	105.007	1.84944	-6.30297	-2.87183	-5.91429	-0.891855	-1.46336	-4.00801	-2.93313	-2.50436	-2.0402	-1.39373	-2.35606	Normal
1.24905	103.896	0.238	0.0193241	0	0.333758	0.408742	-0.0695056	-0.0702809	0.069833	0.0332475	-0.0843481	-0.0553054	0.0290427	0.851078	32.9449	119.539	-5.02899	6.58382	6.11665	104.965	1.61222	-6.57207	-3.52745	-6.79531	-1.08102	-1.69937	-3.92885	-2.36503	-2.20871	-1.1617	-1.19465	-2.40958	Normal
0.790488	103.093	0.229	0.0194601	0	0.340269	0.405248	-0.0697498	-0.0700987	0.0691674	0.0349977	-0.0866393	-0.0529953	0.033644	0.225548	25.9732	118.225	-1.25275	7.69268	6.98137	105.042	1.44413	-7.76086	-3.1538	-5.39023	-0.635038	-2.67001	-4.15589	-1.36085	-2.67103	-1.96537	-0.816539	-2.13885	Normal
0.700333	34.5026	0.581	0.019316	0	0.373517	0.388569	-0.069491	-0.0694725	0.0640725	0.0343657	-0.0874611	-0.0515557	0.0359054	0.635534	26.1208	122.951	-3.6683	8.92383	6.03269	104.5	1.31718	-7.87221	-4.49398	-6.18127	-1.0159	-3.28712	-3.11959	0.148413	-0.959604	-2.55734	0.307288	-0.259903	Normal
0.679989	101.266	0.297	0.0193629	0	0.398986	0.37627	-0.0695753	-0.0696951	0.0607407	0.0294983	-0.0837571	-0.0540545	0.0297026	-0.620877	47.8005	118.979	-9.91396	6.35651	3.81098	103.574	2.35599	-5.92892	-4.84995	-7.11224	-0.900317	-3.37081	-2.49477	-2.12601	-0.148177	-4.50623	-0.731624	-0.816935	Normal
0.655818	34.1588	0.5995	0.0194956	0	0.38599	0.377221	-0.0698134	-0.0696487	0.0624779	0.0294271	-0.084179	-0.0541534	0.0300256	-0.824722	50.1066	119.042	-15.2843	6.02486	3.28177	103.413	2.63932	-6.09506	-5.41525	-7.63936	-1.66795	-4.25085	-1.98707	-1.89641	-0.113754	-4.44417	-1.52642	-0.601238	Normal
0.517214	100.251	0.2455	0.0194675	0	0.445669	0.342136	-0.0697629	-0.0692659	0.0553028	0.0274241	-0.0842548	-0.054479	0.0297758	-1.49534	59.3579	119.922	-12.6113	6.58555	2.54217	102.625	2.09278	-4.44515	-4.36043	-6.52183	-3.18365	-4.11364	-1.67208	-2.34197	-1.62455	-1.23837	-1.54805	-2.14402	Normal
0.457975	100.503	0.2445	0.0194578	0	0.46971	0.331917	-0.0697455	-0.0694174	0.0526558	0.0247395	-0.0822873	-0.0561448	0.0261424	-1.75784	71.0535	120.959	-13.2242	6.56327	2.52592	102.516	1.85862	-4.70493	-4.58676	-6.61545	-3.23355	-4.01809	-1.38879	-2.07482	-1.3816	-1.17183	-1.54897	-2.17688	Normal
0.974233	101.01	0.24	0.019555	0	0.46955	0.326376	-0.0699196	-0.0697794	0.0529176	0.0255361	-0.082748	-0.0547226	0.0280253	-0.402406	48.1496	124.424	-10.1416	6.28704	1.92218	102.103	2.15006	-5.2713	-5.12645	-8.46582	-4.30326	-4.27327	-1.30856	-0.849824	-1.21708	0.622834	0.194595	-0.117948	Normal
0.525663	100.083	0.2465	0.019449	0	0.386537	0.378418	-0.0697298	-0.070302	0.0626008	0.0291286	-0.0834762	-0.0545044	0.0289718	-0.623139	38.6619	124.49	-6.18349	2.66431	3.04985	103.79	2.1448	-8.06173	-5.68664	-6.52403	-3.24357	-2.79777	-2.84621	-2.40465	-1.75175	-0.817962	-1.12578	-1.12647	Normal
0.613308	101.095	0.272	0.0195344	0	0.371459	0.391774	-0.0698827	-0.0714013	0.0647556	0.0312558	-0.0817734	-0.0547806	0.0269927	-0.384855	33.6463	122.129	-3.41297	5.3395	3.88	104.246	2.15172	-8.39566	-3.99262	-6.23388	-1.84996	-1.27726	-3.21559	-0.964351	-2.69496	-1.66559	-1.42757	-2.15579	Normal
1.40876	70.2165	0.311	0.00898813	0	0.134682	0.466914	-0.0474029	-0.0480966	0.0853537	0.040255	-0.0647159	-0.0309792	0.0337367	-0.030255	20.3449	83.3957	-13.648	6.26237	0.9476	101.544	8.3397	-4.89893	-3.10233	-12.23	-0.0161781	-4.41375	-1.52866	-3.74803	0.412912	-0.460831	1.6589	-0.37186	Normal
1.41258	70.8383	0.3115	0.00902908	0	0.128962	0.471687	-0.0475107	-0.0482924	0.0877022	0.0417466	-0.0658129	-0.0296736	0.0361393	-0.1581	19.8748	79.4598	-14.7871	6.4416	0.824657	101.66	8.55778	-4.96221	-2.87459	-12.0415	-0.418207	-4.50863	-1.39986	-3.54205	0.690991	-0.498454	0.947656	-0.103377	Normal
1.34727	71.0059	0.3115	0.00889772	0	0.148547	0.460838	-0.0471639	-0.0480905	0.0802607	0.0385549	-0.0641457	-0.029939	0.0342067	-0.015281	23.2058	76.6549	-15.5122	4.03044	0.53929	101.005	8.50864	-4.55741	-3.18087	-11.0622	-1.57375	-3.25879	-2.22923	-2.07877	-0.301195	0.280885	0.864343	-0.0337519	Normal
1.35635	71.8133	0.312	0.00908334	0	0.164442	0.447452	-0.0476533	-0.0482157	0.0762875	0.0367591	-0.0653675	-0.0315299	0.0338376	0.0685885	23.0997	78.2513	-13.2874	5.86342	0.396198	99.9562	8.24266	-2.62181	-1.05924	-10.773	-3.06799	-6.20418	-2.13716	-3.3261	1.43463	0.408074	-0.824711	0.697214	Normal
1.35082	72.904	0.31	0.00905557	0	0.186381	0.437334	-0.0475804	-0.047845	0.0706675	0.0363865	-0.0662891	-0.029526	0.0367631	-0.0234172	22.484	76.6518	-1.68314	4.87986	0.262928	99.441	8.06116	-2.38305	-0.495133	-8.45219	-3.84639	-6.40113	-2.60572	-4.2805	2.56631	0.57931	-0.932042	0.687755	Normal
1.3788	70.922	0.308	0.00909634	0	0.195254	0.435927	-0.0476874	-0.0479447	0.0688392	0.0350405	-0.0648209	-0.031817	0.0330039	-0.162909	21.0682	81.4523	-0.954243	6.01373	0.280116	99.6819	7.8766	-2.85487	-1.35175	-10.0584	-2.44193	-5.23183	-3.39628	-4.001	1.27517	0.196646	-0.215451	0.849987	Normal
1.28812	70.5053	0.3115	0.00909855	0	0.191692	0.440358	-0.0476932	-0.0477042	0.0696781	0.0359721	-0.0646054	-0.0308102	0.0337953	-0.409087	16.8514	80.1478	-3.08761	5.4233	0.226291	99.8381	7.86664	-2.29512	-2.47537	-10.8834	-2.00822	-4.22803	-2.88076	-3.18776	-1.18956	-0.369573	-0.37261	0.123107	Normal
0.995229	71.3012	0.3115	0.00909163	0	0.149808	0.456432	-0.047675	-0.0478181	0.0807734	0.0389813	-0.0644182	-0.0312815	0.0331367	-0.545705	18.9303	73.9831	-5.98328	7.31917	0.2176	100.767	8.32372	-2.83323	-2.69415	-11.2565	-1.46332	-2.82309	-3.50071	-2.89983	-2.21912	-0.54464	1.06305	-1.41497	Normal
1.07771	71.048	0.313	0.0090655	0	0.142453	0.463588	-0.0476065	-0.0478981	0.0830747	0.0404305	-0.0659991	-0.0306948	0.0353043	-0.478915	19.0803	73.5822	-4.74602	7.9105	0.221896	100.83	8.56093	-2.77299	-2.65262	-11.1339	-1.40185	-3.01554	-3.80279	-3.23835	-1.73171	-0.463884	1.56421	-1.23414	Normal
1.07416	70.0117	0.314	0.00912846	0	0.147448	0.46149	-0.0477715	-0.0477568	0.0816328	0.0396491	-0.0656117	-0.0309681	0.0346436	-0.607617	19.6111	75.4809	-2.25774	7.71833	0.244506	100.954	8.393	-3.32206	-3.33313	-11.8862	-0.803856	-2.19114	-3.85558	-2.66651	-2.08613	-0.276703	2.31417	-1.77653	Normal
2.79305	31.6206	0.4135	0.383589	0	0.851727	0.162498	-0.309673	-0.284888	0.162769	0.13183	-0.422013	-0.192168	0.229845	-0.399834	2.91231	-1334.37	0.0187434	0.00169707	0.000113638	93.2307	0.0680059	2.53413	2.70578	3.42323	3.33659	3.47892	3.16575	3.17481	2.98467	2.87689	2.54847	2.17757	Normal
2.86056	31.7125	0.2005	0.448816	0	0.872103	0.152581	-0.334969	-0.308193	0.169528	0.140212	-0.460484	-0.206305	0.254179	-0.273161	2.66265	-1675.16	0.00123895	0.000485709	2.31391e-05	87.3372	2.01424	4.89415	4.98707	5.41568	5.04887	4.46496	3.33976	3.35845	3.78887	4.38072	4.22418	3.22995	Normal
2.81334	32.958	0.2005	0.537264	0	0.9073	0.130096	-0.366492	-0.360541	0.157214	0.130287	-0.47606	-0.246351	0.229709	-0.36036	2.79271	-1977.16	0.00128257	0.000145776	2.56713e-05	93.1095	-0.100171	2.23593	2.27865	2.93894	2.91107	3.09838	2.88905	2.98163	2.91611	3.025	2.76638	2.35112	Normal
2.86797	33.6606	0.2005	0.578037	0	0.920093	0.124545	-0.380144	-0.389491	0.157899	0.131563	-0.492164	-0.25934	0.232824	-0.135912	2.47667	-2157.69	0.0198969	0.00974014	0.000392952	88.603	1.0259	3.76554	3.92328	4.50475	4.26624	4.07103	3.45445	3.45021	3.53882	3.8354	3.58159	2.82773	Normal
2.86762	97.8793	0.307	0.551188	0	0.911576	0.108251	-0.37121	-0.366914	0.135147	0.108693	-0.462481	-0.27545	0.18703	-0.183444	2.88297	-1775.4	0.00634782	0.00061398	3.49901e-05	89.2367	0.709755	3.39353	3.59862	4.2478	4.07742	4.02518	3.56218	3.59166	3.56148	3.67294	3.37141	2.79932	Normal
2.56567	93.8233	0.3205	0.504202	0	0.888212	0.116848	-0.355036	-0.355023	0.133974	0.107006	-0.447955	-0.2618	0.186155	0.0460254	3.28459	-1536.03	0.00912802	0.000329264	2.53812e-05	92.8317	-0.122668	2.30004	2.47615	3.22479	3.17212	3.36057	3.09341	3.12144	2.91901	2.7878	2.45693	2.12351	Normal
2.62346	31.7544	0.741	0.576243	0	0.898828	0.115191	-0.379553	-0.387591	0.145055	0.116294	-0.475419	-0.272523	0.202896	0.0111672	3.18708	-2039.44	0.0307225	0.00768751	0.000333575	95.6114	-0.515346	1.71142	1.75292	2.45653	2.43385	2.69847	2.52601	2.56695	2.33147	2.19121	1.88251	1.66339	Normal
2.61638	51.6351	0.3745	0.584633	0	0.90394	0.11168	-0.382306	-0.39281	0.145102	0.117654	-0.484676	-0.27251	0.212166	0.0953439	3.00491	-2028.34	0.00173084	0.00017544	1.01452e-05	90.6773	0.430713	3.02101	3.2143	3.91394	3.78626	3.84805	3.45224	3.43279	3.29519	3.27096	2.93932	2.46057	Normal
2.69433	76.9724	0.3475	0.558896	0	0.887462	0.126856	-0.373797	-0.381454	0.152181	0.123188	-0.480423	-0.264751	0.215672	0.098287	2.96744	-1984.17	0.00317932	0.000356283	8.86597e-05	86.8698	2.3035	5.28024	5.51898	5.94178	5.2219	4.45994	3.09464	3.27898	3.9167	4.16962	3.90479	2.9843	Normal
2.98526	44.069	0.509	0.549503	0	0.880249	0.120163	-0.370642	-0.374246	0.144025	0.119428	-0.478292	-0.264444	0.213848	0.112077	2.43556	-1862.18	0.00119231	0.000119341	8.79186e-06	93.6986	-0.147826	2.26058	2.42618	3.17241	3.11528	3.30359	3.04288	3.07909	2.8873	2.76405	2.42991	2.08736	Normal
2.93912	45.489	0.259	0.589924	0	0.887357	0.10989	-0.384032	-0.393644	0.138639	0.115105	-0.48534	-0.280821	0.204519	0.204048	2.40052	-2073.46	0.0236966	0.0016508	0.000218019	96.4311	-0.687282	1.46098	1.44109	2.11806	2.10216	2.39624	2.27614	2.35945	2.18246	2.12385	1.86565	1.66677	Normal
2.81521	47.1698	0.411	0.781213	0	0.881209	0.118728	-0.441931	-0.437299	0.173159	0.136854	-0.551273	-0.332152	0.219121	-0.155612	3.02554	-3466.44	0.00535767	0.000371748	3.50854e-05	92.1141	0.573849	3.16798	3.32117	3.9486	3.80937	3.81589	3.4059	3.43494	3.36488	3.44428	3.11502	2.5198	Normal
2.88054	47.356	0.421	0.832961	0	0.889413	0.116169	-0.456334	-0.443965	0.173864	0.137168	-0.560959	-0.350983	0.209976	-0.239532	2.94575	-3808.09	0.0127132	0.000664523	3.4831e-05	94.5139	-0.123071	2.30269	2.51471	3.26202	3.167	3.31115	2.99555	3.05255	2.87319	2.6994	2.36249	2.01869	Normal
2.81612	47.0588	0.4195	0.889398	0	0.905072	0.107103	-0.471539	-0.454656	0.167832	0.132466	-0.57814	-0.362509	0.215631	-0.264466	3.04313	-4044.05	0.0753949	0.0400186	0.00184792	94.4732	-0.0396507	2.34874	2.42335	3.10189	3.04891	3.23444	2.99755	3.00517	2.83294	2.8312	2.51156	2.10684	Normal
1.30528	76.8738	0.331	0.00115704	12.2024	0.256832	0.493191	0.00311584	0.00139246	0.0990774	0.0436409	-0.0134823	0.0189019	0.0323842	-1.03694	27.7228	-28.4913	-2.23057	6.35808	3.33942	104.552	1.6416	0.864284	-3.38426	-3.26406	-1.6822	-1.98435	2.02097	-1.45108	2.37233	-1.46172	-4.2112	-1.15423	Normal
1.31123	80.6452	0.333	0.00136246	12.2024	0.266638	0.48984	0.00351722	0.00125264	0.0975217	0.0441964	-0.0147887	0.0206139	0.0354026	-0.906233	28.3221	-41.6732	1.55293	6.12155	3.43876	104.589	1.30453	0.518279	-3.1734	-3.06908	-1.24598	-1.3994	2.12623	-1.27807	2.10089	-1.78394	-4.23809	-1.05515	Normal
1.0064	120	0.2465	0.000443306	8.80176	0.116291	0.477149	0.0010203	0.00153393	0.0533106	0.026997	-0.0136827	0.0166056	0.0302883	0.0576868	28.1558	20.77	5.0016	1.60234	0.0583061	95.5942	9.80312	0.509407	-0.12467	-9.28313	-2.78599	-5.88515	-3.45777	-2.37307	-1.3374	-2.02395	-3.56228	-2.72545	Normal
0.916148	120	0.23	0.000323311	10.202	0.135609	0.480078	0.000887656	0.00154476	0.0526545	0.027157	-0.0128996	0.0160131	0.0289127	-0.120964	25.0212	24.1175	5.64023	2.70964	0.0309288	95.044	10.5974	0.407092	0.0397355	-10.5738	0.546854	-5.85561	-4.72994	-2.04764	2.72199	-1.94102	-3.16993	-3.34723	Normal
0.461415	110.701	0.257	0.000525813	12.4025	0.114272	0.480703	0.00101262	0.000343301	0.0576129	0.0269205	-0.0135885	0.0174056	0.0309941	0.125022	50.1332	11.8763	3.11486	2.17939	0.0158418	95.3363	10.7772	1.58609	0.240742	-11.6931	0.49694	-6.68824	-3.29625	-3.62163	0.302092	-0.396188	-0.980555	-2.89182	Normal
0.492935	111.008	0.261	0.000386515	12.4025	0.0972728	0.479242	0.00107931	0.000509368	0.0597867	0.0271633	-0.0122391	0.016388	0.0286271	-0.026053	44.786	11.1528	3.82712	2.39428	0.0153231	95.6019	10.74	0.938696	0.930468	-10.8385	-0.906962	-7.77679	-2.51275	-3.54255	0.699353	-0.795305	-1.66118	-2.07332	Normal
0.456417	109.991	0.249	0.000285171	42.4085	0.18344	0.481944	0.00118545	0.00152565	0.0598601	0.0257444	-0.011684	0.0145254	0.0262093	-0.233117	47.1766	8.63676	2.19707	3.13118	0.0165523	95.6626	10.8221	0.447313	1.32294	-10.5003	-1.82057	-8.45403	-1.5019	-3.48946	1.67377	-0.213134	-3.14199	-2.50911	Normal
0.503672	40.3904	0.662	0.000398117	12.2024	0.169949	0.477807	0.00122954	0.0016361	0.0454326	0.0222743	-0.01044	0.0136708	0.0241108	-0.678325	36.4623	20.6364	3.61497	1.96339	0.0153007	94.3137	10.4074	-0.915415	1.71599	-9.09202	-1.34583	-6.12681	-1.54888	-1.62638	1.29031	0.204946	-4.28641	-2.84125	Normal
1.21943	40.0668	0.5095	0.000446207	11.0022	0.172897	0.477954	0.00135449	0.00199446	0.0465216	0.0229484	-0.0081449	0.0124884	0.0206333	-0.794236	27.2599	22.9976	5.65505	2.00239	0.012781	94.1399	11.1195	-1.9362	3.04675	-9.93354	-0.632033	-8.1346	-0.993617	-3.0257	2.41898	-0.837323	-3.87785	-1.01698	Normal
1.26147	98.7654	0.2475	0.000309575	11.6023	0.142898	0.48327	0.00107158	0.00250331	0.0524249	0.0244101	-0.00895876	0.0122955	0.0212543	-1.32694	30.3349	21.8932	3.12067	3.02347	0.0358051	95.7137	10.222	-0.75856	-0.277043	-10.4254	-0.876452	-6.60622	-1.84627	-2.28101	0.680483	-1.26728	-3.0911	-3.45306	Normal
1.54538	86.8936	0.2885	0.00351787	32.0064	0.212631	0.453447	0.00664013	0.00834855	0.115454	0.0624888	-0.0239475	0.0364153	0.0603628	-0.349922	15.5738	-12.3634	-11.2864	3.73616	0.131261	100.317	9.47054	-0.282809	1.6731	-8.23624	1.4836	-2.13016	-4.8506	-2.66661	-1.81068	0.116846	1.6227	-0.488224	Normal
1.5199	87.7193	0.2935	0.00239974	15.203	0.152739	0.466359	0.00675284	0.00790026	0.111491	0.0610857	-0.0230053	0.0374969	0.0605022	-0.499658	16.0557	5.40368	-13.7265	5.02101	0.147095	100.724	9.16424	-0.558189	1.21369	-8.06127	0.7163	-1.64266	-5.71884	-3.15673	-1.66736	0.0314045	0.806752	-0.230448	Normal
1.41216	87.9765	0.294	0.00228971	15.003	0.168894	0.470377	0.00681687	0.00710036	0.117277	0.0650748	-0.0261368	0.0395565	0.0656933	-0.596764	16.3382	10.1259	-26.2332	3.71445	0.120087	100.33	9.92156	0.440447	0.895278	-10.9493	3.79498	-2.09014	-7.49864	-3.58174	0.206846	0.61673	2.14752	0.630282	Normal
1.22777	87.9765	0.2945	0.00420055	15.003	0.163712	0.46251	0.00760275	0.00724904	0.123147	0.0669903	-0.0246404	0.039193	0.0638334	-0.376818	15.3378	5.29394	-26.902	5.44145	0.138859	100.713	9.88941	-0.456565	1.66798	-9.92591	2.98964	-2.88023	-7.43217	-3.50521	2.02178	0.256948	1.27814	1.73476	Normal
1.2609	86.9565	0.284	0.00257306	15.003	0.153309	0.465262	0.00718995	0.00860341	0.125724	0.066599	-0.0219141	0.0371528	0.0590668	-0.41973	16.8902	9.3581	-38.3525	6.25689	0.164333	101.09	9.59513	-0.278493	0.787831	-9.5447	2.00948	-2.55729	-7.33991	-2.474	1.83918	1.10419	0.947312	2.5487	Normal
1.23966	87.146	0.2775	0.00216687	15.003	0.137549	0.470577	0.0065581	0.00936911	0.12744	0.0656824	-0.0218296	0.0343633	0.0561928	-0.619696	17.4486	-14.9293	-38.4069	5.47287	0.23788	101.085	9.47	0.544387	0.519566	-8.18866	1.82564	-2.67392	-6.88949	-1.83234	1.58698	0.785723	1.76919	1.83788	Normal
1.21197	87.0196	0.2775	0.00172594	31.6063	0.19583	0.473572	0.00704928	0.0106844	0.125506	0.0643983	-0.0202035	0.034059	0.0542625	-0.520805	17.1951	4.59037	-39.0925	4.62007	0.309422	101.16	9.4977	0.690302	0.292337	-9.28347	1.70041	-1.73123	-6.91559	-1.90182	0.830314	0.695206	1.62125	1.8778	Normal
1.25141	86.6426	0.2815	0.00333004	15.6031	0.155709	0.471303	0.00650927	0.00945522	0.125679	0.0668545	-0.0231125	0.0366046	0.0597171	-0.446195	16.5197	0.229185	-42.3934	2.7113	0.277964	101.173	9.02797	1.93289	-0.646275	-9.92657	1.85752	-1.44546	-5.32907	-2.33874	-1.43163	1.29774	3.417	0.789194	Normal
1.38728	86.5801	0.286	0.00241014	15.6031	0.145993	0.471202	0.00771847	0.00844676	0.117233	0.0627626	-0.0204855	0.0362363	0.0567218	-0.167469	15.3975	-6.34481	-18.1175	4.01086	0.453497	101.202	8.45445	1.76596	-0.733014	-8.25962	0.660195	-1.65746	-4.92849	-1.75236	-1.59989	0.259007	2.16565	0.262908	Normal
1.59968	86.7679	0.288	0.00199693	15.6031	0.129993	0.474513	0.00745048	0.0078744	0.116737	0.06129	-0.0189521	0.0351953	0.0541474	-0.208459	15.997	-118.016	-13.3492	3.63005	0.204598	101.804	7.08488	3.19687	-1.49816	-6.34965	0.543302	-2.5494	-4.41019	-2.36883	-2.29777	0.716914	0.485202	0.054025	Normal
1.22952	87.0827	0.2845	0.00217642	27.6055	0.212905	0.460833	0.00740204	0.00755201	0.117569	0.0609205	-0.0189354	0.0349998	0.0539352	-0.577818	14.9071	-50.4313	-4.06955	3.83433	0.030636	99.5652	11.082	-0.482355	2.93517	-11.1263	5.25873	-3.83176	-5.27708	-3.8035	0.0537168	-2.05643	0.111423	0.0439911	Normal
1.2453	87.9765	0.284	0.00179214	30.8062	0.245521	0.46723	0.00719783	0.0075039	0.119859	0.0615416	-0.0187703	0.0345317	0.053302	-0.590005	14.9739	-53.534	-4.63669	3.90387	0.0650763	99.8945	10.8282	-0.115049	2.43548	-10.3247	4.38879	-2.89719	-4.80249	-3.45288	-0.7777	-1.28707	0.753681	-0.30204	Normal
1.20024	87.7835	0.287	0.00224876	61.0122	0.155051	0.4701	0.00741968	0.00796879	0.118412	0.059838	-0.0174381	0.0331803	0.0506184	-0.762988	15.888	-46.38	-21.4111	3.24227	0.0889588	100.241	10.4143	0.542097	1.07937	-11.6144	4.57066	-2.7666	-4.67611	-2.92794	-0.62869	-0.110409	0.822921	-0.0877463	Normal
1.1499	87.9765	0.2865	0.0016105	27.8056	0.216107	0.474622	0.00726815	0.00613594	0.114531	0.0572212	-0.0163304	0.0326531	0.0489835	-0.790792	16.6138	-36.7962	-13.2018	2.5267	0.0557595	99.8002	10.6069	0.945687	1.04395	-12.2991	5.53636	-2.09847	-6.30912	-3.59133	-0.150527	-0.0174853	2.32187	-0.0843805	Normal
1.52592	38.0108	0.5725	0.160435	0	0.942755	0.0431499	-0.200272	-0.203091	0.0371066	0.0260022	-0.217423	-0.181426	0.0359975	0.434428	8.46499	149.264	1.19553	2.35545	0.0586254	95.669	2.41064	-4.75014	-0.735752	-0.0844958	-0.270741	2.03861	-1.9291	-2.34371	-2.59272	-2.66246	-1.04611	-0.835839	Normal
1.61082	104.987	0.2005	0.160466	0	0.936601	0.0467237	-0.200291	-0.202792	0.0392135	0.0280257	-0.219832	-0.181214	0.0386177	0.438942	7.18171	144.489	1.08543	1.65864	0.0409995	95.0106	3.04412	-3.6584	-0.950222	-0.130156	-0.0950599	1.54874	-1.38011	-1.92296	-2.92276	-2.18403	-0.508146	-0.863025	Normal
1.76066	68.7285	0.4065	0.126136	0	0.649794	0.276378	-0.177578	-0.195028	0.131605	0.0855315	-0.231888	-0.140517	0.0913709	0.429668	8.6441	-39.2068	-3.84551	3.32467	1.80324	103.35	4.08857	-3.52139	-5.7231	-2.89727	2.86522	-4.33845	-5.51041	-0.498916	-2.68919	0.88323	1.18845	0.780125	Normal
1.79006	30	0.2005	0.148006	0	0.856408	0.122395	-0.192358	-0.199937	0.0675822	0.0445174	-0.223539	-0.168706	0.0548329	1.1174	8.66055	108.995	3.40416	3.40569	0.366972	97.5124	5.57982	-2.39452	-0.490649	-2.85748	1.03798	-1.24055	-3.83457	-3.50093	-3.71098	-2.11579	-1.27522	-0.552678	Normal
1.70522	30	0.2005	0.161823	0	0.862516	0.0976292	-0.201136	-0.202539	0.059885	0.0407476	-0.227754	-0.172336	0.0554179	0.666807	9.46754	102.612	3.81042	3.71447	0.26338	98.0916	4.84455	-2.47785	-0.94363	-2.38098	-1.86183	0.377761	-1.09734	-3.66958	-4.4416	-1.66426	0.472215	-1.34963	Normal
1.49795	30	0.2005	0.15773	0	0.830983	0.121666	-0.198576	-0.202153	0.0681411	0.044333	-0.228482	-0.171541	0.0569411	1.62281	14.3011	99.964	3.98561	4.04849	0.425085	99.2859	3.86416	-1.06169	-2.17726	-1.72463	-1.89564	-0.690082	-0.622955	-3.49006	-3.80905	-1.83436	0.0277534	-1.50568	Normal
1.03344	120	0.2505	0.00709299	0.20004	0.200288	0.39206	0.0362125	0.0513932	0.120602	0.0618082	0.0246734	0.0741586	0.0494852	-2.76407	21.7274	-44.0485	3.38671	3.1992	0.726681	98.4908	5.82545	-0.100094	0.791388	-0.678154	1.16241	1.92123	0.210612	0.959219	0.702691	1.42321	0.186037	0.794265	Normal
1.03248	120	0.2505	0.00498731	0.40008	0.174178	0.398214	0.0300496	0.04439	0.119663	0.0603953	0.0216422	0.0669007	0.0452585	-2.69893	21.854	-55.371	4.45899	3.32934	0.731781	98.6378	6.10024	-0.154305	0.838337	-1.32148	0.664348	1.1107	0.163498	0.804979	0.680547	1.85654	0.709864	1.07599	Normal
0.983975	120	0.2505	0.00382806	0	0.125805	0.428746	0.0309357	0.0355948	0.10717	0.0518272	0.0164898	0.0596443	0.0431545	-2.65099	28.8163	-35.3296	6.61524	4.7038	0.580374	99.2247	7.5693	-0.504989	0.496658	-4.23995	-0.430399	-0.928923	-0.738711	0.0775354	0.488608	1.37373	0.0119376	1.48734	Normal
1.47254	72.1587	0.4165	0.00400317	0	0.164734	0.405855	0.0316353	0.0311457	0.0594871	0.0335902	0.0141957	0.0500872	0.0358915	-0.246042	16.5909	58.6697	6.78535	3.48586	0.296338	97.9048	7.0152	-1.82911	-0.877735	-5.88001	-3.06832	-3.90175	-2.60077	-2.30694	0.035557	-0.0972252	-1.82896	-0.691699	Normal
1.41567	72.1587	0.4165	0.00159996	12.0024	0.196056	0.417782	0.0183613	0.0176815	0.0583746	0.0301432	0.00297013	0.032736	0.0297659	-0.0319678	18.2675	38.0735	6.03149	3.23639	0.261005	97.5372	7.2874	-2.14745	-0.622761	-6.43586	-3.06928	-4.67976	-2.86142	-3.06771	-0.0530338	-0.401265	-2.04231	-1.01682	Normal
1.07061	71.5564	0.42	0.000467022	12.0024	0.200782	0.459816	0.0107288	0.0104703	0.0516427	0.0264765	-0.00131179	0.0230357	0.0243475	-0.394034	20.4848	28.877	5.22979	3.10583	0.260507	97.0412	7.57172	-1.58337	-0.453363	-6.5989	-3.90948	-5.14175	-2.22471	-2.96777	0.394743	0.451722	-1.37496	-0.952402	Normal
1.15053	68.6499	0.4375	0.000378406	14.0028	0.373015	0.465237	0.00638529	0.00616477	0.0409416	0.0219162	-0.00330469	0.0173851	0.0206898	-0.289739	24.8238	25.7088	5.0545	1.64305	0.0277673	94.2069	9.33908	-0.882013	-1.29052	-12.985	-1.05302	-5.96587	0.130719	-1.21879	-0.223437	1.0435	-0.0966671	1.16391	Normal
1.37252	67.0766	0.448	0.000577629	11.2022	0.405147	0.435639	0.00409193	0.00436401	0.0356045	0.0205319	-0.00574952	0.0143019	0.0200514	0.155689	13.7935	24.9683	4.49292	0.761174	0.0169225	93.1014	8.97024	-0.591211	-0.169727	-11.0155	0.96683	-4.17246	-1.19606	-0.249827	-0.899532	-0.545666	-2.87975	0.367306	Normal
1.26454	66.7408	0.45	0.00104536	15.6031	0.45334	0.404665	0.00325066	0.00356098	0.0333756	0.0191078	-0.00620958	0.0133074	0.0195169	0.0215284	15.9528	22.1588	4.38164	1.10817	0.00554461	92.8322	9.35988	-2.97971	0.493946	-12.5925	2.40186	-4.69233	-3.00355	-1.10081	1.0592	-0.69258	-3.11621	0.715744	Normal
1.26111	66.5188	0.4515	0.000628008	15.6031	0.443745	0.434604	0.00276885	0.00261407	0.0338618	0.0187428	-0.00518653	0.0120546	0.0172412	0.267288	16.6066	21.4085	4.81396	1.14571	0.00405584	92.9483	9.46575	-3.27646	0.795163	-12.9588	2.55996	-5.10715	-2.74211	-1.09505	1.65192	-0.453809	-2.81809	1.0459	Normal
1.29853	65.4308	0.4555	0.000536819	15.6031	0.438169	0.444456	0.00236953	0.00227389	0.0331262	0.0185862	-0.00553172	0.0112788	0.0168105	0.36054	15.3042	22.7234	6.40124	1.43464	0.00972241	94.4301	6.6496	-0.72173	-3.16	-9.76891	-0.0962562	-1.82034	-4.14599	0.53606	1.95275	0.387984	-2.52942	1.23752	Normal
1.14288	64.8649	0.463	0.000259543	15.203	0.475808	0.427669	0.0022022	0.00213228	0.0277537	0.0164663	-0.00550394	0.0109622	0.0164662	0.476785	14.7462	17.4579	5.04885	1.1973	0.00706234	92.5843	7.77558	-4.40548	-1.87147	-13.5369	1.83141	-3.217	-3.95467	0.281731	2.4712	1.59753	-1.27164	3.73327	Normal
1.12678	64.8649	0.463	0.000415442	15.203	0.479479	0.422368	0.00175569	0.00154969	0.0273133	0.016113	-0.00577925	0.0108703	0.0166495	0.483987	15.6148	16.4905	4.92811	1.13414	0.00665624	92.2128	8.23634	-5.02474	-1.39883	-15.0142	2.90479	-3.97238	-3.72915	-0.20464	2.77117	1.43599	-1.29686	4.01262	Normal
1.2108	120	0.2505	0.000258642	12.6025	0.444533	0.446722	0.00149078	0.00130933	0.0321041	0.0186865	-0.00732197	0.011246	0.018568	1.10417	16.6918	19.4206	6.39198	1.03678	0.00983803	93.0795	8.55128	-3.51443	-2.39235	-16.8719	3.40619	-4.51202	-3.67268	-0.564899	2.63194	1.70332	-0.36777	4.27498	Normal
1.0437	62.7943	0.477	0.000444043	14.6029	0.499121	0.436147	0.00143944	0.00140224	0.029447	0.0175873	-0.00704268	0.0117856	0.0188283	1.13036	19.2163	19.0046	4.9999	1.2685	0.013795	92.9078	7.42132	-2.95943	-4.11765	-15.34	1.9056	-3.38067	-4.55262	0.0712518	0.61543	2.21364	1.95244	2.66505	Normal
0.950237	62.7615	0.4785	0.000323355	12.6025	0.474327	0.430184	0.00128894	0.00134781	0.0275859	0.0158623	-0.00618272	0.0102563	0.016439	1.34108	23.6722	15.9071	4.36546	1.01625	0.00728506	92.4198	7.67539	-4.05974	-3.80537	-17.1698	2.20613	-4.074	-4.10609	-0.43712	-0.881078	2.69714	2.25885	2.948	Normal
0.974915	120	0.2235	0.000365173	14.803	0.403165	0.439266	0.001342	0.0013005	0.0298282	0.0166338	-0.00609649	0.00974913	0.0158456	1.16832	21.0982	15.7538	5.86992	1.09062	0.00922587	93.0118	7.9003	-3.92268	-3.81664	-17.6669	2.14246	-4.65709	-4.06497	-1.1016	-1.41394	1.83341	1.51711	2.67679	Normal
1.11698	120	0.2505	0.000363582	14.803	0.40963	0.439138	0.00143068	0.00193258	0.0288205	0.0167519	-0.00701422	0.0103927	0.0174069	0.526256	16.0277	15.6675	6.0868	1.67014	0.0119752	93.1853	7.54203	-4.67274	-3.63316	-15.9054	1.0253	-3.42748	-4.54567	0.0781148	-1.33846	1.8378	0.418966	3.13785	Normal
1.34947	120	0.2505	0.000241532	12.4025	0.438768	0.447485	0.00142908	0.00144578	0.0246802	0.0148329	-0.00688706	0.0100499	0.0169369	0.211535	16.9372	13.3399	4.20666	1.34057	0.00974467	92.3137	7.47457	-4.68037	-3.78193	-15.3156	0.738161	-2.92119	-4.35045	0.380438	-2.08095	2.24635	0.692461	3.062	Normal
1.30399	120	0.2505	0.000270992	12.4025	0.408761	0.445321	0.00131085	0.00137152	0.0232756	0.0134596	-0.00635771	0.00890243	0.0152601	0.397952	19.6984	11.3329	3.81029	1.45745	0.00958227	92.1556	7.38116	-5.03605	-3.78903	-15.4218	0.662968	-2.83269	-5.33943	0.393938	-1.44045	1.94309	0.3031	2.79797	Normal
0.441793	60.8828	0.4925	0.000169638	12.2024	0.274894	0.484798	0.0012263	0.00100069	0.0267422	0.0139566	-0.00625229	0.00957676	0.0158291	-2.25731	74.631	11.0095	2.00156	2.1704	0.144437	95.1353	5.2891	-4.88648	-8.31159	-9.25989	-3.99426	-2.16638	-5.70672	0.602974	-0.0323775	1.7506	2.19879	-1.01093	Normal
0.433712	63.8638	0.469	0.000430523	14.6029	0.248559	0.473986	0.00135514	0.00148387	0.0282966	0.0153671	-0.00826369	0.0104885	0.0187521	-1.57962	64.4875	14.831	2.34482	2.27952	0.152937	95.4008	5.82358	-3.9488	-7.23609	-7.9973	-3.80951	-2.77478	-5.05218	-0.50905	-0.191158	1.18419	0.498065	-1.48705	Normal
0.891499	70.0525	0.3125	0.00797035	0	0.0820826	0.427465	-0.0446384	-0.0449957	0.105846	0.0465007	-0.0642141	-0.0260745	0.0381396	0.178743	33.3074	-41.8755	-1.78675	1.68538	0.215001	97.5447	11.2119	-0.175406	4.67962	-6.42593	-0.219916	-6.36988	-5.42704	-4.22693	-4.27219	-3.92255	-4.5281	-2.01859	Normal
0.746245	69.9301	0.3125	0.00802124	0	0.10561	0.42028	-0.0447807	-0.0451424	0.0924081	0.0434721	-0.0642141	-0.026701	0.0375131	0.20828	31.2228	19.3748	-2.83579	1.72836	0.197103	97.8623	9.38219	0.995075	2.69631	-4.61266	-1.56567	-4.51389	-5.99964	-3.51418	-4.34532	-3.45454	-3.00455	-2.05671	Normal
1.11967	70.9639	0.3145	0.00805928	0	0.110009	0.402343	-0.0448867	-0.046491	0.090525	0.0429859	-0.0631492	-0.0257195	0.0374297	-0.261178	29.838	25.8955	0.992262	1.86221	0.257761	97.5402	9.81849	0.0759991	3.12832	-6.51394	0.351753	-5.50556	-6.14871	-4.43612	-3.72934	-3.17263	-2.17944	-1.85239	Normal
0.757405	36.1446	0.8305	0.00804166	0	0.11582	0.404389	-0.0448377	-0.045681	0.087854	0.0402405	-0.0620034	-0.0281258	0.0338777	0.33663	35.4046	32.2136	0.544227	2.29871	0.278509	97.9439	9.36327	-0.103096	2.66991	-5.58043	-0.68951	-5.83617	-4.75763	-4.78547	-3.96254	-3.11227	-1.22374	-2.42807	Normal
0.737085	72.9483	0.317	0.00799432	0	0.127442	0.425413	-0.0447055	-0.0450937	0.0829243	0.0377498	-0.0602655	-0.0282551	0.0320104	0.407002	38.1303	50.032	-3.34588	3.42296	0.282478	98.1934	9.20922	-0.593012	2.01502	-4.78678	-2.30007	-6.44378	-4.09599	-2.89028	-2.97521	-2.73848	-2.08801	-1.33745	Normal
0.89593	73.9827	0.3085	0.00799639	0	0.108941	0.44378	-0.0447113	-0.0453255	0.0906423	0.0418369	-0.0629666	-0.0272682	0.0356984	0.173113	35.9574	20.6592	-4.9569	10.1153	0.930896	100.836	8.19503	-3.17368	-0.949975	-4.01629	-0.716207	-5.76049	-4.12378	-3.6998	-4.15085	-3.55298	-4.21274	-2.41086	Normal
0.746427	72.6832	0.3125	0.00803075	0	0.110039	0.43585	-0.0448072	-0.0450681	0.0903803	0.0429401	-0.0611465	-0.0279378	0.0332087	-0.074505	29.8021	25.3062	-0.490249	9.1514	1.01436	100.524	7.94045	-3.16207	-0.53525	-1.66744	0.112846	-4.87169	-5.51827	-4.39239	-4.16483	-5.22631	-3.15086	-3.10275	Normal
[truncated: 9,031 more rows]
